# Supplementary material for: Transcriptional re-programming of liver-resident iNKT cells into T-regulatory type-1-like liver iNKT cells involves extensive gene de-methylation
Source: Front Immunol. 2024 Sep 9;15:1454314. doi: 10.3389/fimmu.2024.1454314 (PMC11416961; doi:10.3389/fimmu.2024.1454314)
Supplement: Supplementary file 1 [file DataSheet1.zip]

Archive with 17 entries (16 files):
- /
- Supp_datasheet_1.xlsx
- Supp_datasheet_2.xlsx
- Supp_datasheet_3.xlsx
- Supp_datasheet_5.xlsx
- Supp_datasheet_6.xlsx
- Supp_datasheet_8.xlsx
- Supp_datasheet_9.xlsx
- Supp_datasheet_4.xlsx
- Supp_datasheet_7.xlsx
- Supp_datasheet_10.xlsx
- Supp_datasheet_11.xlsx
- Supp_datasheet_12.xlsx
- Supp_datasheet_13.xlsx
- Supp_datasheet_14.xlsx
- Supp_datasheet_15.xlsx
- Montaño_Supplementary_Data.pdf
