# Supplementary material for: Transcriptional re-programming of liver-resident iNKT cells into T-regulatory type-1-like liver iNKT cells involves extensive gene de-methylation
Source: Front Immunol. 2024 Sep 9;15:1454314. doi: 10.3389/fimmu.2024.1454314 (PMC11416961; doi:10.3389/fimmu.2024.1454314)
Supplement: Supplementary file 1 [file DataSheet1.zip › Supp_datasheet_1.xlsx]

## Sheet: Sheet1
cell_name	TCR	V.DOMAIN.Functionality	V.GENE.and.allele	J.GENE.and.allele	D.GENE.and.allele	V.D.J.REGION	V.J.REGION	V.REGION	FR1.IMGT	CDR1.IMGT	FR2.IMGT	CDR2.IMGT	FR3.IMGT	CDR3.IMGT	JUNCTION	J.REGION	FR4.IMGT	sampletype	predicted.id	muscle
HKTCYBBXY_1_IDT-DUI-NXT-102	TRA	productive	Musmus TRAV11*01 F, or Musmus TRAV11D*01 F	Musmus TRAJ18*01 F			KTQVEQSP.QSLVVRQGENCVLQCNYSVTP......DNHLRWFKQDTGKGLVSLTVLVHE...NDKTSN.....GRYSATLDKDA.KHSTLHITATLLDDTATYICVVGDRGSALGRLHFGAGTQLIVIP	KTQVEQSP.QSLVVRQGENCVLQCNYSVTP......DNHLRWFKQDTGKGLVSLTVLVHE...NDKTSN.....GRYSATLDKDA.KHSTLHITATLLDDTATYICVV	KTQVEQSP.QSLVVRQGENCVLQCNYS	VTP......DNH	LRWFKQDTGKGLVSLTV	LVHE...NDK	TSN.....GRYSATLDKDA.KHSTLHITATLLDDTATYIC	VVGDRGSALGRLH	CVVGDRGSALGRLHF	DRGSALGRLHFGAGTQLIVIP	FGAGTQLIVIP	CTL	Cluster2	----VVGDRGSALG---RLH
HKTCYBBXY_1_IDT-DUI-NXT-104	TRA	productive	Musmus TRAV11*01 F, or Musmus TRAV11D*01 F	Musmus TRAJ18*01 F			KTQVEQSP.QSLVVRQGENCVLQCNYSVTP......DNHLRWFKQDTGKGLVSLTVLVHE...NDKTSN.....GRYSATLDKDA.KHSTLHITATLLDDTATYICVVGDRGSALGRLHFGAGTQLIVIP	KTQVEQSP.QSLVVRQGENCVLQCNYSVTP......DNHLRWFKQDTGKGLVSLTVLVHE...NDKTSN.....GRYSATLDKDA.KHSTLHITATLLDDTATYICVVG	KTQVEQSP.QSLVVRQGENCVLQCNYS	VTP......DNH	LRWFKQDTGKGLVSLTV	LVHE...NDK	TSN.....GRYSATLDKDA.KHSTLHITATLLDDTATYIC	VVGDRGSALGRLH	CVVGDRGSALGRLHF	RGSALGRLHFGAGTQLIVIP	FGAGTQLIVIP	TTC	Cluster4	----VVGDRGSALG---RLH
HKTCYBBXY_1_IDT-DUI-NXT-105	TRA	productive	Musmus TRAV11*01 F, or Musmus TRAV11D*01 F	Musmus TRAJ18*01 F			KTQVEQSP.QSLVVRQGENCVLQCNYSVTP......DNHLRWFKQDTGKGLVSLTVLVHE...NDKTSN.....GRYSATLDKDA.KHSTLHITATLLDDTATYICVVGDRGSALGRLHFGAGTQLIVIP	KTQVEQSP.QSLVVRQGENCVLQCNYSVTP......DNHLRWFKQDTGKGLVSLTVLVHE...NDKTSN.....GRYSATLDKDA.KHSTLHITATLLDDTATYICVV	KTQVEQSP.QSLVVRQGENCVLQCNYS	VTP......DNH	LRWFKQDTGKGLVSLTV	LVHE...NDK	TSN.....GRYSATLDKDA.KHSTLHITATLLDDTATYIC	VVGDRGSALGRLH	CVVGDRGSALGRLHF	DRGSALGRLHFGAGTQLIVIP	FGAGTQLIVIP	TTC	Cluster4	----VVGDRGSALG---RLH
HKTCYBBXY_1_IDT-DUI-NXT-106	TRA	productive	Musmus TRAV11*01 F, or Musmus TRAV11D*01 F	Musmus TRAJ18*01 F			KTQVEQSP.QSLVVRQGENCVLQCNYSVTP......DNHLRWFKQDTGKGLVSLTVLVHE...NDKTSN.....GRYSATLDKDA.KHSTLHITATLLDDTATYICVVGDRGSALGRLHFGAGTQLIVIP	KTQVEQSP.QSLVVRQGENCVLQCNYSVTP......DNHLRWFKQDTGKGLVSLTVLVHE...NDKTSN.....GRYSATLDKDA.KHSTLHITATLLDDTATYICVVG	KTQVEQSP.QSLVVRQGENCVLQCNYS	VTP......DNH	LRWFKQDTGKGLVSLTV	LVHE...NDK	TSN.....GRYSATLDKDA.KHSTLHITATLLDDTATYIC	VVGDRGSALGRLH	CVVGDRGSALGRLHF	RGSALGRLHFGAGTQLIVIP	FGAGTQLIVIP	TTC	Cluster2	----VVGDRGSALG---RLH
HKTCYBBXY_1_IDT-DUI-NXT-107	TRA	productive	Musmus TRAV11*01 F, or Musmus TRAV11D*01 F	Musmus TRAJ18*01 F			KTQVEQSP.QSLVVRQGENCVLQCNYSVTP......DNHLRWFKQDTGKGLVSLTVLVHE...NDKTSN.....GRYSATLDKDA.KHSTLHITATLLDDTATYICVVGDRGSALGRLHFGAGTQLIVIP	KTQVEQSP.QSLVVRQGENCVLQCNYSVTP......DNHLRWFKQDTGKGLVSLTVLVHE...NDKTSN.....GRYSATLDKDA.KHSTLHITATLLDDTATYICVVG	KTQVEQSP.QSLVVRQGENCVLQCNYS	VTP......DNH	LRWFKQDTGKGLVSLTV	LVHE...NDK	TSN.....GRYSATLDKDA.KHSTLHITATLLDDTATYIC	VVGDRGSALGRLH	CVVGDRGSALGRLHF	RGSALGRLHFGAGTQLIVIP	FGAGTQLIVIP	TTC	Cluster2	----VVGDRGSALG---RLH
HKTCYBBXY_1_IDT-DUI-NXT-11	TRA	productive	Musmus TRAV11*01 F, or Musmus TRAV11D*01 F	Musmus TRAJ18*01 F			KTQVEQSP.QSLVVRQGENCVLQCNYSVTP......DNHLRWFKQDTGKGLVSLTVLVHE...NDKTSN.....GRYSATLDKDA.KHSTLHITATLLDDTATYICVVGDRGSALGRLHFGAGTQLIVIP	KTQVEQSP.QSLVVRQGENCVLQCNYSVTP......DNHLRWFKQDTGKGLVSLTVLVHE...NDKTSN.....GRYSATLDKDA.KHSTLHITATLLDDTATYICVV	KTQVEQSP.QSLVVRQGENCVLQCNYS	VTP......DNH	LRWFKQDTGKGLVSLTV	LVHE...NDK	TSN.....GRYSATLDKDA.KHSTLHITATLLDDTATYIC	VVGDRGSALGRLH	CVVGDRGSALGRLHF	DRGSALGRLHFGAGTQLIVIP	FGAGTQLIVIP	TTC	Cluster2	----VVGDRGSALG---RLH
HKTCYBBXY_1_IDT-DUI-NXT-110	TRA	productive	Musmus TRAV11*01 F, or Musmus TRAV11D*01 F	Musmus TRAJ18*01 F			KTQVEQSP.QSLVVRQGENCVLQCNYSVTP......DNHLRWFKQDTGKGLVSLTVLVHE...NDKTSN.....GRYSATLDKDA.KHSTLHITATLLDDTATYICVVGDRGSALGRLHFGAGTQLIVIP	KTQVEQSP.QSLVVRQGENCVLQCNYSVTP......DNHLRWFKQDTGKGLVSLTVLVHE...NDKTSN.....GRYSATLDKDA.KHSTLHITATLLDDTATYICVVG	KTQVEQSP.QSLVVRQGENCVLQCNYS	VTP......DNH	LRWFKQDTGKGLVSLTV	LVHE...NDK	TSN.....GRYSATLDKDA.KHSTLHITATLLDDTATYIC	VVGDRGSALGRLH	CVVGDRGSALGRLHF	RGSALGRLHFGAGTQLIVIP	FGAGTQLIVIP	CTL	Cluster2	----VVGDRGSALG---RLH
HKTCYBBXY_1_IDT-DUI-NXT-112	TRA	productive	Musmus TRAV11*01 F, or Musmus TRAV11D*01 F	Musmus TRAJ18*01 F			KTQVEQSP.QSLVVRQGENCVLQCNYSVTP......DNHLRWFKQDTGKGLVSLTVLVHE...NDKTSN.....GRYSATLDKDA.KHSTLHITATLLDDTATYICVVGDRGSALGRLHFGAGTQLIVIP	KTQVEQSP.QSLVVRQGENCVLQCNYSVTP......DNHLRWFKQDTGKGLVSLTVLVHE...NDKTSN.....GRYSATLDKDA.KHSTLHITATLLDDTATYICVV	KTQVEQSP.QSLVVRQGENCVLQCNYS	VTP......DNH	LRWFKQDTGKGLVSLTV	LVHE...NDK	TSN.....GRYSATLDKDA.KHSTLHITATLLDDTATYIC	VVGDRGSALGRLH	CVVGDRGSALGRLHF	DRGSALGRLHFGAGTQLIVIP	FGAGTQLIVIP	CTL	Cluster2	----VVGDRGSALG---RLH
HKTCYBBXY_1_IDT-DUI-NXT-114	TRA	productive	Musmus TRAV11*01 F, or Musmus TRAV11D*01 F	Musmus TRAJ18*01 F			KTQVEQSP.QSLVVRQGENCVLQCNYSVTP......DNHLRWFKQDTGKGLVSLTVLVHE...NDKTSN.....GRYSATLDKDA.KHSTLHITATLLDDTATYICVVGDRGSALGRLHFGAGTQLIVIP	KTQVEQSP.QSLVVRQGENCVLQCNYSVTP......DNHLRWFKQDTGKGLVSLTVLVHE...NDKTSN.....GRYSATLDKDA.KHSTLHITATLLDDTATYICVV	KTQVEQSP.QSLVVRQGENCVLQCNYS	VTP......DNH	LRWFKQDTGKGLVSLTV	LVHE...NDK	TSN.....GRYSATLDKDA.KHSTLHITATLLDDTATYIC	VVGDRGSALGRLH	CVVGDRGSALGRLHF	DRGSALGRLHFGAGTQLIVIP	FGAGTQLIVIP	CTL	Cluster2	----VVGDRGSALG---RLH
HKTCYBBXY_1_IDT-DUI-NXT-114	TRA	productive	Musmus TRAV13-1*01 F	Musmus TRAJ11*01 F			GQQVQQSP.ASLVLQEGENAELQCNFSTSL.......NSMQWFYQRPEGSLVSLFYNPS.....GTKQS.....GRLTSTTVIKE.RRSSLHISSSQITDSGTYPDTGYNKLTFGKGTVLLVSP	GQQVQQSP.ASLVLQEGENAELQCNFSTSL.......NSMQWFYQRPEGSLVSLFYNPS.....GTKQS.....GRLTSTTVIKE.RRSSLHISSSQITDSGTYP	GQQVQQSP.ASLVLQEGENAELQCNFS	TSL.......NS	MQWFYQRPEGSLVSLFY	NPS.....GT	KQS.....GRLTSTTVIKE.RRSSLHISSSQITDSGTYPD	TGYNKLT	DTGYNKLTF	GYNKLTFGKGTVLLVSP	FGKGTVLLVSP	CTL	Cluster2	----VVGDRGSALG---RLH
HKTCYBBXY_1_IDT-DUI-NXT-115	TRA	productive	Musmus TRAV11*01 F, or Musmus TRAV11D*01 F	Musmus TRAJ18*01 F			KTQVEQSP.QSLVVRQGENCVLQCNYSVTP......DNHLRWFKQDTGKGLVSLTVLVHE...NDKTSN.....GRYSATLDKDA.KHSTLHITATLLDDTATYICVVGDRGSALGRLHFGAGTQLIVIP	KTQVEQSP.QSLVVRQGENCVLQCNYSVTP......DNHLRWFKQDTGKGLVSLTVLVHE...NDKTSN.....GRYSATLDKDA.KHSTLHITATLLDDTATYICVVG	KTQVEQSP.QSLVVRQGENCVLQCNYS	VTP......DNH	LRWFKQDTGKGLVSLTV	LVHE...NDK	TSN.....GRYSATLDKDA.KHSTLHITATLLDDTATYIC	VVGDRGSALGRLH	CVVGDRGSALGRLHF	RGSALGRLHFGAGTQLIVIP	FGAGTQLIVIP	TTC	Cluster5	----VVGDRGSALG---RLH
HKTCYBBXY_1_IDT-DUI-NXT-118	TRA	productive	Musmus TRAV11*01 F, or Musmus TRAV11D*01 F	Musmus TRAJ18*01 F			KTQVEQSP.QSLVVRQGENCVLQCNYSVTP......DNHLRWFKQDTGKGLVSLTVLVHE...NDKTSN.....GRYSATLDKDA.KHSTLHITATLLDDTATYICVVGDRGSALGRLHFGAGTQLIVIP	KTQVEQSP.QSLVVRQGENCVLQCNYSVTP......DNHLRWFKQDTGKGLVSLTVLVHE...NDKTSN.....GRYSATLDKDA.KHSTLHITATLLDDTATYICVVG	KTQVEQSP.QSLVVRQGENCVLQCNYS	VTP......DNH	LRWFKQDTGKGLVSLTV	LVHE...NDK	TSN.....GRYSATLDKDA.KHSTLHITATLLDDTATYIC	VVGDRGSALGRLH	CVVGDRGSALGRLHF	RGSALGRLHFGAGTQLIVIP	FGAGTQLIVIP	TTC	Cluster4	----VVGDRGSALG---RLH
HKTCYBBXY_1_IDT-DUI-NXT-119	TRA	productive	Musmus TRAV11*01 F, or Musmus TRAV11D*01 F	Musmus TRAJ18*01 F			KTQVEQSP.QSLVVRQGENCVLQCNYSVTP......DNHLRWFKQDTGKGLVSLTVLVHE...NDKTSN.....GRYSATLDKDA.KHSTLHITATLLDDTATYICVVGDRGSALGRLHFGAGTQLIVIP	KTQVEQSP.QSLVVRQGENCVLQCNYSVTP......DNHLRWFKQDTGKGLVSLTVLVHE...NDKTSN.....GRYSATLDKDA.KHSTLHITATLLDDTATYICVVG	KTQVEQSP.QSLVVRQGENCVLQCNYS	VTP......DNH	LRWFKQDTGKGLVSLTV	LVHE...NDK	TSN.....GRYSATLDKDA.KHSTLHITATLLDDTATYIC	VVGDRGSALGRLH	CVVGDRGSALGRLHF	RGSALGRLHFGAGTQLIVIP	FGAGTQLIVIP	TTC	Cluster4	----VVGDRGSALG---RLH
HKTCYBBXY_1_IDT-DUI-NXT-120	TRA	productive	Musmus TRAV11*01 F, or Musmus TRAV11D*01 F	Musmus TRAJ18*01 F			KTQVEQSP.QSLVVRQGENCVLQCNYSVTP......DNHLRWFKQDTGKGLVSLTVLVHE...NDKTSN.....GRYSATLDKDA.KHSTLHITATLLDDTATYICVVGDRGSALGRLHFGAGTQLIVIP	KTQVEQSP.QSLVVRQGENCVLQCNYSVTP......DNHLRWFKQDTGKGLVSLTVLVHE...NDKTSN.....GRYSATLDKDA.KHSTLHITATLLDDTATYICVVG	KTQVEQSP.QSLVVRQGENCVLQCNYS	VTP......DNH	LRWFKQDTGKGLVSLTV	LVHE...NDK	TSN.....GRYSATLDKDA.KHSTLHITATLLDDTATYIC	VVGDRGSALGRLH	CVVGDRGSALGRLHF	RGSALGRLHFGAGTQLIVIP	FGAGTQLIVIP	TTC	Cluster5	----VVGDRGSALG---RLH
HKTCYBBXY_1_IDT-DUI-NXT-122	TRA	productive	Musmus TRAV11*01 F, or Musmus TRAV11D*01 F	Musmus TRAJ18*01 F			KTQVEQSP.QSLVVRQGENCVLQCNYSVTP......DNHLRWFKQDTGKGLVSLTVLVHE...NDKTSN.....GRYSATLDKDA.KHSTLHITATLLDDTATYICVVGDRGSALGRLHFGAGTQLIVIP	KTQVEQSP.QSLVVRQGENCVLQCNYSVTP......DNHLRWFKQDTGKGLVSLTVLVHE...NDKTSN.....GRYSATLDKDA.KHSTLHITATLLDDTATYICVV	KTQVEQSP.QSLVVRQGENCVLQCNYS	VTP......DNH	LRWFKQDTGKGLVSLTV	LVHE...NDK	TSN.....GRYSATLDKDA.KHSTLHITATLLDDTATYIC	VVGDRGSALGRLH	CVVGDRGSALGRLHF	DRGSALGRLHFGAGTQLIVIP	FGAGTQLIVIP	CTL	Cluster2	----VVGDRGSALG---RLH
HKTCYBBXY_1_IDT-DUI-NXT-123	TRA	productive	Musmus TRAV11*01 F, or Musmus TRAV11D*01 F	Musmus TRAJ18*01 F			KTQVEQSP.QSLVVRQGENCVLQCNYSVTP......DNHLRWFKQDTGKGLVSLTVLVHE...NDKTSN.....GRYSATLDKDA.KHSTLHITATLLDDTATYICVVGDRGSALGRLHFGAGTQLIVIP	KTQVEQSP.QSLVVRQGENCVLQCNYSVTP......DNHLRWFKQDTGKGLVSLTVLVHE...NDKTSN.....GRYSATLDKDA.KHSTLHITATLLDDTATYICVV	KTQVEQSP.QSLVVRQGENCVLQCNYS	VTP......DNH	LRWFKQDTGKGLVSLTV	LVHE...NDK	TSN.....GRYSATLDKDA.KHSTLHITATLLDDTATYIC	VVGDRGSALGRLH	CVVGDRGSALGRLHF	DRGSALGRLHFGAGTQLIVIP	FGAGTQLIVIP	CTL	Cluster2	----VVGDRGSALG---RLH
HKTCYBBXY_1_IDT-DUI-NXT-124	TRA	productive	Musmus TRAV11*01 F, or Musmus TRAV11D*01 F	Musmus TRAJ18*01 F			KTQVEQSP.QSLVVRQGENCVLQCNYSVTP......DNHLRWFKQDTGKGLVSLTVLVHE...NDKTSN.....GRYSATLDKDA.KHSTLHITATLLDDTATYICVVGDRGSALGRLHFGAGTQLIVIP	KTQVEQSP.QSLVVRQGENCVLQCNYSVTP......DNHLRWFKQDTGKGLVSLTVLVHE...NDKTSN.....GRYSATLDKDA.KHSTLHITATLLDDTATYICVVG	KTQVEQSP.QSLVVRQGENCVLQCNYS	VTP......DNH	LRWFKQDTGKGLVSLTV	LVHE...NDK	TSN.....GRYSATLDKDA.KHSTLHITATLLDDTATYIC	VVGDRGSALGRLH	CVVGDRGSALGRLHF	RGSALGRLHFGAGTQLIVIP	FGAGTQLIVIP	CTL	Cluster4	----VVGDRGSALG---RLH
HKTCYBBXY_1_IDT-DUI-NXT-126	TRA	productive	Musmus TRAV11*01 F, or Musmus TRAV11D*01 F	Musmus TRAJ18*01 F			KTQVEQSP.QSLVVRQGENCVLQCNYSVTP......DNHLRWFKQDTGKGLVSLTVLVHE...NDKTSN.....GRYSATLDKDA.KHSTLHITATLLDDTATYICVVGDRGSALGRLHFGAGTQLIVIP	KTQVEQSP.QSLVVRQGENCVLQCNYSVTP......DNHLRWFKQDTGKGLVSLTVLVHE...NDKTSN.....GRYSATLDKDA.KHSTLHITATLLDDTATYICVV	KTQVEQSP.QSLVVRQGENCVLQCNYS	VTP......DNH	LRWFKQDTGKGLVSLTV	LVHE...NDK	TSN.....GRYSATLDKDA.KHSTLHITATLLDDTATYIC	VVGDRGSALGRLH	CVVGDRGSALGRLHF	DRGSALGRLHFGAGTQLIVIP	FGAGTQLIVIP	CTL	Cluster2	----VVGDRGSALG---RLH
HKTCYBBXY_1_IDT-DUI-NXT-127	TRA	productive	Musmus TRAV11*01 F, or Musmus TRAV11D*01 F	Musmus TRAJ18*01 F			KTQVEQSP.QSLVVRQGENCVLQCNYSVTP......DNHLRWFKQDTGKGLVSLTVLVHE...NDKTSN.....GRYSATLDKDA.KHSTLHITATLLDDTATYICVVGDRGSALGRLHFGAGTQLIVIP	KTQVEQSP.QSLVVRQGENCVLQCNYSVTP......DNHLRWFKQDTGKGLVSLTVLVHE...NDKTSN.....GRYSATLDKDA.KHSTLHITATLLDDTATYICVV	KTQVEQSP.QSLVVRQGENCVLQCNYS	VTP......DNH	LRWFKQDTGKGLVSLTV	LVHE...NDK	TSN.....GRYSATLDKDA.KHSTLHITATLLDDTATYIC	VVGDRGSALGRLH	CVVGDRGSALGRLHF	DRGSALGRLHFGAGTQLIVIP	FGAGTQLIVIP	TTC	Cluster2	----VVGDRGSALG---RLH
HKTCYBBXY_1_IDT-DUI-NXT-128	TRA	productive	Musmus TRAV11*01 F, or Musmus TRAV11D*01 F	Musmus TRAJ18*01 F			KTQVEQSP.QSLVVRQGENCVLQCNYSVTP......DNHLRWFKQDTGKGLVSLTVLVHE...NDKTSN.....GRYSATLDKDA.KHSTLHITATLLDDTATYICVVGDRGSALGRLHFGAGTQLIVIP	KTQVEQSP.QSLVVRQGENCVLQCNYSVTP......DNHLRWFKQDTGKGLVSLTVLVHE...NDKTSN.....GRYSATLDKDA.KHSTLHITATLLDDTATYICVVG	KTQVEQSP.QSLVVRQGENCVLQCNYS	VTP......DNH	LRWFKQDTGKGLVSLTV	LVHE...NDK	TSN.....GRYSATLDKDA.KHSTLHITATLLDDTATYIC	VVGDRGSALGRLH	CVVGDRGSALGRLHF	RGSALGRLHFGAGTQLIVIP	FGAGTQLIVIP	TTC	Cluster2	----VVGDRGSALG---RLH
HKTCYBBXY_1_IDT-DUI-NXT-129	TRA	productive	Musmus TRAV11*01 F, or Musmus TRAV11D*01 F	Musmus TRAJ18*01 F			KTQVEQSP.QSLVVRQGENCVLQCNYSVTP......DNHLRWFKQDTGKGLVSLTVLVHE...NDKTSN.....GRYSATLDKDA.KHSTLHITATLLDDTATYICVVGDRGSALGRLHFGAGTQLIVIP	KTQVEQSP.QSLVVRQGENCVLQCNYSVTP......DNHLRWFKQDTGKGLVSLTVLVHE...NDKTSN.....GRYSATLDKDA.KHSTLHITATLLDDTATYICVV	KTQVEQSP.QSLVVRQGENCVLQCNYS	VTP......DNH	LRWFKQDTGKGLVSLTV	LVHE...NDK	TSN.....GRYSATLDKDA.KHSTLHITATLLDDTATYIC	VVGDRGSALGRLH	CVVGDRGSALGRLHF	DRGSALGRLHFGAGTQLIVIP	FGAGTQLIVIP	TTC	Cluster4	----VVGDRGSALG---RLH
HKTCYBBXY_1_IDT-DUI-NXT-13	TRA	productive	Musmus TRAV11*01 F, or Musmus TRAV11D*01 F	Musmus TRAJ18*01 F			KTQVEQSP.QSLVVRQGENCVLQCNYSVTP......DNHLRWFKQDTGKGLVSLTVLVHE...NDKTSN.....GRYSATLDKDA.KHSTLHITATLLDDTATYICVVGDRGSALGRLHFGAGTQLIVIP	KTQVEQSP.QSLVVRQGENCVLQCNYSVTP......DNHLRWFKQDTGKGLVSLTVLVHE...NDKTSN.....GRYSATLDKDA.KHSTLHITATLLDDTATYICVV	KTQVEQSP.QSLVVRQGENCVLQCNYS	VTP......DNH	LRWFKQDTGKGLVSLTV	LVHE...NDK	TSN.....GRYSATLDKDA.KHSTLHITATLLDDTATYIC	VVGDRGSALGRLH	CVVGDRGSALGRLHF	DRGSALGRLHFGAGTQLIVIP	FGAGTQLIVIP	CTL	Cluster2	----VVGDRGSALG---RLH
HKTCYBBXY_1_IDT-DUI-NXT-131	TRA	productive	Musmus TRAV11*01 F, or Musmus TRAV11D*01 F	Musmus TRAJ18*01 F			KTQVEQSP.QSLVVRQGENCVLQCNYSVTP......DNHLRWFKQDTGKGLVSLTVLVHE...NDKTSN.....GRYSATLDKDA.KHSTLHITATLLDDTATYICVVGDRGSALGRLHFGAGTQLIVIP	KTQVEQSP.QSLVVRQGENCVLQCNYSVTP......DNHLRWFKQDTGKGLVSLTVLVHE...NDKTSN.....GRYSATLDKDA.KHSTLHITATLLDDTATYICVV	KTQVEQSP.QSLVVRQGENCVLQCNYS	VTP......DNH	LRWFKQDTGKGLVSLTV	LVHE...NDK	TSN.....GRYSATLDKDA.KHSTLHITATLLDDTATYIC	VVGDRGSALGRLH	CVVGDRGSALGRLHF	DRGSALGRLHFGAGTQLIVIP	FGAGTQLIVIP	TTC	Cluster4	----VVGDRGSALG---RLH
HKTCYBBXY_1_IDT-DUI-NXT-134	TRA	productive	Musmus TRAV13D-2*01 F	Musmus TRAJ28*01 F			GQQVQQSP.ASLVLQEGENAELQCNFSSTA.......TRLQWFYQHPGGRLVSLFYNPS.....GTKHT.....GRLTSTTVTNE.RRGSLHISSSQTTDSGTYFCAMERGPGTGSNRLTFGKGTKFSLIP	GQQVQQSP.ASLVLQEGENAELQCNFSSTA.......TRLQWFYQHPGGRLVSLFYNPS.....GTKHT.....GRLTSTTVTNE.RRGSLHISSSQTTDSGTYFCA	GQQVQQSP.ASLVLQEGENAELQCNFS	STA.......TR	LQWFYQHPGGRLVSLFY	NPS.....GT	KHT.....GRLTSTTVTNE.RRGSLHISSSQTTDSGTYFC	AMERGPGTGSNRLT	CAMERGPGTGSNRLTF	PGTGSNRLTFGKGTKFSLIP	FGKGTKFSLIP	CTL	Cluster2	-----AMERGPGTG-SNRLT
HKTCYBBXY_1_IDT-DUI-NXT-135	TRA	productive	Musmus TRAV11*01 F, or Musmus TRAV11D*01 F	Musmus TRAJ18*01 F			KTQVEQSP.QSLVVRQGENCVLQCNYSVTP......DNHLRWFKQDTGKGLVSLTVLVHE...NDKTSN.....GRYSATLDKDA.KHSTLHITATLLDDTATYICVVGDRGSALGRLHFGAGTQLIVIP	KTQVEQSP.QSLVVRQGENCVLQCNYSVTP......DNHLRWFKQDTGKGLVSLTVLVHE...NDKTSN.....GRYSATLDKDA.KHSTLHITATLLDDTATYICVV	KTQVEQSP.QSLVVRQGENCVLQCNYS	VTP......DNH	LRWFKQDTGKGLVSLTV	LVHE...NDK	TSN.....GRYSATLDKDA.KHSTLHITATLLDDTATYIC	VVGDRGSALGRLH	CVVGDRGSALGRLHF	DRGSALGRLHFGAGTQLIVIP	FGAGTQLIVIP	CTL	Cluster2	----VVGDRGSALG---RLH
HKTCYBBXY_1_IDT-DUI-NXT-136	TRA	productive	Musmus TRAV11*01 F, or Musmus TRAV11D*01 F	Musmus TRAJ18*01 F			KTQVEQSP.QSLVVRQGENCVLQCNYSVTP......DNHLRWFKQDTGKGLVSLTVLVHE...NDKTSN.....GRYSATLDKDA.KHSTLHITATLLDDTATYICVVGDRGSALGRLHFGAGTQLIVIP	KTQVEQSP.QSLVVRQGENCVLQCNYSVTP......DNHLRWFKQDTGKGLVSLTVLVHE...NDKTSN.....GRYSATLDKDA.KHSTLHITATLLDDTATYICVV	KTQVEQSP.QSLVVRQGENCVLQCNYS	VTP......DNH	LRWFKQDTGKGLVSLTV	LVHE...NDK	TSN.....GRYSATLDKDA.KHSTLHITATLLDDTATYIC	VVGDRGSALGRLH	CVVGDRGSALGRLHF	DRGSALGRLHFGAGTQLIVIP	FGAGTQLIVIP	CTL	Cluster2	----VVGDRGSALG---RLH
HKTCYBBXY_1_IDT-DUI-NXT-138	TRA	productive	Musmus TRAV11*01 F, or Musmus TRAV11D*01 F	Musmus TRAJ18*01 F			KTQVEQSP.QSLVVRQGENCVLQCNYSVTP......DNHLRWFKQDTGKGLVSLTVLVHE...NDKTSN.....GRYSATLDKDA.KHSTLHITATLLDDTATYICVVGDRGSALGRLHFGAGTQLIVIP	KTQVEQSP.QSLVVRQGENCVLQCNYSVTP......DNHLRWFKQDTGKGLVSLTVLVHE...NDKTSN.....GRYSATLDKDA.KHSTLHITATLLDDTATYICVV	KTQVEQSP.QSLVVRQGENCVLQCNYS	VTP......DNH	LRWFKQDTGKGLVSLTV	LVHE...NDK	TSN.....GRYSATLDKDA.KHSTLHITATLLDDTATYIC	VVGDRGSALGRLH	CVVGDRGSALGRLHF	DRGSALGRLHFGAGTQLIVIP	FGAGTQLIVIP	CTL	Cluster2	----VVGDRGSALG---RLH
HKTCYBBXY_1_IDT-DUI-NXT-139	TRA	productive	Musmus TRAV11*01 F, or Musmus TRAV11D*01 F	Musmus TRAJ18*01 F			KTQVEQSP.QSLVVRQGENCVLQCNYSVTP......DNHLRWFKQDTGKGLVSLTVLVHE...NDKTSN.....GRYSATLDKDA.KHSTLHITATLLDDTATYICVVGDRGSALGRLHFGAGTQLIVIP	KTQVEQSP.QSLVVRQGENCVLQCNYSVTP......DNHLRWFKQDTGKGLVSLTVLVHE...NDKTSN.....GRYSATLDKDA.KHSTLHITATLLDDTATYICVVG	KTQVEQSP.QSLVVRQGENCVLQCNYS	VTP......DNH	LRWFKQDTGKGLVSLTV	LVHE...NDK	TSN.....GRYSATLDKDA.KHSTLHITATLLDDTATYIC	VVGDRGSALGRLH	CVVGDRGSALGRLHF	RGSALGRLHFGAGTQLIVIP	FGAGTQLIVIP	TTC	Cluster5	----VVGDRGSALG---RLH
HKTCYBBXY_1_IDT-DUI-NXT-14	TRA	productive	Musmus TRAV11*01 F, or Musmus TRAV11D*01 F	Musmus TRAJ18*01 F			KTQVEQSP.QSLVVRQGENCVLQCNYSVTP......DNHLRWFKQDTGKGLVSLTVLVHE...NDKTSN.....GRYSATLDKDA.KHSTLHITATLLDDTATYICVVGDRGSALGRLHFGAGTQLIVIP	KTQVEQSP.QSLVVRQGENCVLQCNYSVTP......DNHLRWFKQDTGKGLVSLTVLVHE...NDKTSN.....GRYSATLDKDA.KHSTLHITATLLDDTATYICVV	KTQVEQSP.QSLVVRQGENCVLQCNYS	VTP......DNH	LRWFKQDTGKGLVSLTV	LVHE...NDK	TSN.....GRYSATLDKDA.KHSTLHITATLLDDTATYIC	VVGDRGSALGRLH	CVVGDRGSALGRLHF	DRGSALGRLHFGAGTQLIVIP	FGAGTQLIVIP	CTL	Cluster2	----VVGDRGSALG---RLH
HKTCYBBXY_1_IDT-DUI-NXT-140	TRA	productive	Musmus TRAV11*01 F, or Musmus TRAV11D*01 F	Musmus TRAJ18*01 F			KTQVEQSP.QSLVVRQGENCVLQCNYSVTP......DNHLRWFKQDTGKGLVSLTVLVHE...NDKTSN.....GRYSATLDKDA.KHSTLHITATLLDDTATYICVVGDRGSALGRLHFGAGTQLIVIP	KTQVEQSP.QSLVVRQGENCVLQCNYSVTP......DNHLRWFKQDTGKGLVSLTVLVHE...NDKTSN.....GRYSATLDKDA.KHSTLHITATLLDDTATYICVVG	KTQVEQSP.QSLVVRQGENCVLQCNYS	VTP......DNH	LRWFKQDTGKGLVSLTV	LVHE...NDK	TSN.....GRYSATLDKDA.KHSTLHITATLLDDTATYIC	VVGDRGSALGRLH	CVVGDRGSALGRLHF	RGSALGRLHFGAGTQLIVIP	FGAGTQLIVIP	TTC	Cluster5	----VVGDRGSALG---RLH
HKTCYBBXY_1_IDT-DUI-NXT-142	TRA	productive	Musmus TRAV11*01 F, or Musmus TRAV11D*01 F	Musmus TRAJ18*01 F			KTQVEQSP.QSLVVRQGENCVLQCNYSVTP......DNHLRWFKQDTGKGLVSLTVLVHE...NDKTSN.....GRYSATLDKDA.KHSTLHITATLLDDTATYICVVGDRGSALGRLHFGAGTQLIVIP	KTQVEQSP.QSLVVRQGENCVLQCNYSVTP......DNHLRWFKQDTGKGLVSLTVLVHE...NDKTSN.....GRYSATLDKDA.KHSTLHITATLLDDTATYICVV	KTQVEQSP.QSLVVRQGENCVLQCNYS	VTP......DNH	LRWFKQDTGKGLVSLTV	LVHE...NDK	TSN.....GRYSATLDKDA.KHSTLHITATLLDDTATYIC	VVGDRGSALGRLH	CVVGDRGSALGRLHF	DRGSALGRLHFGAGTQLIVIP	FGAGTQLIVIP	TTC	Cluster4	----VVGDRGSALG---RLH
HKTCYBBXY_1_IDT-DUI-NXT-147	TRA	productive	Musmus TRAV11*01 F, or Musmus TRAV11D*01 F	Musmus TRAJ18*01 F			KTQVEQSP.QSLVVRQGENCVLQCNYSVTP......DNHLRWFKQDTGKGLVSLTVLVHE...NDKTSN.....GRYSATLDKDA.KHSTLHITATLLDDTATYICVVGDRGSALGRLHFGAGTQLIVIP	KTQVEQSP.QSLVVRQGENCVLQCNYSVTP......DNHLRWFKQDTGKGLVSLTVLVHE...NDKTSN.....GRYSATLDKDA.KHSTLHITATLLDDTATYICVV	KTQVEQSP.QSLVVRQGENCVLQCNYS	VTP......DNH	LRWFKQDTGKGLVSLTV	LVHE...NDK	TSN.....GRYSATLDKDA.KHSTLHITATLLDDTATYIC	VVGDRGSALGRLH	CVVGDRGSALGRLHF	DRGSALGRLHFGAGTQLIVIP	FGAGTQLIVIP	CTL	Cluster4	----VVGDRGSALG---RLH
HKTCYBBXY_1_IDT-DUI-NXT-148	TRA	productive	Musmus TRAV11*01 F, or Musmus TRAV11D*01 F	Musmus TRAJ18*01 F			KTQVEQSP.QSLVVRQGENCVLQCNYSVTP......DNHLRWFKQDTGKGLVSLTVLVHE...NDKTSN.....GRYSATLDKDA.KHSTLHITATLLDDTATYICVVGDRGSALGRLHFGAGTQLIVIP	KTQVEQSP.QSLVVRQGENCVLQCNYSVTP......DNHLRWFKQDTGKGLVSLTVLVHE...NDKTSN.....GRYSATLDKDA.KHSTLHITATLLDDTATYICVVG	KTQVEQSP.QSLVVRQGENCVLQCNYS	VTP......DNH	LRWFKQDTGKGLVSLTV	LVHE...NDK	TSN.....GRYSATLDKDA.KHSTLHITATLLDDTATYIC	VVGDRGSALGRLH	CVVGDRGSALGRLHF	RGSALGRLHFGAGTQLIVIP	FGAGTQLIVIP	CTL	Cluster2	----VVGDRGSALG---RLH
HKTCYBBXY_1_IDT-DUI-NXT-15	TRA	productive	Musmus TRAV11*01 F, or Musmus TRAV11D*01 F	Musmus TRAJ18*01 F			KTQVEQSP.QSLVVRQGENCVLQCNYSVTP......DNHLRWFKQDTGKGLVSLTVLVHE...NDKTSN.....GRYSATLDKDA.KHSTLHITATLLDDTATYICVVGDRGSALGRLHFGAGTQLIVIP	KTQVEQSP.QSLVVRQGENCVLQCNYSVTP......DNHLRWFKQDTGKGLVSLTVLVHE...NDKTSN.....GRYSATLDKDA.KHSTLHITATLLDDTATYICVVG	KTQVEQSP.QSLVVRQGENCVLQCNYS	VTP......DNH	LRWFKQDTGKGLVSLTV	LVHE...NDK	TSN.....GRYSATLDKDA.KHSTLHITATLLDDTATYIC	VVGDRGSALGRLH	CVVGDRGSALGRLHF	RGSALGRLHFGAGTQLIVIP	FGAGTQLIVIP	CTL	Cluster2	----VVGDRGSALG---RLH
HKTCYBBXY_1_IDT-DUI-NXT-150	TRA	productive	Musmus TRAV11*01 F, or Musmus TRAV11D*01 F	Musmus TRAJ18*01 F			KTQVEQSP.QSLVVRQGENCVLQCNYSVTP......DNHLRWFKQDTGKGLVSLTVLVHE...NDKTSN.....GRYSATLDKDA.KHSTLHITATLLDDTATYICVVGDRGSALGRLHFGAGTQLIVIP	KTQVEQSP.QSLVVRQGENCVLQCNYSVTP......DNHLRWFKQDTGKGLVSLTVLVHE...NDKTSN.....GRYSATLDKDA.KHSTLHITATLLDDTATYICVV	KTQVEQSP.QSLVVRQGENCVLQCNYS	VTP......DNH	LRWFKQDTGKGLVSLTV	LVHE...NDK	TSN.....GRYSATLDKDA.KHSTLHITATLLDDTATYIC	VVGDRGSALGRLH	CVVGDRGSALGRLHF	DRGSALGRLHFGAGTQLIVIP	FGAGTQLIVIP	CTL	Cluster2	----VVGDRGSALG---RLH
HKTCYBBXY_1_IDT-DUI-NXT-151	TRA	productive	Musmus TRAV14-1*01 F	Musmus TRAJ24*01 F			QQQVRQSP.QSLTVWEGGTTVLTCSYEDST......FNYFPWYQQFPGEGPALLISILSV...SDKKED.....GRFTTFFNKRE.KKLSLHIIDSQPGDSATYFCAATASLGKLQFGTGTQVVVTP	QQQVRQSP.QSLTVWEGGTTVLTCSYEDST......FNYFPWYQQFPGEGPALLISILSV...SDKKED.....GRFTTFFNKRE.KKLSLHIIDSQPGDSATYFCAA	QQQVRQSP.QSLTVWEGGTTVLTCSYE	DST......FNY	FPWYQQFPGEGPALLIS	ILSV...SDK	KED.....GRFTTFFNKRE.KKLSLHIIDSQPGDSATYFC	AATASLGKLQ	CAATASLGKLQF	ASLGKLQFGTGTQVVVTP	FGTGTQVVVTP	TTC	Cluster2	-------AATASLG---KLQ
HKTCYBBXY_1_IDT-DUI-NXT-153	TRA	productive	Musmus TRAV11*01 F, or Musmus TRAV11D*01 F	Musmus TRAJ18*01 F			KTQVEQSP.QSLVVRQGENCVLQCNYSVTP......DNHLRWFKQDTGKGLVSLTVLVHE...NDKTSN.....GRYSATLDKDA.KHSTLHITATLLDDTATYICVVGDRGSALGRLHFGAGTQLIVIP	KTQVEQSP.QSLVVRQGENCVLQCNYSVTP......DNHLRWFKQDTGKGLVSLTVLVHE...NDKTSN.....GRYSATLDKDA.KHSTLHITATLLDDTATYICVV	KTQVEQSP.QSLVVRQGENCVLQCNYS	VTP......DNH	LRWFKQDTGKGLVSLTV	LVHE...NDK	TSN.....GRYSATLDKDA.KHSTLHITATLLDDTATYIC	VVGDRGSALGRLH	CVVGDRGSALGRLHF	DRGSALGRLHFGAGTQLIVIP	FGAGTQLIVIP	TTC	Cluster4	----VVGDRGSALG---RLH
HKTCYBBXY_1_IDT-DUI-NXT-154	TRA	productive	Musmus TRAV11*01 F, or Musmus TRAV11D*01 F	Musmus TRAJ18*01 F			KTQVEQSP.QSLVVRQGENCVLQCNYSVTP......DNHLRWFKQDTGKGLVSLTVLVHE...NDKTSN.....GRYSATLDKDA.KHSTLHITATLLDDTATYICVVGDRGSALGRLHFGAGTQLIVIP	KTQVEQSP.QSLVVRQGENCVLQCNYSVTP......DNHLRWFKQDTGKGLVSLTVLVHE...NDKTSN.....GRYSATLDKDA.KHSTLHITATLLDDTATYICVV	KTQVEQSP.QSLVVRQGENCVLQCNYS	VTP......DNH	LRWFKQDTGKGLVSLTV	LVHE...NDK	TSN.....GRYSATLDKDA.KHSTLHITATLLDDTATYIC	VVGDRGSALGRLH	CVVGDRGSALGRLHF	DRGSALGRLHFGAGTQLIVIP	FGAGTQLIVIP	TTC	Cluster4	----VVGDRGSALG---RLH
HKTCYBBXY_1_IDT-DUI-NXT-155	TRA	productive	Musmus TRAV11*01 F, or Musmus TRAV11D*01 F	Musmus TRAJ18*01 F			KTQVEQSP.QSLVVRQGENCVLQCNYSVTP......DNHLRWFKQDTGKGLVSLTVLVHE...NDKTSN.....GRYSATLDKDA.KHSTLHITATLLDDTATYICVVGDRGSALGRLHFGAGTQLIVIP	KTQVEQSP.QSLVVRQGENCVLQCNYSVTP......DNHLRWFKQDTGKGLVSLTVLVHE...NDKTSN.....GRYSATLDKDA.KHSTLHITATLLDDTATYICVV	KTQVEQSP.QSLVVRQGENCVLQCNYS	VTP......DNH	LRWFKQDTGKGLVSLTV	LVHE...NDK	TSN.....GRYSATLDKDA.KHSTLHITATLLDDTATYIC	VVGDRGSALGRLH	CVVGDRGSALGRLHF	DRGSALGRLHFGAGTQLIVIP	FGAGTQLIVIP	TTC	Cluster4	----VVGDRGSALG---RLH
HKTCYBBXY_1_IDT-DUI-NXT-16	TRA	productive	Musmus TRAV11*01 F, or Musmus TRAV11D*01 F	Musmus TRAJ18*01 F			KTQVEQSP.QSLVVRQGENCVLQCNYSVTP......DNHLRWFKQDTGKGLVSLTVLVHE...NDKTSN.....GRYSATLDKDA.KHSTLHITATLLDDTATYICVVGDRGSALGRLHFGAGTQLIVIP	KTQVEQSP.QSLVVRQGENCVLQCNYSVTP......DNHLRWFKQDTGKGLVSLTVLVHE...NDKTSN.....GRYSATLDKDA.KHSTLHITATLLDDTATYICVV	KTQVEQSP.QSLVVRQGENCVLQCNYS	VTP......DNH	LRWFKQDTGKGLVSLTV	LVHE...NDK	TSN.....GRYSATLDKDA.KHSTLHITATLLDDTATYIC	VVGDRGSALGRLH	CVVGDRGSALGRLHF	DRGSALGRLHFGAGTQLIVIP	FGAGTQLIVIP	CTL	Cluster4	----VVGDRGSALG---RLH
HKTCYBBXY_1_IDT-DUI-NXT-162	TRA	productive	Musmus TRAV11*01 F, or Musmus TRAV11D*01 F	Musmus TRAJ18*01 F			KTQVEQSP.QSLVVRQGENCVLQCNYSVTP......DNHLRWFKQDTGKGLVSLTVLVHE...NDKTSN.....GRYSATLDKDA.KHSTLHITATLLDDTATYICVVGDRGSALGRLHFGAGTQLIVIP	KTQVEQSP.QSLVVRQGENCVLQCNYSVTP......DNHLRWFKQDTGKGLVSLTVLVHE...NDKTSN.....GRYSATLDKDA.KHSTLHITATLLDDTATYICVVG	KTQVEQSP.QSLVVRQGENCVLQCNYS	VTP......DNH	LRWFKQDTGKGLVSLTV	LVHE...NDK	TSN.....GRYSATLDKDA.KHSTLHITATLLDDTATYIC	VVGDRGSALGRLH	CVVGDRGSALGRLHF	RGSALGRLHFGAGTQLIVIP	FGAGTQLIVIP	CTL	Cluster4	----VVGDRGSALG---RLH
HKTCYBBXY_1_IDT-DUI-NXT-164	TRA	productive	Musmus TRAV11*01 F, or Musmus TRAV11D*01 F	Musmus TRAJ18*01 F			KTQVEQSP.QSLVVRQGENCVLQCNYSVTP......DNHLRWFKQDTGKGLVSLTVLVHE...NDKTSN.....GRYSATLDKDA.KHSTLHITATLLDDTATYICVVGDRGSALGRLHFGAGTQLIVIP	KTQVEQSP.QSLVVRQGENCVLQCNYSVTP......DNHLRWFKQDTGKGLVSLTVLVHE...NDKTSN.....GRYSATLDKDA.KHSTLHITATLLDDTATYICVV	KTQVEQSP.QSLVVRQGENCVLQCNYS	VTP......DNH	LRWFKQDTGKGLVSLTV	LVHE...NDK	TSN.....GRYSATLDKDA.KHSTLHITATLLDDTATYIC	VVGDRGSALGRLH	CVVGDRGSALGRLHF	DRGSALGRLHFGAGTQLIVIP	FGAGTQLIVIP	TTC	Cluster4	----VVGDRGSALG---RLH
HKTCYBBXY_1_IDT-DUI-NXT-166	TRA	productive	Musmus TRAV11*01 F, or Musmus TRAV11D*01 F	Musmus TRAJ18*01 F			KTQVEQSP.QSLVVRQGENCVLQCNYSVTP......DNHLRWFKQDTGKGLVSLTVLVHE...NDKTSN.....GRYSATLDKDA.KHSTLHITATLLDDTATYICVVGDRGSALGRLHFGAGTQLIVIP	KTQVEQSP.QSLVVRQGENCVLQCNYSVTP......DNHLRWFKQDTGKGLVSLTVLVHE...NDKTSN.....GRYSATLDKDA.KHSTLHITATLLDDTATYICVV	KTQVEQSP.QSLVVRQGENCVLQCNYS	VTP......DNH	LRWFKQDTGKGLVSLTV	LVHE...NDK	TSN.....GRYSATLDKDA.KHSTLHITATLLDDTATYIC	VVGDRGSALGRLH	CVVGDRGSALGRLHF	DRGSALGRLHFGAGTQLIVIP	FGAGTQLIVIP	TTC	Cluster2	----VVGDRGSALG---RLH
HKTCYBBXY_1_IDT-DUI-NXT-167	TRA	productive	Musmus TRAV11*01 F, or Musmus TRAV11D*01 F	Musmus TRAJ18*01 F			KTQVEQSP.QSLVVRQGENCVLQCNYSVTP......DNHLRWFKQDTGKGLVSLTVLVHE...NDKTSN.....GRYSATLDKDA.KHSTLHITATLLDDTATYICVVADRGSALGRLHFGAGTQLIVIP	KTQVEQSP.QSLVVRQGENCVLQCNYSVTP......DNHLRWFKQDTGKGLVSLTVLVHE...NDKTSN.....GRYSATLDKDA.KHSTLHITATLLDDTATYICVV	KTQVEQSP.QSLVVRQGENCVLQCNYS	VTP......DNH	LRWFKQDTGKGLVSLTV	LVHE...NDK	TSN.....GRYSATLDKDA.KHSTLHITATLLDDTATYIC	VVADRGSALGRLH	CVVADRGSALGRLHF	DRGSALGRLHFGAGTQLIVIP	FGAGTQLIVIP	TTC	Cluster5	----VVADRGSALG---RLH
HKTCYBBXY_1_IDT-DUI-NXT-168	TRA	productive	Musmus TRAV11*01 F, or Musmus TRAV11D*01 F	Musmus TRAJ18*01 F			KTQVEQSP.QSLVVRQGENCVLQCNYSVTP......DNHLRWFKQDTGKGLVSLTVLVHE...NDKTSN.....GRYSATLDKDA.KHSTLHITATLLDDTATYICVVGDRGSALGRLHFGAGTQLIVIP	KTQVEQSP.QSLVVRQGENCVLQCNYSVTP......DNHLRWFKQDTGKGLVSLTVLVHE...NDKTSN.....GRYSATLDKDA.KHSTLHITATLLDDTATYICVVG	KTQVEQSP.QSLVVRQGENCVLQCNYS	VTP......DNH	LRWFKQDTGKGLVSLTV	LVHE...NDK	TSN.....GRYSATLDKDA.KHSTLHITATLLDDTATYIC	VVGDRGSALGRLH	CVVGDRGSALGRLHF	RGSALGRLHFGAGTQLIVIP	FGAGTQLIVIP	TTC	Cluster4	----VVGDRGSALG---RLH
HKTCYBBXY_1_IDT-DUI-NXT-171	TRA	productive	Musmus TRAV11*01 F, or Musmus TRAV11D*01 F	Musmus TRAJ18*01 F			KTQVEQSP.QSLVVRQGENCVLQCNYSVTP......DNHLRWFKQDTGKGLVSLTVLVHE...NDKTSN.....GRYSATLDKDA.KHSTLHITATLLDDTATYICVVGDRGSALGRLHFGAGTQLIVIP	KTQVEQSP.QSLVVRQGENCVLQCNYSVTP......DNHLRWFKQDTGKGLVSLTVLVHE...NDKTSN.....GRYSATLDKDA.KHSTLHITATLLDDTATYICVV	KTQVEQSP.QSLVVRQGENCVLQCNYS	VTP......DNH	LRWFKQDTGKGLVSLTV	LVHE...NDK	TSN.....GRYSATLDKDA.KHSTLHITATLLDDTATYIC	VVGDRGSALGRLH	CVVGDRGSALGRLHF	DRGSALGRLHFGAGTQLIVIP	FGAGTQLIVIP	CTL	Cluster2	----VVGDRGSALG---RLH
HKTCYBBXY_1_IDT-DUI-NXT-173	TRA	productive	Musmus TRAV11*01 F, or Musmus TRAV11D*01 F	Musmus TRAJ18*01 F			KTQVEQSP.QSLVVRQGENCVLQCNYSVTP......DNHLRWFKQDTGKGLVSLTVLVHE...NDKTSN.....GRYSATLDKDA.KHSTLHITATLLDDTATYICVVGDRGSALGRLHFGAGTQLIVIP	KTQVEQSP.QSLVVRQGENCVLQCNYSVTP......DNHLRWFKQDTGKGLVSLTVLVHE...NDKTSN.....GRYSATLDKDA.KHSTLHITATLLDDTATYICVV	KTQVEQSP.QSLVVRQGENCVLQCNYS	VTP......DNH	LRWFKQDTGKGLVSLTV	LVHE...NDK	TSN.....GRYSATLDKDA.KHSTLHITATLLDDTATYIC	VVGDRGSALGRLH	CVVGDRGSALGRLHF	DRGSALGRLHFGAGTQLIVIP	FGAGTQLIVIP	CTL	Cluster2	----VVGDRGSALG---RLH
HKTCYBBXY_1_IDT-DUI-NXT-179	TRA	productive	Musmus TRAV11*01 F, or Musmus TRAV11D*01 F	Musmus TRAJ18*01 F			KTQVEQSP.QSLVVRQGENCVLQCNYSVTP......DNHLRWFKQDTGKGLVSLTVLVHE...NDKTSN.....GRYSATLDKDA.KHSTLHITATLLDDTATYICVVGDRGSALGRLHFGAGTQLIVIP	KTQVEQSP.QSLVVRQGENCVLQCNYSVTP......DNHLRWFKQDTGKGLVSLTVLVHE...NDKTSN.....GRYSATLDKDA.KHSTLHITATLLDDTATYICVVG	KTQVEQSP.QSLVVRQGENCVLQCNYS	VTP......DNH	LRWFKQDTGKGLVSLTV	LVHE...NDK	TSN.....GRYSATLDKDA.KHSTLHITATLLDDTATYIC	VVGDRGSALGRLH	CVVGDRGSALGRLHF	RGSALGRLHFGAGTQLIVIP	FGAGTQLIVIP	TTC	Cluster4	----VVGDRGSALG---RLH
HKTCYBBXY_1_IDT-DUI-NXT-18	TRA	productive	Musmus TRAV11*01 F, or Musmus TRAV11D*01 F	Musmus TRAJ18*01 F			KTQVEQSP.QSLVVRQGENCVLQCNYSVTP......DNHLRWFKQDTGKGLVSLTVLVHE...NDKTSN.....GRYSATLDKDA.KHSTLHITATLLDDTATYICVVGDRGSALGRLHFGAGTQLIVIP	KTQVEQSP.QSLVVRQGENCVLQCNYSVTP......DNHLRWFKQDTGKGLVSLTVLVHE...NDKTSN.....GRYSATLDKDA.KHSTLHITATLLDDTATYICVV	KTQVEQSP.QSLVVRQGENCVLQCNYS	VTP......DNH	LRWFKQDTGKGLVSLTV	LVHE...NDK	TSN.....GRYSATLDKDA.KHSTLHITATLLDDTATYIC	VVGDRGSALGRLH	CVVGDRGSALGRLHF	DRGSALGRLHFGAGTQLIVIP	FGAGTQLIVIP	CTL	Cluster2	----VVGDRGSALG---RLH
HKTCYBBXY_1_IDT-DUI-NXT-182	TRA	productive	Musmus TRAV11*01 F, or Musmus TRAV11D*01 F	Musmus TRAJ18*01 F			KTQVEQSP.QSLVVRQGENCVLQCNYSVTP......DNHLRWFKQDTGKGLVSLTVLVHE...NDKTSN.....GRYSATLDKDA.KHSTLHITATLLDDTATYICVVGDRGSALGRLHFGAGTQLIVIP	KTQVEQSP.QSLVVRQGENCVLQCNYSVTP......DNHLRWFKQDTGKGLVSLTVLVHE...NDKTSN.....GRYSATLDKDA.KHSTLHITATLLDDTATYICVVG	KTQVEQSP.QSLVVRQGENCVLQCNYS	VTP......DNH	LRWFKQDTGKGLVSLTV	LVHE...NDK	TSN.....GRYSATLDKDA.KHSTLHITATLLDDTATYIC	VVGDRGSALGRLH	CVVGDRGSALGRLHF	RGSALGRLHFGAGTQLIVIP	FGAGTQLIVIP	CTL	Cluster2	----VVGDRGSALG---RLH
HKTCYBBXY_1_IDT-DUI-NXT-183	TRA	productive	Musmus TRAV11*01 F, or Musmus TRAV11D*01 F	Musmus TRAJ18*01 F			KTQVEQSP.QSLVVRQGENCVLQCNYSVTP......DNHLRWFKQDTGKGLVSLTVLVHE...NDKTSN.....GRYSATLDKDA.KHSTLHITATLLDDTATYICVVGDRGSALGRLHFGAGTQLIVIP	KTQVEQSP.QSLVVRQGENCVLQCNYSVTP......DNHLRWFKQDTGKGLVSLTVLVHE...NDKTSN.....GRYSATLDKDA.KHSTLHITATLLDDTATYICVV	KTQVEQSP.QSLVVRQGENCVLQCNYS	VTP......DNH	LRWFKQDTGKGLVSLTV	LVHE...NDK	TSN.....GRYSATLDKDA.KHSTLHITATLLDDTATYIC	VVGDRGSALGRLH	CVVGDRGSALGRLHF	DRGSALGRLHFGAGTQLIVIP	FGAGTQLIVIP	CTL	Cluster2	----VVGDRGSALG---RLH
HKTCYBBXY_1_IDT-DUI-NXT-185	TRA	productive	Musmus TRAV11*01 F, or Musmus TRAV11D*01 F	Musmus TRAJ18*01 F			KTQVEQSP.QSLVVRQGENCVLQCNYSVTP......DNHLRWFKQDTGKGLVSLTVLVHE...NDKTSN.....GRYSATLDKDA.KHSTLHITATLLDDTATYICVVGDRGSALGRLHFGAGTQLIVIP	KTQVEQSP.QSLVVRQGENCVLQCNYSVTP......DNHLRWFKQDTGKGLVSLTVLVHE...NDKTSN.....GRYSATLDKDA.KHSTLHITATLLDDTATYICVV	KTQVEQSP.QSLVVRQGENCVLQCNYS	VTP......DNH	LRWFKQDTGKGLVSLTV	LVHE...NDK	TSN.....GRYSATLDKDA.KHSTLHITATLLDDTATYIC	VVGDRGSALGRLH	CVVGDRGSALGRLHF	DRGSALGRLHFGAGTQLIVIP	FGAGTQLIVIP	CTL	Cluster4	----VVGDRGSALG---RLH
HKTCYBBXY_1_IDT-DUI-NXT-186	TRA	productive	Musmus TRAV11*01 F, or Musmus TRAV11D*01 F	Musmus TRAJ18*01 F			KTQVEQSP.QSLVVRQGENCVLQCNYSVTP......DNHLRWFKQDTGKGLVSLTVLVHE...NDKTSN.....GRYSATLDKDA.KHSTLHITATLLDDTATYICVVGDRGSALGRLHFGAGTQLIVIP	KTQVEQSP.QSLVVRQGENCVLQCNYSVTP......DNHLRWFKQDTGKGLVSLTVLVHE...NDKTSN.....GRYSATLDKDA.KHSTLHITATLLDDTATYICVV	KTQVEQSP.QSLVVRQGENCVLQCNYS	VTP......DNH	LRWFKQDTGKGLVSLTV	LVHE...NDK	TSN.....GRYSATLDKDA.KHSTLHITATLLDDTATYIC	VVGDRGSALGRLH	CVVGDRGSALGRLHF	DRGSALGRLHFGAGTQLIVIP	FGAGTQLIVIP	CTL	Cluster2	----VVGDRGSALG---RLH
HKTCYBBXY_1_IDT-DUI-NXT-187	TRA	productive	Musmus TRAV11*01 F, or Musmus TRAV11D*01 F	Musmus TRAJ18*01 F			KTQVEQSP.QSLVVRQGENCVLQCNYSVTP......DNHLRWFKQDTGKGLVSLTVLVHE...NDKTSN.....GRYSATLDKDA.KHSTLHITATLLDDTATYICVVGDRGSALGRLHFGAGTQLIVIP	KTQVEQSP.QSLVVRQGENCVLQCNYSVTP......DNHLRWFKQDTGKGLVSLTVLVHE...NDKTSN.....GRYSATLDKDA.KHSTLHITATLLDDTATYICVVG	KTQVEQSP.QSLVVRQGENCVLQCNYS	VTP......DNH	LRWFKQDTGKGLVSLTV	LVHE...NDK	TSN.....GRYSATLDKDA.KHSTLHITATLLDDTATYIC	VVGDRGSALGRLH	CVVGDRGSALGRLHF	RGSALGRLHFGAGTQLIVIP	FGAGTQLIVIP	TTC	Cluster4	----VVGDRGSALG---RLH
HKTCYBBXY_1_IDT-DUI-NXT-188	TRA	productive	Musmus TRAV11*01 F, or Musmus TRAV11D*01 F	Musmus TRAJ18*01 F			KTQVEQSP.QSLVVRQGENCVLQCNYSVTP......DNHLRWFKQDTGKGLVSLTVLVHE...NDKTSN.....GRYSATLDKDA.KHSTLHITATLLDDTATYICVVGDRGSALGRLHFGAGTQLIVIP	KTQVEQSP.QSLVVRQGENCVLQCNYSVTP......DNHLRWFKQDTGKGLVSLTVLVHE...NDKTSN.....GRYSATLDKDA.KHSTLHITATLLDDTATYICVVG	KTQVEQSP.QSLVVRQGENCVLQCNYS	VTP......DNH	LRWFKQDTGKGLVSLTV	LVHE...NDK	TSN.....GRYSATLDKDA.KHSTLHITATLLDDTATYIC	VVGDRGSALGRLH	CVVGDRGSALGRLHF	RGSALGRLHFGAGTQLIVIP	FGAGTQLIVIP	TTC	Cluster2	----VVGDRGSALG---RLH
HKTCYBBXY_1_IDT-DUI-NXT-189	TRA	productive	Musmus TRAV11*01 F, or Musmus TRAV11D*01 F	Musmus TRAJ18*01 F			KTQVEQSP.QSLVVRQGENCVLQCNYSVTP......DNHLRWFKQDTGKGLVSLTVLVHE...NDKTSN.....GRYSATLDKDA.KHSTLHITATLLDDTATYICVVADRGSALGRLHFGAGTQLIVIP	KTQVEQSP.QSLVVRQGENCVLQCNYSVTP......DNHLRWFKQDTGKGLVSLTVLVHE...NDKTSN.....GRYSATLDKDA.KHSTLHITATLLDDTATYICVV	KTQVEQSP.QSLVVRQGENCVLQCNYS	VTP......DNH	LRWFKQDTGKGLVSLTV	LVHE...NDK	TSN.....GRYSATLDKDA.KHSTLHITATLLDDTATYIC	VVADRGSALGRLH	CVVADRGSALGRLHF	DRGSALGRLHFGAGTQLIVIP	FGAGTQLIVIP	TTC	Cluster4	----VVADRGSALG---RLH
HKTCYBBXY_1_IDT-DUI-NXT-193	TRA	productive	Musmus TRAV11*01 F, or Musmus TRAV11D*01 F	Musmus TRAJ18*01 F			KTQVEQSP.QSLVVRQGENCVLQCNYSVTP......DNHLRWFKQDTGKGLVSLTVLVHE...NDKTSN.....GRYSATLDKDA.KHSTLHITATLLDDTATYICVVGDRGSALGRLHFGAGTQLIVIP	KTQVEQSP.QSLVVRQGENCVLQCNYSVTP......DNHLRWFKQDTGKGLVSLTVLVHE...NDKTSN.....GRYSATLDKDA.KHSTLHITATLLDDTATYICVVG	KTQVEQSP.QSLVVRQGENCVLQCNYS	VTP......DNH	LRWFKQDTGKGLVSLTV	LVHE...NDK	TSN.....GRYSATLDKDA.KHSTLHITATLLDDTATYIC	VVGDRGSALGRLH	CVVGDRGSALGRLHF	RGSALGRLHFGAGTQLIVIP	FGAGTQLIVIP	CTL	Cluster2	----VVGDRGSALG---RLH
HKTCYBBXY_1_IDT-DUI-NXT-196	TRA	productive	Musmus TRAV11*01 F, or Musmus TRAV11D*01 F	Musmus TRAJ18*01 F			KTQVEQSP.QSLVVRQGENCVLQCNYSVTP......DNHLRWFKQDTGKGLVSLTVLVHE...NDKTSN.....GRYSATLDKDA.KHSTLHITATLLDDTATYICVVGDRGSALGRLHFGAGTQLIVIP	KTQVEQSP.QSLVVRQGENCVLQCNYSVTP......DNHLRWFKQDTGKGLVSLTVLVHE...NDKTSN.....GRYSATLDKDA.KHSTLHITATLLDDTATYICVVG	KTQVEQSP.QSLVVRQGENCVLQCNYS	VTP......DNH	LRWFKQDTGKGLVSLTV	LVHE...NDK	TSN.....GRYSATLDKDA.KHSTLHITATLLDDTATYIC	VVGDRGSALGRLH	CVVGDRGSALGRLHF	RGSALGRLHFGAGTQLIVIP	FGAGTQLIVIP	CTL	Cluster2	----VVGDRGSALG---RLH
HKTCYBBXY_1_IDT-DUI-NXT-197	TRA	productive	Musmus TRAV11*01 F, or Musmus TRAV11D*01 F	Musmus TRAJ18*01 F			KTQVEQSP.QSLVVRQGENCVLQCNYSVTP......DNHLRWFKQDTGKGLVSLTVLVHE...NDKTSN.....GRYSATLDKDA.KHSTLHITATLLDDTATYICVVGDRGSALGRLHFGAGTQLIVIP	KTQVEQSP.QSLVVRQGENCVLQCNYSVTP......DNHLRWFKQDTGKGLVSLTVLVHE...NDKTSN.....GRYSATLDKDA.KHSTLHITATLLDDTATYICVVG	KTQVEQSP.QSLVVRQGENCVLQCNYS	VTP......DNH	LRWFKQDTGKGLVSLTV	LVHE...NDK	TSN.....GRYSATLDKDA.KHSTLHITATLLDDTATYIC	VVGDRGSALGRLH	CVVGDRGSALGRLHF	RGSALGRLHFGAGTQLIVIP	FGAGTQLIVIP	CTL	Cluster2	----VVGDRGSALG---RLH
HKTCYBBXY_1_IDT-DUI-NXT-198	TRA	productive	Musmus TRAV11*01 F, or Musmus TRAV11D*01 F	Musmus TRAJ18*01 F			KTQVEQSP.QSLVVRQGENCVLQCNYSVTP......DNHLRWFKQDTGKGLVSLTVLVHE...NDKTSN.....GRYSATLDKDA.KHSTLHITATLLDDTATYICVVGDRGSALGRLHFGAGTQLIVIP	KTQVEQSP.QSLVVRQGENCVLQCNYSVTP......DNHLRWFKQDTGKGLVSLTVLVHE...NDKTSN.....GRYSATLDKDA.KHSTLHITATLLDDTATYICVV	KTQVEQSP.QSLVVRQGENCVLQCNYS	VTP......DNH	LRWFKQDTGKGLVSLTV	LVHE...NDK	TSN.....GRYSATLDKDA.KHSTLHITATLLDDTATYIC	VVGDRGSALGRLH	CVVGDRGSALGRLHF	DRGSALGRLHFGAGTQLIVIP	FGAGTQLIVIP	CTL	Cluster2	----VVGDRGSALG---RLH
HKTCYBBXY_1_IDT-DUI-NXT-2	TRA	productive	Musmus TRAV11*01 F, or Musmus TRAV11D*01 F	Musmus TRAJ18*01 F			KTQVEQSP.QSLVVRQGENCVLQCNYSVTP......DNHLRWFKQDTGKGLVSLTVLVHE...NDKTSN.....GRYSATLDKDA.KHSTLHITATLLDDTATYICVVGDRGSALGRLHFGAGTQLIVIP	KTQVEQSP.QSLVVRQGENCVLQCNYSVTP......DNHLRWFKQDTGKGLVSLTVLVHE...NDKTSN.....GRYSATLDKDA.KHSTLHITATLLDDTATYICVVG	KTQVEQSP.QSLVVRQGENCVLQCNYS	VTP......DNH	LRWFKQDTGKGLVSLTV	LVHE...NDK	TSN.....GRYSATLDKDA.KHSTLHITATLLDDTATYIC	VVGDRGSALGRLH	CVVGDRGSALGRLHF	RGSALGRLHFGAGTQLIVIP	FGAGTQLIVIP	CTL	Cluster2	----VVGDRGSALG---RLH
HKTCYBBXY_1_IDT-DUI-NXT-20	TRA	productive	Musmus TRAV11*01 F, or Musmus TRAV11D*01 F	Musmus TRAJ18*01 F			KTQVEQSP.QSLVVRQGENCVLQCNYSVTP......DNHLRWFKQDTGKGLVSLTVLVHE...NDKTSN.....GRYSATLDKDA.KHSTLHITATLLDDTATYICVVGDRGSALGRLHFGAGTQLIVIP	KTQVEQSP.QSLVVRQGENCVLQCNYSVTP......DNHLRWFKQDTGKGLVSLTVLVHE...NDKTSN.....GRYSATLDKDA.KHSTLHITATLLDDTATYICVVG	KTQVEQSP.QSLVVRQGENCVLQCNYS	VTP......DNH	LRWFKQDTGKGLVSLTV	LVHE...NDK	TSN.....GRYSATLDKDA.KHSTLHITATLLDDTATYIC	VVGDRGSALGRLH	CVVGDRGSALGRLHF	RGSALGRLHFGAGTQLIVIP	FGAGTQLIVIP	TTC	Cluster5	----VVGDRGSALG---RLH
HKTCYBBXY_1_IDT-DUI-NXT-200	TRA	productive	Musmus TRAV11*01 F, or Musmus TRAV11D*01 F	Musmus TRAJ18*01 F			KTQVEQSP.QSLVVRQGENCVLQCNYSVTP......DNHLRWFKQDTGKGLVSLTVLVHE...NDKTSN.....GRYSATLDKDA.KHSTLHITATLLDDTATYICVVGDRGSALGRLHFGAGTQLIVIP	KTQVEQSP.QSLVVRQGENCVLQCNYSVTP......DNHLRWFKQDTGKGLVSLTVLVHE...NDKTSN.....GRYSATLDKDA.KHSTLHITATLLDDTATYICVVG	KTQVEQSP.QSLVVRQGENCVLQCNYS	VTP......DNH	LRWFKQDTGKGLVSLTV	LVHE...NDK	TSN.....GRYSATLDKDA.KHSTLHITATLLDDTATYIC	VVGDRGSALGRLH	CVVGDRGSALGRLHF	RGSALGRLHFGAGTQLIVIP	FGAGTQLIVIP	TTC	Cluster4	----VVGDRGSALG---RLH
HKTCYBBXY_1_IDT-DUI-NXT-201	TRA	productive	Musmus TRAV11*01 F, or Musmus TRAV11D*01 F	Musmus TRAJ18*01 F			KTQVEQSP.QSLVVRQGENCVLQCNYSVTP......DNHLRWFKQDTGKGLVSLTVLVHE...NDKTSN.....GRYSATLDKDA.KHSTLHITATLLDDTATYICVVGDRGSALGRLHFGAGTQLIVIP	KTQVEQSP.QSLVVRQGENCVLQCNYSVTP......DNHLRWFKQDTGKGLVSLTVLVHE...NDKTSN.....GRYSATLDKDA.KHSTLHITATLLDDTATYICVVG	KTQVEQSP.QSLVVRQGENCVLQCNYS	VTP......DNH	LRWFKQDTGKGLVSLTV	LVHE...NDK	TSN.....GRYSATLDKDA.KHSTLHITATLLDDTATYIC	VVGDRGSALGRLH	CVVGDRGSALGRLHF	RGSALGRLHFGAGTQLIVIP	FGAGTQLIVIP	TTC	Cluster2	----VVGDRGSALG---RLH
HKTCYBBXY_1_IDT-DUI-NXT-203	TRA	productive	Musmus TRAV11*01 F, or Musmus TRAV11D*01 F	Musmus TRAJ18*01 F			KTQVEQSP.QSLVVRQGENCVLQCNYSVTP......DNHLRWFKQDTGKGLVSLTVLVHE...NDKTSN.....GRYSATLDKDA.KHSTLHITATLLDDTATYICVVGDRGSALGRLHFGAGTQLIVIP	KTQVEQSP.QSLVVRQGENCVLQCNYSVTP......DNHLRWFKQDTGKGLVSLTVLVHE...NDKTSN.....GRYSATLDKDA.KHSTLHITATLLDDTATYICVVG	KTQVEQSP.QSLVVRQGENCVLQCNYS	VTP......DNH	LRWFKQDTGKGLVSLTV	LVHE...NDK	TSN.....GRYSATLDKDA.KHSTLHITATLLDDTATYIC	VVGDRGSALGRLH	CVVGDRGSALGRLHF	RGSALGRLHFGAGTQLIVIP	FGAGTQLIVIP	TTC	Cluster4	----VVGDRGSALG---RLH
HKTCYBBXY_1_IDT-DUI-NXT-204	TRA	productive	Musmus TRAV11*01 F, or Musmus TRAV11D*01 F	Musmus TRAJ18*01 F			KTQVEQSP.QSLVVRQGENCVLQCNYSVTP......DNHLRWFKQDTGKGLVSLTVLVHE...NDKTSN.....GRYSATLDKDA.KHSTLHITATLLDDTATYICVVGDRGSALGRLHFGAGTQLIVIP	KTQVEQSP.QSLVVRQGENCVLQCNYSVTP......DNHLRWFKQDTGKGLVSLTVLVHE...NDKTSN.....GRYSATLDKDA.KHSTLHITATLLDDTATYICVVG	KTQVEQSP.QSLVVRQGENCVLQCNYS	VTP......DNH	LRWFKQDTGKGLVSLTV	LVHE...NDK	TSN.....GRYSATLDKDA.KHSTLHITATLLDDTATYIC	VVGDRGSALGRLH	CVVGDRGSALGRLHF	RGSALGRLHFGAGTQLIVIP	FGAGTQLIVIP	TTC	Cluster5	----VVGDRGSALG---RLH
HKTCYBBXY_1_IDT-DUI-NXT-207	TRA	productive	Musmus TRAV11*01 F, or Musmus TRAV11D*01 F	Musmus TRAJ18*01 F			KTQVEQSP.QSLVVRQGENCVLQCNYSVTP......DNHLRWFKQDTGKGLVSLTVLVHE...NDKTSN.....GRYSATLDKDA.KHSTLHITATLLDDTATYICVVGDRGSALGRLHFGAGTQLIVIP	KTQVEQSP.QSLVVRQGENCVLQCNYSVTP......DNHLRWFKQDTGKGLVSLTVLVHE...NDKTSN.....GRYSATLDKDA.KHSTLHITATLLDDTATYICVVG	KTQVEQSP.QSLVVRQGENCVLQCNYS	VTP......DNH	LRWFKQDTGKGLVSLTV	LVHE...NDK	TSN.....GRYSATLDKDA.KHSTLHITATLLDDTATYIC	VVGDRGSALGRLH	CVVGDRGSALGRLHF	RGSALGRLHFGAGTQLIVIP	FGAGTQLIVIP	CTL	Cluster2	----VVGDRGSALG---RLH
HKTCYBBXY_1_IDT-DUI-NXT-208	TRA	productive	Musmus TRAV11*01 F, or Musmus TRAV11D*01 F	Musmus TRAJ18*01 F			KTQVEQSP.QSLVVRQGENCVLQCNYSVTP......DNHLRWFKQDTGKGLVSLTVLVHE...NDKTSN.....GRYSATLDKDA.KHSTLHITATLLDDTATYICVVGDRGSALGRLHFGAGTQLIVIP	KTQVEQSP.QSLVVRQGENCVLQCNYSVTP......DNHLRWFKQDTGKGLVSLTVLVHE...NDKTSN.....GRYSATLDKDA.KHSTLHITATLLDDTATYICVV	KTQVEQSP.QSLVVRQGENCVLQCNYS	VTP......DNH	LRWFKQDTGKGLVSLTV	LVHE...NDK	TSN.....GRYSATLDKDA.KHSTLHITATLLDDTATYIC	VVGDRGSALGRLH	CVVGDRGSALGRLHF	DRGSALGRLHFGAGTQLIVIP	FGAGTQLIVIP	CTL	Cluster2	----VVGDRGSALG---RLH
HKTCYBBXY_1_IDT-DUI-NXT-209	TRA	productive	Musmus TRAV11*01 F, or Musmus TRAV11D*01 F	Musmus TRAJ18*01 F			KTQVEQSP.QSLVVRQGENCVLQCNYSVTP......DNHLRWFKQDTGKGLVSLTVLVHE...NDKTSN.....GRYSATLDKDA.KHSTLHITATLLDDTATYICVVGDRGSALGRLHFGAGTQLIVIP	KTQVEQSP.QSLVVRQGENCVLQCNYSVTP......DNHLRWFKQDTGKGLVSLTVLVHE...NDKTSN.....GRYSATLDKDA.KHSTLHITATLLDDTATYICVVG	KTQVEQSP.QSLVVRQGENCVLQCNYS	VTP......DNH	LRWFKQDTGKGLVSLTV	LVHE...NDK	TSN.....GRYSATLDKDA.KHSTLHITATLLDDTATYIC	VVGDRGSALGRLH	CVVGDRGSALGRLHF	RGSALGRLHFGAGTQLIVIP	FGAGTQLIVIP	CTL	Cluster2	----VVGDRGSALG---RLH
HKTCYBBXY_1_IDT-DUI-NXT-21	TRA	productive	Musmus TRAV11*01 F, or Musmus TRAV11D*01 F	Musmus TRAJ18*01 F			KTQVEQSP.QSLVVRQGENCVLQCNYSVTP......DNHLRWFKQDTGKGLVSLTVLVHE...NDKTSN.....GRYSATLDKDA.KHSTLHITATLLDDTATYICVVGDRGSALGRLHFGAGTQLIVIP	KTQVEQSP.QSLVVRQGENCVLQCNYSVTP......DNHLRWFKQDTGKGLVSLTVLVHE...NDKTSN.....GRYSATLDKDA.KHSTLHITATLLDDTATYICVV	KTQVEQSP.QSLVVRQGENCVLQCNYS	VTP......DNH	LRWFKQDTGKGLVSLTV	LVHE...NDK	TSN.....GRYSATLDKDA.KHSTLHITATLLDDTATYIC	VVGDRGSALGRLH	CVVGDRGSALGRLHF	DRGSALGRLHFGAGTQLIVIP	FGAGTQLIVIP	TTC	Cluster2	----VVGDRGSALG---RLH
HKTCYBBXY_1_IDT-DUI-NXT-210	TRA	productive	Musmus TRAV11*01 F, or Musmus TRAV11D*01 F	Musmus TRAJ18*01 F			KTQVEQSP.QSLVVRQGENCVLQCNYSVTP......DNHLRWFKQDTGKGLVSLTVLVHE...NDKTSN.....GRYSATLDKDA.KHSTLHITATLLDDTATYICVVGDRGSALGRLHFGAGTQLIVIP	KTQVEQSP.QSLVVRQGENCVLQCNYSVTP......DNHLRWFKQDTGKGLVSLTVLVHE...NDKTSN.....GRYSATLDKDA.KHSTLHITATLLDDTATYICVV	KTQVEQSP.QSLVVRQGENCVLQCNYS	VTP......DNH	LRWFKQDTGKGLVSLTV	LVHE...NDK	TSN.....GRYSATLDKDA.KHSTLHITATLLDDTATYIC	VVGDRGSALGRLH	CVVGDRGSALGRLHF	DRGSALGRLHFGAGTQLIVIP	FGAGTQLIVIP	CTL	Cluster2	----VVGDRGSALG---RLH
HKTCYBBXY_1_IDT-DUI-NXT-211	TRA	productive	Musmus TRAV11*01 F, or Musmus TRAV11D*01 F	Musmus TRAJ18*01 F			KTQVEQSP.QSLVVRQGENCVLQCNYSVTP......DNHLRWFKQDTGKGLVSLTVLVHE...NDKTSN.....GRYSATLDKDA.KHSTLHITATLLDDTATYICVVGDRGSALGRLHFGAGTQLIVIP	KTQVEQSP.QSLVVRQGENCVLQCNYSVTP......DNHLRWFKQDTGKGLVSLTVLVHE...NDKTSN.....GRYSATLDKDA.KHSTLHITATLLDDTATYICVVG	KTQVEQSP.QSLVVRQGENCVLQCNYS	VTP......DNH	LRWFKQDTGKGLVSLTV	LVHE...NDK	TSN.....GRYSATLDKDA.KHSTLHITATLLDDTATYIC	VVGDRGSALGRLH	CVVGDRGSALGRLHF	RGSALGRLHFGAGTQLIVIP	FGAGTQLIVIP	TTC	Cluster4	----VVGDRGSALG---RLH
HKTCYBBXY_1_IDT-DUI-NXT-212	TRA	productive	Musmus TRAV11*01 F, or Musmus TRAV11D*01 F	Musmus TRAJ18*01 F			KTQVEQSP.QSLVVRQGENCVLQCNYSVTP......DNHLRWFKQDTGKGLVSLTVLVHE...NDKTSN.....GRYSATLDKDA.KHSTLHITATLLDDTATYICVVGDRGSALGRLHFGAGTQLIVIP	KTQVEQSP.QSLVVRQGENCVLQCNYSVTP......DNHLRWFKQDTGKGLVSLTVLVHE...NDKTSN.....GRYSATLDKDA.KHSTLHITATLLDDTATYICVVG	KTQVEQSP.QSLVVRQGENCVLQCNYS	VTP......DNH	LRWFKQDTGKGLVSLTV	LVHE...NDK	TSN.....GRYSATLDKDA.KHSTLHITATLLDDTATYIC	VVGDRGSALGRLH	CVVGDRGSALGRLHF	RGSALGRLHFGAGTQLIVIP	FGAGTQLIVIP	TTC	Cluster2	----VVGDRGSALG---RLH
HKTCYBBXY_1_IDT-DUI-NXT-213	TRA	productive	Musmus TRAV11*01 F, or Musmus TRAV11D*01 F	Musmus TRAJ18*01 F			KTQVEQSP.QSLVVRQGENCVLQCNYSVTP......DNHLRWFKQDTGKGLVSLTVLVHE...NDKTSN.....GRYSATLDKDA.KHSTLHITATLLDDTATYICVVGDRGSALGRLHFGAGTQLIVIP	KTQVEQSP.QSLVVRQGENCVLQCNYSVTP......DNHLRWFKQDTGKGLVSLTVLVHE...NDKTSN.....GRYSATLDKDA.KHSTLHITATLLDDTATYICVVG	KTQVEQSP.QSLVVRQGENCVLQCNYS	VTP......DNH	LRWFKQDTGKGLVSLTV	LVHE...NDK	TSN.....GRYSATLDKDA.KHSTLHITATLLDDTATYIC	VVGDRGSALGRLH	CVVGDRGSALGRLHF	RGSALGRLHFGAGTQLIVIP	FGAGTQLIVIP	TTC	Cluster5	----VVGDRGSALG---RLH
HKTCYBBXY_1_IDT-DUI-NXT-214	TRA	productive	Musmus TRAV11*01 F, or Musmus TRAV11D*01 F	Musmus TRAJ18*01 F			KTQVEQSP.QSLVVRQGENCVLQCNYSVTP......DNHLRWFKQDTGKGLVSLTVLVHE...NDKTSN.....GRYSATLDKDA.KHSTLHITATLLDDTATYICVVGDRGSALGRLHFGAGTQLIVIP	KTQVEQSP.QSLVVRQGENCVLQCNYSVTP......DNHLRWFKQDTGKGLVSLTVLVHE...NDKTSN.....GRYSATLDKDA.KHSTLHITATLLDDTATYICVVG	KTQVEQSP.QSLVVRQGENCVLQCNYS	VTP......DNH	LRWFKQDTGKGLVSLTV	LVHE...NDK	TSN.....GRYSATLDKDA.KHSTLHITATLLDDTATYIC	VVGDRGSALGRLH	CVVGDRGSALGRLHF	RGSALGRLHFGAGTQLIVIP	FGAGTQLIVIP	TTC	Cluster4	----VVGDRGSALG---RLH
HKTCYBBXY_1_IDT-DUI-NXT-215	TRA	productive	Musmus TRAV11*01 F, or Musmus TRAV11D*01 F	Musmus TRAJ18*01 F			KTQVEQSP.QSLVVRQGENCVLQCNYSVTP......DNHLRWFKQDTGKGLVSLTVLVHE...NDKTSN.....GRYSATLDKDA.KHSTLHITATLLDDTATYICVVGDRGSALGRLHFGAGTQLIVIP	KTQVEQSP.QSLVVRQGENCVLQCNYSVTP......DNHLRWFKQDTGKGLVSLTVLVHE...NDKTSN.....GRYSATLDKDA.KHSTLHITATLLDDTATYICVV	KTQVEQSP.QSLVVRQGENCVLQCNYS	VTP......DNH	LRWFKQDTGKGLVSLTV	LVHE...NDK	TSN.....GRYSATLDKDA.KHSTLHITATLLDDTATYIC	VVGDRGSALGRLH	CVVGDRGSALGRLHF	DRGSALGRLHFGAGTQLIVIP	FGAGTQLIVIP	TTC	Cluster4	----VVGDRGSALG---RLH
HKTCYBBXY_1_IDT-DUI-NXT-216	TRA	productive	Musmus TRAV11*01 F, or Musmus TRAV11D*01 F	Musmus TRAJ18*01 F			KTQVEQSP.QSLVVRQGENCVLQCNYSVTP......DNHLRWFKQDTGKGLVSLTVLVHE...NDKTSN.....GRYSATLDKDA.KHSTLHITATLLDDTATYICVVGDRGSALGRLHFGAGTQLIVIP	KTQVEQSP.QSLVVRQGENCVLQCNYSVTP......DNHLRWFKQDTGKGLVSLTVLVHE...NDKTSN.....GRYSATLDKDA.KHSTLHITATLLDDTATYICVV	KTQVEQSP.QSLVVRQGENCVLQCNYS	VTP......DNH	LRWFKQDTGKGLVSLTV	LVHE...NDK	TSN.....GRYSATLDKDA.KHSTLHITATLLDDTATYIC	VVGDRGSALGRLH	CVVGDRGSALGRLHF	DRGSALGRLHFGAGTQLIVIP	FGAGTQLIVIP	TTC	Cluster5	----VVGDRGSALG---RLH
HKTCYBBXY_1_IDT-DUI-NXT-218	TRA	productive	Musmus TRAV11*01 F, or Musmus TRAV11D*01 F	Musmus TRAJ18*01 F			KTQVEQSP.QSLVVRQGENCVLQCNYSVTP......DNHLRWFKQDTGKGLVSLTVLVHE...NDKTSN.....GRYSATLDKDA.KHSTLHITATLLDDTATYICVVGDRGSALGRLHFGAGTQLIVIP	KTQVEQSP.QSLVVRQGENCVLQCNYSVTP......DNHLRWFKQDTGKGLVSLTVLVHE...NDKTSN.....GRYSATLDKDA.KHSTLHITATLLDDTATYICVV	KTQVEQSP.QSLVVRQGENCVLQCNYS	VTP......DNH	LRWFKQDTGKGLVSLTV	LVHE...NDK	TSN.....GRYSATLDKDA.KHSTLHITATLLDDTATYIC	VVGDRGSALGRLH	CVVGDRGSALGRLHF	DRGSALGRLHFGAGTQLIVIP	FGAGTQLIVIP	CTL	Cluster2	----VVGDRGSALG---RLH
HKTCYBBXY_1_IDT-DUI-NXT-218	TRA	productive	Musmus TRAV6-5*01 F	Musmus TRAJ31*01 F, or Musmus TRAJ31*02 (F)			GDSVTQTE.GPVTLSEGTSLTVNCSYETKQ......YPTLFWYVQYPGEGPQLLFKVPKA...NEKGSS.....RGFEATYNKEA.TSFHLQKASVQESDSAVYYCAPNNRIFFGDGTQLVVKP	GDSVTQTE.GPVTLSEGTSLTVNCSYETKQ......YPTLFWYVQYPGEGPQLLFKVPKA...NEKGSS.....RGFEATYNKEA.TSFHLQKASVQESDSAVYYCA	GDSVTQTE.GPVTLSEGTSLTVNCSYE	TKQ......YPT	LFWYVQYPGEGPQLLFK	VPKA...NEK	GSS.....RGFEATYNKEA.TSFHLQKASVQESDSAVYYC	APNNRIF	CAPNNRIFF	NNRIFFGDGTQLVVKP	FGDGTQLVVKP	CTL	Cluster2	----VVGDRGSALG---RLH
HKTCYBBXY_1_IDT-DUI-NXT-221	TRA	productive	Musmus TRAV11*01 F, or Musmus TRAV11D*01 F	Musmus TRAJ18*01 F			KTQVEQSP.QSLVVRQGENCVLQCNYSVTP......DNHLRWFKQDTGKGLVSLTVLVHE...NDKTSN.....GRYSATLDKDA.KHSTLHITATLLDDTATYICVVGDRGSALGRLHFGAGTQLIVIP	KTQVEQSP.QSLVVRQGENCVLQCNYSVTP......DNHLRWFKQDTGKGLVSLTVLVHE...NDKTSN.....GRYSATLDKDA.KHSTLHITATLLDDTATYICVVG	KTQVEQSP.QSLVVRQGENCVLQCNYS	VTP......DNH	LRWFKQDTGKGLVSLTV	LVHE...NDK	TSN.....GRYSATLDKDA.KHSTLHITATLLDDTATYIC	VVGDRGSALGRLH	CVVGDRGSALGRLHF	RGSALGRLHFGAGTQLIVIP	FGAGTQLIVIP	CTL	Cluster2	----VVGDRGSALG---RLH
HKTCYBBXY_1_IDT-DUI-NXT-222	TRA	productive	Musmus TRAV11*01 F, or Musmus TRAV11D*01 F	Musmus TRAJ18*01 F			KTQVEQSP.QSLVVRQGENCVLQCNYSVTP......DNHLRWFKQDTGKGLVSLTVLVHE...NDKTSN.....GRYSATLDKDA.KHSTLHITATLLDDTATYICVVGDRGSALGRLHFGAGTQLIVIP	KTQVEQSP.QSLVVRQGENCVLQCNYSVTP......DNHLRWFKQDTGKGLVSLTVLVHE...NDKTSN.....GRYSATLDKDA.KHSTLHITATLLDDTATYICVVG	KTQVEQSP.QSLVVRQGENCVLQCNYS	VTP......DNH	LRWFKQDTGKGLVSLTV	LVHE...NDK	TSN.....GRYSATLDKDA.KHSTLHITATLLDDTATYIC	VVGDRGSALGRLH	CVVGDRGSALGRLHF	RGSALGRLHFGAGTQLIVIP	FGAGTQLIVIP	CTL	Cluster2	----VVGDRGSALG---RLH
HKTCYBBXY_1_IDT-DUI-NXT-223	TRA	productive	Musmus TRAV11*01 F, or Musmus TRAV11D*01 F	Musmus TRAJ18*01 F			KTQVEQSP.QSLVVRQGENCVLQCNYSVTP......DNHLRWFKQDTGKGLVSLTVLVHE...NDKTSN.....GRYSATLDKDA.KHSTLHITATLLDDTATYICVVGDRGSALGRLHFGAGTQLIVIP	KTQVEQSP.QSLVVRQGENCVLQCNYSVTP......DNHLRWFKQDTGKGLVSLTVLVHE...NDKTSN.....GRYSATLDKDA.KHSTLHITATLLDDTATYICVV	KTQVEQSP.QSLVVRQGENCVLQCNYS	VTP......DNH	LRWFKQDTGKGLVSLTV	LVHE...NDK	TSN.....GRYSATLDKDA.KHSTLHITATLLDDTATYIC	VVGDRGSALGRLH	CVVGDRGSALGRLHF	DRGSALGRLHFGAGTQLIVIP	FGAGTQLIVIP	TTC	Cluster2	----VVGDRGSALG---RLH
HKTCYBBXY_1_IDT-DUI-NXT-226	TRA	productive	Musmus TRAV11*01 F, or Musmus TRAV11D*01 F	Musmus TRAJ18*01 F			KTQVEQSP.QSLVVRQGENCVLQCNYSVTP......DNHLRWFKQDTGKGLVSLTVLVHE...NDKTSN.....GRYSATLDKDA.KHSTLHITATLLDDTATYICVVVDRGSALGRLHFGAGTQLIVIP	KTQVEQSP.QSLVVRQGENCVLQCNYSVTP......DNHLRWFKQDTGKGLVSLTVLVHE...NDKTSN.....GRYSATLDKDA.KHSTLHITATLLDDTATYICVV	KTQVEQSP.QSLVVRQGENCVLQCNYS	VTP......DNH	LRWFKQDTGKGLVSLTV	LVHE...NDK	TSN.....GRYSATLDKDA.KHSTLHITATLLDDTATYIC	VVVDRGSALGRLH	CVVVDRGSALGRLHF	DRGSALGRLHFGAGTQLIVIP	FGAGTQLIVIP	TTC	Cluster5	----VVVDRGSALG---RLH
HKTCYBBXY_1_IDT-DUI-NXT-228	TRA	productive	Musmus TRAV11*01 F, or Musmus TRAV11D*01 F	Musmus TRAJ18*01 F			KTQVEQSP.QSLVVRQGENCVLQCNYSVTP......DNHLRWFKQDTGKGLVSLTVLVHE...NDKTSN.....GRYSATLDKDA.KHSTLHITATLLDDTATYICVVGDRGSALGRLHFGAGTQLIVIP	KTQVEQSP.QSLVVRQGENCVLQCNYSVTP......DNHLRWFKQDTGKGLVSLTVLVHE...NDKTSN.....GRYSATLDKDA.KHSTLHITATLLDDTATYICVVG	KTQVEQSP.QSLVVRQGENCVLQCNYS	VTP......DNH	LRWFKQDTGKGLVSLTV	LVHE...NDK	TSN.....GRYSATLDKDA.KHSTLHITATLLDDTATYIC	VVGDRGSALGRLH	CVVGDRGSALGRLHF	RGSALGRLHFGAGTQLIVIP	FGAGTQLIVIP	TTC	Cluster4	----VVGDRGSALG---RLH
HKTCYBBXY_1_IDT-DUI-NXT-229	TRA	productive	Musmus TRAV11*01 F, or Musmus TRAV11D*01 F	Musmus TRAJ18*01 F			KTQVEQSP.QSLVVRQGENCVLQCNYSVTP......DNHLRWFKQDTGKGLVSLTVLVHE...NDKTSN.....GRYSATLDKDA.KHSTLHITATLLDDTATYICVVGDRGSALGRLHFGAGTQLIVIP	KTQVEQSP.QSLVVRQGENCVLQCNYSVTP......DNHLRWFKQDTGKGLVSLTVLVHE...NDKTSN.....GRYSATLDKDA.KHSTLHITATLLDDTATYICVV	KTQVEQSP.QSLVVRQGENCVLQCNYS	VTP......DNH	LRWFKQDTGKGLVSLTV	LVHE...NDK	TSN.....GRYSATLDKDA.KHSTLHITATLLDDTATYIC	VVGDRGSALGRLH	CVVGDRGSALGRLHF	DRGSALGRLHFGAGTQLIVIP	FGAGTQLIVIP	CTL	Cluster2	----VVGDRGSALG---RLH
HKTCYBBXY_1_IDT-DUI-NXT-230	TRA	productive	Musmus TRAV11*01 F, or Musmus TRAV11D*01 F	Musmus TRAJ18*01 F			KTQVEQSP.QSLVVRQGENCVLQCNYSVTP......DNHLRWFKQDTGKGLVSLTVLVHE...NDKTSN.....GRYSATLDKDA.KHSTLHITATLLDDTATYICVVGDRGSALGRLHFGAGTQLIVIP	KTQVEQSP.QSLVVRQGENCVLQCNYSVTP......DNHLRWFKQDTGKGLVSLTVLVHE...NDKTSN.....GRYSATLDKDA.KHSTLHITATLLDDTATYICVVG	KTQVEQSP.QSLVVRQGENCVLQCNYS	VTP......DNH	LRWFKQDTGKGLVSLTV	LVHE...NDK	TSN.....GRYSATLDKDA.KHSTLHITATLLDDTATYIC	VVGDRGSALGRLH	CVVGDRGSALGRLHF	RGSALGRLHFGAGTQLIVIP	FGAGTQLIVIP	CTL	Cluster2	----VVGDRGSALG---RLH
HKTCYBBXY_1_IDT-DUI-NXT-231	TRA	productive	Musmus TRAV11*01 F, or Musmus TRAV11D*01 F	Musmus TRAJ18*01 F			KTQVEQSP.QSLVVRQGENCVLQCNYSVTP......DNHLRWFKQDTGKGLVSLTVLVHE...NDKTSN.....GRYSATLDKDA.KHSTLHITATLLDDTATYICVVGDRGSALGRLHFGAGTQLIVIP	KTQVEQSP.QSLVVRQGENCVLQCNYSVTP......DNHLRWFKQDTGKGLVSLTVLVHE...NDKTSN.....GRYSATLDKDA.KHSTLHITATLLDDTATYICVV	KTQVEQSP.QSLVVRQGENCVLQCNYS	VTP......DNH	LRWFKQDTGKGLVSLTV	LVHE...NDK	TSN.....GRYSATLDKDA.KHSTLHITATLLDDTATYIC	VVGDRGSALGRLH	CVVGDRGSALGRLHF	DRGSALGRLHFGAGTQLIVIP	FGAGTQLIVIP	CTL	Cluster2	----VVGDRGSALG---RLH
HKTCYBBXY_1_IDT-DUI-NXT-233	TRA	productive	Musmus TRAV11*01 F, or Musmus TRAV11D*01 F	Musmus TRAJ18*01 F			KTQVEQSP.QSLVVRQGENCVLQCNYSVTP......DNHLRWFKQDTGKGLVSLTVLVHE...NDKTSN.....GRYSATLDKDA.KHSTLHITATLLDDTATYICVVGDRGSALGRLHFGAGTQLIVIP	KTQVEQSP.QSLVVRQGENCVLQCNYSVTP......DNHLRWFKQDTGKGLVSLTVLVHE...NDKTSN.....GRYSATLDKDA.KHSTLHITATLLDDTATYICVV	KTQVEQSP.QSLVVRQGENCVLQCNYS	VTP......DNH	LRWFKQDTGKGLVSLTV	LVHE...NDK	TSN.....GRYSATLDKDA.KHSTLHITATLLDDTATYIC	VVGDRGSALGRLH	CVVGDRGSALGRLHF	DRGSALGRLHFGAGTQLIVIP	FGAGTQLIVIP	CTL	Cluster2	----VVGDRGSALG---RLH
HKTCYBBXY_1_IDT-DUI-NXT-234	TRA	productive	Musmus TRAV11*01 F, or Musmus TRAV11D*01 F	Musmus TRAJ18*01 F			KTQVEQSP.QSLVVRQGENCVLQCNYSVTP......DNHLRWFKQDTGKGLVSLTVLVHE...NDKTSN.....GRYSATLDKDA.KHSTLHITATLLDDTATYICVVGDRGSALGRLHFGAGTQLIVIP	KTQVEQSP.QSLVVRQGENCVLQCNYSVTP......DNHLRWFKQDTGKGLVSLTVLVHE...NDKTSN.....GRYSATLDKDA.KHSTLHITATLLDDTATYICVV	KTQVEQSP.QSLVVRQGENCVLQCNYS	VTP......DNH	LRWFKQDTGKGLVSLTV	LVHE...NDK	TSN.....GRYSATLDKDA.KHSTLHITATLLDDTATYIC	VVGDRGSALGRLH	CVVGDRGSALGRLHF	DRGSALGRLHFGAGTQLIVIP	FGAGTQLIVIP	CTL	Cluster2	----VVGDRGSALG---RLH
HKTCYBBXY_1_IDT-DUI-NXT-236	TRA	productive	Musmus TRAV11*01 F, or Musmus TRAV11D*01 F	Musmus TRAJ18*01 F			KTQVEQSP.QSLVVRQGENCVLQCNYSVTP......DNHLRWFKQDTGKGLVSLTVLVHE...NDKTSN.....GRYSATLDKDA.KHSTLHITATLLDDTATYICVVGDRGSALGRLHFGAGTQLIVIP	KTQVEQSP.QSLVVRQGENCVLQCNYSVTP......DNHLRWFKQDTGKGLVSLTVLVHE...NDKTSN.....GRYSATLDKDA.KHSTLHITATLLDDTATYICVV	KTQVEQSP.QSLVVRQGENCVLQCNYS	VTP......DNH	LRWFKQDTGKGLVSLTV	LVHE...NDK	TSN.....GRYSATLDKDA.KHSTLHITATLLDDTATYIC	VVGDRGSALGRLH	CVVGDRGSALGRLHF	DRGSALGRLHFGAGTQLIVIP	FGAGTQLIVIP	TTC	Cluster4	----VVGDRGSALG---RLH
HKTCYBBXY_1_IDT-DUI-NXT-238	TRA	productive	Musmus TRAV11*01 F, or Musmus TRAV11D*01 F	Musmus TRAJ18*01 F			KTQVEQSP.QSLVVRQGENCVLQCNYSVTP......DNHLRWFKQDTGKGLVSLTVLVHE...NDKTSN.....GRYSATLDKDA.KHSTLHITATLLDDTATYICVVGDRGSALGRLHFGAGTQLIVIP	KTQVEQSP.QSLVVRQGENCVLQCNYSVTP......DNHLRWFKQDTGKGLVSLTVLVHE...NDKTSN.....GRYSATLDKDA.KHSTLHITATLLDDTATYICVVG	KTQVEQSP.QSLVVRQGENCVLQCNYS	VTP......DNH	LRWFKQDTGKGLVSLTV	LVHE...NDK	TSN.....GRYSATLDKDA.KHSTLHITATLLDDTATYIC	VVGDRGSALGRLH	CVVGDRGSALGRLHF	RGSALGRLHFGAGTQLIVIP	FGAGTQLIVIP	TTC	Cluster5	----VVGDRGSALG---RLH
HKTCYBBXY_1_IDT-DUI-NXT-24	TRA	productive	Musmus TRAV11*01 F, or Musmus TRAV11D*01 F	Musmus TRAJ18*01 F			KTQVEQSP.QSLVVRQGENCVLQCNYSVTP......DNHLRWFKQDTGKGLVSLTVLVHE...NDKTSN.....GRYSATLDKDA.KHSTLHITATLLDDTATYICVVGDRGSALGRLHFGAGTQLIVIP	KTQVEQSP.QSLVVRQGENCVLQCNYSVTP......DNHLRWFKQDTGKGLVSLTVLVHE...NDKTSN.....GRYSATLDKDA.KHSTLHITATLLDDTATYICVV	KTQVEQSP.QSLVVRQGENCVLQCNYS	VTP......DNH	LRWFKQDTGKGLVSLTV	LVHE...NDK	TSN.....GRYSATLDKDA.KHSTLHITATLLDDTATYIC	VVGDRGSALGRLH	CVVGDRGSALGRLHF	DRGSALGRLHFGAGTQLIVIP	FGAGTQLIVIP	TTC	Cluster4	----VVGDRGSALG---RLH
HKTCYBBXY_1_IDT-DUI-NXT-24	TRA	productive	Musmus TRAV11*01 F, or Musmus TRAV11D*01 F	Musmus TRAJ27*01 F			KTQVEQSP.QSLVVRQGENCVLQCNYSVTP......DNHLRWFKQDTGKGLVSLTVLVHE...NDKTSN.....GRYSATLDKDA.KHSTLHITATLLDDTATYICVVGHNTNTGKLTFGDGTVLTVKP	KTQVEQSP.QSLVVRQGENCVLQCNYSVTP......DNHLRWFKQDTGKGLVSLTVLVHE...NDKTSN.....GRYSATLDKDA.KHSTLHITATLLDDTATYICVVG	KTQVEQSP.QSLVVRQGENCVLQCNYS	VTP......DNH	LRWFKQDTGKGLVSLTV	LVHE...NDK	TSN.....GRYSATLDKDA.KHSTLHITATLLDDTATYIC	VVGHNTNTGKLT	CVVGHNTNTGKLTF	NTNTGKLTFGDGTVLTVKP	FGDGTVLTVKP	TTC	Cluster4	----VVGDRGSALG---RLH
HKTCYBBXY_1_IDT-DUI-NXT-241	TRA	productive	Musmus TRAV11*01 F, or Musmus TRAV11D*01 F	Musmus TRAJ18*01 F			KTQVEQSP.QSLVVRQGENCVLQCNYSVTP......DNHLRWFKQDTGKGLVSLTVLVHE...NDKTSN.....GRYSATLDKDA.KHSTLHITATLLDDTATYICVVGDRGSALGRLHFGAGTQLIVIP	KTQVEQSP.QSLVVRQGENCVLQCNYSVTP......DNHLRWFKQDTGKGLVSLTVLVHE...NDKTSN.....GRYSATLDKDA.KHSTLHITATLLDDTATYICVV	KTQVEQSP.QSLVVRQGENCVLQCNYS	VTP......DNH	LRWFKQDTGKGLVSLTV	LVHE...NDK	TSN.....GRYSATLDKDA.KHSTLHITATLLDDTATYIC	VVGDRGSALGRLH	CVVGDRGSALGRLHF	DRGSALGRLHFGAGTQLIVIP	FGAGTQLIVIP	CTL	Cluster2	----VVGDRGSALG---RLH
HKTCYBBXY_1_IDT-DUI-NXT-242	TRA	productive	Musmus TRAV11*01 F, or Musmus TRAV11D*01 F	Musmus TRAJ18*01 F			KTQVEQSP.QSLVVRQGENCVLQCNYSVTP......DNHLRWFKQDTGKGLVSLTVLVHE...NDKTSN.....GRYSATLDKDA.KHSTLHITATLLDDTATYICVVGDRGSALGRLHFGAGTQLIVIP	KTQVEQSP.QSLVVRQGENCVLQCNYSVTP......DNHLRWFKQDTGKGLVSLTVLVHE...NDKTSN.....GRYSATLDKDA.KHSTLHITATLLDDTATYICVV	KTQVEQSP.QSLVVRQGENCVLQCNYS	VTP......DNH	LRWFKQDTGKGLVSLTV	LVHE...NDK	TSN.....GRYSATLDKDA.KHSTLHITATLLDDTATYIC	VVGDRGSALGRLH	CVVGDRGSALGRLHF	DRGSALGRLHFGAGTQLIVIP	FGAGTQLIVIP	CTL	Cluster2	----VVGDRGSALG---RLH
HKTCYBBXY_1_IDT-DUI-NXT-244	TRA	productive	Musmus TRAV11*01 F, or Musmus TRAV11D*01 F	Musmus TRAJ18*01 F			KTQVEQSP.QSLVVRQGENCVLQCNYSVTP......DNHLRWFKQDTGKGLVSLTVLVHE...NDKTSN.....GRYSATLDKDA.KHSTLHITATLLDDTATYICVVGDRGSALGRLHFGAGTQLIVIP	KTQVEQSP.QSLVVRQGENCVLQCNYSVTP......DNHLRWFKQDTGKGLVSLTVLVHE...NDKTSN.....GRYSATLDKDA.KHSTLHITATLLDDTATYICVVG	KTQVEQSP.QSLVVRQGENCVLQCNYS	VTP......DNH	LRWFKQDTGKGLVSLTV	LVHE...NDK	TSN.....GRYSATLDKDA.KHSTLHITATLLDDTATYIC	VVGDRGSALGRLH	CVVGDRGSALGRLHF	RGSALGRLHFGAGTQLIVIP	FGAGTQLIVIP	CTL	Cluster2	----VVGDRGSALG---RLH
HKTCYBBXY_1_IDT-DUI-NXT-245	TRA	productive	Musmus TRAV11*01 F, or Musmus TRAV11D*01 F	Musmus TRAJ18*01 F			KTQVEQSP.QSLVVRQGENCVLQCNYSVTP......DNHLRWFKQDTGKGLVSLTVLVHE...NDKTSN.....GRYSATLDKDA.KHSTLHITATLLDDTATYICVVGDRGSALGRLHFGAGTQLIVIP	KTQVEQSP.QSLVVRQGENCVLQCNYSVTP......DNHLRWFKQDTGKGLVSLTVLVHE...NDKTSN.....GRYSATLDKDA.KHSTLHITATLLDDTATYICVV	KTQVEQSP.QSLVVRQGENCVLQCNYS	VTP......DNH	LRWFKQDTGKGLVSLTV	LVHE...NDK	TSN.....GRYSATLDKDA.KHSTLHITATLLDDTATYIC	VVGDRGSALGRLH	CVVGDRGSALGRLHF	DRGSALGRLHFGAGTQLIVIP	FGAGTQLIVIP	CTL	Cluster2	----VVGDRGSALG---RLH
HKTCYBBXY_1_IDT-DUI-NXT-247	TRA	productive	Musmus TRAV11*01 F, or Musmus TRAV11D*01 F	Musmus TRAJ18*01 F			KTQVEQSP.QSLVVRQGENCVLQCNYSVTP......DNHLRWFKQDTGKGLVSLTVLVHE...NDKTSN.....GRYSATLDKDA.KHSTLHITATLLDDTATYICVVGDRGSALGRLHFGAGTQLIVIP	KTQVEQSP.QSLVVRQGENCVLQCNYSVTP......DNHLRWFKQDTGKGLVSLTVLVHE...NDKTSN.....GRYSATLDKDA.KHSTLHITATLLDDTATYICVVG	KTQVEQSP.QSLVVRQGENCVLQCNYS	VTP......DNH	LRWFKQDTGKGLVSLTV	LVHE...NDK	TSN.....GRYSATLDKDA.KHSTLHITATLLDDTATYIC	VVGDRGSALGRLH	CVVGDRGSALGRLHF	RGSALGRLHFGAGTQLIVIP	FGAGTQLIVIP	TTC	Cluster4	----VVGDRGSALG---RLH
HKTCYBBXY_1_IDT-DUI-NXT-248	TRA	productive	Musmus TRAV11*01 F, or Musmus TRAV11D*01 F	Musmus TRAJ18*01 F			KTQVEQSP.QSLVVRQGENCVLQCNYSVTP......DNHLRWFKQDTGKGLVSLTVLVHE...NDKTSN.....GRYSATLDKDA.KHSTLHITATLLDDTATYICVVGDRGSALGRLHFGAGTQLIVIP	KTQVEQSP.QSLVVRQGENCVLQCNYSVTP......DNHLRWFKQDTGKGLVSLTVLVHE...NDKTSN.....GRYSATLDKDA.KHSTLHITATLLDDTATYICVVG	KTQVEQSP.QSLVVRQGENCVLQCNYS	VTP......DNH	LRWFKQDTGKGLVSLTV	LVHE...NDK	TSN.....GRYSATLDKDA.KHSTLHITATLLDDTATYIC	VVGDRGSALGRLH	CVVGDRGSALGRLHF	RGSALGRLHFGAGTQLIVIP	FGAGTQLIVIP	TTC	Cluster4	----VVGDRGSALG---RLH
HKTCYBBXY_1_IDT-DUI-NXT-249	TRA	productive	Musmus TRAV11*01 F, or Musmus TRAV11D*01 F	Musmus TRAJ18*01 F			KTQVEQSP.QSLVVRQGENCVLQCNYSVTP......DNHLRWFKQDTGKGLVSLTVLVHE...NDKTSN.....GRYSATLDKDA.KHSTLHITATLLDDTATYICVVGDRGSALGRLHFGAGTQLIVIP	KTQVEQSP.QSLVVRQGENCVLQCNYSVTP......DNHLRWFKQDTGKGLVSLTVLVHE...NDKTSN.....GRYSATLDKDA.KHSTLHITATLLDDTATYICVV	KTQVEQSP.QSLVVRQGENCVLQCNYS	VTP......DNH	LRWFKQDTGKGLVSLTV	LVHE...NDK	TSN.....GRYSATLDKDA.KHSTLHITATLLDDTATYIC	VVGDRGSALGRLH	CVVGDRGSALGRLHF	DRGSALGRLHFGAGTQLIVIP	FGAGTQLIVIP	TTC	Cluster4	----VVGDRGSALG---RLH
HKTCYBBXY_1_IDT-DUI-NXT-25	TRA	productive	Musmus TRAV11*01 F, or Musmus TRAV11D*01 F	Musmus TRAJ18*01 F			KTQVEQSP.QSLVVRQGENCVLQCNYSVTP......DNHLRWFKQDTGKGLVSLTVLVHE...NDKTSN.....GRYSATLDKDA.KHSTLHITATLLDDTATYICVVGDRGSALGRLHFGAGTQLIVIP	KTQVEQSP.QSLVVRQGENCVLQCNYSVTP......DNHLRWFKQDTGKGLVSLTVLVHE...NDKTSN.....GRYSATLDKDA.KHSTLHITATLLDDTATYICVVG	KTQVEQSP.QSLVVRQGENCVLQCNYS	VTP......DNH	LRWFKQDTGKGLVSLTV	LVHE...NDK	TSN.....GRYSATLDKDA.KHSTLHITATLLDDTATYIC	VVGDRGSALGRLH	CVVGDRGSALGRLHF	RGSALGRLHFGAGTQLIVIP	FGAGTQLIVIP	CTL	Cluster2	----VVGDRGSALG---RLH
HKTCYBBXY_1_IDT-DUI-NXT-250	TRA	productive	Musmus TRAV11*01 F, or Musmus TRAV11D*01 F	Musmus TRAJ18*01 F			KTQVEQSP.QSLVVRQGENCVLQCNYSVTP......DNHLRWFKQDTGKGLVSLTVLVHE...NDKTSN.....GRYSATLDKDA.KHSTLHITATLLDDTATYICVVGDRGSALGRLHFGAGTQLIVIP	KTQVEQSP.QSLVVRQGENCVLQCNYSVTP......DNHLRWFKQDTGKGLVSLTVLVHE...NDKTSN.....GRYSATLDKDA.KHSTLHITATLLDDTATYICVVG	KTQVEQSP.QSLVVRQGENCVLQCNYS	VTP......DNH	LRWFKQDTGKGLVSLTV	LVHE...NDK	TSN.....GRYSATLDKDA.KHSTLHITATLLDDTATYIC	VVGDRGSALGRLH	CVVGDRGSALGRLHF	RGSALGRLHFGAGTQLIVIP	FGAGTQLIVIP	TTC	Cluster4	----VVGDRGSALG---RLH
HKTCYBBXY_1_IDT-DUI-NXT-251	TRA	productive	Musmus TRAV11*01 F, or Musmus TRAV11D*01 F	Musmus TRAJ18*01 F			KTQVEQSP.QSLVVRQGENCVLQCNYSVTP......DNHLRWFKQDTGKGLVSLTVLVHE...NDKTSN.....GRYSATLDKDA.KHSTLHITATLLDDTATYICVVGDRGSALGRLHFGAGTQLIVIP	KTQVEQSP.QSLVVRQGENCVLQCNYSVTP......DNHLRWFKQDTGKGLVSLTVLVHE...NDKTSN.....GRYSATLDKDA.KHSTLHITATLLDDTATYICVV	KTQVEQSP.QSLVVRQGENCVLQCNYS	VTP......DNH	LRWFKQDTGKGLVSLTV	LVHE...NDK	TSN.....GRYSATLDKDA.KHSTLHITATLLDDTATYIC	VVGDRGSALGRLH	CVVGDRGSALGRLHF	DRGSALGRLHFGAGTQLIVIP	FGAGTQLIVIP	TTC	Cluster5	----VVGDRGSALG---RLH
HKTCYBBXY_1_IDT-DUI-NXT-253	TRA	productive	Musmus TRAV11*01 F, or Musmus TRAV11D*01 F	Musmus TRAJ18*01 F			KTQVEQSP.QSLVVRQGENCVLQCNYSVTP......DNHLRWFKQDTGKGLVSLTVLVHE...NDKTSN.....GRYSATLDKDA.KHSTLHITATLLDDTATYICVVGDRGSALGRLHFGAGTQLIVIP	KTQVEQSP.QSLVVRQGENCVLQCNYSVTP......DNHLRWFKQDTGKGLVSLTVLVHE...NDKTSN.....GRYSATLDKDA.KHSTLHITATLLDDTATYICVV	KTQVEQSP.QSLVVRQGENCVLQCNYS	VTP......DNH	LRWFKQDTGKGLVSLTV	LVHE...NDK	TSN.....GRYSATLDKDA.KHSTLHITATLLDDTATYIC	VVGDRGSALGRLH	CVVGDRGSALGRLHF	DRGSALGRLHFGAGTQLIVIP	FGAGTQLIVIP	CTL	Cluster2	----VVGDRGSALG---RLH
HKTCYBBXY_1_IDT-DUI-NXT-256	TRA	productive	Musmus TRAV11*01 F, or Musmus TRAV11D*01 F	Musmus TRAJ18*01 F			KTQVEQSP.QSLVVRQGENCVLQCNYSVTP......DNHLRWFKQDTGKGLVSLTVLVHE...NDKTSN.....GRYSATLDKDA.KHSTLHITATLLDDTATYICVVGDRGSALGRLHFGAGTQLIVIP	KTQVEQSP.QSLVVRQGENCVLQCNYSVTP......DNHLRWFKQDTGKGLVSLTVLVHE...NDKTSN.....GRYSATLDKDA.KHSTLHITATLLDDTATYICVVG	KTQVEQSP.QSLVVRQGENCVLQCNYS	VTP......DNH	LRWFKQDTGKGLVSLTV	LVHE...NDK	TSN.....GRYSATLDKDA.KHSTLHITATLLDDTATYIC	VVGDRGSALGRLH	CVVGDRGSALGRLHF	RGSALGRLHFGAGTQLIVIP	FGAGTQLIVIP	CTL	Cluster2	----VVGDRGSALG---RLH
HKTCYBBXY_1_IDT-DUI-NXT-257	TRA	productive	Musmus TRAV11*01 F, or Musmus TRAV11D*01 F	Musmus TRAJ18*01 F			KTQVEQSP.QSLVVRQGENCVLQCNYSVTP......DNHLRWFKQDTGKGLVSLTVLVHE...NDKTSN.....GRYSATLDKDA.KHSTLHITATLLDDTATYICVVGDRGSALGRLHFGAGTQLIVIP	KTQVEQSP.QSLVVRQGENCVLQCNYSVTP......DNHLRWFKQDTGKGLVSLTVLVHE...NDKTSN.....GRYSATLDKDA.KHSTLHITATLLDDTATYICVV	KTQVEQSP.QSLVVRQGENCVLQCNYS	VTP......DNH	LRWFKQDTGKGLVSLTV	LVHE...NDK	TSN.....GRYSATLDKDA.KHSTLHITATLLDDTATYIC	VVGDRGSALGRLH	CVVGDRGSALGRLHF	DRGSALGRLHFGAGTQLIVIP	FGAGTQLIVIP	CTL	Cluster2	----VVGDRGSALG---RLH
HKTCYBBXY_1_IDT-DUI-NXT-258	TRA	productive	Musmus TRAV11*01 F, or Musmus TRAV11D*01 F	Musmus TRAJ18*01 F			KTQVEQSP.QSLVVRQGENCVLQCNYSVTP......DNHLRWFKQDTGKGLVSLTVLVHE...NDKTSN.....GRYSATLDKDA.KHSTLHITATLLDDTATYICVVGDRGSALGRLHFGAGTQLIVIP	KTQVEQSP.QSLVVRQGENCVLQCNYSVTP......DNHLRWFKQDTGKGLVSLTVLVHE...NDKTSN.....GRYSATLDKDA.KHSTLHITATLLDDTATYICVVG	KTQVEQSP.QSLVVRQGENCVLQCNYS	VTP......DNH	LRWFKQDTGKGLVSLTV	LVHE...NDK	TSN.....GRYSATLDKDA.KHSTLHITATLLDDTATYIC	VVGDRGSALGRLH	CVVGDRGSALGRLHF	RGSALGRLHFGAGTQLIVIP	FGAGTQLIVIP	CTL	Cluster2	----VVGDRGSALG---RLH
HKTCYBBXY_1_IDT-DUI-NXT-259	TRA	productive	Musmus TRAV11*01 F, or Musmus TRAV11D*01 F	Musmus TRAJ18*01 F			KTQVEQSP.QSLVVRQGENCVLQCNYSVTP......DNHLRWFKQDTGKGLVSLTVLVHE...NDKTSN.....GRYSATLDKDA.KHSTLHITATLLDDTATYICVVGDRGSALGRLHFGAGTQLIVIP	KTQVEQSP.QSLVVRQGENCVLQCNYSVTP......DNHLRWFKQDTGKGLVSLTVLVHE...NDKTSN.....GRYSATLDKDA.KHSTLHITATLLDDTATYICVVG	KTQVEQSP.QSLVVRQGENCVLQCNYS	VTP......DNH	LRWFKQDTGKGLVSLTV	LVHE...NDK	TSN.....GRYSATLDKDA.KHSTLHITATLLDDTATYIC	VVGDRGSALGRLH	CVVGDRGSALGRLHF	RGSALGRLHFGAGTQLIVIP	FGAGTQLIVIP	TTC	Cluster4	----VVGDRGSALG---RLH
HKTCYBBXY_1_IDT-DUI-NXT-261	TRA	productive	Musmus TRAV11*01 F, or Musmus TRAV11D*01 F	Musmus TRAJ18*01 F			KTQVEQSP.QSLVVRQGENCVLQCNYSVTP......DNHLRWFKQDTGKGLVSLTVLVHE...NDKTSN.....GRYSATLDKDA.KHSTLHITATLLDDTATYICVVVDRGSALGRLHFGAGTQLIVIP	KTQVEQSP.QSLVVRQGENCVLQCNYSVTP......DNHLRWFKQDTGKGLVSLTVLVHE...NDKTSN.....GRYSATLDKDA.KHSTLHITATLLDDTATYICVV	KTQVEQSP.QSLVVRQGENCVLQCNYS	VTP......DNH	LRWFKQDTGKGLVSLTV	LVHE...NDK	TSN.....GRYSATLDKDA.KHSTLHITATLLDDTATYIC	VVVDRGSALGRLH	CVVVDRGSALGRLHF	DRGSALGRLHFGAGTQLIVIP	FGAGTQLIVIP	TTC	Cluster4	----VVVDRGSALG---RLH
HKTCYBBXY_1_IDT-DUI-NXT-264	TRA	productive	Musmus TRAV11*01 F, or Musmus TRAV11D*01 F	Musmus TRAJ18*01 F			KTQVEQSP.QSLVVRQGENCVLQCNYSVTP......DNHLRWFKQDTGKGLVSLTVLVHE...NDKTSN.....GRYSATLDKDA.KHSTLHITATLLDDTATYICVVGDRGSALGRLHFGAGTQLIVIP	KTQVEQSP.QSLVVRQGENCVLQCNYSVTP......DNHLRWFKQDTGKGLVSLTVLVHE...NDKTSN.....GRYSATLDKDA.KHSTLHITATLLDDTATYICVV	KTQVEQSP.QSLVVRQGENCVLQCNYS	VTP......DNH	LRWFKQDTGKGLVSLTV	LVHE...NDK	TSN.....GRYSATLDKDA.KHSTLHITATLLDDTATYIC	VVGDRGSALGRLH	CVVGDRGSALGRLHF	DRGSALGRLHFGAGTQLIVIP	FGAGTQLIVIP	TTC	Cluster4	----VVGDRGSALG---RLH
HKTCYBBXY_1_IDT-DUI-NXT-265	TRA	productive	Musmus TRAV11*01 F, or Musmus TRAV11D*01 F	Musmus TRAJ18*01 F			KTQVEQSP.QSLVVRQGENCVLQCNYSVTP......DNHLRWFKQDTGKGLVSLTVLVHE...NDKTSN.....GRYSATLDKDA.KHSTLHITATLLDDTATYICVVGDRGSALGRLHFGAGTQLIVIP	KTQVEQSP.QSLVVRQGENCVLQCNYSVTP......DNHLRWFKQDTGKGLVSLTVLVHE...NDKTSN.....GRYSATLDKDA.KHSTLHITATLLDDTATYICVV	KTQVEQSP.QSLVVRQGENCVLQCNYS	VTP......DNH	LRWFKQDTGKGLVSLTV	LVHE...NDK	TSN.....GRYSATLDKDA.KHSTLHITATLLDDTATYIC	VVGDRGSALGRLH	CVVGDRGSALGRLHF	DRGSALGRLHFGAGTQLIVIP	FGAGTQLIVIP	CTL	Cluster2	----VVGDRGSALG---RLH
HKTCYBBXY_1_IDT-DUI-NXT-267	TRA	productive	Musmus TRAV11*01 F, or Musmus TRAV11D*01 F	Musmus TRAJ18*01 F			KTQVEQSP.QSLVVRQGENCVLQCNYSVTP......DNHLRWFKQDTGKGLVSLTVLVHE...NDKTSN.....GRYSATLDKDA.KHSTLHITATLLDDTATYICVVGDRGSALGRLHFGAGTQLIVIP	KTQVEQSP.QSLVVRQGENCVLQCNYSVTP......DNHLRWFKQDTGKGLVSLTVLVHE...NDKTSN.....GRYSATLDKDA.KHSTLHITATLLDDTATYICVVG	KTQVEQSP.QSLVVRQGENCVLQCNYS	VTP......DNH	LRWFKQDTGKGLVSLTV	LVHE...NDK	TSN.....GRYSATLDKDA.KHSTLHITATLLDDTATYIC	VVGDRGSALGRLH	CVVGDRGSALGRLHF	RGSALGRLHFGAGTQLIVIP	FGAGTQLIVIP	CTL	Cluster2	----VVGDRGSALG---RLH
HKTCYBBXY_1_IDT-DUI-NXT-268	TRA	productive	Musmus TRAV11*01 F, or Musmus TRAV11D*01 F	Musmus TRAJ18*01 F			KTQVEQSP.QSLVVRQGENCVLQCNYSVTP......DNHLRWFKQDTGKGLVSLTVLVHE...NDKTSN.....GRYSATLDKDA.KHSTLHITATLLDDTATYICVVGDRGSALGRLHFGAGTQLIVIP	KTQVEQSP.QSLVVRQGENCVLQCNYSVTP......DNHLRWFKQDTGKGLVSLTVLVHE...NDKTSN.....GRYSATLDKDA.KHSTLHITATLLDDTATYICVVG	KTQVEQSP.QSLVVRQGENCVLQCNYS	VTP......DNH	LRWFKQDTGKGLVSLTV	LVHE...NDK	TSN.....GRYSATLDKDA.KHSTLHITATLLDDTATYIC	VVGDRGSALGRLH	CVVGDRGSALGRLHF	RGSALGRLHFGAGTQLIVIP	FGAGTQLIVIP	CTL	Cluster2	----VVGDRGSALG---RLH
HKTCYBBXY_1_IDT-DUI-NXT-271	TRA	productive	Musmus TRAV11*01 F, or Musmus TRAV11D*01 F	Musmus TRAJ18*01 F			KTQVEQSP.QSLVVRQGENCVLQCNYSVTP......DNHLRWFKQDTGKGLVSLTVLVHE...NDKTSN.....GRYSATLDKDA.KHSTLHITATLLDDTATYICVVGDRGSALGRLHFGAGTQLIVIP	KTQVEQSP.QSLVVRQGENCVLQCNYSVTP......DNHLRWFKQDTGKGLVSLTVLVHE...NDKTSN.....GRYSATLDKDA.KHSTLHITATLLDDTATYICVV	KTQVEQSP.QSLVVRQGENCVLQCNYS	VTP......DNH	LRWFKQDTGKGLVSLTV	LVHE...NDK	TSN.....GRYSATLDKDA.KHSTLHITATLLDDTATYIC	VVGDRGSALGRLH	CVVGDRGSALGRLHF	DRGSALGRLHFGAGTQLIVIP	FGAGTQLIVIP	TTC	Cluster4	----VVGDRGSALG---RLH
HKTCYBBXY_1_IDT-DUI-NXT-272	TRA	productive	Musmus TRAV11*01 F, or Musmus TRAV11D*01 F	Musmus TRAJ18*01 F			KTQVEQSP.QSLVVRQGENCVLQCNYSVTP......DNHLRWFKQDTGKGLVSLTVLVHE...NDKTSN.....GRYSATLDKDA.KHSTLHITATLLDDTATYICVVGDRGSALGRLHFGAGTQLIVIP	KTQVEQSP.QSLVVRQGENCVLQCNYSVTP......DNHLRWFKQDTGKGLVSLTVLVHE...NDKTSN.....GRYSATLDKDA.KHSTLHITATLLDDTATYICVV	KTQVEQSP.QSLVVRQGENCVLQCNYS	VTP......DNH	LRWFKQDTGKGLVSLTV	LVHE...NDK	TSN.....GRYSATLDKDA.KHSTLHITATLLDDTATYIC	VVGDRGSALGRLH	CVVGDRGSALGRLHF	DRGSALGRLHFGAGTQLIVIP	FGAGTQLIVIP	TTC	Cluster2	----VVGDRGSALG---RLH
HKTCYBBXY_1_IDT-DUI-NXT-273	TRA	productive	Musmus TRAV11*01 F, or Musmus TRAV11D*01 F	Musmus TRAJ18*01 F			KTQVEQSP.QSLVVRQGENCVLQCNYSVTP......DNHLRWFKQDTGKGLVSLTVLVHE...NDKTSN.....GRYSATLDKDA.KHSTLHITATLLDDTATYICVVGDRGSALGRLHFGAGTQLIVIP	KTQVEQSP.QSLVVRQGENCVLQCNYSVTP......DNHLRWFKQDTGKGLVSLTVLVHE...NDKTSN.....GRYSATLDKDA.KHSTLHITATLLDDTATYICVVG	KTQVEQSP.QSLVVRQGENCVLQCNYS	VTP......DNH	LRWFKQDTGKGLVSLTV	LVHE...NDK	TSN.....GRYSATLDKDA.KHSTLHITATLLDDTATYIC	VVGDRGSALGRLH	CVVGDRGSALGRLHF	RGSALGRLHFGAGTQLIVIP	FGAGTQLIVIP	TTC	Cluster2	----VVGDRGSALG---RLH
HKTCYBBXY_1_IDT-DUI-NXT-274	TRA	productive	Musmus TRAV13-3*02 ORF	Musmus TRAJ50*01 F			GQQVQQSP.ASLVLQEGENAELQCTYSTTL.......NSMQWFYQRPGGRLVSLLYSPS....WAEQRG.....GRLTSSAASNE.SRSSLHISSSHITDSGTYLCALASSSFSKLVFGQGTSLSVVP	GQQVQQSP.ASLVLQEGENAELQCTYSTTL.......NSMQWFYQRPGGRLVSLLYSPS....WAEQRG.....GRLTSSAASNE.SRSSLHISSSHITDSGTYLCA	GQQVQQSP.ASLVLQEGENAELQCTYS	TTL.......NS	MQWFYQRPGGRLVSLLY	SPS....WAE	QRG.....GRLTSSAASNE.SRSSLHISSSHITDSGTYLC	ALASSSFSKLV	CALASSSFSKLVF	ASSSFSKLVFGQGTSLSVVP	FGQGTSLSVVP	TTC	Cluster4	------ALASSSFS---KLV
HKTCYBBXY_1_IDT-DUI-NXT-275	TRA	productive	Musmus TRAV11*01 F, or Musmus TRAV11D*01 F	Musmus TRAJ18*01 F			KTQVEQSP.QSLVVRQGENCVLQCNYSVTP......DNHLRWFKQDTGKGLVSLTVLVHE...NDKTSN.....GRYSATLDKDA.KHSTLHITATLLDDTATYICVVGDRGSALGRLHFGAGTQLIVIP	KTQVEQSP.QSLVVRQGENCVLQCNYSVTP......DNHLRWFKQDTGKGLVSLTVLVHE...NDKTSN.....GRYSATLDKDA.KHSTLHITATLLDDTATYICVV	KTQVEQSP.QSLVVRQGENCVLQCNYS	VTP......DNH	LRWFKQDTGKGLVSLTV	LVHE...NDK	TSN.....GRYSATLDKDA.KHSTLHITATLLDDTATYIC	VVGDRGSALGRLH	CVVGDRGSALGRLHF	DRGSALGRLHFGAGTQLIVIP	FGAGTQLIVIP	TTC	Cluster2	----VVGDRGSALG---RLH
HKTCYBBXY_1_IDT-DUI-NXT-276	TRA	productive	Musmus TRAV11*01 F, or Musmus TRAV11D*01 F	Musmus TRAJ18*01 F			KTQVEQSP.QSLVVRQGENCVLQCNYSVTP......DNHLRWFKQDTGKGLVSLTVLVHE...NDKTSN.....GRYSATLDKDA.KHSTLHITATLLDDTATYICVVGDRGSALGRLHFGAGTQLIVIP	KTQVEQSP.QSLVVRQGENCVLQCNYSVTP......DNHLRWFKQDTGKGLVSLTVLVHE...NDKTSN.....GRYSATLDKDA.KHSTLHITATLLDDTATYICVV	KTQVEQSP.QSLVVRQGENCVLQCNYS	VTP......DNH	LRWFKQDTGKGLVSLTV	LVHE...NDK	TSN.....GRYSATLDKDA.KHSTLHITATLLDDTATYIC	VVGDRGSALGRLH	CVVGDRGSALGRLHF	DRGSALGRLHFGAGTQLIVIP	FGAGTQLIVIP	TTC	Cluster4	----VVGDRGSALG---RLH
HKTCYBBXY_1_IDT-DUI-NXT-277	TRA	productive	Musmus TRAV11*01 F, or Musmus TRAV11D*01 F	Musmus TRAJ18*01 F			KTQVEQSP.QSLVVRQGENCVLQCNYSVTP......DNHLRWFKQDTGKGLVSLTVLVHE...NDKTSN.....GRYSATLDKDA.KHSTLHITATLLDDTATYICVVGDRGSALGRLHFGAGTQLIVIP	KTQVEQSP.QSLVVRQGENCVLQCNYSVTP......DNHLRWFKQDTGKGLVSLTVLVHE...NDKTSN.....GRYSATLDKDA.KHSTLHITATLLDDTATYICVVG	KTQVEQSP.QSLVVRQGENCVLQCNYS	VTP......DNH	LRWFKQDTGKGLVSLTV	LVHE...NDK	TSN.....GRYSATLDKDA.KHSTLHITATLLDDTATYIC	VVGDRGSALGRLH	CVVGDRGSALGRLHF	RGSALGRLHFGAGTQLIVIP	FGAGTQLIVIP	CTL	Cluster2	----VVGDRGSALG---RLH
HKTCYBBXY_1_IDT-DUI-NXT-279	TRA	productive	Musmus TRAV11*01 F, or Musmus TRAV11D*01 F	Musmus TRAJ18*01 F			KTQVEQSP.QSLVVRQGENCVLQCNYSVTP......DNHLRWFKQDTGKGLVSLTVLVHE...NDKTSN.....GRYSATLDKDA.KHSTLHITATLLDDTATYICVVGDRGSALGRLHFGAGTQLIVIP	KTQVEQSP.QSLVVRQGENCVLQCNYSVTP......DNHLRWFKQDTGKGLVSLTVLVHE...NDKTSN.....GRYSATLDKDA.KHSTLHITATLLDDTATYICVV	KTQVEQSP.QSLVVRQGENCVLQCNYS	VTP......DNH	LRWFKQDTGKGLVSLTV	LVHE...NDK	TSN.....GRYSATLDKDA.KHSTLHITATLLDDTATYIC	VVGDRGSALGRLH	CVVGDRGSALGRLHF	DRGSALGRLHFGAGTQLIVIP	FGAGTQLIVIP	CTL	Cluster2	----VVGDRGSALG---RLH
HKTCYBBXY_1_IDT-DUI-NXT-28	TRA	productive	Musmus TRAV11*01 F, or Musmus TRAV11D*01 F	Musmus TRAJ18*01 F			KTQVEQSP.QSLVVRQGENCVLQCNYSVTP......DNHLRWFKQDTGKGLVSLTVLVHE...NDKTSN.....GRYSATLDKDA.KHSTLHITATLLDDTATYICVVVDRGSALGRLHFGAGTQLIVIP	KTQVEQSP.QSLVVRQGENCVLQCNYSVTP......DNHLRWFKQDTGKGLVSLTVLVHE...NDKTSN.....GRYSATLDKDA.KHSTLHITATLLDDTATYICVV	KTQVEQSP.QSLVVRQGENCVLQCNYS	VTP......DNH	LRWFKQDTGKGLVSLTV	LVHE...NDK	TSN.....GRYSATLDKDA.KHSTLHITATLLDDTATYIC	VVVDRGSALGRLH	CVVVDRGSALGRLHF	DRGSALGRLHFGAGTQLIVIP	FGAGTQLIVIP	CTL	Cluster4	----VVVDRGSALG---RLH
HKTCYBBXY_1_IDT-DUI-NXT-280	TRA	productive	Musmus TRAV11*01 F, or Musmus TRAV11D*01 F	Musmus TRAJ18*01 F			KTQVEQSP.QSLVVRQGENCVLQCNYSVTP......DNHLRWFKQDTGKGLVSLTVLVHE...NDKTSN.....GRYSATLDKDA.KHSTLHITATLLDDTATYICVVGDRGSALGRLHFGAGTQLIVIP	KTQVEQSP.QSLVVRQGENCVLQCNYSVTP......DNHLRWFKQDTGKGLVSLTVLVHE...NDKTSN.....GRYSATLDKDA.KHSTLHITATLLDDTATYICVV	KTQVEQSP.QSLVVRQGENCVLQCNYS	VTP......DNH	LRWFKQDTGKGLVSLTV	LVHE...NDK	TSN.....GRYSATLDKDA.KHSTLHITATLLDDTATYIC	VVGDRGSALGRLH	CVVGDRGSALGRLHF	DRGSALGRLHFGAGTQLIVIP	FGAGTQLIVIP	CTL	Cluster2	----VVGDRGSALG---RLH
HKTCYBBXY_1_IDT-DUI-NXT-282	TRA	productive	Musmus TRAV11*01 F, or Musmus TRAV11D*01 F	Musmus TRAJ18*01 F			KTQVEQSP.QSLVVRQGENCVLQCNYSVTP......DNHLRWFKQDTGKGLVSLTVLVHE...NDKTSN.....GRYSATLDKDA.KHSTLHITATLLDDTATYICVVGDRGSALGRLHFGAGTQLIVIP	KTQVEQSP.QSLVVRQGENCVLQCNYSVTP......DNHLRWFKQDTGKGLVSLTVLVHE...NDKTSN.....GRYSATLDKDA.KHSTLHITATLLDDTATYICVVG	KTQVEQSP.QSLVVRQGENCVLQCNYS	VTP......DNH	LRWFKQDTGKGLVSLTV	LVHE...NDK	TSN.....GRYSATLDKDA.KHSTLHITATLLDDTATYIC	VVGDRGSALGRLH	CVVGDRGSALGRLHF	RGSALGRLHFGAGTQLIVIP	FGAGTQLIVIP	CTL	Cluster2	----VVGDRGSALG---RLH
HKTCYBBXY_1_IDT-DUI-NXT-283	TRA	productive	Musmus TRAV11*01 F, or Musmus TRAV11D*01 F	Musmus TRAJ18*01 F			KTQVEQSP.QSLVVRQGENCVLQCNYSVTP......DNHLRWFKQDTGKGLVSLTVLVHE...NDKTSN.....GRYSATLDKDA.KHSTLHITATLLDDTATYICVVSDRGSALGRLHFGAGTQLIVIP	KTQVEQSP.QSLVVRQGENCVLQCNYSVTP......DNHLRWFKQDTGKGLVSLTVLVHE...NDKTSN.....GRYSATLDKDA.KHSTLHITATLLDDTATYICVV	KTQVEQSP.QSLVVRQGENCVLQCNYS	VTP......DNH	LRWFKQDTGKGLVSLTV	LVHE...NDK	TSN.....GRYSATLDKDA.KHSTLHITATLLDDTATYIC	VVSDRGSALGRLH	CVVSDRGSALGRLHF	DRGSALGRLHFGAGTQLIVIP	FGAGTQLIVIP	TTC	Cluster4	----VVSDRGSALG---RLH
HKTCYBBXY_1_IDT-DUI-NXT-284	TRA	productive	Musmus TRAV11*01 F, or Musmus TRAV11D*01 F	Musmus TRAJ18*01 F			KTQVEQSP.QSLVVRQGENCVLQCNYSVTP......DNHLRWFKQDTGKGLVSLTVLVHE...NDKTSN.....GRYSATLDKDA.KHSTLHITATLLDDTATYICVVGDRGSALGRLHFGAGTQLIVIP	KTQVEQSP.QSLVVRQGENCVLQCNYSVTP......DNHLRWFKQDTGKGLVSLTVLVHE...NDKTSN.....GRYSATLDKDA.KHSTLHITATLLDDTATYICVVG	KTQVEQSP.QSLVVRQGENCVLQCNYS	VTP......DNH	LRWFKQDTGKGLVSLTV	LVHE...NDK	TSN.....GRYSATLDKDA.KHSTLHITATLLDDTATYIC	VVGDRGSALGRLH	CVVGDRGSALGRLHF	RGSALGRLHFGAGTQLIVIP	FGAGTQLIVIP	TTC	Cluster5	----VVGDRGSALG---RLH
HKTCYBBXY_1_IDT-DUI-NXT-285	TRA	productive	Musmus TRAV11*01 F, or Musmus TRAV11D*01 F	Musmus TRAJ18*01 F			KTQVEQSP.QSLVVRQGENCVLQCNYSVTP......DNHLRWFKQDTGKGLVSLTVLVHE...NDKTSN.....GRYSATLDKDA.KHSTLHITATLLDDTATYICVVGDRGSALGRLHFGAGTQLIVIP	KTQVEQSP.QSLVVRQGENCVLQCNYSVTP......DNHLRWFKQDTGKGLVSLTVLVHE...NDKTSN.....GRYSATLDKDA.KHSTLHITATLLDDTATYICVVG	KTQVEQSP.QSLVVRQGENCVLQCNYS	VTP......DNH	LRWFKQDTGKGLVSLTV	LVHE...NDK	TSN.....GRYSATLDKDA.KHSTLHITATLLDDTATYIC	VVGDRGSALGRLH	CVVGDRGSALGRLHF	RGSALGRLHFGAGTQLIVIP	FGAGTQLIVIP	TTC	Cluster4	----VVGDRGSALG---RLH
HKTCYBBXY_1_IDT-DUI-NXT-286	TRA	productive	Musmus TRAV11*01 F, or Musmus TRAV11D*01 F	Musmus TRAJ18*01 F			KTQVEQSP.QSLVVRQGENCVLQCNYSVTP......DNHLRWFKQDTGKGLVSLTVLVHE...NDKTSN.....GRYSATLDKDA.KHSTLHITATLLDDTATYICVVGDRGSALGRLHFGAGTQLIVIP	KTQVEQSP.QSLVVRQGENCVLQCNYSVTP......DNHLRWFKQDTGKGLVSLTVLVHE...NDKTSN.....GRYSATLDKDA.KHSTLHITATLLDDTATYICVV	KTQVEQSP.QSLVVRQGENCVLQCNYS	VTP......DNH	LRWFKQDTGKGLVSLTV	LVHE...NDK	TSN.....GRYSATLDKDA.KHSTLHITATLLDDTATYIC	VVGDRGSALGRLH	CVVGDRGSALGRLHF	DRGSALGRLHFGAGTQLIVIP	FGAGTQLIVIP	TTC	Cluster2	----VVGDRGSALG---RLH
HKTCYBBXY_1_IDT-DUI-NXT-289	TRA	productive	Musmus TRAV11*01 F, or Musmus TRAV11D*01 F	Musmus TRAJ18*01 F			KTQVEQSP.QSLVVRQGENCVLQCNYSVTP......DNHLRWFKQDTGKGLVSLTVLVHE...NDKTSN.....GRYSATLDKDA.KHSTLHITATLLDDTATYICVVGDRGSALGRLHFGAGTQLIVIP	KTQVEQSP.QSLVVRQGENCVLQCNYSVTP......DNHLRWFKQDTGKGLVSLTVLVHE...NDKTSN.....GRYSATLDKDA.KHSTLHITATLLDDTATYICVV	KTQVEQSP.QSLVVRQGENCVLQCNYS	VTP......DNH	LRWFKQDTGKGLVSLTV	LVHE...NDK	TSN.....GRYSATLDKDA.KHSTLHITATLLDDTATYIC	VVGDRGSALGRLH	CVVGDRGSALGRLHF	DRGSALGRLHFGAGTQLIVIP	FGAGTQLIVIP	CTL	Cluster2	----VVGDRGSALG---RLH
HKTCYBBXY_1_IDT-DUI-NXT-294	TRA	productive	Musmus TRAV11*01 F, or Musmus TRAV11D*01 F	Musmus TRAJ18*01 F			KTQVEQSP.QSLVVRQGENCVLQCNYSVTP......DNHLRWFKQDTGKGLVSLTVLVHE...NDKTSN.....GRYSATLDKDA.KHSTLHITATLLDDTATYICVVIDRGSALGRLHFGAGTQLIVIP	KTQVEQSP.QSLVVRQGENCVLQCNYSVTP......DNHLRWFKQDTGKGLVSLTVLVHE...NDKTSN.....GRYSATLDKDA.KHSTLHITATLLDDTATYICV	KTQVEQSP.QSLVVRQGENCVLQCNYS	VTP......DNH	LRWFKQDTGKGLVSLTV	LVHE...NDK	TSN.....GRYSATLDKDA.KHSTLHITATLLDDTATYIC	VVIDRGSALGRLH	CVVIDRGSALGRLHF	DRGSALGRLHFGAGTQLIVIP	FGAGTQLIVIP	CTL	Cluster2	----VVIDRGSALG---RLH
HKTCYBBXY_1_IDT-DUI-NXT-296	TRA	productive	Musmus TRAV11*01 F, or Musmus TRAV11D*01 F	Musmus TRAJ18*01 F			KTQVEQSP.QSLVVRQGENCVLQCNYSVTP......DNHLRWFKQDTGKGLVSLTVLVHE...NDKTSN.....GRYSATLDKDA.KHSTLHITATLLDDTATYICVVGDRGSALGRLHFGAGTQLIVIP	KTQVEQSP.QSLVVRQGENCVLQCNYSVTP......DNHLRWFKQDTGKGLVSLTVLVHE...NDKTSN.....GRYSATLDKDA.KHSTLHITATLLDDTATYICVVG	KTQVEQSP.QSLVVRQGENCVLQCNYS	VTP......DNH	LRWFKQDTGKGLVSLTV	LVHE...NDK	TSN.....GRYSATLDKDA.KHSTLHITATLLDDTATYIC	VVGDRGSALGRLH	CVVGDRGSALGRLHF	RGSALGRLHFGAGTQLIVIP	FGAGTQLIVIP	TTC	Cluster5	----VVGDRGSALG---RLH
HKTCYBBXY_1_IDT-DUI-NXT-298	TRA	productive	Musmus TRAV11*01 F, or Musmus TRAV11D*01 F	Musmus TRAJ18*01 F			KTQVEQSP.QSLVVRQGENCVLQCNYSVTP......DNHLRWFKQDTGKGLVSLTVLVHE...NDKTSN.....GRYSATLDKDA.KHSTLHITATLLDDTATYICVVGDRGSALGRLHFGAGTQLIVIP	KTQVEQSP.QSLVVRQGENCVLQCNYSVTP......DNHLRWFKQDTGKGLVSLTVLVHE...NDKTSN.....GRYSATLDKDA.KHSTLHITATLLDDTATYICVVG	KTQVEQSP.QSLVVRQGENCVLQCNYS	VTP......DNH	LRWFKQDTGKGLVSLTV	LVHE...NDK	TSN.....GRYSATLDKDA.KHSTLHITATLLDDTATYIC	VVGDRGSALGRLH	CVVGDRGSALGRLHF	RGSALGRLHFGAGTQLIVIP	FGAGTQLIVIP	TTC	Cluster4	----VVGDRGSALG---RLH
HKTCYBBXY_1_IDT-DUI-NXT-299	TRA	productive	Musmus TRAV11*01 F, or Musmus TRAV11D*01 F	Musmus TRAJ18*01 F			KTQVEQSP.QSLVVRQGENCVLQCNYSVTP......DNHLRWFKQDTGKGLVSLTVLVHE...NDKTSN.....GRYSATLDKDA.KHSTLHITATLLDDTATYICVVGDRGSALGRLHFGAGTQLIVIP	KTQVEQSP.QSLVVRQGENCVLQCNYSVTP......DNHLRWFKQDTGKGLVSLTVLVHE...NDKTSN.....GRYSATLDKDA.KHSTLHITATLLDDTATYICVVG	KTQVEQSP.QSLVVRQGENCVLQCNYS	VTP......DNH	LRWFKQDTGKGLVSLTV	LVHE...NDK	TSN.....GRYSATLDKDA.KHSTLHITATLLDDTATYIC	VVGDRGSALGRLH	CVVGDRGSALGRLHF	RGSALGRLHFGAGTQLIVIP	FGAGTQLIVIP	TTC	Cluster4	----VVGDRGSALG---RLH
HKTCYBBXY_1_IDT-DUI-NXT-3	TRA	productive	Musmus TRAV11*01 F, or Musmus TRAV11D*01 F	Musmus TRAJ18*01 F			KTQVEQSP.QSLVVRQGENCVLQCNYSVTP......DNHLRWFKQDTGKGLVSLTVLVHE...NDKTSN.....GRYSATLDKDA.KHSTLHITATLLDDTATYICVVGDRGSALGRLHFGAGTQLIVIP	KTQVEQSP.QSLVVRQGENCVLQCNYSVTP......DNHLRWFKQDTGKGLVSLTVLVHE...NDKTSN.....GRYSATLDKDA.KHSTLHITATLLDDTATYICVVG	KTQVEQSP.QSLVVRQGENCVLQCNYS	VTP......DNH	LRWFKQDTGKGLVSLTV	LVHE...NDK	TSN.....GRYSATLDKDA.KHSTLHITATLLDDTATYIC	VVGDRGSALGRLH	CVVGDRGSALGRLHF	RGSALGRLHFGAGTQLIVIP	FGAGTQLIVIP	CTL	Cluster2	----VVGDRGSALG---RLH
HKTCYBBXY_1_IDT-DUI-NXT-30	TRA	productive	Musmus TRAV11*01 F, or Musmus TRAV11D*01 F	Musmus TRAJ18*01 F			KTQVEQSP.QSLVVRQGENCVLQCNYSVTP......DNHLRWFKQDTGKGLVSLTVLVHE...NDKTSN.....GRYSATLDKDA.KHSTLHITATLLDDTATYICVVGDRGSALGRLHFGAGTQLIVIP	KTQVEQSP.QSLVVRQGENCVLQCNYSVTP......DNHLRWFKQDTGKGLVSLTVLVHE...NDKTSN.....GRYSATLDKDA.KHSTLHITATLLDDTATYICVV	KTQVEQSP.QSLVVRQGENCVLQCNYS	VTP......DNH	LRWFKQDTGKGLVSLTV	LVHE...NDK	TSN.....GRYSATLDKDA.KHSTLHITATLLDDTATYIC	VVGDRGSALGRLH	CVVGDRGSALGRLHF	DRGSALGRLHFGAGTQLIVIP	FGAGTQLIVIP	CTL	Cluster2	----VVGDRGSALG---RLH
HKTCYBBXY_1_IDT-DUI-NXT-300	TRA	productive	Musmus TRAV11*01 F, or Musmus TRAV11D*01 F	Musmus TRAJ18*01 F			KTQVEQSP.QSLVVRQGENCVLQCNYSVTP......DNHLRWFKQDTGKGLVSLTVLVHE...NDKTSN.....GRYSATLDKDA.KHSTLHITATLLDDTATYICVVGDRGSALGRLHFGAGTQLIVIP	KTQVEQSP.QSLVVRQGENCVLQCNYSVTP......DNHLRWFKQDTGKGLVSLTVLVHE...NDKTSN.....GRYSATLDKDA.KHSTLHITATLLDDTATYICVVG	KTQVEQSP.QSLVVRQGENCVLQCNYS	VTP......DNH	LRWFKQDTGKGLVSLTV	LVHE...NDK	TSN.....GRYSATLDKDA.KHSTLHITATLLDDTATYIC	VVGDRGSALGRLH	CVVGDRGSALGRLHF	RGSALGRLHFGAGTQLIVIP	FGAGTQLIVIP	TTC	Cluster5	----VVGDRGSALG---RLH
HKTCYBBXY_1_IDT-DUI-NXT-301	TRA	productive	Musmus TRAV11*01 F, or Musmus TRAV11D*01 F	Musmus TRAJ18*01 F			KTQVEQSP.QSLVVRQGENCVLQCNYSVTP......DNHLRWFKQDTGKGLVSLTVLVHE...NDKTSN.....GRYSATLDKDA.KHSTLHITATLLDDTATYICVVGDRGSALGRLHFGAGTQLIVIP	KTQVEQSP.QSLVVRQGENCVLQCNYSVTP......DNHLRWFKQDTGKGLVSLTVLVHE...NDKTSN.....GRYSATLDKDA.KHSTLHITATLLDDTATYICVV	KTQVEQSP.QSLVVRQGENCVLQCNYS	VTP......DNH	LRWFKQDTGKGLVSLTV	LVHE...NDK	TSN.....GRYSATLDKDA.KHSTLHITATLLDDTATYIC	VVGDRGSALGRLH	CVVGDRGSALGRLHF	DRGSALGRLHFGAGTQLIVIP	FGAGTQLIVIP	CTL	Cluster4	----VVGDRGSALG---RLH
HKTCYBBXY_1_IDT-DUI-NXT-302	TRA	productive	Musmus TRAV11*01 F, or Musmus TRAV11D*01 F	Musmus TRAJ18*01 F			KTQVEQSP.QSLVVRQGENCVLQCNYSVTP......DNHLRWFKQDTGKGLVSLTVLVHE...NDKTSN.....GRYSATLDKDA.KHSTLHITATLLDDTATYICVVGDRGSALGRLHFGAGTQLIVIP	KTQVEQSP.QSLVVRQGENCVLQCNYSVTP......DNHLRWFKQDTGKGLVSLTVLVHE...NDKTSN.....GRYSATLDKDA.KHSTLHITATLLDDTATYICVV	KTQVEQSP.QSLVVRQGENCVLQCNYS	VTP......DNH	LRWFKQDTGKGLVSLTV	LVHE...NDK	TSN.....GRYSATLDKDA.KHSTLHITATLLDDTATYIC	VVGDRGSALGRLH	CVVGDRGSALGRLHF	DRGSALGRLHFGAGTQLIVIP	FGAGTQLIVIP	CTL	Cluster3	----VVGDRGSALG---RLH
HKTCYBBXY_1_IDT-DUI-NXT-304	TRA	productive	Musmus TRAV11*01 F, or Musmus TRAV11D*01 F	Musmus TRAJ18*01 F			KTQVEQSP.QSLVVRQGENCVLQCNYSVTP......DNHLRWFKQDTGKGLVSLTVLVHE...NDKTSN.....GRYSATLDKDA.KHSTLHITATLLDDTATYICVVGDRGSALGRLHFGAGTQLIVIP	KTQVEQSP.QSLVVRQGENCVLQCNYSVTP......DNHLRWFKQDTGKGLVSLTVLVHE...NDKTSN.....GRYSATLDKDA.KHSTLHITATLLDDTATYICVVG	KTQVEQSP.QSLVVRQGENCVLQCNYS	VTP......DNH	LRWFKQDTGKGLVSLTV	LVHE...NDK	TSN.....GRYSATLDKDA.KHSTLHITATLLDDTATYIC	VVGDRGSALGRLH	CVVGDRGSALGRLHF	RGSALGRLHFGAGTQLIVIP	FGAGTQLIVIP	CTL	Cluster2	----VVGDRGSALG---RLH
HKTCYBBXY_1_IDT-DUI-NXT-305	TRA	productive	Musmus TRAV11*01 F, or Musmus TRAV11D*01 F	Musmus TRAJ18*01 F			KTQVEQSP.QSLVVRQGENCVLQCNYSVTP......DNHLRWFKQDTGKGLVSLTVLVHE...NDKTSN.....GRYSATLDKDA.KHSTLHITATLLDDTATYICVVGDRGSALGRLHFGAGTQLIVIP	KTQVEQSP.QSLVVRQGENCVLQCNYSVTP......DNHLRWFKQDTGKGLVSLTVLVHE...NDKTSN.....GRYSATLDKDA.KHSTLHITATLLDDTATYICVVG	KTQVEQSP.QSLVVRQGENCVLQCNYS	VTP......DNH	LRWFKQDTGKGLVSLTV	LVHE...NDK	TSN.....GRYSATLDKDA.KHSTLHITATLLDDTATYIC	VVGDRGSALGRLH	CVVGDRGSALGRLHF	RGSALGRLHFGAGTQLIVIP	FGAGTQLIVIP	CTL	Cluster2	----VVGDRGSALG---RLH
HKTCYBBXY_1_IDT-DUI-NXT-307	TRA	productive	Musmus TRAV11*01 F, or Musmus TRAV11D*01 F	Musmus TRAJ18*01 F			KTQVEQSP.QSLVVRQGENCVLQCNYSVTP......DNHLRWFKQDTGKGLVSLTVLVHE...NDKTSN.....GRYSATLDKDA.KHSTLHITATLLDDTATYICVVGDRGSALGRLHFGAGTQLIVIP	KTQVEQSP.QSLVVRQGENCVLQCNYSVTP......DNHLRWFKQDTGKGLVSLTVLVHE...NDKTSN.....GRYSATLDKDA.KHSTLHITATLLDDTATYICVV	KTQVEQSP.QSLVVRQGENCVLQCNYS	VTP......DNH	LRWFKQDTGKGLVSLTV	LVHE...NDK	TSN.....GRYSATLDKDA.KHSTLHITATLLDDTATYIC	VVGDRGSALGRLH	CVVGDRGSALGRLHF	DRGSALGRLHFGAGTQLIVIP	FGAGTQLIVIP	TTC	Cluster4	----VVGDRGSALG---RLH
HKTCYBBXY_1_IDT-DUI-NXT-310	TRA	productive	Musmus TRAV11*01 F, or Musmus TRAV11D*01 F	Musmus TRAJ18*01 F			KTQVEQSP.QSLVVRQGENCVLQCNYSVTP......DNHLRWFKQDTGKGLVSLTVLVHE...NDKTSN.....GRYSATLDKDA.KHSTLHITATLLDDTATYICVVGDRGSALGRLHFGAGTQLIVIP	KTQVEQSP.QSLVVRQGENCVLQCNYSVTP......DNHLRWFKQDTGKGLVSLTVLVHE...NDKTSN.....GRYSATLDKDA.KHSTLHITATLLDDTATYICVV	KTQVEQSP.QSLVVRQGENCVLQCNYS	VTP......DNH	LRWFKQDTGKGLVSLTV	LVHE...NDK	TSN.....GRYSATLDKDA.KHSTLHITATLLDDTATYIC	VVGDRGSALGRLH	CVVGDRGSALGRLHF	DRGSALGRLHFGAGTQLIVIP	FGAGTQLIVIP	TTC	Cluster5	----VVGDRGSALG---RLH
HKTCYBBXY_1_IDT-DUI-NXT-312	TRA	productive	Musmus TRAV11*01 F, or Musmus TRAV11D*01 F	Musmus TRAJ18*01 F			KTQVEQSP.QSLVVRQGENCVLQCNYSVTP......DNHLRWFKQDTGKGLVSLTVLVHE...NDKTSN.....GRYSATLDKDA.KHSTLHITATLLDDTATYICVVGDRGSALGRLHFGAGTQLIVIP	KTQVEQSP.QSLVVRQGENCVLQCNYSVTP......DNHLRWFKQDTGKGLVSLTVLVHE...NDKTSN.....GRYSATLDKDA.KHSTLHITATLLDDTATYICVV	KTQVEQSP.QSLVVRQGENCVLQCNYS	VTP......DNH	LRWFKQDTGKGLVSLTV	LVHE...NDK	TSN.....GRYSATLDKDA.KHSTLHITATLLDDTATYIC	VVGDRGSALGRLH	CVVGDRGSALGRLHF	DRGSALGRLHFGAGTQLIVIP	FGAGTQLIVIP	TTC	Cluster5	----VVGDRGSALG---RLH
HKTCYBBXY_1_IDT-DUI-NXT-313	TRA	productive	Musmus TRAV11*01 F, or Musmus TRAV11D*01 F	Musmus TRAJ18*01 F			KTQVEQSP.QSLVVRQGENCVLQCNYSVTP......DNHLRWFKQDTGKGLVSLTVLVHE...NDKTSN.....GRYSATLDKDA.KHSTLHITATLLDDTATYICVVGDRGSALGRLHFGAGTQLIVIP	KTQVEQSP.QSLVVRQGENCVLQCNYSVTP......DNHLRWFKQDTGKGLVSLTVLVHE...NDKTSN.....GRYSATLDKDA.KHSTLHITATLLDDTATYICVV	KTQVEQSP.QSLVVRQGENCVLQCNYS	VTP......DNH	LRWFKQDTGKGLVSLTV	LVHE...NDK	TSN.....GRYSATLDKDA.KHSTLHITATLLDDTATYIC	VVGDRGSALGRLH	CVVGDRGSALGRLHF	DRGSALGRLHFGAGTQLIVIP	FGAGTQLIVIP	CTL	Cluster2	----VVGDRGSALG---RLH
HKTCYBBXY_1_IDT-DUI-NXT-316	TRA	productive	Musmus TRAV11*01 F, or Musmus TRAV11D*01 F	Musmus TRAJ18*01 F			KTQVEQSP.QSLVVRQGENCVLQCNYSVTP......DNHLRWFKQDTGKGLVSLTVLVHE...NDKTSN.....GRYSATLDKDA.KHSTLHITATLLDDTATYICVVGDRGSALGRLHFGAGTQLIVIP	KTQVEQSP.QSLVVRQGENCVLQCNYSVTP......DNHLRWFKQDTGKGLVSLTVLVHE...NDKTSN.....GRYSATLDKDA.KHSTLHITATLLDDTATYICVVG	KTQVEQSP.QSLVVRQGENCVLQCNYS	VTP......DNH	LRWFKQDTGKGLVSLTV	LVHE...NDK	TSN.....GRYSATLDKDA.KHSTLHITATLLDDTATYIC	VVGDRGSALGRLH	CVVGDRGSALGRLHF	RGSALGRLHFGAGTQLIVIP	FGAGTQLIVIP	CTL	Cluster4	----VVGDRGSALG---RLH
HKTCYBBXY_1_IDT-DUI-NXT-316	TRA	productive	Musmus TRAV15D-1/DV6D-1*02 F	Musmus TRAJ27*01 F			AQKVIQVW.STASRQEGEELTLDCSYETSQV.....LYHLFWYKHLLSGEMVFLIRQMSS..STAKERS.....GRYSVVFQKSL.KSISLVISALQPDDSGKYFCALWEHYNTNTGKLTFGDGTVLTVKP	AQKVIQVW.STASRQEGEELTLDCSYETSQV.....LYHLFWYKHLLSGEMVFLIRQMSS..STAKERS.....GRYSVVFQKSL.KSISLVISALQPDDSGKYFCALWE	AQKVIQVW.STASRQEGEELTLDCSYE	TSQV.....LYH	LFWYKHLLSGEMVFLIR	QMSS..STAK	ERS.....GRYSVVFQKSL.KSISLVISALQPDDSGKYFC	ALWEHYNTNTGKLT	CALWEHYNTNTGKLTF	NTNTGKLTFGDGTVLTVKP	FGDGTVLTVKP	CTL	Cluster4	----VVGDRGSALG---RLH
HKTCYBBXY_1_IDT-DUI-NXT-317	TRA	productive	Musmus TRAV11*01 F, or Musmus TRAV11D*01 F	Musmus TRAJ18*01 F			KTQVEQSP.QSLVVRQGENCVLQCNYSVTP......DNHLRWFKQDTGKGLVSLTVLVHE...NDKTSN.....GRYSATLDKDA.KHSTLHITATLLDDTATYICVVGDRGSALGRLHFGAGTQLIVIP	KTQVEQSP.QSLVVRQGENCVLQCNYSVTP......DNHLRWFKQDTGKGLVSLTVLVHE...NDKTSN.....GRYSATLDKDA.KHSTLHITATLLDDTATYICVV	KTQVEQSP.QSLVVRQGENCVLQCNYS	VTP......DNH	LRWFKQDTGKGLVSLTV	LVHE...NDK	TSN.....GRYSATLDKDA.KHSTLHITATLLDDTATYIC	VVGDRGSALGRLH	CVVGDRGSALGRLHF	DRGSALGRLHFGAGTQLIVIP	FGAGTQLIVIP	CTL	Cluster4	----VVGDRGSALG---RLH
HKTCYBBXY_1_IDT-DUI-NXT-318	TRA	productive	Musmus TRAV11*01 F, or Musmus TRAV11D*01 F	Musmus TRAJ18*01 F			KTQVEQSP.QSLVVRQGENCVLQCNYSVTP......DNHLRWFKQDTGKGLVSLTVLVHE...NDKTSN.....GRYSATLDKDA.KHSTLHITATLLDDTATYICVVGDRGSALGRLHFGAGTQLIVIP	KTQVEQSP.QSLVVRQGENCVLQCNYSVTP......DNHLRWFKQDTGKGLVSLTVLVHE...NDKTSN.....GRYSATLDKDA.KHSTLHITATLLDDTATYICVV	KTQVEQSP.QSLVVRQGENCVLQCNYS	VTP......DNH	LRWFKQDTGKGLVSLTV	LVHE...NDK	TSN.....GRYSATLDKDA.KHSTLHITATLLDDTATYIC	VVGDRGSALGRLH	CVVGDRGSALGRLHF	DRGSALGRLHFGAGTQLIVIP	FGAGTQLIVIP	CTL	Cluster4	----VVGDRGSALG---RLH
HKTCYBBXY_1_IDT-DUI-NXT-32	TRA	productive	Musmus TRAV11*01 F, or Musmus TRAV11D*01 F	Musmus TRAJ18*01 F			KTQVEQSP.QSLVVRQGENCVLQCNYSVTP......DNHLRWFKQDTGKGLVSLTVLVHE...NDKTSN.....GRYSATLDKDA.KHSTLHITATLLDDTATYICVVGDRGSALGRLHFGAGTQLIVIP	KTQVEQSP.QSLVVRQGENCVLQCNYSVTP......DNHLRWFKQDTGKGLVSLTVLVHE...NDKTSN.....GRYSATLDKDA.KHSTLHITATLLDDTATYICVV	KTQVEQSP.QSLVVRQGENCVLQCNYS	VTP......DNH	LRWFKQDTGKGLVSLTV	LVHE...NDK	TSN.....GRYSATLDKDA.KHSTLHITATLLDDTATYIC	VVGDRGSALGRLH	CVVGDRGSALGRLHF	DRGSALGRLHFGAGTQLIVIP	FGAGTQLIVIP	TTC	Cluster5	----VVGDRGSALG---RLH
HKTCYBBXY_1_IDT-DUI-NXT-320	TRA	productive	Musmus TRAV11*01 F, or Musmus TRAV11D*01 F	Musmus TRAJ18*01 F			KTQVEQSP.QSLVVRQGENCVLQCNYSVTP......DNHLRWFKQDTGKGLVSLTVLVHE...NDKTSN.....GRYSATLDKDA.KHSTLHITATLLDDTATYICVVGDRGSALGRLHFGAGTQLIVIP	KTQVEQSP.QSLVVRQGENCVLQCNYSVTP......DNHLRWFKQDTGKGLVSLTVLVHE...NDKTSN.....GRYSATLDKDA.KHSTLHITATLLDDTATYICVVG	KTQVEQSP.QSLVVRQGENCVLQCNYS	VTP......DNH	LRWFKQDTGKGLVSLTV	LVHE...NDK	TSN.....GRYSATLDKDA.KHSTLHITATLLDDTATYIC	VVGDRGSALGRLH	CVVGDRGSALGRLHF	RGSALGRLHFGAGTQLIVIP	FGAGTQLIVIP	TTC	Cluster4	----VVGDRGSALG---RLH
HKTCYBBXY_1_IDT-DUI-NXT-321	TRA	productive	Musmus TRAV11*01 F, or Musmus TRAV11D*01 F	Musmus TRAJ18*01 F			KTQVEQSP.QSLVVRQGENCVLQCNYSVTP......DNHLRWFKQDTGKGLVSLTVLVHE...NDKTSN.....GRYSATLDKDA.KHSTLHITATLLDDTATYICVVGDRGSALGRLHFGAGTQLIVIP	KTQVEQSP.QSLVVRQGENCVLQCNYSVTP......DNHLRWFKQDTGKGLVSLTVLVHE...NDKTSN.....GRYSATLDKDA.KHSTLHITATLLDDTATYICVVG	KTQVEQSP.QSLVVRQGENCVLQCNYS	VTP......DNH	LRWFKQDTGKGLVSLTV	LVHE...NDK	TSN.....GRYSATLDKDA.KHSTLHITATLLDDTATYIC	VVGDRGSALGRLH	CVVGDRGSALGRLHF	RGSALGRLHFGAGTQLIVIP	FGAGTQLIVIP	TTC	Cluster4	----VVGDRGSALG---RLH
HKTCYBBXY_1_IDT-DUI-NXT-322	TRA	productive	Musmus TRAV11*01 F, or Musmus TRAV11D*01 F	Musmus TRAJ18*01 F			KTQVEQSP.QSLVVRQGENCVLQCNYSVTP......DNHLRWFKQDTGKGLVSLTVLVHE...NDKTSN.....GRYSATLDKDA.KHSTLHITATLLDDTATYICVVGDRGSALGRLHFGAGTQLIVIP	KTQVEQSP.QSLVVRQGENCVLQCNYSVTP......DNHLRWFKQDTGKGLVSLTVLVHE...NDKTSN.....GRYSATLDKDA.KHSTLHITATLLDDTATYICVVG	KTQVEQSP.QSLVVRQGENCVLQCNYS	VTP......DNH	LRWFKQDTGKGLVSLTV	LVHE...NDK	TSN.....GRYSATLDKDA.KHSTLHITATLLDDTATYIC	VVGDRGSALGRLH	CVVGDRGSALGRLHF	RGSALGRLHFGAGTQLIVIP	FGAGTQLIVIP	TTC	Cluster4	----VVGDRGSALG---RLH
HKTCYBBXY_1_IDT-DUI-NXT-323	TRA	productive	Musmus TRAV11*01 F, or Musmus TRAV11D*01 F	Musmus TRAJ18*01 F			KTQVEQSP.QSLVVRQGENCVLQCNYSVTP......DNHLRWFKQDTGKGLVSLTVLVHE...NDKTSN.....GRYSATLDKDA.KHSTLHITATLLDDTATYICVVGDRGSALGRLHFGAGTQLIVIP	KTQVEQSP.QSLVVRQGENCVLQCNYSVTP......DNHLRWFKQDTGKGLVSLTVLVHE...NDKTSN.....GRYSATLDKDA.KHSTLHITATLLDDTATYICVV	KTQVEQSP.QSLVVRQGENCVLQCNYS	VTP......DNH	LRWFKQDTGKGLVSLTV	LVHE...NDK	TSN.....GRYSATLDKDA.KHSTLHITATLLDDTATYIC	VVGDRGSALGRLH	CVVGDRGSALGRLHF	DRGSALGRLHFGAGTQLIVIP	FGAGTQLIVIP	TTC	Cluster4	----VVGDRGSALG---RLH
HKTCYBBXY_1_IDT-DUI-NXT-325	TRA	productive	Musmus TRAV11*01 F, or Musmus TRAV11D*01 F	Musmus TRAJ18*01 F			KTQVEQSP.QSLVVRQGENCVLQCNYSVTP......DNHLRWFKQDTGKGLVSLTVLVHE...NDKTSN.....GRYSATLDKDA.KHSTLHITATLLDDTATYICVVGDRGSALGRLHFGAGTQLIVIP	KTQVEQSP.QSLVVRQGENCVLQCNYSVTP......DNHLRWFKQDTGKGLVSLTVLVHE...NDKTSN.....GRYSATLDKDA.KHSTLHITATLLDDTATYICVVG	KTQVEQSP.QSLVVRQGENCVLQCNYS	VTP......DNH	LRWFKQDTGKGLVSLTV	LVHE...NDK	TSN.....GRYSATLDKDA.KHSTLHITATLLDDTATYIC	VVGDRGSALGRLH	CVVGDRGSALGRLHF	RGSALGRLHFGAGTQLIVIP	FGAGTQLIVIP	CTL	Cluster2	----VVGDRGSALG---RLH
HKTCYBBXY_1_IDT-DUI-NXT-326	TRA	productive	Musmus TRAV11*01 F, or Musmus TRAV11D*01 F	Musmus TRAJ18*01 F			KTQVEQSP.QSLVVRQGENCVLQCNYSVTP......DNHLRWFKQDTGKGLVSLTVLVHE...NDKTSN.....GRYSATLDKDA.KHSTLHITATLLDDTATYICVVGDRGSALGRLHFGAGTQLIVIP	KTQVEQSP.QSLVVRQGENCVLQCNYSVTP......DNHLRWFKQDTGKGLVSLTVLVHE...NDKTSN.....GRYSATLDKDA.KHSTLHITATLLDDTATYICVV	KTQVEQSP.QSLVVRQGENCVLQCNYS	VTP......DNH	LRWFKQDTGKGLVSLTV	LVHE...NDK	TSN.....GRYSATLDKDA.KHSTLHITATLLDDTATYIC	VVGDRGSALGRLH	CVVGDRGSALGRLHF	DRGSALGRLHFGAGTQLIVIP	FGAGTQLIVIP	CTL	Cluster2	----VVGDRGSALG---RLH
HKTCYBBXY_1_IDT-DUI-NXT-327	TRA	productive	Musmus TRAV11*01 F, or Musmus TRAV11D*01 F	Musmus TRAJ18*01 F			KTQVEQSP.QSLVVRQGENCVLQCNYSVTP......DNHLRWFKQDTGKGLVSLTVLVHE...NDKTSN.....GRYSATLDKDA.KHSTLHITATLLDDTATYICVVGDRGSALGRLHFGAGTQLIVIP	KTQVEQSP.QSLVVRQGENCVLQCNYSVTP......DNHLRWFKQDTGKGLVSLTVLVHE...NDKTSN.....GRYSATLDKDA.KHSTLHITATLLDDTATYICVV	KTQVEQSP.QSLVVRQGENCVLQCNYS	VTP......DNH	LRWFKQDTGKGLVSLTV	LVHE...NDK	TSN.....GRYSATLDKDA.KHSTLHITATLLDDTATYIC	VVGDRGSALGRLH	CVVGDRGSALGRLHF	DRGSALGRLHFGAGTQLIVIP	FGAGTQLIVIP	CTL	Cluster2	----VVGDRGSALG---RLH
HKTCYBBXY_1_IDT-DUI-NXT-331	TRA	productive	Musmus TRAV11*01 F, or Musmus TRAV11D*01 F	Musmus TRAJ18*01 F			KTQVEQSP.QSLVVRQGENCVLQCNYSVTP......DNHLRWFKQDTGKGLVSLTVLVHE...NDKTSN.....GRYSATLDKDA.KHSTLHITATLLDDTATYICVVGDRGSALGRLHFGAGTQLIVIP	KTQVEQSP.QSLVVRQGENCVLQCNYSVTP......DNHLRWFKQDTGKGLVSLTVLVHE...NDKTSN.....GRYSATLDKDA.KHSTLHITATLLDDTATYICVV	KTQVEQSP.QSLVVRQGENCVLQCNYS	VTP......DNH	LRWFKQDTGKGLVSLTV	LVHE...NDK	TSN.....GRYSATLDKDA.KHSTLHITATLLDDTATYIC	VVGDRGSALGRLH	CVVGDRGSALGRLHF	DRGSALGRLHFGAGTQLIVIP	FGAGTQLIVIP	TTC	Cluster4	----VVGDRGSALG---RLH
HKTCYBBXY_1_IDT-DUI-NXT-332	TRA	productive	Musmus TRAV11*01 F, or Musmus TRAV11D*01 F	Musmus TRAJ18*01 F			KTQVEQSP.QSLVVRQGENCVLQCNYSVTP......DNHLRWFKQDTGKGLVSLTVLVHE...NDKTSN.....GRYSATLDKDA.KHSTLHITATLLDDTATYICVVGDRGSALGRLHFGAGTQLIVIP	KTQVEQSP.QSLVVRQGENCVLQCNYSVTP......DNHLRWFKQDTGKGLVSLTVLVHE...NDKTSN.....GRYSATLDKDA.KHSTLHITATLLDDTATYICVVG	KTQVEQSP.QSLVVRQGENCVLQCNYS	VTP......DNH	LRWFKQDTGKGLVSLTV	LVHE...NDK	TSN.....GRYSATLDKDA.KHSTLHITATLLDDTATYIC	VVGDRGSALGRLH	CVVGDRGSALGRLHF	RGSALGRLHFGAGTQLIVIP	FGAGTQLIVIP	TTC	Cluster4	----VVGDRGSALG---RLH
HKTCYBBXY_1_IDT-DUI-NXT-333	TRA	productive	Musmus TRAV11*01 F, or Musmus TRAV11D*01 F	Musmus TRAJ18*01 F			KTQVEQSP.QSLVVRQGENCVLQCNYSVTP......DNHLRWFKQDTGKGLVSLTVLVHE...NDKTSN.....GRYSATLDKDA.KHSTLHITATLLDDTATYICVVGDRGSALGRLHFGAGTQLIVIP	KTQVEQSP.QSLVVRQGENCVLQCNYSVTP......DNHLRWFKQDTGKGLVSLTVLVHE...NDKTSN.....GRYSATLDKDA.KHSTLHITATLLDDTATYICVVG	KTQVEQSP.QSLVVRQGENCVLQCNYS	VTP......DNH	LRWFKQDTGKGLVSLTV	LVHE...NDK	TSN.....GRYSATLDKDA.KHSTLHITATLLDDTATYIC	VVGDRGSALGRLH	CVVGDRGSALGRLHF	RGSALGRLHFGAGTQLIVIP	FGAGTQLIVIP	TTC	Cluster4	----VVGDRGSALG---RLH
HKTCYBBXY_1_IDT-DUI-NXT-335	TRA	productive	Musmus TRAV11*01 F, or Musmus TRAV11D*01 F	Musmus TRAJ18*01 F			KTQVEQSP.QSLVVRQGENCVLQCNYSVTP......DNHLRWFKQDTGKGLVSLTVLVHE...NDKTSN.....GRYSATLDKDA.KHSTLHITATLLDDTATYICVVGDRGSALGRLHFGAGTQLIVIP	KTQVEQSP.QSLVVRQGENCVLQCNYSVTP......DNHLRWFKQDTGKGLVSLTVLVHE...NDKTSN.....GRYSATLDKDA.KHSTLHITATLLDDTATYICVVG	KTQVEQSP.QSLVVRQGENCVLQCNYS	VTP......DNH	LRWFKQDTGKGLVSLTV	LVHE...NDK	TSN.....GRYSATLDKDA.KHSTLHITATLLDDTATYIC	VVGDRGSALGRLH	CVVGDRGSALGRLHF	RGSALGRLHFGAGTQLIVIP	FGAGTQLIVIP	TTC	Cluster4	----VVGDRGSALG---RLH
HKTCYBBXY_1_IDT-DUI-NXT-336	TRA	productive	Musmus TRAV11*01 F, or Musmus TRAV11D*01 F	Musmus TRAJ18*01 F			KTQVEQSP.QSLVVRQGENCVLQCNYSVTP......DNHLRWFKQDTGKGLVSLTVLVHE...NDKTSN.....GRYSATLDKDA.KHSTLHITATLLDDTATYICVVADRGSALGRLHFGAGTQLIVIP	KTQVEQSP.QSLVVRQGENCVLQCNYSVTP......DNHLRWFKQDTGKGLVSLTVLVHE...NDKTSN.....GRYSATLDKDA.KHSTLHITATLLDDTATYICVV	KTQVEQSP.QSLVVRQGENCVLQCNYS	VTP......DNH	LRWFKQDTGKGLVSLTV	LVHE...NDK	TSN.....GRYSATLDKDA.KHSTLHITATLLDDTATYIC	VVADRGSALGRLH	CVVADRGSALGRLHF	DRGSALGRLHFGAGTQLIVIP	FGAGTQLIVIP	TTC	Cluster4	----VVADRGSALG---RLH
HKTCYBBXY_1_IDT-DUI-NXT-337	TRA	productive	Musmus TRAV11*01 F, or Musmus TRAV11D*01 F	Musmus TRAJ18*01 F			KTQVEQSP.QSLVVRQGENCVLQCNYSVTP......DNHLRWFKQDTGKGLVSLTVLVHE...NDKTSN.....GRYSATLDKDA.KHSTLHITATLLDDTATYICVVGDRGSALGRLHFGAGTQLIVIP	KTQVEQSP.QSLVVRQGENCVLQCNYSVTP......DNHLRWFKQDTGKGLVSLTVLVHE...NDKTSN.....GRYSATLDKDA.KHSTLHITATLLDDTATYICVVG	KTQVEQSP.QSLVVRQGENCVLQCNYS	VTP......DNH	LRWFKQDTGKGLVSLTV	LVHE...NDK	TSN.....GRYSATLDKDA.KHSTLHITATLLDDTATYIC	VVGDRGSALGRLH	CVVGDRGSALGRLHF	RGSALGRLHFGAGTQLIVIP	FGAGTQLIVIP	CTL	Cluster2	----VVGDRGSALG---RLH
HKTCYBBXY_1_IDT-DUI-NXT-338	TRA	productive	Musmus TRAV11*01 F, or Musmus TRAV11D*01 F	Musmus TRAJ18*01 F			KTQVEQSP.QSLVVRQGENCVLQCNYSVTP......DNHLRWFKQDTGKGLVSLTVLVHE...NDKTSN.....GRYSATLDKDA.KHSTLHITATLLDDTATYICVVGDRGSALGRLHFGAGTQLIVIP	KTQVEQSP.QSLVVRQGENCVLQCNYSVTP......DNHLRWFKQDTGKGLVSLTVLVHE...NDKTSN.....GRYSATLDKDA.KHSTLHITATLLDDTATYICVVG	KTQVEQSP.QSLVVRQGENCVLQCNYS	VTP......DNH	LRWFKQDTGKGLVSLTV	LVHE...NDK	TSN.....GRYSATLDKDA.KHSTLHITATLLDDTATYIC	VVGDRGSALGRLH	CVVGDRGSALGRLHF	RGSALGRLHFGAGTQLIVIP	FGAGTQLIVIP	CTL	Cluster4	----VVGDRGSALG---RLH
HKTCYBBXY_1_IDT-DUI-NXT-339	TRA	productive	Musmus TRAV11*01 F, or Musmus TRAV11D*01 F	Musmus TRAJ18*01 F			KTQVEQSP.QSLVVRQGENCVLQCNYSVTP......DNHLRWFKQDTGKGLVSLTVLVHE...NDKTSN.....GRYSATLDKDA.KHSTLHITATLLDDTATYICVVGDRGSALGRLHFGAGTQLIVIP	KTQVEQSP.QSLVVRQGENCVLQCNYSVTP......DNHLRWFKQDTGKGLVSLTVLVHE...NDKTSN.....GRYSATLDKDA.KHSTLHITATLLDDTATYICVVG	KTQVEQSP.QSLVVRQGENCVLQCNYS	VTP......DNH	LRWFKQDTGKGLVSLTV	LVHE...NDK	TSN.....GRYSATLDKDA.KHSTLHITATLLDDTATYIC	VVGDRGSALGRLH	CVVGDRGSALGRLHF	RGSALGRLHFGAGTQLIVIP	FGAGTQLIVIP	CTL	Cluster2	----VVGDRGSALG---RLH
HKTCYBBXY_1_IDT-DUI-NXT-34	TRA	productive	Musmus TRAV11*01 F, or Musmus TRAV11D*01 F	Musmus TRAJ18*01 F			KTQVEQSP.QSLVVRQGENCVLQCNYSVTP......DNHLRWFKQDTGKGLVSLTVLVHE...NDKTSN.....GRYSATLDKDA.KHSTLHITATLLDDTATYICVVGDRGSALGRLHFGAGTQLIVIP	KTQVEQSP.QSLVVRQGENCVLQCNYSVTP......DNHLRWFKQDTGKGLVSLTVLVHE...NDKTSN.....GRYSATLDKDA.KHSTLHITATLLDDTATYICVV	KTQVEQSP.QSLVVRQGENCVLQCNYS	VTP......DNH	LRWFKQDTGKGLVSLTV	LVHE...NDK	TSN.....GRYSATLDKDA.KHSTLHITATLLDDTATYIC	VVGDRGSALGRLH	CVVGDRGSALGRLHF	DRGSALGRLHFGAGTQLIVIP	FGAGTQLIVIP	TTC	Cluster4	----VVGDRGSALG---RLH
HKTCYBBXY_1_IDT-DUI-NXT-340	TRA	productive	Musmus TRAV11*01 F, or Musmus TRAV11D*01 F	Musmus TRAJ18*01 F			KTQVEQSP.QSLVVRQGENCVLQCNYSVTP......DNHLRWFKQDTGKGLVSLTVLVHE...NDKTSN.....GRYSATLDKDA.KHSTLHITATLLDDTATYICVVGDRGSALGRLHFGAGTQLIVIP	KTQVEQSP.QSLVVRQGENCVLQCNYSVTP......DNHLRWFKQDTGKGLVSLTVLVHE...NDKTSN.....GRYSATLDKDA.KHSTLHITATLLDDTATYICVVG	KTQVEQSP.QSLVVRQGENCVLQCNYS	VTP......DNH	LRWFKQDTGKGLVSLTV	LVHE...NDK	TSN.....GRYSATLDKDA.KHSTLHITATLLDDTATYIC	VVGDRGSALGRLH	CVVGDRGSALGRLHF	RGSALGRLHFGAGTQLIVIP	FGAGTQLIVIP	CTL	Cluster2	----VVGDRGSALG---RLH
HKTCYBBXY_1_IDT-DUI-NXT-341	TRA	productive	Musmus TRAV11*01 F, or Musmus TRAV11D*01 F	Musmus TRAJ18*01 F			KTQVEQSP.QSLVVRQGENCVLQCNYSVTP......DNHLRWFKQDTGKGLVSLTVLVHE...NDKTSN.....GRYSATLDKDA.KHSTLHITATLLDDTATYICVVGDRGSALGRLHFGAGTQLIVIP	KTQVEQSP.QSLVVRQGENCVLQCNYSVTP......DNHLRWFKQDTGKGLVSLTVLVHE...NDKTSN.....GRYSATLDKDA.KHSTLHITATLLDDTATYICVVG	KTQVEQSP.QSLVVRQGENCVLQCNYS	VTP......DNH	LRWFKQDTGKGLVSLTV	LVHE...NDK	TSN.....GRYSATLDKDA.KHSTLHITATLLDDTATYIC	VVGDRGSALGRLH	CVVGDRGSALGRLHF	RGSALGRLHFGAGTQLIVIP	FGAGTQLIVIP	CTL	Cluster2	----VVGDRGSALG---RLH
HKTCYBBXY_1_IDT-DUI-NXT-342	TRA	productive	Musmus TRAV11*01 F, or Musmus TRAV11D*01 F	Musmus TRAJ18*01 F			KTQVEQSP.QSLVVRQGENCVLQCNYSVTP......DNHLRWFKQDTGKGLVSLTVLVHE...NDKTSN.....GRYSATLDKDA.KHSTLHITATLLDDTATYICVVGDRGSALGRLHFGAGTQLIVIP	KTQVEQSP.QSLVVRQGENCVLQCNYSVTP......DNHLRWFKQDTGKGLVSLTVLVHE...NDKTSN.....GRYSATLDKDA.KHSTLHITATLLDDTATYICVV	KTQVEQSP.QSLVVRQGENCVLQCNYS	VTP......DNH	LRWFKQDTGKGLVSLTV	LVHE...NDK	TSN.....GRYSATLDKDA.KHSTLHITATLLDDTATYIC	VVGDRGSALGRLH	CVVGDRGSALGRLHF	DRGSALGRLHFGAGTQLIVIP	FGAGTQLIVIP	CTL	Cluster2	----VVGDRGSALG---RLH
HKTCYBBXY_1_IDT-DUI-NXT-343	TRA	productive	Musmus TRAV11*01 F, or Musmus TRAV11D*01 F	Musmus TRAJ18*01 F			KTQVEQSP.QSLVVRQGENCVLQCNYSVTP......DNHLRWFKQDTGKGLVSLTVLVHE...NDKTSN.....GRYSATLDKDA.KHSTLHITATLLDDTATYICVVGDRGSALGRLHFGAGTQLIVIP	KTQVEQSP.QSLVVRQGENCVLQCNYSVTP......DNHLRWFKQDTGKGLVSLTVLVHE...NDKTSN.....GRYSATLDKDA.KHSTLHITATLLDDTATYICVV	KTQVEQSP.QSLVVRQGENCVLQCNYS	VTP......DNH	LRWFKQDTGKGLVSLTV	LVHE...NDK	TSN.....GRYSATLDKDA.KHSTLHITATLLDDTATYIC	VVGDRGSALGRLH	CVVGDRGSALGRLHF	DRGSALGRLHFGAGTQLIVIP	FGAGTQLIVIP	TTC	Cluster5	----VVGDRGSALG---RLH
HKTCYBBXY_1_IDT-DUI-NXT-345	TRA	productive	Musmus TRAV11*01 F, or Musmus TRAV11D*01 F	Musmus TRAJ18*01 F			KTQVEQSP.QSLVVRQGENCVLQCNYSVTP......DNHLRWFKQDTGKGLVSLTVLVHE...NDKTSN.....GRYSATLDKDA.KHSTLHITATLLDDTATYICVVGDRGSALGRLHFGAGTQLIVIP	KTQVEQSP.QSLVVRQGENCVLQCNYSVTP......DNHLRWFKQDTGKGLVSLTVLVHE...NDKTSN.....GRYSATLDKDA.KHSTLHITATLLDDTATYICVV	KTQVEQSP.QSLVVRQGENCVLQCNYS	VTP......DNH	LRWFKQDTGKGLVSLTV	LVHE...NDK	TSN.....GRYSATLDKDA.KHSTLHITATLLDDTATYIC	VVGDRGSALGRLH	CVVGDRGSALGRLHF	DRGSALGRLHFGAGTQLIVIP	FGAGTQLIVIP	TTC	Cluster5	----VVGDRGSALG---RLH
HKTCYBBXY_1_IDT-DUI-NXT-346	TRA	productive	Musmus TRAV11*01 F, or Musmus TRAV11D*01 F	Musmus TRAJ18*01 F			KTQVEQSP.QSLVVRQGENCVLQCNYSVTP......DNHLRWFKQDTGKGLVSLTVLVHE...NDKTSN.....GRYSATLDKDA.KHSTLHITATLLDDTATYICVVGDRGSALGRLHFGAGTQLIVIP	KTQVEQSP.QSLVVRQGENCVLQCNYSVTP......DNHLRWFKQDTGKGLVSLTVLVHE...NDKTSN.....GRYSATLDKDA.KHSTLHITATLLDDTATYICVV	KTQVEQSP.QSLVVRQGENCVLQCNYS	VTP......DNH	LRWFKQDTGKGLVSLTV	LVHE...NDK	TSN.....GRYSATLDKDA.KHSTLHITATLLDDTATYIC	VVGDRGSALGRLH	CVVGDRGSALGRLHF	DRGSALGRLHFGAGTQLIVIP	FGAGTQLIVIP	TTC	Cluster5	----VVGDRGSALG---RLH
HKTCYBBXY_1_IDT-DUI-NXT-347	TRA	productive	Musmus TRAV11*01 F, or Musmus TRAV11D*01 F	Musmus TRAJ18*01 F			KTQVEQSP.QSLVVRQGENCVLQCNYSVTP......DNHLRWFKQDTGKGLVSLTVLVHE...NDKTSN.....GRYSATLDKDA.KHSTLHITATLLDDTATYICVVGDRGSALGRLHFGAGTQLIVIP	KTQVEQSP.QSLVVRQGENCVLQCNYSVTP......DNHLRWFKQDTGKGLVSLTVLVHE...NDKTSN.....GRYSATLDKDA.KHSTLHITATLLDDTATYICVVG	KTQVEQSP.QSLVVRQGENCVLQCNYS	VTP......DNH	LRWFKQDTGKGLVSLTV	LVHE...NDK	TSN.....GRYSATLDKDA.KHSTLHITATLLDDTATYIC	VVGDRGSALGRLH	CVVGDRGSALGRLHF	RGSALGRLHFGAGTQLIVIP	FGAGTQLIVIP	TTC	Cluster4	----VVGDRGSALG---RLH
HKTCYBBXY_1_IDT-DUI-NXT-348	TRA	productive	Musmus TRAV11*01 F, or Musmus TRAV11D*01 F	Musmus TRAJ18*01 F			KTQVEQSP.QSLVVRQGENCVLQCNYSVTP......DNHLRWFKQDTGKGLVSLTVLVHE...NDKTSN.....GRYSATLDKDA.KHSTLHITATLLDDTATYICVVGDRGSALGRLHFGAGTQLIVIP	KTQVEQSP.QSLVVRQGENCVLQCNYSVTP......DNHLRWFKQDTGKGLVSLTVLVHE...NDKTSN.....GRYSATLDKDA.KHSTLHITATLLDDTATYICVVG	KTQVEQSP.QSLVVRQGENCVLQCNYS	VTP......DNH	LRWFKQDTGKGLVSLTV	LVHE...NDK	TSN.....GRYSATLDKDA.KHSTLHITATLLDDTATYIC	VVGDRGSALGRLH	CVVGDRGSALGRLHF	RGSALGRLHFGAGTQLIVIP	FGAGTQLIVIP	TTC	Cluster4	----VVGDRGSALG---RLH
HKTCYBBXY_1_IDT-DUI-NXT-35	TRA	productive	Musmus TRAV11*01 F, or Musmus TRAV11D*01 F	Musmus TRAJ18*01 F			KTQVEQSP.QSLVVRQGENCVLQCNYSVTP......DNHLRWFKQDTGKGLVSLTVLVHE...NDKTSN.....GRYSATLDKDA.KHSTLHITATLLDDTATYICVVADRGSALGRLHFGAGTQLIVIP	KTQVEQSP.QSLVVRQGENCVLQCNYSVTP......DNHLRWFKQDTGKGLVSLTVLVHE...NDKTSN.....GRYSATLDKDA.KHSTLHITATLLDDTATYICVV	KTQVEQSP.QSLVVRQGENCVLQCNYS	VTP......DNH	LRWFKQDTGKGLVSLTV	LVHE...NDK	TSN.....GRYSATLDKDA.KHSTLHITATLLDDTATYIC	VVADRGSALGRLH	CVVADRGSALGRLHF	DRGSALGRLHFGAGTQLIVIP	FGAGTQLIVIP	TTC	Cluster5	----VVADRGSALG---RLH
HKTCYBBXY_1_IDT-DUI-NXT-350	TRA	productive	Musmus TRAV11*01 F, or Musmus TRAV11D*01 F	Musmus TRAJ18*01 F			KTQVEQSP.QSLVVRQGENCVLQCNYSVTP......DNHLRWFKQDTGKGLVSLTVLVHE...NDKTSN.....GRYSATLDKDA.KHSTLHITATLLDDTATYICVVGDRGSALGRLHFGAGTQLIVIP	KTQVEQSP.QSLVVRQGENCVLQCNYSVTP......DNHLRWFKQDTGKGLVSLTVLVHE...NDKTSN.....GRYSATLDKDA.KHSTLHITATLLDDTATYICVV	KTQVEQSP.QSLVVRQGENCVLQCNYS	VTP......DNH	LRWFKQDTGKGLVSLTV	LVHE...NDK	TSN.....GRYSATLDKDA.KHSTLHITATLLDDTATYIC	VVGDRGSALGRLH	CVVGDRGSALGRLHF	DRGSALGRLHFGAGTQLIVIP	FGAGTQLIVIP	CTL	Cluster2	----VVGDRGSALG---RLH
HKTCYBBXY_1_IDT-DUI-NXT-351	TRA	productive	Musmus TRAV11*01 F, or Musmus TRAV11D*01 F	Musmus TRAJ18*01 F			KTQVEQSP.QSLVVRQGENCVLQCNYSVTP......DNHLRWFKQDTGKGLVSLTVLVHE...NDKTSN.....GRYSATLDKDA.KHSTLHITATLLDDTATYICVVGDRGSALGRLHFGAGTQLIVIP	KTQVEQSP.QSLVVRQGENCVLQCNYSVTP......DNHLRWFKQDTGKGLVSLTVLVHE...NDKTSN.....GRYSATLDKDA.KHSTLHITATLLDDTATYICVV	KTQVEQSP.QSLVVRQGENCVLQCNYS	VTP......DNH	LRWFKQDTGKGLVSLTV	LVHE...NDK	TSN.....GRYSATLDKDA.KHSTLHITATLLDDTATYIC	VVGDRGSALGRLH	CVVGDRGSALGRLHF	DRGSALGRLHFGAGTQLIVIP	FGAGTQLIVIP	CTL	Cluster2	----VVGDRGSALG---RLH
HKTCYBBXY_1_IDT-DUI-NXT-352	TRA	productive	Musmus TRAV11*01 F, or Musmus TRAV11D*01 F	Musmus TRAJ18*01 F			KTQVEQSP.QSLVVRQGENCVLQCNYSVTP......DNHLRWFKQDTGKGLVSLTVLVHE...NDKTSN.....GRYSATLDKDA.KHSTLHITATLLDDTATYICVVGDRGSALGRLHFGAGTQLIVIP	KTQVEQSP.QSLVVRQGENCVLQCNYSVTP......DNHLRWFKQDTGKGLVSLTVLVHE...NDKTSN.....GRYSATLDKDA.KHSTLHITATLLDDTATYICVV	KTQVEQSP.QSLVVRQGENCVLQCNYS	VTP......DNH	LRWFKQDTGKGLVSLTV	LVHE...NDK	TSN.....GRYSATLDKDA.KHSTLHITATLLDDTATYIC	VVGDRGSALGRLH	CVVGDRGSALGRLHF	DRGSALGRLHFGAGTQLIVIP	FGAGTQLIVIP	CTL	Cluster2	----VVGDRGSALG---RLH
HKTCYBBXY_1_IDT-DUI-NXT-354	TRA	productive	Musmus TRAV11*01 F, or Musmus TRAV11D*01 F	Musmus TRAJ18*01 F			KTQVEQSP.QSLVVRQGENCVLQCNYSVTP......DNHLRWFKQDTGKGLVSLTVLVHE...NDKTSN.....GRYSATLDKDA.KHSTLHITATLLDDTATYICVVGDRGSALGRLHFGAGTQLIVIP	KTQVEQSP.QSLVVRQGENCVLQCNYSVTP......DNHLRWFKQDTGKGLVSLTVLVHE...NDKTSN.....GRYSATLDKDA.KHSTLHITATLLDDTATYICVVG	KTQVEQSP.QSLVVRQGENCVLQCNYS	VTP......DNH	LRWFKQDTGKGLVSLTV	LVHE...NDK	TSN.....GRYSATLDKDA.KHSTLHITATLLDDTATYIC	VVGDRGSALGRLH	CVVGDRGSALGRLHF	RGSALGRLHFGAGTQLIVIP	FGAGTQLIVIP	CTL	Cluster2	----VVGDRGSALG---RLH
HKTCYBBXY_1_IDT-DUI-NXT-355	TRA	productive	Musmus TRAV11*01 F, or Musmus TRAV11D*01 F	Musmus TRAJ18*01 F			KTQVEQSP.QSLVVRQGENCVLQCNYSVTP......DNHLRWFKQDTGKGLVSLTVLVHE...NDKTSN.....GRYSATLDKDA.KHSTLHITATLLDDTATYICVVGDRGSALGRLHFGAGTQLIVIP	KTQVEQSP.QSLVVRQGENCVLQCNYSVTP......DNHLRWFKQDTGKGLVSLTVLVHE...NDKTSN.....GRYSATLDKDA.KHSTLHITATLLDDTATYICVV	KTQVEQSP.QSLVVRQGENCVLQCNYS	VTP......DNH	LRWFKQDTGKGLVSLTV	LVHE...NDK	TSN.....GRYSATLDKDA.KHSTLHITATLLDDTATYIC	VVGDRGSALGRLH	CVVGDRGSALGRLHF	DRGSALGRLHFGAGTQLIVIP	FGAGTQLIVIP	TTC	Cluster4	----VVGDRGSALG---RLH
HKTCYBBXY_1_IDT-DUI-NXT-356	TRA	productive	Musmus TRAV11*01 F, or Musmus TRAV11D*01 F	Musmus TRAJ18*01 F			KTQVEQSP.QSLVVRQGENCVLQCNYSVTP......DNHLRWFKQDTGKGLVSLTVLVHE...NDKTSN.....GRYSATLDKDA.KHSTLHITATLLDDTATYICVVGDRGSALGRLHFGAGTQLIVIP	KTQVEQSP.QSLVVRQGENCVLQCNYSVTP......DNHLRWFKQDTGKGLVSLTVLVHE...NDKTSN.....GRYSATLDKDA.KHSTLHITATLLDDTATYICVVG	KTQVEQSP.QSLVVRQGENCVLQCNYS	VTP......DNH	LRWFKQDTGKGLVSLTV	LVHE...NDK	TSN.....GRYSATLDKDA.KHSTLHITATLLDDTATYIC	VVGDRGSALGRLH	CVVGDRGSALGRLHF	RGSALGRLHFGAGTQLIVIP	FGAGTQLIVIP	TTC	Cluster4	----VVGDRGSALG---RLH
HKTCYBBXY_1_IDT-DUI-NXT-36	TRA	productive	Musmus TRAV11*01 F, or Musmus TRAV11D*01 F	Musmus TRAJ18*01 F			KTQVEQSP.QSLVVRQGENCVLQCNYSVTP......DNHLRWFKQDTGKGLVSLTVLVHE...NDKTSN.....GRYSATLDKDA.KHSTLHITATLLDDTATYICVVGDRGSALGRLHFGAGTQLIVIP	KTQVEQSP.QSLVVRQGENCVLQCNYSVTP......DNHLRWFKQDTGKGLVSLTVLVHE...NDKTSN.....GRYSATLDKDA.KHSTLHITATLLDDTATYICVVG	KTQVEQSP.QSLVVRQGENCVLQCNYS	VTP......DNH	LRWFKQDTGKGLVSLTV	LVHE...NDK	TSN.....GRYSATLDKDA.KHSTLHITATLLDDTATYIC	VVGDRGSALGRLH	CVVGDRGSALGRLHF	RGSALGRLHFGAGTQLIVIP	FGAGTQLIVIP	TTC	Cluster4	----VVGDRGSALG---RLH
HKTCYBBXY_1_IDT-DUI-NXT-360	TRA	productive	Musmus TRAV11*01 F, or Musmus TRAV11D*01 F	Musmus TRAJ18*01 F			KTQVEQSP.QSLVVRQGENCVLQCNYSVTP......DNHLRWFKQDTGKGLVSLTVLVHE...NDKTSN.....GRYSATLDKDA.KHSTLHITATLLDDTATYICVVADRGSALGRLHFGAGTQLIVIP	KTQVEQSP.QSLVVRQGENCVLQCNYSVTP......DNHLRWFKQDTGKGLVSLTVLVHE...NDKTSN.....GRYSATLDKDA.KHSTLHITATLLDDTATYICVV	KTQVEQSP.QSLVVRQGENCVLQCNYS	VTP......DNH	LRWFKQDTGKGLVSLTV	LVHE...NDK	TSN.....GRYSATLDKDA.KHSTLHITATLLDDTATYIC	VVADRGSALGRLH	CVVADRGSALGRLHF	DRGSALGRLHFGAGTQLIVIP	FGAGTQLIVIP	TTC	Cluster2	----VVADRGSALG---RLH
HKTCYBBXY_1_IDT-DUI-NXT-361	TRA	productive	Musmus TRAV11*01 F, or Musmus TRAV11D*01 F	Musmus TRAJ18*01 F			KTQVEQSP.QSLVVRQGENCVLQCNYSVTP......DNHLRWFKQDTGKGLVSLTVLVHE...NDKTSN.....GRYSATLDKDA.KHSTLHITATLLDDTATYICVVGDRGSALGRLHFGAGTQLIVIP	KTQVEQSP.QSLVVRQGENCVLQCNYSVTP......DNHLRWFKQDTGKGLVSLTVLVHE...NDKTSN.....GRYSATLDKDA.KHSTLHITATLLDDTATYICVVG	KTQVEQSP.QSLVVRQGENCVLQCNYS	VTP......DNH	LRWFKQDTGKGLVSLTV	LVHE...NDK	TSN.....GRYSATLDKDA.KHSTLHITATLLDDTATYIC	VVGDRGSALGRLH	CVVGDRGSALGRLHF	RGSALGRLHFGAGTQLIVIP	FGAGTQLIVIP	CTL	Cluster2	----VVGDRGSALG---RLH
HKTCYBBXY_1_IDT-DUI-NXT-362	TRA	productive	Musmus TRAV11*01 F, or Musmus TRAV11D*01 F	Musmus TRAJ18*01 F			KTQVEQSP.QSLVVRQGENCVLQCNYSVTP......DNHLRWFKQDTGKGLVSLTVLVHE...NDKTSN.....GRYSATLDKDA.KHSTLHITATLLDDTATYICVVGDRGSALGRLHFGAGTQLIVIP	KTQVEQSP.QSLVVRQGENCVLQCNYSVTP......DNHLRWFKQDTGKGLVSLTVLVHE...NDKTSN.....GRYSATLDKDA.KHSTLHITATLLDDTATYICVVG	KTQVEQSP.QSLVVRQGENCVLQCNYS	VTP......DNH	LRWFKQDTGKGLVSLTV	LVHE...NDK	TSN.....GRYSATLDKDA.KHSTLHITATLLDDTATYIC	VVGDRGSALGRLH	CVVGDRGSALGRLHF	RGSALGRLHFGAGTQLIVIP	FGAGTQLIVIP	CTL	Cluster2	----VVGDRGSALG---RLH
HKTCYBBXY_1_IDT-DUI-NXT-363	TRA	productive	Musmus TRAV11*01 F, or Musmus TRAV11D*01 F	Musmus TRAJ18*01 F			KTQVEQSP.QSLVVRQGENCVLQCNYSVTP......DNHLRWFKQDTGKGLVSLTVLVHE...NDKTSN.....GRYSATLDKDA.KHSTLHITATLLDDTATYICVVADRGSALGRLHFGAGTQLIVIP	KTQVEQSP.QSLVVRQGENCVLQCNYSVTP......DNHLRWFKQDTGKGLVSLTVLVHE...NDKTSN.....GRYSATLDKDA.KHSTLHITATLLDDTATYICVV	KTQVEQSP.QSLVVRQGENCVLQCNYS	VTP......DNH	LRWFKQDTGKGLVSLTV	LVHE...NDK	TSN.....GRYSATLDKDA.KHSTLHITATLLDDTATYIC	VVADRGSALGRLH	CVVADRGSALGRLHF	DRGSALGRLHFGAGTQLIVIP	FGAGTQLIVIP	CTL	Cluster2	----VVADRGSALG---RLH
HKTCYBBXY_1_IDT-DUI-NXT-365	TRA	productive	Musmus TRAV11*01 F, or Musmus TRAV11D*01 F	Musmus TRAJ18*01 F			KTQVEQSP.QSLVVRQGENCVLQCNYSVTP......DNHLRWFKQDTGKGLVSLTVLVHE...NDKTSN.....GRYSATLDKDA.KHSTLHITATLLDDTATYICVVGDRGSALGRLHFGAGTQLIVIP	KTQVEQSP.QSLVVRQGENCVLQCNYSVTP......DNHLRWFKQDTGKGLVSLTVLVHE...NDKTSN.....GRYSATLDKDA.KHSTLHITATLLDDTATYICVVG	KTQVEQSP.QSLVVRQGENCVLQCNYS	VTP......DNH	LRWFKQDTGKGLVSLTV	LVHE...NDK	TSN.....GRYSATLDKDA.KHSTLHITATLLDDTATYIC	VVGDRGSALGRLH	CVVGDRGSALGRLHF	RGSALGRLHFGAGTQLIVIP	FGAGTQLIVIP	CTL	Cluster2	----VVGDRGSALG---RLH
HKTCYBBXY_1_IDT-DUI-NXT-366	TRA	productive	Musmus TRAV11*01 F, or Musmus TRAV11D*01 F	Musmus TRAJ18*01 F			KTQVEQSP.QSLVVRQGENCVLQCNYSVTP......DNHLRWFKQDTGKGLVSLTVLVHE...NDKTSN.....GRYSATLDKDA.KHSTLHITATLLDDTATYICVVGDRGSALGRLHFGAGTQLIVIP	KTQVEQSP.QSLVVRQGENCVLQCNYSVTP......DNHLRWFKQDTGKGLVSLTVLVHE...NDKTSN.....GRYSATLDKDA.KHSTLHITATLLDDTATYICVV	KTQVEQSP.QSLVVRQGENCVLQCNYS	VTP......DNH	LRWFKQDTGKGLVSLTV	LVHE...NDK	TSN.....GRYSATLDKDA.KHSTLHITATLLDDTATYIC	VVGDRGSALGRLH	CVVGDRGSALGRLHF	DRGSALGRLHFGAGTQLIVIP	FGAGTQLIVIP	CTL	Cluster2	----VVGDRGSALG---RLH
HKTCYBBXY_1_IDT-DUI-NXT-367	TRA	productive	Musmus TRAV11*01 F, or Musmus TRAV11D*01 F	Musmus TRAJ18*01 F			KTQVEQSP.QSLVVRQGENCVLQCNYSVTP......DNHLRWFKQDTGKGLVSLTVLVHE...NDKTSN.....GRYSATLDKDA.KHSTLHITATLLDDTATYICVVGDRGSALGRLHFGAGTQLIVIP	KTQVEQSP.QSLVVRQGENCVLQCNYSVTP......DNHLRWFKQDTGKGLVSLTVLVHE...NDKTSN.....GRYSATLDKDA.KHSTLHITATLLDDTATYICVVG	KTQVEQSP.QSLVVRQGENCVLQCNYS	VTP......DNH	LRWFKQDTGKGLVSLTV	LVHE...NDK	TSN.....GRYSATLDKDA.KHSTLHITATLLDDTATYIC	VVGDRGSALGRLH	CVVGDRGSALGRLHF	RGSALGRLHFGAGTQLIVIP	FGAGTQLIVIP	TTC	Cluster4	----VVGDRGSALG---RLH
HKTCYBBXY_1_IDT-DUI-NXT-368	TRA	productive	Musmus TRAV11*01 F, or Musmus TRAV11D*01 F	Musmus TRAJ18*01 F			KTQVEQSP.QSLVVRQGENCVLQCNYSVTP......DNHLRWFKQDTGKGLVSLTVLVHE...NDKTSN.....GRYSATLDKDA.KHSTLHITATLLDDTATYICVVGDRGSALGRLHFGAGTQLIVIP	KTQVEQSP.QSLVVRQGENCVLQCNYSVTP......DNHLRWFKQDTGKGLVSLTVLVHE...NDKTSN.....GRYSATLDKDA.KHSTLHITATLLDDTATYICVVG	KTQVEQSP.QSLVVRQGENCVLQCNYS	VTP......DNH	LRWFKQDTGKGLVSLTV	LVHE...NDK	TSN.....GRYSATLDKDA.KHSTLHITATLLDDTATYIC	VVGDRGSALGRLH	CVVGDRGSALGRLHF	RGSALGRLHFGAGTQLIVIP	FGAGTQLIVIP	TTC	Cluster4	----VVGDRGSALG---RLH
HKTCYBBXY_1_IDT-DUI-NXT-369	TRA	productive	Musmus TRAV11*01 F, or Musmus TRAV11D*01 F	Musmus TRAJ18*01 F			KTQVEQSP.QSLVVRQGENCVLQCNYSVTP......DNHLRWFKQDTGKGLVSLTVLVHE...NDKTSN.....GRYSATLDKDA.KHSTLHITATLLDDTATYICVVADRGSALGRLHFGAGTQLIVIP	KTQVEQSP.QSLVVRQGENCVLQCNYSVTP......DNHLRWFKQDTGKGLVSLTVLVHE...NDKTSN.....GRYSATLDKDA.KHSTLHITATLLDDTATYICVV	KTQVEQSP.QSLVVRQGENCVLQCNYS	VTP......DNH	LRWFKQDTGKGLVSLTV	LVHE...NDK	TSN.....GRYSATLDKDA.KHSTLHITATLLDDTATYIC	VVADRGSALGRLH	CVVADRGSALGRLHF	DRGSALGRLHFGAGTQLIVIP	FGAGTQLIVIP	TTC	Cluster2	----VVADRGSALG---RLH
HKTCYBBXY_1_IDT-DUI-NXT-371	TRA	productive	Musmus TRAV11*01 F, or Musmus TRAV11D*01 F	Musmus TRAJ18*01 F			KTQVEQSP.QSLVVRQGENCVLQCNYSVTP......DNHLRWFKQDTGKGLVSLTVLVHE...NDKTSN.....GRYSATLDKDA.KHSTLHITATLLDDTATYICVVGDRGSALGRLHFGAGTQLIVIP	KTQVEQSP.QSLVVRQGENCVLQCNYSVTP......DNHLRWFKQDTGKGLVSLTVLVHE...NDKTSN.....GRYSATLDKDA.KHSTLHITATLLDDTATYICVV	KTQVEQSP.QSLVVRQGENCVLQCNYS	VTP......DNH	LRWFKQDTGKGLVSLTV	LVHE...NDK	TSN.....GRYSATLDKDA.KHSTLHITATLLDDTATYIC	VVGDRGSALGRLH	CVVGDRGSALGRLHF	DRGSALGRLHFGAGTQLIVIP	FGAGTQLIVIP	TTC	Cluster2	----VVGDRGSALG---RLH
HKTCYBBXY_1_IDT-DUI-NXT-374	TRA	productive	Musmus TRAV11*01 F, or Musmus TRAV11D*01 F	Musmus TRAJ18*01 F			KTQVEQSP.QSLVVRQGENCVLQCNYSVTP......DNHLRWFKQDTGKGLVSLTVLVHE...NDKTSN.....GRYSATLDKDA.KHSTLHITATLLDDTATYICVVGDRGSALGRLHFGAGTQLIVIP	KTQVEQSP.QSLVVRQGENCVLQCNYSVTP......DNHLRWFKQDTGKGLVSLTVLVHE...NDKTSN.....GRYSATLDKDA.KHSTLHITATLLDDTATYICVVG	KTQVEQSP.QSLVVRQGENCVLQCNYS	VTP......DNH	LRWFKQDTGKGLVSLTV	LVHE...NDK	TSN.....GRYSATLDKDA.KHSTLHITATLLDDTATYIC	VVGDRGSALGRLH	CVVGDRGSALGRLHF	RGSALGRLHFGAGTQLIVIP	FGAGTQLIVIP	CTL	Cluster2	----VVGDRGSALG---RLH
HKTCYBBXY_1_IDT-DUI-NXT-376	TRA	productive	Musmus TRAV11*01 F, or Musmus TRAV11D*01 F	Musmus TRAJ18*01 F			KTQVEQSP.QSLVVRQGENCVLQCNYSVTP......DNHLRWFKQDTGKGLVSLTVLVHE...NDKTSN.....GRYSATLDKDA.KHSTLHITATLLDDTATYICVVGDRGSALGRLHFGAGTQLIVIP	KTQVEQSP.QSLVVRQGENCVLQCNYSVTP......DNHLRWFKQDTGKGLVSLTVLVHE...NDKTSN.....GRYSATLDKDA.KHSTLHITATLLDDTATYICVV	KTQVEQSP.QSLVVRQGENCVLQCNYS	VTP......DNH	LRWFKQDTGKGLVSLTV	LVHE...NDK	TSN.....GRYSATLDKDA.KHSTLHITATLLDDTATYIC	VVGDRGSALGRLH	CVVGDRGSALGRLHF	DRGSALGRLHFGAGTQLIVIP	FGAGTQLIVIP	CTL	Cluster4	----VVGDRGSALG---RLH
HKTCYBBXY_1_IDT-DUI-NXT-377	TRA	productive	Musmus TRAV11*01 F, or Musmus TRAV11D*01 F	Musmus TRAJ18*01 F			KTQVEQSP.QSLVVRQGENCVLQCNYSVTP......DNHLRWFKQDTGKGLVSLTVLVHE...NDKTSN.....GRYSATLDKDA.KHSTLHITATLLDDTATYICVVGDRGSALGRLHFGAGTQLIVIP	KTQVEQSP.QSLVVRQGENCVLQCNYSVTP......DNHLRWFKQDTGKGLVSLTVLVHE...NDKTSN.....GRYSATLDKDA.KHSTLHITATLLDDTATYICVV	KTQVEQSP.QSLVVRQGENCVLQCNYS	VTP......DNH	LRWFKQDTGKGLVSLTV	LVHE...NDK	TSN.....GRYSATLDKDA.KHSTLHITATLLDDTATYIC	VVGDRGSALGRLH	CVVGDRGSALGRLHF	DRGSALGRLHFGAGTQLIVIP	FGAGTQLIVIP	CTL	Cluster2	----VVGDRGSALG---RLH
HKTCYBBXY_1_IDT-DUI-NXT-38	TRA	productive	Musmus TRAV11*01 F, or Musmus TRAV11D*01 F	Musmus TRAJ18*01 F			KTQVEQSP.QSLVVRQGENCVLQCNYSVTP......DNHLRWFKQDTGKGLVSLTVLVHE...NDKTSN.....GRYSATLDKDA.KHSTLHITATLLDDTATYICVVGDRGSALGRLHFGAGTQLIVIP	KTQVEQSP.QSLVVRQGENCVLQCNYSVTP......DNHLRWFKQDTGKGLVSLTVLVHE...NDKTSN.....GRYSATLDKDA.KHSTLHITATLLDDTATYICVVG	KTQVEQSP.QSLVVRQGENCVLQCNYS	VTP......DNH	LRWFKQDTGKGLVSLTV	LVHE...NDK	TSN.....GRYSATLDKDA.KHSTLHITATLLDDTATYIC	VVGDRGSALGRLH	CVVGDRGSALGRLHF	RGSALGRLHFGAGTQLIVIP	FGAGTQLIVIP	CTL	Cluster2	----VVGDRGSALG---RLH
HKTCYBBXY_1_IDT-DUI-NXT-4	TRA	productive	Musmus TRAV11*01 F, or Musmus TRAV11D*01 F	Musmus TRAJ18*01 F			KTQVEQSP.QSLVVRQGENCVLQCNYSVTP......DNHLRWFKQDTGKGLVSLTVLVHE...NDKTSN.....GRYSATLDKDA.KHSTLHITATLLDDTATYICVVGDRGSALGRLHFGAGTQLIVIP	KTQVEQSP.QSLVVRQGENCVLQCNYSVTP......DNHLRWFKQDTGKGLVSLTVLVHE...NDKTSN.....GRYSATLDKDA.KHSTLHITATLLDDTATYICVVG	KTQVEQSP.QSLVVRQGENCVLQCNYS	VTP......DNH	LRWFKQDTGKGLVSLTV	LVHE...NDK	TSN.....GRYSATLDKDA.KHSTLHITATLLDDTATYIC	VVGDRGSALGRLH	CVVGDRGSALGRLHF	RGSALGRLHFGAGTQLIVIP	FGAGTQLIVIP	CTL	Cluster2	----VVGDRGSALG---RLH
HKTCYBBXY_1_IDT-DUI-NXT-4	TRA	productive	Musmus TRAV5-1*01 F	Musmus TRAJ23*01 F			GEQVEQLP.SSLIVQEGASVLINCSYTDSA......SVYFPWYKQEPGKRLQFIIDIRSN...MERKQN.....QRLTLLFDKKT.KHLSLHITATQPGDSAIYFCSASIWNYNQGKLIFGQGTKLSIKP	GEQVEQLP.SSLIVQEGASVLINCSYTDSA......SVYFPWYKQEPGKRLQFIIDIRSN...MERKQN.....QRLTLLFDKKT.KHLSLHITATQPGDSAIYFCSAS	GEQVEQLP.SSLIVQEGASVLINCSYT	DSA......SVY	FPWYKQEPGKRLQFIID	IRSN...MER	KQN.....QRLTLLFDKKT.KHLSLHITATQPGDSAIYFC	SASIWNYNQGKLI	CSASIWNYNQGKLIF	NYNQGKLIFGQGTKLSIKP	FGQGTKLSIKP	CTL	Cluster2	----VVGDRGSALG---RLH
HKTCYBBXY_1_IDT-DUI-NXT-43	TRA	productive	Musmus TRAV11*01 F, or Musmus TRAV11D*01 F	Musmus TRAJ18*01 F			KTQVEQSP.QSLVVRQGENCVLQCNYSVTP......DNHLRWFKQDTGKGLVSLTVLVHE...NDKTSN.....GRYSATLDKDA.KHSTLHITATLLDDTATYICVVVDRGSALGRLHFGAGTQLIVIP	KTQVEQSP.QSLVVRQGENCVLQCNYSVTP......DNHLRWFKQDTGKGLVSLTVLVHE...NDKTSN.....GRYSATLDKDA.KHSTLHITATLLDDTATYICVV	KTQVEQSP.QSLVVRQGENCVLQCNYS	VTP......DNH	LRWFKQDTGKGLVSLTV	LVHE...NDK	TSN.....GRYSATLDKDA.KHSTLHITATLLDDTATYIC	VVVDRGSALGRLH	CVVVDRGSALGRLHF	DRGSALGRLHFGAGTQLIVIP	FGAGTQLIVIP	TTC	Cluster4	----VVVDRGSALG---RLH
HKTCYBBXY_1_IDT-DUI-NXT-46	TRA	productive	Musmus TRAV11*01 F, or Musmus TRAV11D*01 F	Musmus TRAJ18*01 F			KTQVEQSP.QSLVVRQGENCVLQCNYSVTP......DNHLRWFKQDTGKGLVSLTVLVHE...NDKTSN.....GRYSATLDKDA.KHSTLHITATLLDDTATYICVVGDRGSALGRLHFGAGTQLIVIP	KTQVEQSP.QSLVVRQGENCVLQCNYSVTP......DNHLRWFKQDTGKGLVSLTVLVHE...NDKTSN.....GRYSATLDKDA.KHSTLHITATLLDDTATYICVV	KTQVEQSP.QSLVVRQGENCVLQCNYS	VTP......DNH	LRWFKQDTGKGLVSLTV	LVHE...NDK	TSN.....GRYSATLDKDA.KHSTLHITATLLDDTATYIC	VVGDRGSALGRLH	CVVGDRGSALGRLHF	DRGSALGRLHFGAGTQLIVIP	FGAGTQLIVIP	TTC	Cluster5	----VVGDRGSALG---RLH
HKTCYBBXY_1_IDT-DUI-NXT-48	TRA	productive	Musmus TRAV11*01 F, or Musmus TRAV11D*01 F	Musmus TRAJ18*01 F			KTQVEQSP.QSLVVRQGENCVLQCNYSVTP......DNHLRWFKQDTGKGLVSLTVLVHE...NDKTSN.....GRYSATLDKDA.KHSTLHITATLLDDTATYICVVGDRGSALGRLHFGAGTQLIVIP	KTQVEQSP.QSLVVRQGENCVLQCNYSVTP......DNHLRWFKQDTGKGLVSLTVLVHE...NDKTSN.....GRYSATLDKDA.KHSTLHITATLLDDTATYICVVG	KTQVEQSP.QSLVVRQGENCVLQCNYS	VTP......DNH	LRWFKQDTGKGLVSLTV	LVHE...NDK	TSN.....GRYSATLDKDA.KHSTLHITATLLDDTATYIC	VVGDRGSALGRLH	CVVGDRGSALGRLHF	RGSALGRLHFGAGTQLIVIP	FGAGTQLIVIP	TTC	Cluster4	----VVGDRGSALG---RLH
HKTCYBBXY_1_IDT-DUI-NXT-49	TRA	productive	Musmus TRAV11*01 F, or Musmus TRAV11D*01 F	Musmus TRAJ18*01 F			KTQVEQSP.QSLVVRQGENCVLQCNYSVTP......DNHLRWFKQDTGKGLVSLTVLVHE...NDKTSN.....GRYSATLDKDA.KHSTLHITATLLDDTATYICVVGDRGSALGRLHFGAGTQLIVIP	KTQVEQSP.QSLVVRQGENCVLQCNYSVTP......DNHLRWFKQDTGKGLVSLTVLVHE...NDKTSN.....GRYSATLDKDA.KHSTLHITATLLDDTATYICVV	KTQVEQSP.QSLVVRQGENCVLQCNYS	VTP......DNH	LRWFKQDTGKGLVSLTV	LVHE...NDK	TSN.....GRYSATLDKDA.KHSTLHITATLLDDTATYIC	VVGDRGSALGRLH	CVVGDRGSALGRLHF	DRGSALGRLHFGAGTQLIVIP	FGAGTQLIVIP	CTL	Cluster2	----VVGDRGSALG---RLH
HKTCYBBXY_1_IDT-DUI-NXT-50	TRA	productive	Musmus TRAV11*01 F, or Musmus TRAV11D*01 F	Musmus TRAJ18*01 F			KTQVEQSP.QSLVVRQGENCVLQCNYSVTP......DNHLRWFKQDTGKGLVSLTVLVHE...NDKTSN.....GRYSATLDKDA.KHSTLHITATLLDDTATYICVVGDRGSALGRLHFGAGTQLIVIP	KTQVEQSP.QSLVVRQGENCVLQCNYSVTP......DNHLRWFKQDTGKGLVSLTVLVHE...NDKTSN.....GRYSATLDKDA.KHSTLHITATLLDDTATYICVV	KTQVEQSP.QSLVVRQGENCVLQCNYS	VTP......DNH	LRWFKQDTGKGLVSLTV	LVHE...NDK	TSN.....GRYSATLDKDA.KHSTLHITATLLDDTATYIC	VVGDRGSALGRLH	CVVGDRGSALGRLHF	DRGSALGRLHFGAGTQLIVIP	FGAGTQLIVIP	CTL	Cluster2	----VVGDRGSALG---RLH
HKTCYBBXY_1_IDT-DUI-NXT-51	TRA	productive	Musmus TRAV11*01 F, or Musmus TRAV11D*01 F	Musmus TRAJ18*01 F			KTQVEQSP.QSLVVRQGENCVLQCNYSVTP......DNHLRWFKQDTGKGLVSLTVLVHE...NDKTSN.....GRYSATLDKDA.KHSTLHITATLLDDTATYICVVGDRGSALGRLHFGAGTQLIVIP	KTQVEQSP.QSLVVRQGENCVLQCNYSVTP......DNHLRWFKQDTGKGLVSLTVLVHE...NDKTSN.....GRYSATLDKDA.KHSTLHITATLLDDTATYICVV	KTQVEQSP.QSLVVRQGENCVLQCNYS	VTP......DNH	LRWFKQDTGKGLVSLTV	LVHE...NDK	TSN.....GRYSATLDKDA.KHSTLHITATLLDDTATYIC	VVGDRGSALGRLH	CVVGDRGSALGRLHF	DRGSALGRLHFGAGTQLIVIP	FGAGTQLIVIP	CTL	Cluster2	----VVGDRGSALG---RLH
HKTCYBBXY_1_IDT-DUI-NXT-52	TRA	productive	Musmus TRAV11*01 F, or Musmus TRAV11D*01 F	Musmus TRAJ18*01 F			KTQVEQSP.QSLVVRQGENCVLQCNYSVTP......DNHLRWFKQDTGKGLVSLTVLVHE...NDKTSN.....GRYSATLDKDA.KHSTLHITATLLDDTATYICVVGDRGSALGRLHFGAGTQLIVIP	KTQVEQSP.QSLVVRQGENCVLQCNYSVTP......DNHLRWFKQDTGKGLVSLTVLVHE...NDKTSN.....GRYSATLDKDA.KHSTLHITATLLDDTATYICVV	KTQVEQSP.QSLVVRQGENCVLQCNYS	VTP......DNH	LRWFKQDTGKGLVSLTV	LVHE...NDK	TSN.....GRYSATLDKDA.KHSTLHITATLLDDTATYIC	VVGDRGSALGRLH	CVVGDRGSALGRLHF	DRGSALGRLHFGAGTQLIVIP	FGAGTQLIVIP	CTL	Cluster4	----VVGDRGSALG---RLH
HKTCYBBXY_1_IDT-DUI-NXT-53	TRA	productive	Musmus TRAV11*01 F, or Musmus TRAV11D*01 F	Musmus TRAJ18*01 F			KTQVEQSP.QSLVVRQGENCVLQCNYSVTP......DNHLRWFKQDTGKGLVSLTVLVHE...NDKTSN.....GRYSATLDKDA.KHSTLHITATLLDDTATYICVVGDRGSALGRLHFGAGTQLIVIP	KTQVEQSP.QSLVVRQGENCVLQCNYSVTP......DNHLRWFKQDTGKGLVSLTVLVHE...NDKTSN.....GRYSATLDKDA.KHSTLHITATLLDDTATYICVVG	KTQVEQSP.QSLVVRQGENCVLQCNYS	VTP......DNH	LRWFKQDTGKGLVSLTV	LVHE...NDK	TSN.....GRYSATLDKDA.KHSTLHITATLLDDTATYIC	VVGDRGSALGRLH	CVVGDRGSALGRLHF	RGSALGRLHFGAGTQLIVIP	FGAGTQLIVIP	CTL	Cluster2	----VVGDRGSALG---RLH
HKTCYBBXY_1_IDT-DUI-NXT-54	TRA	productive	Musmus TRAV11*01 F, or Musmus TRAV11D*01 F	Musmus TRAJ18*01 F			KTQVEQSP.QSLVVRQGENCVLQCNYSVTP......DNHLRWFKQDTGKGLVSLTVLVHE...NDKTSN.....GRYSATLDKDA.KHSTLHITATLLDDTATYICVVGDRGSALGRLHFGAGTQLIVIP	KTQVEQSP.QSLVVRQGENCVLQCNYSVTP......DNHLRWFKQDTGKGLVSLTVLVHE...NDKTSN.....GRYSATLDKDA.KHSTLHITATLLDDTATYICVVG	KTQVEQSP.QSLVVRQGENCVLQCNYS	VTP......DNH	LRWFKQDTGKGLVSLTV	LVHE...NDK	TSN.....GRYSATLDKDA.KHSTLHITATLLDDTATYIC	VVGDRGSALGRLH	CVVGDRGSALGRLHF	RGSALGRLHFGAGTQLIVIP	FGAGTQLIVIP	CTL	Cluster2	----VVGDRGSALG---RLH
HKTCYBBXY_1_IDT-DUI-NXT-55	TRA	productive	Musmus TRAV11*01 F, or Musmus TRAV11D*01 F	Musmus TRAJ18*01 F			KTQVEQSP.QSLVVRQGENCVLQCNYSVTP......DNHLRWFKQDTGKGLVSLTVLVHE...NDKTSN.....GRYSATLDKDA.KHSTLHITATLLDDTATYICVVGDRGSALGRLHFGAGTQLIVIP	KTQVEQSP.QSLVVRQGENCVLQCNYSVTP......DNHLRWFKQDTGKGLVSLTVLVHE...NDKTSN.....GRYSATLDKDA.KHSTLHITATLLDDTATYICVV	KTQVEQSP.QSLVVRQGENCVLQCNYS	VTP......DNH	LRWFKQDTGKGLVSLTV	LVHE...NDK	TSN.....GRYSATLDKDA.KHSTLHITATLLDDTATYIC	VVGDRGSALGRLH	CVVGDRGSALGRLHF	DRGSALGRLHFGAGTQLIVIP	FGAGTQLIVIP	TTC	Cluster5	----VVGDRGSALG---RLH
HKTCYBBXY_1_IDT-DUI-NXT-56	TRA	productive	Musmus TRAV11*01 F, or Musmus TRAV11D*01 F	Musmus TRAJ18*01 F			KTQVEQSP.QSLVVRQGENCVLQCNYSVTP......DNHLRWFKQDTGKGLVSLTVLVHE...NDKTSN.....GRYSATLDKDA.KHSTLHITATLLDDTATYICVVGDRGSALGRLHFGAGTQLIVIP	KTQVEQSP.QSLVVRQGENCVLQCNYSVTP......DNHLRWFKQDTGKGLVSLTVLVHE...NDKTSN.....GRYSATLDKDA.KHSTLHITATLLDDTATYICVV	KTQVEQSP.QSLVVRQGENCVLQCNYS	VTP......DNH	LRWFKQDTGKGLVSLTV	LVHE...NDK	TSN.....GRYSATLDKDA.KHSTLHITATLLDDTATYIC	VVGDRGSALGRLH	CVVGDRGSALGRLHF	DRGSALGRLHFGAGTQLIVIP	FGAGTQLIVIP	TTC	Cluster4	----VVGDRGSALG---RLH
HKTCYBBXY_1_IDT-DUI-NXT-58	TRA	productive	Musmus TRAV11*01 F, or Musmus TRAV11D*01 F	Musmus TRAJ18*01 F			KTQVEQSP.QSLVVRQGENCVLQCNYSVTP......DNHLRWFKQDTGKGLVSLTVLVHE...NDKTSN.....GRYSATLDKDA.KHSTLHITATLLDDTATYICVVGDRGSALGRLHFGAGTQLIVIP	KTQVEQSP.QSLVVRQGENCVLQCNYSVTP......DNHLRWFKQDTGKGLVSLTVLVHE...NDKTSN.....GRYSATLDKDA.KHSTLHITATLLDDTATYICVV	KTQVEQSP.QSLVVRQGENCVLQCNYS	VTP......DNH	LRWFKQDTGKGLVSLTV	LVHE...NDK	TSN.....GRYSATLDKDA.KHSTLHITATLLDDTATYIC	VVGDRGSALGRLH	CVVGDRGSALGRLHF	DRGSALGRLHFGAGTQLIVIP	FGAGTQLIVIP	TTC	Cluster4	----VVGDRGSALG---RLH
HKTCYBBXY_1_IDT-DUI-NXT-6	TRA	productive	Musmus TRAV11*01 F, or Musmus TRAV11D*01 F	Musmus TRAJ18*01 F			KTQVEQSP.QSLVVRQGENCVLQCNYSVTP......DNHLRWFKQDTGKGLVSLTVLVHE...NDKTSN.....GRYSATLDKDA.KHSTLHITATLLDDTATYICVVGDRGSALGRLHFGAGTQLIVIP	KTQVEQSP.QSLVVRQGENCVLQCNYSVTP......DNHLRWFKQDTGKGLVSLTVLVHE...NDKTSN.....GRYSATLDKDA.KHSTLHITATLLDDTATYICVV	KTQVEQSP.QSLVVRQGENCVLQCNYS	VTP......DNH	LRWFKQDTGKGLVSLTV	LVHE...NDK	TSN.....GRYSATLDKDA.KHSTLHITATLLDDTATYIC	VVGDRGSALGRLH	CVVGDRGSALGRLHF	DRGSALGRLHFGAGTQLIVIP	FGAGTQLIVIP	CTL	Cluster2	----VVGDRGSALG---RLH
HKTCYBBXY_1_IDT-DUI-NXT-61	TRA	productive	Musmus TRAV11*01 F, or Musmus TRAV11D*01 F	Musmus TRAJ18*01 F			KTQVEQSP.QSLVVRQGENCVLQCNYSVTP......DNHLRWFKQDTGKGLVSLTVLVHE...NDKTSN.....GRYSATLDKDA.KHSTLHITATLLDDTATYICVVADRGSALGRLHFGAGTQLIVIP	KTQVEQSP.QSLVVRQGENCVLQCNYSVTP......DNHLRWFKQDTGKGLVSLTVLVHE...NDKTSN.....GRYSATLDKDA.KHSTLHITATLLDDTATYICVV	KTQVEQSP.QSLVVRQGENCVLQCNYS	VTP......DNH	LRWFKQDTGKGLVSLTV	LVHE...NDK	TSN.....GRYSATLDKDA.KHSTLHITATLLDDTATYIC	VVADRGSALGRLH	CVVADRGSALGRLHF	DRGSALGRLHFGAGTQLIVIP	FGAGTQLIVIP	CTL	Cluster2	----VVADRGSALG---RLH
HKTCYBBXY_1_IDT-DUI-NXT-62	TRA	productive	Musmus TRAV11*01 F, or Musmus TRAV11D*01 F	Musmus TRAJ18*01 F			KTQVEQSP.QSLVVRQGENCVLQCNYSVTP......DNHLRWFKQDTGKGLVSLTVLVHE...NDKTSN.....GRYSATLDKDA.KHSTLHITATLLDDTATYICVVGDRGSALGRLHFGAGTQLIVIP	KTQVEQSP.QSLVVRQGENCVLQCNYSVTP......DNHLRWFKQDTGKGLVSLTVLVHE...NDKTSN.....GRYSATLDKDA.KHSTLHITATLLDDTATYICVV	KTQVEQSP.QSLVVRQGENCVLQCNYS	VTP......DNH	LRWFKQDTGKGLVSLTV	LVHE...NDK	TSN.....GRYSATLDKDA.KHSTLHITATLLDDTATYIC	VVGDRGSALGRLH	CVVGDRGSALGRLHF	DRGSALGRLHFGAGTQLIVIP	FGAGTQLIVIP	CTL	Cluster2	----VVGDRGSALG---RLH
HKTCYBBXY_1_IDT-DUI-NXT-64	TRA	productive	Musmus TRAV11*01 F, or Musmus TRAV11D*01 F	Musmus TRAJ18*01 F			KTQVEQSP.QSLVVRQGENCVLQCNYSVTP......DNHLRWFKQDTGKGLVSLTVLVHE...NDKTSN.....GRYSATLDKDA.KHSTLHITATLLDDTATYICVVGDRGSALGRLHFGAGTQLIVIP	KTQVEQSP.QSLVVRQGENCVLQCNYSVTP......DNHLRWFKQDTGKGLVSLTVLVHE...NDKTSN.....GRYSATLDKDA.KHSTLHITATLLDDTATYICVVG	KTQVEQSP.QSLVVRQGENCVLQCNYS	VTP......DNH	LRWFKQDTGKGLVSLTV	LVHE...NDK	TSN.....GRYSATLDKDA.KHSTLHITATLLDDTATYIC	VVGDRGSALGRLH	CVVGDRGSALGRLHF	RGSALGRLHFGAGTQLIVIP	FGAGTQLIVIP	CTL	Cluster2	----VVGDRGSALG---RLH
HKTCYBBXY_1_IDT-DUI-NXT-65	TRA	productive	Musmus TRAV11*01 F, or Musmus TRAV11D*01 F	Musmus TRAJ18*01 F			KTQVEQSP.QSLVVRQGENCVLQCNYSVTP......DNHLRWFKQDTGKGLVSLTVLVHE...NDKTSN.....GRYSATLDKDA.KHSTLHITATLLDDTATYICVVGDRGSALGRLHFGAGTQLIVIP	KTQVEQSP.QSLVVRQGENCVLQCNYSVTP......DNHLRWFKQDTGKGLVSLTVLVHE...NDKTSN.....GRYSATLDKDA.KHSTLHITATLLDDTATYICVV	KTQVEQSP.QSLVVRQGENCVLQCNYS	VTP......DNH	LRWFKQDTGKGLVSLTV	LVHE...NDK	TSN.....GRYSATLDKDA.KHSTLHITATLLDDTATYIC	VVGDRGSALGRLH	CVVGDRGSALGRLHF	DRGSALGRLHFGAGTQLIVIP	FGAGTQLIVIP	CTL	Cluster2	----VVGDRGSALG---RLH
HKTCYBBXY_1_IDT-DUI-NXT-66	TRA	productive	Musmus TRAV11*01 F, or Musmus TRAV11D*01 F	Musmus TRAJ18*01 F			KTQVEQSP.QSLVVRQGENCVLQCNYSVTP......DNHLRWFKQDTGKGLVSLTVLVHE...NDKTSN.....GRYSATLDKDA.KHSTLHITATLLDDTATYICVVGDRGSALGRLHFGAGTQLIVIP	KTQVEQSP.QSLVVRQGENCVLQCNYSVTP......DNHLRWFKQDTGKGLVSLTVLVHE...NDKTSN.....GRYSATLDKDA.KHSTLHITATLLDDTATYICVVG	KTQVEQSP.QSLVVRQGENCVLQCNYS	VTP......DNH	LRWFKQDTGKGLVSLTV	LVHE...NDK	TSN.....GRYSATLDKDA.KHSTLHITATLLDDTATYIC	VVGDRGSALGRLH	CVVGDRGSALGRLHF	RGSALGRLHFGAGTQLIVIP	FGAGTQLIVIP	CTL	Cluster2	----VVGDRGSALG---RLH
HKTCYBBXY_1_IDT-DUI-NXT-67	TRA	productive	Musmus TRAV11*01 F, or Musmus TRAV11D*01 F	Musmus TRAJ18*01 F			KTQVEQSP.QSLVVRQGENCVLQCNYSVTP......DNHLRWFKQDTGKGLVSLTVLVHE...NDKTSN.....GRYSATLDKDA.KHSTLHITATLLDDTATYICVVGNRGSALGRLHFGAGTQLIVIP	KTQVEQSP.QSLVVRQGENCVLQCNYSVTP......DNHLRWFKQDTGKGLVSLTVLVHE...NDKTSN.....GRYSATLDKDA.KHSTLHITATLLDDTATYICVV	KTQVEQSP.QSLVVRQGENCVLQCNYS	VTP......DNH	LRWFKQDTGKGLVSLTV	LVHE...NDK	TSN.....GRYSATLDKDA.KHSTLHITATLLDDTATYIC	VVGNRGSALGRLH	CVVGNRGSALGRLHF	RGSALGRLHFGAGTQLIVIP	FGAGTQLIVIP	TTC	Cluster4	----VVGNRGSALG---RLH
HKTCYBBXY_1_IDT-DUI-NXT-68	TRA	productive	Musmus TRAV11*01 F, or Musmus TRAV11D*01 F	Musmus TRAJ18*01 F			KTQVEQSP.QSLVVRQGENCVLQCNYSVTP......DNHLRWFKQDTGKGLVSLTVLVHE...NDKTSN.....GRYSATLDKDA.KHSTLHITATLLDDTATYICVVGDRGSALGRLHFGAGTQLIVIP	KTQVEQSP.QSLVVRQGENCVLQCNYSVTP......DNHLRWFKQDTGKGLVSLTVLVHE...NDKTSN.....GRYSATLDKDA.KHSTLHITATLLDDTATYICVVG	KTQVEQSP.QSLVVRQGENCVLQCNYS	VTP......DNH	LRWFKQDTGKGLVSLTV	LVHE...NDK	TSN.....GRYSATLDKDA.KHSTLHITATLLDDTATYIC	VVGDRGSALGRLH	CVVGDRGSALGRLHF	RGSALGRLHFGAGTQLIVIP	FGAGTQLIVIP	TTC	Cluster4	----VVGDRGSALG---RLH
HKTCYBBXY_1_IDT-DUI-NXT-7	TRA	productive	Musmus TRAV11*01 F, or Musmus TRAV11D*01 F	Musmus TRAJ18*01 F			KTQVEQSP.QSLVVRQGENCVLQCNYSVTP......DNHLRWFKQDTGKGLVSLTVLVHE...NDKTSN.....GRYSATLDKDA.KHSTLHITATLLDDTATYICVVGDRGSALGRLHFGAGTQLIVIP	KTQVEQSP.QSLVVRQGENCVLQCNYSVTP......DNHLRWFKQDTGKGLVSLTVLVHE...NDKTSN.....GRYSATLDKDA.KHSTLHITATLLDDTATYICVVG	KTQVEQSP.QSLVVRQGENCVLQCNYS	VTP......DNH	LRWFKQDTGKGLVSLTV	LVHE...NDK	TSN.....GRYSATLDKDA.KHSTLHITATLLDDTATYIC	VVGDRGSALGRLH	CVVGDRGSALGRLHF	RGSALGRLHFGAGTQLIVIP	FGAGTQLIVIP	TTC	Cluster4	----VVGDRGSALG---RLH
HKTCYBBXY_1_IDT-DUI-NXT-70	TRA	productive	Musmus TRAV11*01 F, or Musmus TRAV11D*01 F	Musmus TRAJ18*01 F			KTQVEQSP.QSLVVRQGENCVLQCNYSVTP......DNHLRWFKQDTGKGLVSLTVLVHE...NDKTSN.....GRYSATLDKDA.KHSTLHITATLLDDTATYICVVGDRGSALGRLHFGAGTQLIVIP	KTQVEQSP.QSLVVRQGENCVLQCNYSVTP......DNHLRWFKQDTGKGLVSLTVLVHE...NDKTSN.....GRYSATLDKDA.KHSTLHITATLLDDTATYICVV	KTQVEQSP.QSLVVRQGENCVLQCNYS	VTP......DNH	LRWFKQDTGKGLVSLTV	LVHE...NDK	TSN.....GRYSATLDKDA.KHSTLHITATLLDDTATYIC	VVGDRGSALGRLH	CVVGDRGSALGRLHF	DRGSALGRLHFGAGTQLIVIP	FGAGTQLIVIP	TTC	Cluster5	----VVGDRGSALG---RLH
HKTCYBBXY_1_IDT-DUI-NXT-71	TRA	productive	Musmus TRAV11*01 F, or Musmus TRAV11D*01 F	Musmus TRAJ18*01 F			KTQVEQSP.QSLVVRQGENCVLQCNYSVTP......DNHLRWFKQDTGKGLVSLTVLVHE...NDKTSN.....GRYSATLDKDA.KHSTLHITATLLDDTATYICVVGDRGSALGRLHFGAGTQLIVIP	KTQVEQSP.QSLVVRQGENCVLQCNYSVTP......DNHLRWFKQDTGKGLVSLTVLVHE...NDKTSN.....GRYSATLDKDA.KHSTLHITATLLDDTATYICVVG	KTQVEQSP.QSLVVRQGENCVLQCNYS	VTP......DNH	LRWFKQDTGKGLVSLTV	LVHE...NDK	TSN.....GRYSATLDKDA.KHSTLHITATLLDDTATYIC	VVGDRGSALGRLH	CVVGDRGSALGRLHF	RGSALGRLHFGAGTQLIVIP	FGAGTQLIVIP	TTC	Cluster4	----VVGDRGSALG---RLH
HKTCYBBXY_1_IDT-DUI-NXT-72	TRA	productive	Musmus TRAV11*01 F, or Musmus TRAV11D*01 F	Musmus TRAJ18*01 F			KTQVEQSP.QSLVVRQGENCVLQCNYSVTP......DNHLRWFKQDTGKGLVSLTVLVHE...NDKTSN.....GRYSATLDKDA.KHSTLHITATLLDDTATYICVVGDRGSALGRLHFGAGTQLIVIP	KTQVEQSP.QSLVVRQGENCVLQCNYSVTP......DNHLRWFKQDTGKGLVSLTVLVHE...NDKTSN.....GRYSATLDKDA.KHSTLHITATLLDDTATYICVVG	KTQVEQSP.QSLVVRQGENCVLQCNYS	VTP......DNH	LRWFKQDTGKGLVSLTV	LVHE...NDK	TSN.....GRYSATLDKDA.KHSTLHITATLLDDTATYIC	VVGDRGSALGRLH	CVVGDRGSALGRLHF	RGSALGRLHFGAGTQLIVIP	FGAGTQLIVIP	TTC	Cluster4	----VVGDRGSALG---RLH
HKTCYBBXY_1_IDT-DUI-NXT-73	TRA	productive	Musmus TRAV11*01 F, or Musmus TRAV11D*01 F	Musmus TRAJ18*01 F			KTQVEQSP.QSLVVRQGENCVLQCNYSVTP......DNHLRWFKQDTGKGLVSLTVLVHE...NDKTSN.....GRYSATLDKDA.KHSTLHITATLLDDTATYICVVGDRGSALGRLHFGAGTQLIVIP	KTQVEQSP.QSLVVRQGENCVLQCNYSVTP......DNHLRWFKQDTGKGLVSLTVLVHE...NDKTSN.....GRYSATLDKDA.KHSTLHITATLLDDTATYICVV	KTQVEQSP.QSLVVRQGENCVLQCNYS	VTP......DNH	LRWFKQDTGKGLVSLTV	LVHE...NDK	TSN.....GRYSATLDKDA.KHSTLHITATLLDDTATYIC	VVGDRGSALGRLH	CVVGDRGSALGRLHF	DRGSALGRLHFGAGTQLIVIP	FGAGTQLIVIP	CTL	Cluster2	----VVGDRGSALG---RLH
HKTCYBBXY_1_IDT-DUI-NXT-74	TRA	productive	Musmus TRAV11*01 F, or Musmus TRAV11D*01 F	Musmus TRAJ18*01 F			KTQVEQSP.QSLVVRQGENCVLQCNYSVTP......DNHLRWFKQDTGKGLVSLTVLVHE...NDKTSN.....GRYSATLDKDA.KHSTLHITATLLDDTATYICVVGDRGSALGRLHFGAGTQLIVIP	KTQVEQSP.QSLVVRQGENCVLQCNYSVTP......DNHLRWFKQDTGKGLVSLTVLVHE...NDKTSN.....GRYSATLDKDA.KHSTLHITATLLDDTATYICVV	KTQVEQSP.QSLVVRQGENCVLQCNYS	VTP......DNH	LRWFKQDTGKGLVSLTV	LVHE...NDK	TSN.....GRYSATLDKDA.KHSTLHITATLLDDTATYIC	VVGDRGSALGRLH	CVVGDRGSALGRLHF	DRGSALGRLHFGAGTQLIVIP	FGAGTQLIVIP	CTL	Cluster2	----VVGDRGSALG---RLH
HKTCYBBXY_1_IDT-DUI-NXT-75	TRA	productive	Musmus TRAV11*01 F, or Musmus TRAV11D*01 F	Musmus TRAJ18*01 F			KTQVEQSP.QSLVVRQGENCVLQCNYSVTP......DNHLRWFKQDTGKGLVSLTVLVHE...NDKTSN.....GRYSATLDKDA.KHSTLHITATLLDDTATYICVVGDRGSALGRLHFGAGTQLIVIP	KTQVEQSP.QSLVVRQGENCVLQCNYSVTP......DNHLRWFKQDTGKGLVSLTVLVHE...NDKTSN.....GRYSATLDKDA.KHSTLHITATLLDDTATYICVV	KTQVEQSP.QSLVVRQGENCVLQCNYS	VTP......DNH	LRWFKQDTGKGLVSLTV	LVHE...NDK	TSN.....GRYSATLDKDA.KHSTLHITATLLDDTATYIC	VVGDRGSALGRLH	CVVGDRGSALGRLHF	DRGSALGRLHFGAGTQLIVIP	FGAGTQLIVIP	CTL	Cluster2	----VVGDRGSALG---RLH
HKTCYBBXY_1_IDT-DUI-NXT-76	TRA	productive	Musmus TRAV11*01 F, or Musmus TRAV11D*01 F	Musmus TRAJ18*01 F			KTQVEQSP.QSLVVRQGENCVLQCNYSVTP......DNHLRWFKQDTGKGLVSLTVLVHE...NDKTSN.....GRYSATLDKDA.KHSTLHITATLLDDTATYICVVGDRGSALGRLHFGAGTQLIVIP	KTQVEQSP.QSLVVRQGENCVLQCNYSVTP......DNHLRWFKQDTGKGLVSLTVLVHE...NDKTSN.....GRYSATLDKDA.KHSTLHITATLLDDTATYICVVG	KTQVEQSP.QSLVVRQGENCVLQCNYS	VTP......DNH	LRWFKQDTGKGLVSLTV	LVHE...NDK	TSN.....GRYSATLDKDA.KHSTLHITATLLDDTATYIC	VVGDRGSALGRLH	CVVGDRGSALGRLHF	RGSALGRLHFGAGTQLIVIP	FGAGTQLIVIP	CTL	Cluster2	----VVGDRGSALG---RLH
HKTCYBBXY_1_IDT-DUI-NXT-77	TRA	productive	Musmus TRAV11*01 F, or Musmus TRAV11D*01 F	Musmus TRAJ18*01 F			KTQVEQSP.QSLVVRQGENCVLQCNYSVTP......DNHLRWFKQDTGKGLVSLTVLVHE...NDKTSN.....GRYSATLDKDA.KHSTLHITATLLDDTATYICVVGDRGSALGRLHFGAGTQLIVIP	KTQVEQSP.QSLVVRQGENCVLQCNYSVTP......DNHLRWFKQDTGKGLVSLTVLVHE...NDKTSN.....GRYSATLDKDA.KHSTLHITATLLDDTATYICVV	KTQVEQSP.QSLVVRQGENCVLQCNYS	VTP......DNH	LRWFKQDTGKGLVSLTV	LVHE...NDK	TSN.....GRYSATLDKDA.KHSTLHITATLLDDTATYIC	VVGDRGSALGRLH	CVVGDRGSALGRLHF	DRGSALGRLHFGAGTQLIVIP	FGAGTQLIVIP	CTL	Cluster2	----VVGDRGSALG---RLH
HKTCYBBXY_1_IDT-DUI-NXT-78	TRA	productive	Musmus TRAV11*01 F, or Musmus TRAV11D*01 F	Musmus TRAJ18*01 F			KTQVEQSP.QSLVVRQGENCVLQCNYSVTP......DNHLRWFKQDTGKGLVSLTVLVHE...NDKTSN.....GRYSATLDKDA.KHSTLHITATLLDDTATYICVVGDRGSALGRLHFGAGTQLIVIP	KTQVEQSP.QSLVVRQGENCVLQCNYSVTP......DNHLRWFKQDTGKGLVSLTVLVHE...NDKTSN.....GRYSATLDKDA.KHSTLHITATLLDDTATYICVVG	KTQVEQSP.QSLVVRQGENCVLQCNYS	VTP......DNH	LRWFKQDTGKGLVSLTV	LVHE...NDK	TSN.....GRYSATLDKDA.KHSTLHITATLLDDTATYIC	VVGDRGSALGRLH	CVVGDRGSALGRLHF	RGSALGRLHFGAGTQLIVIP	FGAGTQLIVIP	CTL	Cluster2	----VVGDRGSALG---RLH
HKTCYBBXY_1_IDT-DUI-NXT-79	TRA	productive	Musmus TRAV16D/DV11*01 F	Musmus TRAJ2*01 F			AQKVTQTQ.TSISVMEKTTVTMDCVYETQDS.....SYFLFWYKQTASGEIVFLIRQDSY..KKENATV.....GHYSLNFQKPK.SSIGLIITATQIEDSAVYFCAMREGWTGGLSGKLTFGEGTQVTVIS	AQKVTQTQ.TSISVMEKTTVTMDCVYETQDS.....SYFLFWYKQTASGEIVFLIRQDSY..KKENATV.....GHYSLNFQKPK.SSIGLIITATQIEDSAVYFCAMRE	AQKVTQTQ.TSISVMEKTTVTMDCVYE	TQDS.....SYF	LFWYKQTASGEIVFLIR	QDSY..KKEN	ATV.....GHYSLNFQKPK.SSIGLIITATQIEDSAVYFC	AMREGWTGGLSGKLT	CAMREGWTGGLSGKLTF	TGGLSGKLTFGEGTQVTVIS	FGEGTQVTVIS	TTC	Cluster2	-----AMREGWTGGLSGKLT
HKTCYBBXY_1_IDT-DUI-NXT-8	TRA	productive	Musmus TRAV11*01 F, or Musmus TRAV11D*01 F	Musmus TRAJ18*01 F			KTQVEQSP.QSLVVRQGENCVLQCNYSVTP......DNHLRWFKQDTGKGLVSLTVLVHE...NDKTSN.....GRYSATLDKDA.KHSTLHITATLLDDTATYICVVGDRGSALGRLHFGAGTQLIVIP	KTQVEQSP.QSLVVRQGENCVLQCNYSVTP......DNHLRWFKQDTGKGLVSLTVLVHE...NDKTSN.....GRYSATLDKDA.KHSTLHITATLLDDTATYICVVG	KTQVEQSP.QSLVVRQGENCVLQCNYS	VTP......DNH	LRWFKQDTGKGLVSLTV	LVHE...NDK	TSN.....GRYSATLDKDA.KHSTLHITATLLDDTATYIC	VVGDRGSALGRLH	CVVGDRGSALGRLHF	RGSALGRLHFGAGTQLIVIP	FGAGTQLIVIP	TTC	Cluster5	----VVGDRGSALG---RLH
HKTCYBBXY_1_IDT-DUI-NXT-80	TRA	productive	Musmus TRAV11*01 F, or Musmus TRAV11D*01 F	Musmus TRAJ18*01 F			KTQVEQSP.QSLVVRQGENCVLQCNYSVTP......DNHLRWFKQDTGKGLVSLTVLVHE...NDKTSN.....GRYSATLDKDA.KHSTLHITATLLDDTATYICVVGDRGSALGRLHFGAGTQLIVIP	KTQVEQSP.QSLVVRQGENCVLQCNYSVTP......DNHLRWFKQDTGKGLVSLTVLVHE...NDKTSN.....GRYSATLDKDA.KHSTLHITATLLDDTATYICVVG	KTQVEQSP.QSLVVRQGENCVLQCNYS	VTP......DNH	LRWFKQDTGKGLVSLTV	LVHE...NDK	TSN.....GRYSATLDKDA.KHSTLHITATLLDDTATYIC	VVGDRGSALGRLH	CVVGDRGSALGRLHF	RGSALGRLHFGAGTQLIVIP	FGAGTQLIVIP	TTC	Cluster4	----VVGDRGSALG---RLH
HKTCYBBXY_1_IDT-DUI-NXT-81	TRA	productive	Musmus TRAV11*01 F, or Musmus TRAV11D*01 F	Musmus TRAJ18*01 F			KTQVEQSP.QSLVVRQGENCVLQCNYSVTP......DNHLRWFKQDTGKGLVSLTVLVHE...NDKTSN.....GRYSATLDKDA.KHSTLHITATLLDDTATYICVVGDRGSALGRLHFGAGTQLIVIP	KTQVEQSP.QSLVVRQGENCVLQCNYSVTP......DNHLRWFKQDTGKGLVSLTVLVHE...NDKTSN.....GRYSATLDKDA.KHSTLHITATLLDDTATYICVV	KTQVEQSP.QSLVVRQGENCVLQCNYS	VTP......DNH	LRWFKQDTGKGLVSLTV	LVHE...NDK	TSN.....GRYSATLDKDA.KHSTLHITATLLDDTATYIC	VVGDRGSALGRLH	CVVGDRGSALGRLHF	DRGSALGRLHFGAGTQLIVIP	FGAGTQLIVIP	TTC	Cluster4	----VVGDRGSALG---RLH
HKTCYBBXY_1_IDT-DUI-NXT-82	TRA	productive	Musmus TRAV11*01 F, or Musmus TRAV11D*01 F	Musmus TRAJ18*01 F			KTQVEQSP.QSLVVRQGENCVLQCNYSVTP......DNHLRWFKQDTGKGLVSLTVLVHE...NDKTSN.....GRYSATLDKDA.KHSTLHITATLLDDTATYICVVGDRGSALGRLHFGAGTQLIVIP	KTQVEQSP.QSLVVRQGENCVLQCNYSVTP......DNHLRWFKQDTGKGLVSLTVLVHE...NDKTSN.....GRYSATLDKDA.KHSTLHITATLLDDTATYICVVG	KTQVEQSP.QSLVVRQGENCVLQCNYS	VTP......DNH	LRWFKQDTGKGLVSLTV	LVHE...NDK	TSN.....GRYSATLDKDA.KHSTLHITATLLDDTATYIC	VVGDRGSALGRLH	CVVGDRGSALGRLHF	RGSALGRLHFGAGTQLIVIP	FGAGTQLIVIP	TTC	Cluster4	----VVGDRGSALG---RLH
HKTCYBBXY_1_IDT-DUI-NXT-85	TRA	productive	Musmus TRAV11*01 F, or Musmus TRAV11D*01 F	Musmus TRAJ18*01 F			KTQVEQSP.QSLVVRQGENCVLQCNYSVTP......DNHLRWFKQDTGKGLVSLTVLVHE...NDKTSN.....GRYSATLDKDA.KHSTLHITATLLDDTATYICVVGDRGSALGRLHFGAGTQLIVIP	KTQVEQSP.QSLVVRQGENCVLQCNYSVTP......DNHLRWFKQDTGKGLVSLTVLVHE...NDKTSN.....GRYSATLDKDA.KHSTLHITATLLDDTATYICVVG	KTQVEQSP.QSLVVRQGENCVLQCNYS	VTP......DNH	LRWFKQDTGKGLVSLTV	LVHE...NDK	TSN.....GRYSATLDKDA.KHSTLHITATLLDDTATYIC	VVGDRGSALGRLH	CVVGDRGSALGRLHF	RGSALGRLHFGAGTQLIVIP	FGAGTQLIVIP	CTL	Cluster4	----VVGDRGSALG---RLH
HKTCYBBXY_1_IDT-DUI-NXT-86	TRA	productive	Musmus TRAV11*01 F, or Musmus TRAV11D*01 F	Musmus TRAJ18*01 F			KTQVEQSP.QSLVVRQGENCVLQCNYSVTP......DNHLRWFKQDTGKGLVSLTVLVHE...NDKTSN.....GRYSATLDKDA.KHSTLHITATLLDDTATYICVVGDRGSALGRLHFGAGTQLIVIP	KTQVEQSP.QSLVVRQGENCVLQCNYSVTP......DNHLRWFKQDTGKGLVSLTVLVHE...NDKTSN.....GRYSATLDKDA.KHSTLHITATLLDDTATYICVVG	KTQVEQSP.QSLVVRQGENCVLQCNYS	VTP......DNH	LRWFKQDTGKGLVSLTV	LVHE...NDK	TSN.....GRYSATLDKDA.KHSTLHITATLLDDTATYIC	VVGDRGSALGRLH	CVVGDRGSALGRLHF	RGSALGRLHFGAGTQLIVIP	FGAGTQLIVIP	CTL	Cluster4	----VVGDRGSALG---RLH
HKTCYBBXY_1_IDT-DUI-NXT-87	TRA	productive	Musmus TRAV11*01 F, or Musmus TRAV11D*01 F	Musmus TRAJ18*01 F			KTQVEQSP.QSLVVRQGENCVLQCNYSVTP......DNHLRWFKQDTGKGLVSLTVLVHE...NDKTSN.....GRYSATLDKDA.KHSTLHITATLLDDTATYICVVGDRGSALGRLHFGAGTQLIVIP	KTQVEQSP.QSLVVRQGENCVLQCNYSVTP......DNHLRWFKQDTGKGLVSLTVLVHE...NDKTSN.....GRYSATLDKDA.KHSTLHITATLLDDTATYICVV	KTQVEQSP.QSLVVRQGENCVLQCNYS	VTP......DNH	LRWFKQDTGKGLVSLTV	LVHE...NDK	TSN.....GRYSATLDKDA.KHSTLHITATLLDDTATYIC	VVGDRGSALGRLH	CVVGDRGSALGRLHF	DRGSALGRLHFGAGTQLIVIP	FGAGTQLIVIP	CTL	Cluster2	----VVGDRGSALG---RLH
HKTCYBBXY_1_IDT-DUI-NXT-90	TRA	productive	Musmus TRAV11*01 F, or Musmus TRAV11D*01 F	Musmus TRAJ18*01 F			KTQVEQSP.QSLVVRQGENCVLQCNYSVTP......DNHLRWFKQDTGKGLVSLTVLVHE...NDKTSN.....GRYSATLDKDA.KHSTLHITATLLDDTATYICVVGDRGSALGRLHFGAGTQLIVIP	KTQVEQSP.QSLVVRQGENCVLQCNYSVTP......DNHLRWFKQDTGKGLVSLTVLVHE...NDKTSN.....GRYSATLDKDA.KHSTLHITATLLDDTATYICVV	KTQVEQSP.QSLVVRQGENCVLQCNYS	VTP......DNH	LRWFKQDTGKGLVSLTV	LVHE...NDK	TSN.....GRYSATLDKDA.KHSTLHITATLLDDTATYIC	VVGDRGSALGRLH	CVVGDRGSALGRLHF	DRGSALGRLHFGAGTQLIVIP	FGAGTQLIVIP	CTL	Cluster2	----VVGDRGSALG---RLH
HKTCYBBXY_1_IDT-DUI-NXT-91	TRA	productive	Musmus TRAV11*01 F, or Musmus TRAV11D*01 F	Musmus TRAJ18*01 F			KTQVEQSP.QSLVVRQGENCVLQCNYSVTP......DNHLRWFKQDTGKGLVSLTVLVHE...NDKTSN.....GRYSATLDKDA.KHSTLHITATLLDDTATYICVVGDRGSALGRLHFGAGTQLIVIP	KTQVEQSP.QSLVVRQGENCVLQCNYSVTP......DNHLRWFKQDTGKGLVSLTVLVHE...NDKTSN.....GRYSATLDKDA.KHSTLHITATLLDDTATYICVVG	KTQVEQSP.QSLVVRQGENCVLQCNYS	VTP......DNH	LRWFKQDTGKGLVSLTV	LVHE...NDK	TSN.....GRYSATLDKDA.KHSTLHITATLLDDTATYIC	VVGDRGSALGRLH	CVVGDRGSALGRLHF	RGSALGRLHFGAGTQLIVIP	FGAGTQLIVIP	TTC	Cluster2	----VVGDRGSALG---RLH
HKTCYBBXY_1_IDT-DUI-NXT-92	TRA	productive	Musmus TRAV11*01 F, or Musmus TRAV11D*01 F	Musmus TRAJ18*01 F			KTQVEQSP.QSLVVRQGENCVLQCNYSVTP......DNHLRWFKQDTGKGLVSLTVLVHE...NDKTSN.....GRYSATLDKDA.KHSTLHITATLLDDTATYICVVGDRGSALGRLHFGAGTQLIVIP	KTQVEQSP.QSLVVRQGENCVLQCNYSVTP......DNHLRWFKQDTGKGLVSLTVLVHE...NDKTSN.....GRYSATLDKDA.KHSTLHITATLLDDTATYICVV	KTQVEQSP.QSLVVRQGENCVLQCNYS	VTP......DNH	LRWFKQDTGKGLVSLTV	LVHE...NDK	TSN.....GRYSATLDKDA.KHSTLHITATLLDDTATYIC	VVGDRGSALGRLH	CVVGDRGSALGRLHF	DRGSALGRLHFGAGTQLIVIP	FGAGTQLIVIP	TTC	Cluster4	----VVGDRGSALG---RLH
HKTCYBBXY_1_IDT-DUI-NXT-93	TRA	productive	Musmus TRAV11*01 F, or Musmus TRAV11D*01 F	Musmus TRAJ18*01 F			KTQVEQSP.QSLVVRQGENCVLQCNYSVTP......DNHLRWFKQDTGKGLVSLTVLVHE...NDKTSN.....GRYSATLDKDA.KHSTLHITATLLDDTATYICVVGDRGSALGRLHFGAGTQLIVIP	KTQVEQSP.QSLVVRQGENCVLQCNYSVTP......DNHLRWFKQDTGKGLVSLTVLVHE...NDKTSN.....GRYSATLDKDA.KHSTLHITATLLDDTATYICVV	KTQVEQSP.QSLVVRQGENCVLQCNYS	VTP......DNH	LRWFKQDTGKGLVSLTV	LVHE...NDK	TSN.....GRYSATLDKDA.KHSTLHITATLLDDTATYIC	VVGDRGSALGRLH	CVVGDRGSALGRLHF	DRGSALGRLHFGAGTQLIVIP	FGAGTQLIVIP	TTC	Cluster5	----VVGDRGSALG---RLH
HKTCYBBXY_1_IDT-DUI-NXT-98	TRA	productive	Musmus TRAV11*01 F, or Musmus TRAV11D*01 F	Musmus TRAJ18*01 F			KTQVEQSP.QSLVVRQGENCVLQCNYSVTP......DNHLRWFKQDTGKGLVSLTVLVHE...NDKTSN.....GRYSATLDKDA.KHSTLHITATLLDDTATYICVVGDRGSALGRLHFGAGTQLIVIP	KTQVEQSP.QSLVVRQGENCVLQCNYSVTP......DNHLRWFKQDTGKGLVSLTVLVHE...NDKTSN.....GRYSATLDKDA.KHSTLHITATLLDDTATYICVVG	KTQVEQSP.QSLVVRQGENCVLQCNYS	VTP......DNH	LRWFKQDTGKGLVSLTV	LVHE...NDK	TSN.....GRYSATLDKDA.KHSTLHITATLLDDTATYIC	VVGDRGSALGRLH	CVVGDRGSALGRLHF	RGSALGRLHFGAGTQLIVIP	FGAGTQLIVIP	CTL	Cluster4	----VVGDRGSALG---RLH
HKTCYBBXY_1_IDT-DUI-NXT-99	TRA	productive	Musmus TRAV11*01 F, or Musmus TRAV11D*01 F	Musmus TRAJ18*01 F			KTQVEQSP.QSLVVRQGENCVLQCNYSVTP......DNHLRWFKQDTGKGLVSLTVLVHE...NDKTSN.....GRYSATLDKDA.KHSTLHITATLLDDTATYICVVGDRGSALGRLHFGAGTQLIVIP	KTQVEQSP.QSLVVRQGENCVLQCNYSVTP......DNHLRWFKQDTGKGLVSLTVLVHE...NDKTSN.....GRYSATLDKDA.KHSTLHITATLLDDTATYICVV	KTQVEQSP.QSLVVRQGENCVLQCNYS	VTP......DNH	LRWFKQDTGKGLVSLTV	LVHE...NDK	TSN.....GRYSATLDKDA.KHSTLHITATLLDDTATYIC	VVGDRGSALGRLH	CVVGDRGSALGRLHF	DRGSALGRLHFGAGTQLIVIP	FGAGTQLIVIP	CTL	Cluster2	----VVGDRGSALG---RLH
HKTCYBBXY_2_IDT-DUI-NXT-100	TRA	productive	Musmus TRAV11*01 F, or Musmus TRAV11D*01 F	Musmus TRAJ18*01 F			KTQVEQSP.QSLVVRQGENCVLQCNYSVTP......DNHLRWFKQDTGKGLVSLTVLVHE...NDKTSN.....GRYSATLDKDA.KHSTLHITATLLDDTATYICVVGDRGSALGRLHFGAGTQLIVIP	KTQVEQSP.QSLVVRQGENCVLQCNYSVTP......DNHLRWFKQDTGKGLVSLTVLVHE...NDKTSN.....GRYSATLDKDA.KHSTLHITATLLDDTATYICVVG	KTQVEQSP.QSLVVRQGENCVLQCNYS	VTP......DNH	LRWFKQDTGKGLVSLTV	LVHE...NDK	TSN.....GRYSATLDKDA.KHSTLHITATLLDDTATYIC	VVGDRGSALGRLH	CVVGDRGSALGRLHF	RGSALGRLHFGAGTQLIVIP	FGAGTQLIVIP	CTL	Cluster2	----VVGDRGSALG---RLH
HKTCYBBXY_2_IDT-DUI-NXT-101	TRA	productive	Musmus TRAV11*01 F, or Musmus TRAV11D*01 F	Musmus TRAJ18*01 F			KTQVEQSP.QSLVVRQGENCVLQCNYSVTP......DNHLRWFKQDTGKGLVSLTVLVHE...NDKTSN.....GRYSATLDKDA.KHSTLHITATLLDDTATYICVVGDRGSALGRLHFGAGTQLIVIP	KTQVEQSP.QSLVVRQGENCVLQCNYSVTP......DNHLRWFKQDTGKGLVSLTVLVHE...NDKTSN.....GRYSATLDKDA.KHSTLHITATLLDDTATYICVV	KTQVEQSP.QSLVVRQGENCVLQCNYS	VTP......DNH	LRWFKQDTGKGLVSLTV	LVHE...NDK	TSN.....GRYSATLDKDA.KHSTLHITATLLDDTATYIC	VVGDRGSALGRLH	CVVGDRGSALGRLHF	DRGSALGRLHFGAGTQLIVIP	FGAGTQLIVIP	CTL	Cluster2	----VVGDRGSALG---RLH
HKTCYBBXY_2_IDT-DUI-NXT-103	TRA	productive	Musmus TRAV11*01 F, or Musmus TRAV11D*01 F	Musmus TRAJ18*01 F			KTQVEQSP.QSLVVRQGENCVLQCNYSVTP......DNHLRWFKQDTGKGLVSLTVLVHE...NDKTSN.....GRYSATLDKDA.KHSTLHITATLLDDTATYICVVGDRGSALGRLHFGAGTQLIVIP	KTQVEQSP.QSLVVRQGENCVLQCNYSVTP......DNHLRWFKQDTGKGLVSLTVLVHE...NDKTSN.....GRYSATLDKDA.KHSTLHITATLLDDTATYICVV	KTQVEQSP.QSLVVRQGENCVLQCNYS	VTP......DNH	LRWFKQDTGKGLVSLTV	LVHE...NDK	TSN.....GRYSATLDKDA.KHSTLHITATLLDDTATYIC	VVGDRGSALGRLH	CVVGDRGSALGRLHF	DRGSALGRLHFGAGTQLIVIP	FGAGTQLIVIP	TTC	Cluster4	----VVGDRGSALG---RLH
HKTCYBBXY_2_IDT-DUI-NXT-106	TRA	productive	Musmus TRAV11*01 F, or Musmus TRAV11D*01 F	Musmus TRAJ18*01 F			KTQVEQSP.QSLVVRQGENCVLQCNYSVTP......DNHLRWFKQDTGKGLVSLTVLVHE...NDKTSN.....GRYSATLDKDA.KHSTLHITATLLDDTATYICVVADRGSALGRLHFGAGTQLIVIP	KTQVEQSP.QSLVVRQGENCVLQCNYSVTP......DNHLRWFKQDTGKGLVSLTVLVHE...NDKTSN.....GRYSATLDKDA.KHSTLHITATLLDDTATYICVV	KTQVEQSP.QSLVVRQGENCVLQCNYS	VTP......DNH	LRWFKQDTGKGLVSLTV	LVHE...NDK	TSN.....GRYSATLDKDA.KHSTLHITATLLDDTATYIC	VVADRGSALGRLH	CVVADRGSALGRLHF	DRGSALGRLHFGAGTQLIVIP	FGAGTQLIVIP	TTC	Cluster5	----VVADRGSALG---RLH
HKTCYBBXY_2_IDT-DUI-NXT-109	TRA	productive	Musmus TRAV11*01 F, or Musmus TRAV11D*01 F	Musmus TRAJ18*01 F			KTQVEQSP.QSLVVRQGENCVLQCNYSVTP......DNHLRWFKQDTGKGLVSLTVLVHE...NDKTSN.....GRYSATLDKDA.KHSTLHITATLLDDTATYICVVGDRGSALGRLHFGAGTQLIVIP	KTQVEQSP.QSLVVRQGENCVLQCNYSVTP......DNHLRWFKQDTGKGLVSLTVLVHE...NDKTSN.....GRYSATLDKDA.KHSTLHITATLLDDTATYICVV	KTQVEQSP.QSLVVRQGENCVLQCNYS	VTP......DNH	LRWFKQDTGKGLVSLTV	LVHE...NDK	TSN.....GRYSATLDKDA.KHSTLHITATLLDDTATYIC	VVGDRGSALGRLH	CVVGDRGSALGRLHF	DRGSALGRLHFGAGTQLIVIP	FGAGTQLIVIP	CTL	Cluster2	----VVGDRGSALG---RLH
HKTCYBBXY_2_IDT-DUI-NXT-11	TRA	productive	Musmus TRAV11*01 F, or Musmus TRAV11D*01 F	Musmus TRAJ18*01 F			KTQVEQSP.QSLVVRQGENCVLQCNYSVTP......DNHLRWFKQDTGKGLVSLTVLVHE...NDKTSN.....GRYSATLDKDA.KHSTLHITATLLDDTATYICVVGDRGSALGRLHFGAGTQLIVIP	KTQVEQSP.QSLVVRQGENCVLQCNYSVTP......DNHLRWFKQDTGKGLVSLTVLVHE...NDKTSN.....GRYSATLDKDA.KHSTLHITATLLDDTATYICVV	KTQVEQSP.QSLVVRQGENCVLQCNYS	VTP......DNH	LRWFKQDTGKGLVSLTV	LVHE...NDK	TSN.....GRYSATLDKDA.KHSTLHITATLLDDTATYIC	VVGDRGSALGRLH	CVVGDRGSALGRLHF	DRGSALGRLHFGAGTQLIVIP	FGAGTQLIVIP	TTC	Cluster4	----VVGDRGSALG---RLH
HKTCYBBXY_2_IDT-DUI-NXT-110	TRA	productive	Musmus TRAV11*01 F, or Musmus TRAV11D*01 F	Musmus TRAJ18*01 F			KTQVEQSP.QSLVVRQGENCVLQCNYSVTP......DNHLRWFKQDTGKGLVSLTVLVHE...NDKTSN.....GRYSATLDKDA.KHSTLHITATLLDDTATYICVVGDRGSALGRLHFGAGTQLIVIP	KTQVEQSP.QSLVVRQGENCVLQCNYSVTP......DNHLRWFKQDTGKGLVSLTVLVHE...NDKTSN.....GRYSATLDKDA.KHSTLHITATLLDDTATYICVV	KTQVEQSP.QSLVVRQGENCVLQCNYS	VTP......DNH	LRWFKQDTGKGLVSLTV	LVHE...NDK	TSN.....GRYSATLDKDA.KHSTLHITATLLDDTATYIC	VVGDRGSALGRLH	CVVGDRGSALGRLHF	DRGSALGRLHFGAGTQLIVIP	FGAGTQLIVIP	CTL	Cluster4	----VVGDRGSALG---RLH
HKTCYBBXY_2_IDT-DUI-NXT-111	TRA	productive	Musmus TRAV11*01 F, or Musmus TRAV11D*01 F	Musmus TRAJ18*01 F			KTQVEQSP.QSLVVRQGENCVLQCNYSVTP......DNHLRWFKQDTGKGLVSLTVLVHE...NDKTSN.....GRYSATLDKDA.KHSTLHITATLLDDTATYICVVGDRGSALGRLHFGAGTQLIVIP	KTQVEQSP.QSLVVRQGENCVLQCNYSVTP......DNHLRWFKQDTGKGLVSLTVLVHE...NDKTSN.....GRYSATLDKDA.KHSTLHITATLLDDTATYICVV	KTQVEQSP.QSLVVRQGENCVLQCNYS	VTP......DNH	LRWFKQDTGKGLVSLTV	LVHE...NDK	TSN.....GRYSATLDKDA.KHSTLHITATLLDDTATYIC	VVGDRGSALGRLH	CVVGDRGSALGRLHF	DRGSALGRLHFGAGTQLIVIP	FGAGTQLIVIP	CTL	Cluster2	----VVGDRGSALG---RLH
HKTCYBBXY_2_IDT-DUI-NXT-112	TRA	productive	Musmus TRAV11*01 F, or Musmus TRAV11D*01 F	Musmus TRAJ18*01 F			KTQVEQSP.QSLVVRQGENCVLQCNYSVTP......DNHLRWFKQDTGKGLVSLTVLVHE...NDKTSN.....GRYSATLDKDA.KHSTLHITATLLDDTATYICVVGDRGSALGRLHFGAGTQLIVIP	KTQVEQSP.QSLVVRQGENCVLQCNYSVTP......DNHLRWFKQDTGKGLVSLTVLVHE...NDKTSN.....GRYSATLDKDA.KHSTLHITATLLDDTATYICVV	KTQVEQSP.QSLVVRQGENCVLQCNYS	VTP......DNH	LRWFKQDTGKGLVSLTV	LVHE...NDK	TSN.....GRYSATLDKDA.KHSTLHITATLLDDTATYIC	VVGDRGSALGRLH	CVVGDRGSALGRLHF	DRGSALGRLHFGAGTQLIVIP	FGAGTQLIVIP	CTL	Cluster2	----VVGDRGSALG---RLH
HKTCYBBXY_2_IDT-DUI-NXT-113	TRA	productive	Musmus TRAV11*01 F, or Musmus TRAV11D*01 F	Musmus TRAJ18*01 F			KTQVEQSP.QSLVVRQGENCVLQCNYSVTP......DNHLRWFKQDTGKGLVSLTVLVHE...NDKTSN.....GRYSATLDKDA.KHSTLHITATLLDDTATYICVVGDRGSALGRLHFGAGTQLIVIP	KTQVEQSP.QSLVVRQGENCVLQCNYSVTP......DNHLRWFKQDTGKGLVSLTVLVHE...NDKTSN.....GRYSATLDKDA.KHSTLHITATLLDDTATYICVV	KTQVEQSP.QSLVVRQGENCVLQCNYS	VTP......DNH	LRWFKQDTGKGLVSLTV	LVHE...NDK	TSN.....GRYSATLDKDA.KHSTLHITATLLDDTATYIC	VVGDRGSALGRLH	CVVGDRGSALGRLHF	DRGSALGRLHFGAGTQLIVIP	FGAGTQLIVIP	CTL	Cluster2	----VVGDRGSALG---RLH
HKTCYBBXY_2_IDT-DUI-NXT-114	TRA	productive	Musmus TRAV11*01 F, or Musmus TRAV11D*01 F	Musmus TRAJ18*01 F			KTQVEQSP.QSLVVRQGENCVLQCNYSVTP......DNHLRWFKQDTGKGLVSLTVLVHE...NDKTSN.....GRYSATLDKDA.KHSTLHITATLLDDTATYICVVGDRGSALGRLHFGAGTQLIVIP	KTQVEQSP.QSLVVRQGENCVLQCNYSVTP......DNHLRWFKQDTGKGLVSLTVLVHE...NDKTSN.....GRYSATLDKDA.KHSTLHITATLLDDTATYICVV	KTQVEQSP.QSLVVRQGENCVLQCNYS	VTP......DNH	LRWFKQDTGKGLVSLTV	LVHE...NDK	TSN.....GRYSATLDKDA.KHSTLHITATLLDDTATYIC	VVGDRGSALGRLH	CVVGDRGSALGRLHF	DRGSALGRLHFGAGTQLIVIP	FGAGTQLIVIP	CTL	Cluster2	----VVGDRGSALG---RLH
HKTCYBBXY_2_IDT-DUI-NXT-115	TRA	productive	Musmus TRAV11*01 F, or Musmus TRAV11D*01 F	Musmus TRAJ18*01 F			KTQVEQSP.QSLVVRQGENCVLQCNYSVTP......DNHLRWFKQDTGKGLVSLTVLVHE...NDKTSN.....GRYSATLDKDA.KHSTLHITATLLDDTATYICVVGDRGSALGRLHFGAGTQLIVIP	KTQVEQSP.QSLVVRQGENCVLQCNYSVTP......DNHLRWFKQDTGKGLVSLTVLVHE...NDKTSN.....GRYSATLDKDA.KHSTLHITATLLDDTATYICVV	KTQVEQSP.QSLVVRQGENCVLQCNYS	VTP......DNH	LRWFKQDTGKGLVSLTV	LVHE...NDK	TSN.....GRYSATLDKDA.KHSTLHITATLLDDTATYIC	VVGDRGSALGRLH	CVVGDRGSALGRLHF	DRGSALGRLHFGAGTQLIVIP	FGAGTQLIVIP	TTC	Cluster5	----VVGDRGSALG---RLH
HKTCYBBXY_2_IDT-DUI-NXT-116	TRA	productive	Musmus TRAV11*01 F, or Musmus TRAV11D*01 F	Musmus TRAJ18*01 F			KTQVEQSP.QSLVVRQGENCVLQCNYSVTP......DNHLRWFKQDTGKGLVSLTVLVHE...NDKTSN.....GRYSATLDKDA.KHSTLHITATLLDDTATYICVVGDRGSALGRLHFGAGTQLIVIP	KTQVEQSP.QSLVVRQGENCVLQCNYSVTP......DNHLRWFKQDTGKGLVSLTVLVHE...NDKTSN.....GRYSATLDKDA.KHSTLHITATLLDDTATYICVVG	KTQVEQSP.QSLVVRQGENCVLQCNYS	VTP......DNH	LRWFKQDTGKGLVSLTV	LVHE...NDK	TSN.....GRYSATLDKDA.KHSTLHITATLLDDTATYIC	VVGDRGSALGRLH	CVVGDRGSALGRLHF	RGSALGRLHFGAGTQLIVIP	FGAGTQLIVIP	TTC	Cluster4	----VVGDRGSALG---RLH
HKTCYBBXY_2_IDT-DUI-NXT-117	TRA	productive	Musmus TRAV11*01 F, or Musmus TRAV11D*01 F	Musmus TRAJ18*01 F			KTQVEQSP.QSLVVRQGENCVLQCNYSVTP......DNHLRWFKQDTGKGLVSLTVLVHE...NDKTSN.....GRYSATLDKDA.KHSTLHITATLLDDTATYICVVGDRGSALGRLHFGAGTQLIVIP	KTQVEQSP.QSLVVRQGENCVLQCNYSVTP......DNHLRWFKQDTGKGLVSLTVLVHE...NDKTSN.....GRYSATLDKDA.KHSTLHITATLLDDTATYICVV	KTQVEQSP.QSLVVRQGENCVLQCNYS	VTP......DNH	LRWFKQDTGKGLVSLTV	LVHE...NDK	TSN.....GRYSATLDKDA.KHSTLHITATLLDDTATYIC	VVGDRGSALGRLH	CVVGDRGSALGRLHF	DRGSALGRLHFGAGTQLIVIP	FGAGTQLIVIP	TTC	Cluster4	----VVGDRGSALG---RLH
HKTCYBBXY_2_IDT-DUI-NXT-118	TRA	productive	Musmus TRAV11*01 F, or Musmus TRAV11D*01 F	Musmus TRAJ18*01 F			KTQVEQSP.QSLVVRQGENCVLQCNYSVTP......DNHLRWFKQDTGKGLVSLTVLVHE...NDKTSN.....GRYSATLDKDA.KHSTLHITATLLDDTATYICVVGDRGSALGRLHFGAGTQLIVIP	KTQVEQSP.QSLVVRQGENCVLQCNYSVTP......DNHLRWFKQDTGKGLVSLTVLVHE...NDKTSN.....GRYSATLDKDA.KHSTLHITATLLDDTATYICVVG	KTQVEQSP.QSLVVRQGENCVLQCNYS	VTP......DNH	LRWFKQDTGKGLVSLTV	LVHE...NDK	TSN.....GRYSATLDKDA.KHSTLHITATLLDDTATYIC	VVGDRGSALGRLH	CVVGDRGSALGRLHF	RGSALGRLHFGAGTQLIVIP	FGAGTQLIVIP	TTC	Cluster5	----VVGDRGSALG---RLH
HKTCYBBXY_2_IDT-DUI-NXT-12	TRA	productive	Musmus TRAV11*01 F, or Musmus TRAV11D*01 F	Musmus TRAJ18*01 F			KTQVEQSP.QSLVVRQGENCVLQCNYSVTP......DNHLRWFKQDTGKGLVSLTVLVHE...NDKTSN.....GRYSATLDKDA.KHSTLHITATLLDDTATYICVVGDRGSALGRLHFGAGTQLIVIP	KTQVEQSP.QSLVVRQGENCVLQCNYSVTP......DNHLRWFKQDTGKGLVSLTVLVHE...NDKTSN.....GRYSATLDKDA.KHSTLHITATLLDDTATYICVV	KTQVEQSP.QSLVVRQGENCVLQCNYS	VTP......DNH	LRWFKQDTGKGLVSLTV	LVHE...NDK	TSN.....GRYSATLDKDA.KHSTLHITATLLDDTATYIC	VVGDRGSALGRLH	CVVGDRGSALGRLHF	DRGSALGRLHFGAGTQLIVIP	FGAGTQLIVIP	TTC	Cluster4	----VVGDRGSALG---RLH
HKTCYBBXY_2_IDT-DUI-NXT-121	TRA	productive	Musmus TRAV11*01 F, or Musmus TRAV11D*01 F	Musmus TRAJ18*01 F			KTQVEQSP.QSLVVRQGENCVLQCNYSVTP......DNHLRWFKQDTGKGLVSLTVLVHE...NDKTSN.....GRYSATLDKDA.KHSTLHITATLLDDTATYICVVGDRGSALGRLHFGAGTQLIVIP	KTQVEQSP.QSLVVRQGENCVLQCNYSVTP......DNHLRWFKQDTGKGLVSLTVLVHE...NDKTSN.....GRYSATLDKDA.KHSTLHITATLLDDTATYICVV	KTQVEQSP.QSLVVRQGENCVLQCNYS	VTP......DNH	LRWFKQDTGKGLVSLTV	LVHE...NDK	TSN.....GRYSATLDKDA.KHSTLHITATLLDDTATYIC	VVGDRGSALGRLH	CVVGDRGSALGRLHF	DRGSALGRLHFGAGTQLIVIP	FGAGTQLIVIP	CTL	Cluster2	----VVGDRGSALG---RLH
HKTCYBBXY_2_IDT-DUI-NXT-122	TRA	productive	Musmus TRAV11*01 F, or Musmus TRAV11D*01 F	Musmus TRAJ18*01 F			KTQVEQSP.QSLVVRQGENCVLQCNYSVTP......DNHLRWFKQDTGKGLVSLTVLVHE...NDKTSN.....GRYSATLDKDA.KHSTLHITATLLDDTATYICVVGDRGSALGRLHFGAGTQLIVIP	KTQVEQSP.QSLVVRQGENCVLQCNYSVTP......DNHLRWFKQDTGKGLVSLTVLVHE...NDKTSN.....GRYSATLDKDA.KHSTLHITATLLDDTATYICVV	KTQVEQSP.QSLVVRQGENCVLQCNYS	VTP......DNH	LRWFKQDTGKGLVSLTV	LVHE...NDK	TSN.....GRYSATLDKDA.KHSTLHITATLLDDTATYIC	VVGDRGSALGRLH	CVVGDRGSALGRLHF	DRGSALGRLHFGAGTQLIVIP	FGAGTQLIVIP	CTL	Cluster2	----VVGDRGSALG---RLH
HKTCYBBXY_2_IDT-DUI-NXT-123	TRA	productive	Musmus TRAV11*01 F, or Musmus TRAV11D*01 F	Musmus TRAJ18*01 F			KTQVEQSP.QSLVVRQGENCVLQCNYSVTP......DNHLRWFKQDTGKGLVSLTVLVHE...NDKTSN.....GRYSATLDKDA.KHSTLHITATLLDDTATYICVVGDRGSALGRLHFGAGTQLIVIP	KTQVEQSP.QSLVVRQGENCVLQCNYSVTP......DNHLRWFKQDTGKGLVSLTVLVHE...NDKTSN.....GRYSATLDKDA.KHSTLHITATLLDDTATYICVVG	KTQVEQSP.QSLVVRQGENCVLQCNYS	VTP......DNH	LRWFKQDTGKGLVSLTV	LVHE...NDK	TSN.....GRYSATLDKDA.KHSTLHITATLLDDTATYIC	VVGDRGSALGRLH	CVVGDRGSALGRLHF	RGSALGRLHFGAGTQLIVIP	FGAGTQLIVIP	CTL	Cluster2	----VVGDRGSALG---RLH
HKTCYBBXY_2_IDT-DUI-NXT-124	TRA	productive	Musmus TRAV11*01 F, or Musmus TRAV11D*01 F	Musmus TRAJ18*01 F			KTQVEQSP.QSLVVRQGENCVLQCNYSVTP......DNHLRWFKQDTGKGLVSLTVLVHE...NDKTSN.....GRYSATLDKDA.KHSTLHITATLLDDTATYICVVGDRGSALGRLHFGAGTQLIVIP	KTQVEQSP.QSLVVRQGENCVLQCNYSVTP......DNHLRWFKQDTGKGLVSLTVLVHE...NDKTSN.....GRYSATLDKDA.KHSTLHITATLLDDTATYICVVG	KTQVEQSP.QSLVVRQGENCVLQCNYS	VTP......DNH	LRWFKQDTGKGLVSLTV	LVHE...NDK	TSN.....GRYSATLDKDA.KHSTLHITATLLDDTATYIC	VVGDRGSALGRLH	CVVGDRGSALGRLHF	RGSALGRLHFGAGTQLIVIP	FGAGTQLIVIP	CTL	Cluster2	----VVGDRGSALG---RLH
HKTCYBBXY_2_IDT-DUI-NXT-125	TRA	productive	Musmus TRAV11*01 F, or Musmus TRAV11D*01 F	Musmus TRAJ18*01 F			KTQVEQSP.QSLVVRQGENCVLQCNYSVTP......DNHLRWFKQDTGKGLVSLTVLVHE...NDKTSN.....GRYSATLDKDA.KHSTLHITATLLDDTATYICVVGDRGSALGRLHFGAGTQLIVIP	KTQVEQSP.QSLVVRQGENCVLQCNYSVTP......DNHLRWFKQDTGKGLVSLTVLVHE...NDKTSN.....GRYSATLDKDA.KHSTLHITATLLDDTATYICVV	KTQVEQSP.QSLVVRQGENCVLQCNYS	VTP......DNH	LRWFKQDTGKGLVSLTV	LVHE...NDK	TSN.....GRYSATLDKDA.KHSTLHITATLLDDTATYIC	VVGDRGSALGRLH	CVVGDRGSALGRLHF	DRGSALGRLHFGAGTQLIVIP	FGAGTQLIVIP	CTL	Cluster2	----VVGDRGSALG---RLH
HKTCYBBXY_2_IDT-DUI-NXT-126	TRA	productive	Musmus TRAV11*01 F, or Musmus TRAV11D*01 F	Musmus TRAJ18*01 F			KTQVEQSP.QSLVVRQGENCVLQCNYSVTP......DNHLRWFKQDTGKGLVSLTVLVHE...NDKTSN.....GRYSATLDKDA.KHSTLHITATLLDDTATYICVVGDRGSALGRLHFGAGTQLIVIP	KTQVEQSP.QSLVVRQGENCVLQCNYSVTP......DNHLRWFKQDTGKGLVSLTVLVHE...NDKTSN.....GRYSATLDKDA.KHSTLHITATLLDDTATYICVVG	KTQVEQSP.QSLVVRQGENCVLQCNYS	VTP......DNH	LRWFKQDTGKGLVSLTV	LVHE...NDK	TSN.....GRYSATLDKDA.KHSTLHITATLLDDTATYIC	VVGDRGSALGRLH	CVVGDRGSALGRLHF	RGSALGRLHFGAGTQLIVIP	FGAGTQLIVIP	CTL	Cluster4	----VVGDRGSALG---RLH
HKTCYBBXY_2_IDT-DUI-NXT-127	TRA	productive	Musmus TRAV11*01 F, or Musmus TRAV11D*01 F	Musmus TRAJ18*01 F			KTQVEQSP.QSLVVRQGENCVLQCNYSVTP......DNHLRWFKQDTGKGLVSLTVLVHE...NDKTSN.....GRYSATLDKDA.KHSTLHITATLLDDTATYICVVGDRGSALGRLHFGAGTQLIVIP	KTQVEQSP.QSLVVRQGENCVLQCNYSVTP......DNHLRWFKQDTGKGLVSLTVLVHE...NDKTSN.....GRYSATLDKDA.KHSTLHITATLLDDTATYICVV	KTQVEQSP.QSLVVRQGENCVLQCNYS	VTP......DNH	LRWFKQDTGKGLVSLTV	LVHE...NDK	TSN.....GRYSATLDKDA.KHSTLHITATLLDDTATYIC	VVGDRGSALGRLH	CVVGDRGSALGRLHF	DRGSALGRLHFGAGTQLIVIP	FGAGTQLIVIP	TTC	Cluster4	----VVGDRGSALG---RLH
HKTCYBBXY_2_IDT-DUI-NXT-128	TRA	productive	Musmus TRAV11*01 F, or Musmus TRAV11D*01 F	Musmus TRAJ18*01 F			KTQVEQSP.QSLVVRQGENCVLQCNYSVTP......DNHLRWFKQDTGKGLVSLTVLVHE...NDKTSN.....GRYSATLDKDA.KHSTLHITATLLDDTATYICVVADRGSALGRLHFGAGTQLIVIP	KTQVEQSP.QSLVVRQGENCVLQCNYSVTP......DNHLRWFKQDTGKGLVSLTVLVHE...NDKTSN.....GRYSATLDKDA.KHSTLHITATLLDDTATYICVV	KTQVEQSP.QSLVVRQGENCVLQCNYS	VTP......DNH	LRWFKQDTGKGLVSLTV	LVHE...NDK	TSN.....GRYSATLDKDA.KHSTLHITATLLDDTATYIC	VVADRGSALGRLH	CVVADRGSALGRLHF	DRGSALGRLHFGAGTQLIVIP	FGAGTQLIVIP	TTC	Cluster4	----VVADRGSALG---RLH
HKTCYBBXY_2_IDT-DUI-NXT-130	TRA	productive	Musmus TRAV11*01 F, or Musmus TRAV11D*01 F	Musmus TRAJ18*01 F			KTQVEQSP.QSLVVRQGENCVLQCNYSVTP......DNHLRWFKQDTGKGLVSLTVLVHE...NDKTSN.....GRYSATLDKDA.KHSTLHITATLLDDTATYICVVGDRGSALGRLHFGAGTQLIVIP	KTQVEQSP.QSLVVRQGENCVLQCNYSVTP......DNHLRWFKQDTGKGLVSLTVLVHE...NDKTSN.....GRYSATLDKDA.KHSTLHITATLLDDTATYICVVG	KTQVEQSP.QSLVVRQGENCVLQCNYS	VTP......DNH	LRWFKQDTGKGLVSLTV	LVHE...NDK	TSN.....GRYSATLDKDA.KHSTLHITATLLDDTATYIC	VVGDRGSALGRLH	CVVGDRGSALGRLHF	RGSALGRLHFGAGTQLIVIP	FGAGTQLIVIP	TTC	Cluster4	----VVGDRGSALG---RLH
HKTCYBBXY_2_IDT-DUI-NXT-132	TRA	productive	Musmus TRAV11*01 F, or Musmus TRAV11D*01 F	Musmus TRAJ18*01 F			KTQVEQSP.QSLVVRQGENCVLQCNYSVTP......DNHLRWFKQDTGKGLVSLTVLVHE...NDKTSN.....GRYSATLDKDA.KHSTLHITATLLDDTATYICVVGDRGSALGRLHFGAGTQLIVIP	KTQVEQSP.QSLVVRQGENCVLQCNYSVTP......DNHLRWFKQDTGKGLVSLTVLVHE...NDKTSN.....GRYSATLDKDA.KHSTLHITATLLDDTATYICVV	KTQVEQSP.QSLVVRQGENCVLQCNYS	VTP......DNH	LRWFKQDTGKGLVSLTV	LVHE...NDK	TSN.....GRYSATLDKDA.KHSTLHITATLLDDTATYIC	VVGDRGSALGRLH	CVVGDRGSALGRLHF	DRGSALGRLHFGAGTQLIVIP	FGAGTQLIVIP	TTC	Cluster2	----VVGDRGSALG---RLH
HKTCYBBXY_2_IDT-DUI-NXT-135	TRA	productive	Musmus TRAV11*01 F, or Musmus TRAV11D*01 F	Musmus TRAJ18*01 F			KTQVEQSP.QSLVVRQGENCVLQCNYSVTP......DNHLRWFKQDTGKGLVSLTVLVHE...NDKTSN.....GRYSATLDKDA.KHSTLHITATLLDDTATYICVVGDRGSALGRLHFGAGTQLIVIP	KTQVEQSP.QSLVVRQGENCVLQCNYSVTP......DNHLRWFKQDTGKGLVSLTVLVHE...NDKTSN.....GRYSATLDKDA.KHSTLHITATLLDDTATYICVV	KTQVEQSP.QSLVVRQGENCVLQCNYS	VTP......DNH	LRWFKQDTGKGLVSLTV	LVHE...NDK	TSN.....GRYSATLDKDA.KHSTLHITATLLDDTATYIC	VVGDRGSALGRLH	CVVGDRGSALGRLHF	DRGSALGRLHFGAGTQLIVIP	FGAGTQLIVIP	CTL	Cluster2	----VVGDRGSALG---RLH
HKTCYBBXY_2_IDT-DUI-NXT-136	TRA	productive	Musmus TRAV15D-1/DV6D-1*02 F	Musmus TRAJ18*01 F			AQKVIQVW.STASRQEGEELTLDCSYETSQV.....LYHLFWYKHLLSGEMVFLIRQMSS..STAKERS.....GRYSVVFQKSL.KSISLVISALQPDDSGKYFCALWELPIDRGSALGRLHFGAGTQLIVIP	AQKVIQVW.STASRQEGEELTLDCSYETSQV.....LYHLFWYKHLLSGEMVFLIRQMSS..STAKERS.....GRYSVVFQKSL.KSISLVISALQPDDSGKYFCALWE	AQKVIQVW.STASRQEGEELTLDCSYE	TSQV.....LYH	LFWYKHLLSGEMVFLIR	QMSS..STAK	ERS.....GRYSVVFQKSL.KSISLVISALQPDDSGKYFC	ALWELPIDRGSALGRLH	CALWELPIDRGSALGRLHF	DRGSALGRLHFGAGTQLIVIP	FGAGTQLIVIP	CTL	Cluster4	ALWELPIDRGSALG---RLH
HKTCYBBXY_2_IDT-DUI-NXT-139	TRA	productive	Musmus TRAV11*01 F, or Musmus TRAV11D*01 F	Musmus TRAJ18*01 F			KTQVEQSP.QSLVVRQGENCVLQCNYSVTP......DNHLRWFKQDTGKGLVSLTVLVHE...NDKTSN.....GRYSATLDKDA.KHSTLHITATLLDDTATYICVVGDRGSALGRLHFGAGTQLIVIP	KTQVEQSP.QSLVVRQGENCVLQCNYSVTP......DNHLRWFKQDTGKGLVSLTVLVHE...NDKTSN.....GRYSATLDKDA.KHSTLHITATLLDDTATYICVV	KTQVEQSP.QSLVVRQGENCVLQCNYS	VTP......DNH	LRWFKQDTGKGLVSLTV	LVHE...NDK	TSN.....GRYSATLDKDA.KHSTLHITATLLDDTATYIC	VVGDRGSALGRLH	CVVGDRGSALGRLHF	DRGSALGRLHFGAGTQLIVIP	FGAGTQLIVIP	TTC	Cluster4	----VVGDRGSALG---RLH
HKTCYBBXY_2_IDT-DUI-NXT-142	TRA	productive	Musmus TRAV11*01 F, or Musmus TRAV11D*01 F	Musmus TRAJ18*01 F			KTQVEQSP.QSLVVRQGENCVLQCNYSVTP......DNHLRWFKQDTGKGLVSLTVLVHE...NDKTSN.....GRYSATLDKDA.KHSTLHITATLLDDTATYICVVVDRGSALGRLHFGAGTQLIVIP	KTQVEQSP.QSLVVRQGENCVLQCNYSVTP......DNHLRWFKQDTGKGLVSLTVLVHE...NDKTSN.....GRYSATLDKDA.KHSTLHITATLLDDTATYICVV	KTQVEQSP.QSLVVRQGENCVLQCNYS	VTP......DNH	LRWFKQDTGKGLVSLTV	LVHE...NDK	TSN.....GRYSATLDKDA.KHSTLHITATLLDDTATYIC	VVVDRGSALGRLH	CVVVDRGSALGRLHF	DRGSALGRLHFGAGTQLIVIP	FGAGTQLIVIP	TTC	Cluster5	----VVVDRGSALG---RLH
HKTCYBBXY_2_IDT-DUI-NXT-144	TRA	productive	Musmus TRAV11*01 F, or Musmus TRAV11D*01 F	Musmus TRAJ18*01 F			KTQVEQSP.QSLVVRQGENCVLQCNYSVTP......DNHLRWFKQDTGKGLVSLTVLVHE...NDKTSN.....GRYSATLDKDA.KHSTLHITATLLDDTATYICVVGDRGSALGRLHFGAGTQLIVIP	KTQVEQSP.QSLVVRQGENCVLQCNYSVTP......DNHLRWFKQDTGKGLVSLTVLVHE...NDKTSN.....GRYSATLDKDA.KHSTLHITATLLDDTATYICVV	KTQVEQSP.QSLVVRQGENCVLQCNYS	VTP......DNH	LRWFKQDTGKGLVSLTV	LVHE...NDK	TSN.....GRYSATLDKDA.KHSTLHITATLLDDTATYIC	VVGDRGSALGRLH	CVVGDRGSALGRLHF	DRGSALGRLHFGAGTQLIVIP	FGAGTQLIVIP	TTC	Cluster4	----VVGDRGSALG---RLH
HKTCYBBXY_2_IDT-DUI-NXT-149	TRA	productive	Musmus TRAV11*01 F, or Musmus TRAV11D*01 F	Musmus TRAJ18*01 F			KTQVEQSP.QSLVVRQGENCVLQCNYSVTP......DNHLRWFKQDTGKGLVSLTVLVHE...NDKTSN.....GRYSATLDKDA.KHSTLHITATLLDDTATYICVVGDRGSALGRLHFGAGTQLIVIP	KTQVEQSP.QSLVVRQGENCVLQCNYSVTP......DNHLRWFKQDTGKGLVSLTVLVHE...NDKTSN.....GRYSATLDKDA.KHSTLHITATLLDDTATYICVV	KTQVEQSP.QSLVVRQGENCVLQCNYS	VTP......DNH	LRWFKQDTGKGLVSLTV	LVHE...NDK	TSN.....GRYSATLDKDA.KHSTLHITATLLDDTATYIC	VVGDRGSALGRLH	CVVGDRGSALGRLHF	DRGSALGRLHFGAGTQLIVIP	FGAGTQLIVIP	CTL	Cluster2	----VVGDRGSALG---RLH
HKTCYBBXY_2_IDT-DUI-NXT-15	TRA	productive	Musmus TRAV11*01 F, or Musmus TRAV11D*01 F	Musmus TRAJ18*01 F			KTQVEQSP.QSLVVRQGENCVLQCNYSVTP......DNHLRWFKQDTGKGLVSLTVLVHE...NDKTSN.....GRYSATLDKDA.KHSTLHITATLLDDTATYICVVGDRGSALGRLHFGAGTQLIVIP	KTQVEQSP.QSLVVRQGENCVLQCNYSVTP......DNHLRWFKQDTGKGLVSLTVLVHE...NDKTSN.....GRYSATLDKDA.KHSTLHITATLLDDTATYICVVG	KTQVEQSP.QSLVVRQGENCVLQCNYS	VTP......DNH	LRWFKQDTGKGLVSLTV	LVHE...NDK	TSN.....GRYSATLDKDA.KHSTLHITATLLDDTATYIC	VVGDRGSALGRLH	CVVGDRGSALGRLHF	RGSALGRLHFGAGTQLIVIP	FGAGTQLIVIP	CTL	Cluster2	----VVGDRGSALG---RLH
HKTCYBBXY_2_IDT-DUI-NXT-150	TRA	productive	Musmus TRAV11*01 F, or Musmus TRAV11D*01 F	Musmus TRAJ18*01 F			KTQVEQSP.QSLVVRQGENCVLQCNYSVTP......DNHLRWFKQDTGKGLVSLTVLVHE...NDKTSN.....GRYSATLDKDA.KHSTLHITATLLDDTATYICVVGDRGSALGRLHFGAGTQLIVIP	KTQVEQSP.QSLVVRQGENCVLQCNYSVTP......DNHLRWFKQDTGKGLVSLTVLVHE...NDKTSN.....GRYSATLDKDA.KHSTLHITATLLDDTATYICVVG	KTQVEQSP.QSLVVRQGENCVLQCNYS	VTP......DNH	LRWFKQDTGKGLVSLTV	LVHE...NDK	TSN.....GRYSATLDKDA.KHSTLHITATLLDDTATYIC	VVGDRGSALGRLH	CVVGDRGSALGRLHF	RGSALGRLHFGAGTQLIVIP	FGAGTQLIVIP	CTL	Cluster2	----VVGDRGSALG---RLH
HKTCYBBXY_2_IDT-DUI-NXT-153	TRA	productive	Musmus TRAV11*01 F, or Musmus TRAV11D*01 F	Musmus TRAJ18*01 F			KTQVEQSP.QSLVVRQGENCVLQCNYSVTP......DNHLRWFKQDTGKGLVSLTVLVHE...NDKTSN.....GRYSATLDKDA.KHSTLHITATLLDDTATYICVVGDRGSALGRLHFGAGTQLIVIP	KTQVEQSP.QSLVVRQGENCVLQCNYSVTP......DNHLRWFKQDTGKGLVSLTVLVHE...NDKTSN.....GRYSATLDKDA.KHSTLHITATLLDDTATYICVVG	KTQVEQSP.QSLVVRQGENCVLQCNYS	VTP......DNH	LRWFKQDTGKGLVSLTV	LVHE...NDK	TSN.....GRYSATLDKDA.KHSTLHITATLLDDTATYIC	VVGDRGSALGRLH	CVVGDRGSALGRLHF	RGSALGRLHFGAGTQLIVIP	FGAGTQLIVIP	TTC	Cluster4	----VVGDRGSALG---RLH
HKTCYBBXY_2_IDT-DUI-NXT-155	TRA	productive	Musmus TRAV11*01 F, or Musmus TRAV11D*01 F	Musmus TRAJ18*01 F			KTQVEQSP.QSLVVRQGENCVLQCNYSVTP......DNHLRWFKQDTGKGLVSLTVLVHE...NDKTSN.....GRYSATLDKDA.KHSTLHITATLLDDTATYICVVGDRGSALGRLHFGAGTQLIVIP	KTQVEQSP.QSLVVRQGENCVLQCNYSVTP......DNHLRWFKQDTGKGLVSLTVLVHE...NDKTSN.....GRYSATLDKDA.KHSTLHITATLLDDTATYICVVG	KTQVEQSP.QSLVVRQGENCVLQCNYS	VTP......DNH	LRWFKQDTGKGLVSLTV	LVHE...NDK	TSN.....GRYSATLDKDA.KHSTLHITATLLDDTATYIC	VVGDRGSALGRLH	CVVGDRGSALGRLHF	RGSALGRLHFGAGTQLIVIP	FGAGTQLIVIP	TTC	Cluster4	----VVGDRGSALG---RLH
HKTCYBBXY_2_IDT-DUI-NXT-157	TRA	productive	Musmus TRAV11*01 F, or Musmus TRAV11D*01 F	Musmus TRAJ18*01 F			KTQVEQSP.QSLVVRQGENCVLQCNYSVTP......DNHLRWFKQDTGKGLVSLTVLVHE...NDKTSN.....GRYSATLDKDA.KHSTLHITATLLDDTATYICVVADRGSALGRLHFGAGTQLIVIP	KTQVEQSP.QSLVVRQGENCVLQCNYSVTP......DNHLRWFKQDTGKGLVSLTVLVHE...NDKTSN.....GRYSATLDKDA.KHSTLHITATLLDDTATYICVV	KTQVEQSP.QSLVVRQGENCVLQCNYS	VTP......DNH	LRWFKQDTGKGLVSLTV	LVHE...NDK	TSN.....GRYSATLDKDA.KHSTLHITATLLDDTATYIC	VVADRGSALGRLH	CVVADRGSALGRLHF	DRGSALGRLHFGAGTQLIVIP	FGAGTQLIVIP	CTL	Cluster2	----VVADRGSALG---RLH
HKTCYBBXY_2_IDT-DUI-NXT-158	TRA	productive	Musmus TRAV11*01 F, or Musmus TRAV11D*01 F	Musmus TRAJ18*01 F			KTQVEQSP.QSLVVRQGENCVLQCNYSVTP......DNHLRWFKQDTGKGLVSLTVLVHE...NDKTSN.....GRYSATLDKDA.KHSTLHITATLLDDTATYICVVGDRGSALGRLHFGAGTQLIVIP	KTQVEQSP.QSLVVRQGENCVLQCNYSVTP......DNHLRWFKQDTGKGLVSLTVLVHE...NDKTSN.....GRYSATLDKDA.KHSTLHITATLLDDTATYICVV	KTQVEQSP.QSLVVRQGENCVLQCNYS	VTP......DNH	LRWFKQDTGKGLVSLTV	LVHE...NDK	TSN.....GRYSATLDKDA.KHSTLHITATLLDDTATYIC	VVGDRGSALGRLH	CVVGDRGSALGRLHF	DRGSALGRLHFGAGTQLIVIP	FGAGTQLIVIP	CTL	Cluster2	----VVGDRGSALG---RLH
HKTCYBBXY_2_IDT-DUI-NXT-16	TRA	productive	Musmus TRAV11*01 F, or Musmus TRAV11D*01 F	Musmus TRAJ18*01 F			KTQVEQSP.QSLVVRQGENCVLQCNYSVTP......DNHLRWFKQDTGKGLVSLTVLVHE...NDKTSN.....GRYSATLDKDA.KHSTLHITATLLDDTATYICVVGDRGSALGRLHFGAGTQLIVIP	KTQVEQSP.QSLVVRQGENCVLQCNYSVTP......DNHLRWFKQDTGKGLVSLTVLVHE...NDKTSN.....GRYSATLDKDA.KHSTLHITATLLDDTATYICVVG	KTQVEQSP.QSLVVRQGENCVLQCNYS	VTP......DNH	LRWFKQDTGKGLVSLTV	LVHE...NDK	TSN.....GRYSATLDKDA.KHSTLHITATLLDDTATYIC	VVGDRGSALGRLH	CVVGDRGSALGRLHF	RGSALGRLHFGAGTQLIVIP	FGAGTQLIVIP	CTL	Cluster2	----VVGDRGSALG---RLH
HKTCYBBXY_2_IDT-DUI-NXT-161	TRA	productive	Musmus TRAV11*01 F, or Musmus TRAV11D*01 F	Musmus TRAJ18*01 F			KTQVEQSP.QSLVVRQGENCVLQCNYSVTP......DNHLRWFKQDTGKGLVSLTVLVHE...NDKTSN.....GRYSATLDKDA.KHSTLHITATLLDDTATYICVVGDRGSALGRLHFGAGTQLIVIP	KTQVEQSP.QSLVVRQGENCVLQCNYSVTP......DNHLRWFKQDTGKGLVSLTVLVHE...NDKTSN.....GRYSATLDKDA.KHSTLHITATLLDDTATYICVVG	KTQVEQSP.QSLVVRQGENCVLQCNYS	VTP......DNH	LRWFKQDTGKGLVSLTV	LVHE...NDK	TSN.....GRYSATLDKDA.KHSTLHITATLLDDTATYIC	VVGDRGSALGRLH	CVVGDRGSALGRLHF	RGSALGRLHFGAGTQLIVIP	FGAGTQLIVIP	CTL	Cluster2	----VVGDRGSALG---RLH
HKTCYBBXY_2_IDT-DUI-NXT-162	TRA	productive	Musmus TRAV11*01 F, or Musmus TRAV11D*01 F	Musmus TRAJ18*01 F			KTQVEQSP.QSLVVRQGENCVLQCNYSVTP......DNHLRWFKQDTGKGLVSLTVLVHE...NDKTSN.....GRYSATLDKDA.KHSTLHITATLLDDTATYICVVGDRGSALGRLHFGAGTQLIVIP	KTQVEQSP.QSLVVRQGENCVLQCNYSVTP......DNHLRWFKQDTGKGLVSLTVLVHE...NDKTSN.....GRYSATLDKDA.KHSTLHITATLLDDTATYICVVG	KTQVEQSP.QSLVVRQGENCVLQCNYS	VTP......DNH	LRWFKQDTGKGLVSLTV	LVHE...NDK	TSN.....GRYSATLDKDA.KHSTLHITATLLDDTATYIC	VVGDRGSALGRLH	CVVGDRGSALGRLHF	RGSALGRLHFGAGTQLIVIP	FGAGTQLIVIP	CTL	Cluster4	----VVGDRGSALG---RLH
HKTCYBBXY_2_IDT-DUI-NXT-162	TRA	productive	Musmus TRAV15D-1/DV6D-1*02 F	Musmus TRAJ32*02 (F)			AQKVIQVW.STASRQEGEELTLDCSYETSQV.....LYHLFWYKHLLSGEMVFLIRQMSS..STAKERS.....GRYSVVFQKSL.KSISLVISALQPDDSGKYFCALWEQNYGGSGNKLIFGTGTLLSVKP	AQKVIQVW.STASRQEGEELTLDCSYETSQV.....LYHLFWYKHLLSGEMVFLIRQMSS..STAKERS.....GRYSVVFQKSL.KSISLVISALQPDDSGKYFCALWE	AQKVIQVW.STASRQEGEELTLDCSYE	TSQV.....LYH	LFWYKHLLSGEMVFLIR	QMSS..STAK	ERS.....GRYSVVFQKSL.KSISLVISALQPDDSGKYFC	ALWEQNYGGSGNKLI	CALWEQNYGGSGNKLIF	SGNKLIFGTGTLLSVKP	FGTGTLLSVKP	CTL	Cluster4	----VVGDRGSALG---RLH
HKTCYBBXY_2_IDT-DUI-NXT-164	TRA	productive	Musmus TRAV11*01 F, or Musmus TRAV11D*01 F	Musmus TRAJ18*01 F			KTQVEQSP.QSLVVRQGENCVLQCNYSVTP......DNHLRWFKQDTGKGLVSLTVLVHE...NDKTSN.....GRYSATLDKDA.KHSTLHITATLLDDTATYICVVGDRGSALGRLHFGAGTQLIVIP	KTQVEQSP.QSLVVRQGENCVLQCNYSVTP......DNHLRWFKQDTGKGLVSLTVLVHE...NDKTSN.....GRYSATLDKDA.KHSTLHITATLLDDTATYICVV	KTQVEQSP.QSLVVRQGENCVLQCNYS	VTP......DNH	LRWFKQDTGKGLVSLTV	LVHE...NDK	TSN.....GRYSATLDKDA.KHSTLHITATLLDDTATYIC	VVGDRGSALGRLH	CVVGDRGSALGRLHF	DRGSALGRLHFGAGTQLIVIP	FGAGTQLIVIP	TTC	Cluster4	----VVGDRGSALG---RLH
HKTCYBBXY_2_IDT-DUI-NXT-165	TRA	productive	Musmus TRAV11*01 F, or Musmus TRAV11D*01 F	Musmus TRAJ18*01 F			KTQVEQSP.QSLVVRQGENCVLQCNYSVTP......DNHLRWFKQDTGKGLVSLTVLVHE...NDKTSN.....GRYSATLDKDA.KHSTLHITATLLDDTATYICVVGDRGSALGRLHFGAGTQLIVIP	KTQVEQSP.QSLVVRQGENCVLQCNYSVTP......DNHLRWFKQDTGKGLVSLTVLVHE...NDKTSN.....GRYSATLDKDA.KHSTLHITATLLDDTATYICVVG	KTQVEQSP.QSLVVRQGENCVLQCNYS	VTP......DNH	LRWFKQDTGKGLVSLTV	LVHE...NDK	TSN.....GRYSATLDKDA.KHSTLHITATLLDDTATYIC	VVGDRGSALGRLH	CVVGDRGSALGRLHF	RGSALGRLHFGAGTQLIVIP	FGAGTQLIVIP	TTC	Cluster5	----VVGDRGSALG---RLH
HKTCYBBXY_2_IDT-DUI-NXT-167	TRA	productive	Musmus TRAV11*01 F, or Musmus TRAV11D*01 F	Musmus TRAJ18*01 F			KTQVEQSP.QSLVVRQGENCVLQCNYSVTP......DNHLRWFKQDTGKGLVSLTVLVHE...NDKTSN.....GRYSATLDKDA.KHSTLHITATLLDDTATYICVVGDRGSALGRLHFGAGTQLIVIP	KTQVEQSP.QSLVVRQGENCVLQCNYSVTP......DNHLRWFKQDTGKGLVSLTVLVHE...NDKTSN.....GRYSATLDKDA.KHSTLHITATLLDDTATYICVVG	KTQVEQSP.QSLVVRQGENCVLQCNYS	VTP......DNH	LRWFKQDTGKGLVSLTV	LVHE...NDK	TSN.....GRYSATLDKDA.KHSTLHITATLLDDTATYIC	VVGDRGSALGRLH	CVVGDRGSALGRLHF	RGSALGRLHFGAGTQLIVIP	FGAGTQLIVIP	TTC	Cluster2	----VVGDRGSALG---RLH
HKTCYBBXY_2_IDT-DUI-NXT-169	TRA	productive	Musmus TRAV11*01 F, or Musmus TRAV11D*01 F	Musmus TRAJ18*01 F			KTQVEQSP.QSLVVRQGENCVLQCNYSVTP......DNHLRWFKQDTGKGLVSLTVLVHE...NDKTSN.....GRYSATLDKDA.KHSTLHITATLLDDTATYICVVGDRGSALGRLHFGAGTQLIVIP	KTQVEQSP.QSLVVRQGENCVLQCNYSVTP......DNHLRWFKQDTGKGLVSLTVLVHE...NDKTSN.....GRYSATLDKDA.KHSTLHITATLLDDTATYICVV	KTQVEQSP.QSLVVRQGENCVLQCNYS	VTP......DNH	LRWFKQDTGKGLVSLTV	LVHE...NDK	TSN.....GRYSATLDKDA.KHSTLHITATLLDDTATYIC	VVGDRGSALGRLH	CVVGDRGSALGRLHF	DRGSALGRLHFGAGTQLIVIP	FGAGTQLIVIP	CTL	Cluster4	----VVGDRGSALG---RLH
HKTCYBBXY_2_IDT-DUI-NXT-170	TRA	productive	Musmus TRAV11*01 F, or Musmus TRAV11D*01 F	Musmus TRAJ18*01 F			KTQVEQSP.QSLVVRQGENCVLQCNYSVTP......DNHLRWFKQDTGKGLVSLTVLVHE...NDKTSN.....GRYSATLDKDA.KHSTLHITATLLDDTATYICVVGDRGSALGRLHFGAGTQLIVIP	KTQVEQSP.QSLVVRQGENCVLQCNYSVTP......DNHLRWFKQDTGKGLVSLTVLVHE...NDKTSN.....GRYSATLDKDA.KHSTLHITATLLDDTATYICVV	KTQVEQSP.QSLVVRQGENCVLQCNYS	VTP......DNH	LRWFKQDTGKGLVSLTV	LVHE...NDK	TSN.....GRYSATLDKDA.KHSTLHITATLLDDTATYIC	VVGDRGSALGRLH	CVVGDRGSALGRLHF	DRGSALGRLHFGAGTQLIVIP	FGAGTQLIVIP	CTL	Cluster2	----VVGDRGSALG---RLH
HKTCYBBXY_2_IDT-DUI-NXT-171	TRA	productive	Musmus TRAV11*01 F, or Musmus TRAV11D*01 F	Musmus TRAJ18*01 F			KTQVEQSP.QSLVVRQGENCVLQCNYSVTP......DNHLRWFKQDTGKGLVSLTVLVHE...NDKTSN.....GRYSATLDKDA.KHSTLHITATLLDDTATYICVVGDRGSALGRLHFGAGTQLIVIP	KTQVEQSP.QSLVVRQGENCVLQCNYSVTP......DNHLRWFKQDTGKGLVSLTVLVHE...NDKTSN.....GRYSATLDKDA.KHSTLHITATLLDDTATYICVVG	KTQVEQSP.QSLVVRQGENCVLQCNYS	VTP......DNH	LRWFKQDTGKGLVSLTV	LVHE...NDK	TSN.....GRYSATLDKDA.KHSTLHITATLLDDTATYIC	VVGDRGSALGRLH	CVVGDRGSALGRLHF	RGSALGRLHFGAGTQLIVIP	FGAGTQLIVIP	CTL	Cluster2	----VVGDRGSALG---RLH
HKTCYBBXY_2_IDT-DUI-NXT-172	TRA	productive	Musmus TRAV11*01 F, or Musmus TRAV11D*01 F	Musmus TRAJ18*01 F			KTQVEQSP.QSLVVRQGENCVLQCNYSVTP......DNHLRWFKQDTGKGLVSLTVLVHE...NDKTSN.....GRYSATLDKDA.KHSTLHITATLLDDTATYICVVGDRGSALGRLHFGAGTQLIVIP	KTQVEQSP.QSLVVRQGENCVLQCNYSVTP......DNHLRWFKQDTGKGLVSLTVLVHE...NDKTSN.....GRYSATLDKDA.KHSTLHITATLLDDTATYICVVG	KTQVEQSP.QSLVVRQGENCVLQCNYS	VTP......DNH	LRWFKQDTGKGLVSLTV	LVHE...NDK	TSN.....GRYSATLDKDA.KHSTLHITATLLDDTATYIC	VVGDRGSALGRLH	CVVGDRGSALGRLHF	RGSALGRLHFGAGTQLIVIP	FGAGTQLIVIP	CTL	Cluster2	----VVGDRGSALG---RLH
HKTCYBBXY_2_IDT-DUI-NXT-173	TRA	productive	Musmus TRAV11*01 F, or Musmus TRAV11D*01 F	Musmus TRAJ18*01 F			KTQVEQSP.QSLVVRQGENCVLQCNYSVTP......DNHLRWFKQDTGKGLVSLTVLVHE...NDKTSN.....GRYSATLDKDA.KHSTLHITATLLDDTATYICVVGDRGSALGRLHFGAGTQLIVIP	KTQVEQSP.QSLVVRQGENCVLQCNYSVTP......DNHLRWFKQDTGKGLVSLTVLVHE...NDKTSN.....GRYSATLDKDA.KHSTLHITATLLDDTATYICVVG	KTQVEQSP.QSLVVRQGENCVLQCNYS	VTP......DNH	LRWFKQDTGKGLVSLTV	LVHE...NDK	TSN.....GRYSATLDKDA.KHSTLHITATLLDDTATYIC	VVGDRGSALGRLH	CVVGDRGSALGRLHF	RGSALGRLHFGAGTQLIVIP	FGAGTQLIVIP	CTL	Cluster2	----VVGDRGSALG---RLH
HKTCYBBXY_2_IDT-DUI-NXT-174	TRA	productive	Musmus TRAV11*01 F, or Musmus TRAV11D*01 F	Musmus TRAJ18*01 F			KTQVEQSP.QSLVVRQGENCVLQCNYSVTP......DNHLRWFKQDTGKGLVSLTVLVHE...NDKTSN.....GRYSATLDKDA.KHSTLHITATLLDDTATYICVVGDRGSALGRLHFGAGTQLIVIP	KTQVEQSP.QSLVVRQGENCVLQCNYSVTP......DNHLRWFKQDTGKGLVSLTVLVHE...NDKTSN.....GRYSATLDKDA.KHSTLHITATLLDDTATYICVV	KTQVEQSP.QSLVVRQGENCVLQCNYS	VTP......DNH	LRWFKQDTGKGLVSLTV	LVHE...NDK	TSN.....GRYSATLDKDA.KHSTLHITATLLDDTATYIC	VVGDRGSALGRLH	CVVGDRGSALGRLHF	DRGSALGRLHFGAGTQLIVIP	FGAGTQLIVIP	CTL	Cluster4	----VVGDRGSALG---RLH
HKTCYBBXY_2_IDT-DUI-NXT-176	TRA	productive	Musmus TRAV11*01 F, or Musmus TRAV11D*01 F	Musmus TRAJ18*01 F			KTQVEQSP.QSLVVRQGENCVLQCNYSVTP......DNHLRWFKQDTGKGLVSLTVLVHE...NDKTSN.....GRYSATLDKDA.KHSTLHITATLLDDTATYICVVGDRGSALGRLHFGAGTQLIVIP	KTQVEQSP.QSLVVRQGENCVLQCNYSVTP......DNHLRWFKQDTGKGLVSLTVLVHE...NDKTSN.....GRYSATLDKDA.KHSTLHITATLLDDTATYICVVG	KTQVEQSP.QSLVVRQGENCVLQCNYS	VTP......DNH	LRWFKQDTGKGLVSLTV	LVHE...NDK	TSN.....GRYSATLDKDA.KHSTLHITATLLDDTATYIC	VVGDRGSALGRLH	CVVGDRGSALGRLHF	RGSALGRLHFGAGTQLIVIP	FGAGTQLIVIP	TTC	Cluster4	----VVGDRGSALG---RLH
HKTCYBBXY_2_IDT-DUI-NXT-177	TRA	productive	Musmus TRAV11*01 F, or Musmus TRAV11D*01 F	Musmus TRAJ18*01 F			KTQVEQSP.QSLVVRQGENCVLQCNYSVTP......DNHLRWFKQDTGKGLVSLTVLVHE...NDKTSN.....GRYSATLDKDA.KHSTLHITATLLDDTATYICVVGDRGSALGRLHFGAGTQLIVIP	KTQVEQSP.QSLVVRQGENCVLQCNYSVTP......DNHLRWFKQDTGKGLVSLTVLVHE...NDKTSN.....GRYSATLDKDA.KHSTLHITATLLDDTATYICVV	KTQVEQSP.QSLVVRQGENCVLQCNYS	VTP......DNH	LRWFKQDTGKGLVSLTV	LVHE...NDK	TSN.....GRYSATLDKDA.KHSTLHITATLLDDTATYIC	VVGDRGSALGRLH	CVVGDRGSALGRLHF	DRGSALGRLHFGAGTQLIVIP	FGAGTQLIVIP	TTC	Cluster4	----VVGDRGSALG---RLH
HKTCYBBXY_2_IDT-DUI-NXT-178	TRA	productive	Musmus TRAV11*01 F, or Musmus TRAV11D*01 F	Musmus TRAJ18*01 F			KTQVEQSP.QSLVVRQGENCVLQCNYSVTP......DNHLRWFKQDTGKGLVSLTVLVHE...NDKTSN.....GRYSATLDKDA.KHSTLHITATLLDDTATYICVVGDRGSALGRLHFGAGTQLIVIP	KTQVEQSP.QSLVVRQGENCVLQCNYSVTP......DNHLRWFKQDTGKGLVSLTVLVHE...NDKTSN.....GRYSATLDKDA.KHSTLHITATLLDDTATYICVV	KTQVEQSP.QSLVVRQGENCVLQCNYS	VTP......DNH	LRWFKQDTGKGLVSLTV	LVHE...NDK	TSN.....GRYSATLDKDA.KHSTLHITATLLDDTATYIC	VVGDRGSALGRLH	CVVGDRGSALGRLHF	DRGSALGRLHFGAGTQLIVIP	FGAGTQLIVIP	TTC	Cluster5	----VVGDRGSALG---RLH
HKTCYBBXY_2_IDT-DUI-NXT-180	TRA	productive	Musmus TRAV11*01 F, or Musmus TRAV11D*01 F	Musmus TRAJ18*01 F			KTQVEQSP.QSLVVRQGENCVLQCNYSVTP......DNHLRWFKQDTGKGLVSLTVLVHE...NDKTSN.....GRYSATLDKDA.KHSTLHITATLLDDTATYICVVGDRGSALGRLHFGAGTQLIVIP	KTQVEQSP.QSLVVRQGENCVLQCNYSVTP......DNHLRWFKQDTGKGLVSLTVLVHE...NDKTSN.....GRYSATLDKDA.KHSTLHITATLLDDTATYICVVG	KTQVEQSP.QSLVVRQGENCVLQCNYS	VTP......DNH	LRWFKQDTGKGLVSLTV	LVHE...NDK	TSN.....GRYSATLDKDA.KHSTLHITATLLDDTATYIC	VVGDRGSALGRLH	CVVGDRGSALGRLHF	RGSALGRLHFGAGTQLIVIP	FGAGTQLIVIP	TTC	Cluster4	----VVGDRGSALG---RLH
HKTCYBBXY_2_IDT-DUI-NXT-181	TRA	productive	Musmus TRAV11*01 F, or Musmus TRAV11D*01 F	Musmus TRAJ18*01 F			KTQVEQSP.QSLVVRQGENCVLQCNYSVTP......DNHLRWFKQDTGKGLVSLTVLVHE...NDKTSN.....GRYSATLDKDA.KHSTLHITATLLDDTATYICVVVDRGSALGRLHFGAGTQLIVIP	KTQVEQSP.QSLVVRQGENCVLQCNYSVTP......DNHLRWFKQDTGKGLVSLTVLVHE...NDKTSN.....GRYSATLDKDA.KHSTLHITATLLDDTATYICVV	KTQVEQSP.QSLVVRQGENCVLQCNYS	VTP......DNH	LRWFKQDTGKGLVSLTV	LVHE...NDK	TSN.....GRYSATLDKDA.KHSTLHITATLLDDTATYIC	VVVDRGSALGRLH	CVVVDRGSALGRLHF	DRGSALGRLHFGAGTQLIVIP	FGAGTQLIVIP	CTL	Cluster2	----VVVDRGSALG---RLH
HKTCYBBXY_2_IDT-DUI-NXT-182	TRA	productive	Musmus TRAV11*01 F, or Musmus TRAV11D*01 F	Musmus TRAJ18*01 F			KTQVEQSP.QSLVVRQGENCVLQCNYSVTP......DNHLRWFKQDTGKGLVSLTVLVHE...NDKTSN.....GRYSATLDKDA.KHSTLHITATLLDDTATYICVVGDRGSALGRLHFGAGTQLIVIP	KTQVEQSP.QSLVVRQGENCVLQCNYSVTP......DNHLRWFKQDTGKGLVSLTVLVHE...NDKTSN.....GRYSATLDKDA.KHSTLHITATLLDDTATYICVVG	KTQVEQSP.QSLVVRQGENCVLQCNYS	VTP......DNH	LRWFKQDTGKGLVSLTV	LVHE...NDK	TSN.....GRYSATLDKDA.KHSTLHITATLLDDTATYIC	VVGDRGSALGRLH	CVVGDRGSALGRLHF	RGSALGRLHFGAGTQLIVIP	FGAGTQLIVIP	CTL	Cluster2	----VVGDRGSALG---RLH
HKTCYBBXY_2_IDT-DUI-NXT-183	TRA	productive	Musmus TRAV11*01 F, or Musmus TRAV11D*01 F	Musmus TRAJ18*01 F			KTQVEQSP.QSLVVRQGENCVLQCNYSVTP......DNHLRWFKQDTGKGLVSLTVLVHE...NDKTSN.....GRYSATLDKDA.KHSTLHITATLLDDTATYICVVGDRGSALGRLHFGAGTQLIVIP	KTQVEQSP.QSLVVRQGENCVLQCNYSVTP......DNHLRWFKQDTGKGLVSLTVLVHE...NDKTSN.....GRYSATLDKDA.KHSTLHITATLLDDTATYICVV	KTQVEQSP.QSLVVRQGENCVLQCNYS	VTP......DNH	LRWFKQDTGKGLVSLTV	LVHE...NDK	TSN.....GRYSATLDKDA.KHSTLHITATLLDDTATYIC	VVGDRGSALGRLH	CVVGDRGSALGRLHF	DRGSALGRLHFGAGTQLIVIP	FGAGTQLIVIP	CTL	Cluster2	----VVGDRGSALG---RLH
HKTCYBBXY_2_IDT-DUI-NXT-184	TRA	productive	Musmus TRAV11*01 F, or Musmus TRAV11D*01 F	Musmus TRAJ18*01 F			KTQVEQSP.QSLVVRQGENCVLQCNYSVTP......DNHLRWFKQDTGKGLVSLTVLVHE...NDKTSN.....GRYSATLDKDA.KHSTLHITATLLDDTATYICVVGDRGSALGRLHFGAGTQLIVIP	KTQVEQSP.QSLVVRQGENCVLQCNYSVTP......DNHLRWFKQDTGKGLVSLTVLVHE...NDKTSN.....GRYSATLDKDA.KHSTLHITATLLDDTATYICVV	KTQVEQSP.QSLVVRQGENCVLQCNYS	VTP......DNH	LRWFKQDTGKGLVSLTV	LVHE...NDK	TSN.....GRYSATLDKDA.KHSTLHITATLLDDTATYIC	VVGDRGSALGRLH	CVVGDRGSALGRLHF	DRGSALGRLHFGAGTQLIVIP	FGAGTQLIVIP	CTL	Cluster2	----VVGDRGSALG---RLH
HKTCYBBXY_2_IDT-DUI-NXT-185	TRA	productive	Musmus TRAV11*01 F, or Musmus TRAV11D*01 F	Musmus TRAJ18*01 F			KTQVEQSP.QSLVVRQGENCVLQCNYSVTP......DNHLRWFKQDTGKGLVSLTVLVHE...NDKTSN.....GRYSATLDKDA.KHSTLHITATLLDDTATYICVVGDRGSALGRLHFGAGTQLIVIP	KTQVEQSP.QSLVVRQGENCVLQCNYSVTP......DNHLRWFKQDTGKGLVSLTVLVHE...NDKTSN.....GRYSATLDKDA.KHSTLHITATLLDDTATYICVV	KTQVEQSP.QSLVVRQGENCVLQCNYS	VTP......DNH	LRWFKQDTGKGLVSLTV	LVHE...NDK	TSN.....GRYSATLDKDA.KHSTLHITATLLDDTATYIC	VVGDRGSALGRLH	CVVGDRGSALGRLHF	DRGSALGRLHFGAGTQLIVIP	FGAGTQLIVIP	CTL	Cluster2	----VVGDRGSALG---RLH
HKTCYBBXY_2_IDT-DUI-NXT-186	TRA	productive	Musmus TRAV11*01 F, or Musmus TRAV11D*01 F	Musmus TRAJ18*01 F			KTQVEQSP.QSLVVRQGENCVLQCNYSVTP......DNHLRWFKQDTGKGLVSLTVLVHE...NDKTSN.....GRYSATLDKDA.KHSTLHITATLLDDTATYICVVGDRGSALGRLHFGAGTQLIVIP	KTQVEQSP.QSLVVRQGENCVLQCNYSVTP......DNHLRWFKQDTGKGLVSLTVLVHE...NDKTSN.....GRYSATLDKDA.KHSTLHITATLLDDTATYICVV	KTQVEQSP.QSLVVRQGENCVLQCNYS	VTP......DNH	LRWFKQDTGKGLVSLTV	LVHE...NDK	TSN.....GRYSATLDKDA.KHSTLHITATLLDDTATYIC	VVGDRGSALGRLH	CVVGDRGSALGRLHF	DRGSALGRLHFGAGTQLIVIP	FGAGTQLIVIP	CTL	Cluster2	----VVGDRGSALG---RLH
HKTCYBBXY_2_IDT-DUI-NXT-188	TRA	productive	Musmus TRAV11*01 F, or Musmus TRAV11D*01 F	Musmus TRAJ18*01 F			KTQVEQSP.QSLVVRQGENCVLQCNYSVTP......DNHLRWFKQDTGKGLVSLTVLVHE...NDKTSN.....GRYSATLDKDA.KHSTLHITATLLDDTATYICVVGDRGSALGRLHFGAGTQLIVIP	KTQVEQSP.QSLVVRQGENCVLQCNYSVTP......DNHLRWFKQDTGKGLVSLTVLVHE...NDKTSN.....GRYSATLDKDA.KHSTLHITATLLDDTATYICVV	KTQVEQSP.QSLVVRQGENCVLQCNYS	VTP......DNH	LRWFKQDTGKGLVSLTV	LVHE...NDK	TSN.....GRYSATLDKDA.KHSTLHITATLLDDTATYIC	VVGDRGSALGRLH	CVVGDRGSALGRLHF	DRGSALGRLHFGAGTQLIVIP	FGAGTQLIVIP	TTC	Cluster4	----VVGDRGSALG---RLH
HKTCYBBXY_2_IDT-DUI-NXT-189	TRA	productive	Musmus TRAV11*01 F, or Musmus TRAV11D*01 F	Musmus TRAJ18*01 F			KTQVEQSP.QSLVVRQGENCVLQCNYSVTP......DNHLRWFKQDTGKGLVSLTVLVHE...NDKTSN.....GRYSATLDKDA.KHSTLHITATLLDDTATYICVVGDRGSALGRLHFGAGTQLIVIP	KTQVEQSP.QSLVVRQGENCVLQCNYSVTP......DNHLRWFKQDTGKGLVSLTVLVHE...NDKTSN.....GRYSATLDKDA.KHSTLHITATLLDDTATYICVV	KTQVEQSP.QSLVVRQGENCVLQCNYS	VTP......DNH	LRWFKQDTGKGLVSLTV	LVHE...NDK	TSN.....GRYSATLDKDA.KHSTLHITATLLDDTATYIC	VVGDRGSALGRLH	CVVGDRGSALGRLHF	DRGSALGRLHFGAGTQLIVIP	FGAGTQLIVIP	TTC	Cluster5	----VVGDRGSALG---RLH
HKTCYBBXY_2_IDT-DUI-NXT-190	TRA	productive	Musmus TRAV11*01 F, or Musmus TRAV11D*01 F	Musmus TRAJ18*01 F			KTQVEQSP.QSLVVRQGENCVLQCNYSVTP......DNHLRWFKQDTGKGLVSLTVLVHE...NDKTSN.....GRYSATLDKDA.KHSTLHITATLLDDTATYICVVGDRGSALGRLHFGAGTQLIVIP	KTQVEQSP.QSLVVRQGENCVLQCNYSVTP......DNHLRWFKQDTGKGLVSLTVLVHE...NDKTSN.....GRYSATLDKDA.KHSTLHITATLLDDTATYICVVG	KTQVEQSP.QSLVVRQGENCVLQCNYS	VTP......DNH	LRWFKQDTGKGLVSLTV	LVHE...NDK	TSN.....GRYSATLDKDA.KHSTLHITATLLDDTATYIC	VVGDRGSALGRLH	CVVGDRGSALGRLHF	RGSALGRLHFGAGTQLIVIP	FGAGTQLIVIP	TTC	Cluster2	----VVGDRGSALG---RLH
HKTCYBBXY_2_IDT-DUI-NXT-20	TRA	productive	Musmus TRAV11*01 F, or Musmus TRAV11D*01 F	Musmus TRAJ18*01 F			KTQVEQSP.QSLVVRQGENCVLQCNYSVTP......DNHLRWFKQDTGKGLVSLTVLVHE...NDKTSN.....GRYSATLDKDA.KHSTLHITATLLDDTATYICVVVDRGSALGRLHFGAGTQLIVIP	KTQVEQSP.QSLVVRQGENCVLQCNYSVTP......DNHLRWFKQDTGKGLVSLTVLVHE...NDKTSN.....GRYSATLDKDA.KHSTLHITATLLDDTATYICVV	KTQVEQSP.QSLVVRQGENCVLQCNYS	VTP......DNH	LRWFKQDTGKGLVSLTV	LVHE...NDK	TSN.....GRYSATLDKDA.KHSTLHITATLLDDTATYIC	VVVDRGSALGRLH	CVVVDRGSALGRLHF	DRGSALGRLHFGAGTQLIVIP	FGAGTQLIVIP	TTC	Cluster4	----VVVDRGSALG---RLH
HKTCYBBXY_2_IDT-DUI-NXT-22	TRA	productive	Musmus TRAV11*01 F, or Musmus TRAV11D*01 F	Musmus TRAJ18*01 F			KTQVEQSP.QSLVVRQGENCVLQCNYSVTP......DNHLRWFKQDTGKGLVSLTVLVHE...NDKTSN.....GRYSATLDKDA.KHSTLHITATLLDDTATYICVVGDRGSALGRLHFGAGTQLIVIP	KTQVEQSP.QSLVVRQGENCVLQCNYSVTP......DNHLRWFKQDTGKGLVSLTVLVHE...NDKTSN.....GRYSATLDKDA.KHSTLHITATLLDDTATYICVVG	KTQVEQSP.QSLVVRQGENCVLQCNYS	VTP......DNH	LRWFKQDTGKGLVSLTV	LVHE...NDK	TSN.....GRYSATLDKDA.KHSTLHITATLLDDTATYIC	VVGDRGSALGRLH	CVVGDRGSALGRLHF	RGSALGRLHFGAGTQLIVIP	FGAGTQLIVIP	TTC	Cluster4	----VVGDRGSALG---RLH
HKTCYBBXY_2_IDT-DUI-NXT-23	TRA	productive	Musmus TRAV11*01 F, or Musmus TRAV11D*01 F	Musmus TRAJ18*01 F			KTQVEQSP.QSLVVRQGENCVLQCNYSVTP......DNHLRWFKQDTGKGLVSLTVLVHE...NDKTSN.....GRYSATLDKDA.KHSTLHITATLLDDTATYICVVGDRGSALGRLHFGAGTQLIVIP	KTQVEQSP.QSLVVRQGENCVLQCNYSVTP......DNHLRWFKQDTGKGLVSLTVLVHE...NDKTSN.....GRYSATLDKDA.KHSTLHITATLLDDTATYICVV	KTQVEQSP.QSLVVRQGENCVLQCNYS	VTP......DNH	LRWFKQDTGKGLVSLTV	LVHE...NDK	TSN.....GRYSATLDKDA.KHSTLHITATLLDDTATYIC	VVGDRGSALGRLH	CVVGDRGSALGRLHF	DRGSALGRLHFGAGTQLIVIP	FGAGTQLIVIP	TTC	Cluster4	----VVGDRGSALG---RLH
HKTCYBBXY_2_IDT-DUI-NXT-27	TRA	productive	Musmus TRAV11*01 F, or Musmus TRAV11D*01 F	Musmus TRAJ18*01 F			KTQVEQSP.QSLVVRQGENCVLQCNYSVTP......DNHLRWFKQDTGKGLVSLTVLVHE...NDKTSN.....GRYSATLDKDA.KHSTLHITATLLDDTATYICVVGDRGSALGRLHFGAGTQLIVIP	KTQVEQSP.QSLVVRQGENCVLQCNYSVTP......DNHLRWFKQDTGKGLVSLTVLVHE...NDKTSN.....GRYSATLDKDA.KHSTLHITATLLDDTATYICVV	KTQVEQSP.QSLVVRQGENCVLQCNYS	VTP......DNH	LRWFKQDTGKGLVSLTV	LVHE...NDK	TSN.....GRYSATLDKDA.KHSTLHITATLLDDTATYIC	VVGDRGSALGRLH	CVVGDRGSALGRLHF	DRGSALGRLHFGAGTQLIVIP	FGAGTQLIVIP	CTL	Cluster2	----VVGDRGSALG---RLH
HKTCYBBXY_2_IDT-DUI-NXT-3	TRA	productive	Musmus TRAV11*01 F, or Musmus TRAV11D*01 F	Musmus TRAJ18*01 F			KTQVEQSP.QSLVVRQGENCVLQCNYSVTP......DNHLRWFKQDTGKGLVSLTVLVHE...NDKTSN.....GRYSATLDKDA.KHSTLHITATLLDDTATYICVVGDRGSALGRLHFGAGTQLIVIP	KTQVEQSP.QSLVVRQGENCVLQCNYSVTP......DNHLRWFKQDTGKGLVSLTVLVHE...NDKTSN.....GRYSATLDKDA.KHSTLHITATLLDDTATYICVV	KTQVEQSP.QSLVVRQGENCVLQCNYS	VTP......DNH	LRWFKQDTGKGLVSLTV	LVHE...NDK	TSN.....GRYSATLDKDA.KHSTLHITATLLDDTATYIC	VVGDRGSALGRLH	CVVGDRGSALGRLHF	DRGSALGRLHFGAGTQLIVIP	FGAGTQLIVIP	CTL	Cluster4	----VVGDRGSALG---RLH
HKTCYBBXY_2_IDT-DUI-NXT-31	TRA	productive	Musmus TRAV11*01 F, or Musmus TRAV11D*01 F	Musmus TRAJ18*01 F			KTQVEQSP.QSLVVRQGENCVLQCNYSVTP......DNHLRWFKQDTGKGLVSLTVLVHE...NDKTSN.....GRYSATLDKDA.KHSTLHITATLLDDTATYICVVGDRGSALGRLHFGAGTQLIVIP	KTQVEQSP.QSLVVRQGENCVLQCNYSVTP......DNHLRWFKQDTGKGLVSLTVLVHE...NDKTSN.....GRYSATLDKDA.KHSTLHITATLLDDTATYICVVG	KTQVEQSP.QSLVVRQGENCVLQCNYS	VTP......DNH	LRWFKQDTGKGLVSLTV	LVHE...NDK	TSN.....GRYSATLDKDA.KHSTLHITATLLDDTATYIC	VVGDRGSALGRLH	CVVGDRGSALGRLHF	RGSALGRLHFGAGTQLIVIP	FGAGTQLIVIP	TTC	Cluster2	----VVGDRGSALG---RLH
HKTCYBBXY_2_IDT-DUI-NXT-35	TRA	productive	Musmus TRAV11*01 F, or Musmus TRAV11D*01 F	Musmus TRAJ18*01 F			KTQVEQSP.QSLVVRQGENCVLQCNYSVTP......DNHLRWFKQDTGKGLVSLTVLVHE...NDKTSN.....GRYSATLDKDA.KHSTLHITATLLDDTATYICVVGDRGSALGRLHFGAGTQLIVIP	KTQVEQSP.QSLVVRQGENCVLQCNYSVTP......DNHLRWFKQDTGKGLVSLTVLVHE...NDKTSN.....GRYSATLDKDA.KHSTLHITATLLDDTATYICVV	KTQVEQSP.QSLVVRQGENCVLQCNYS	VTP......DNH	LRWFKQDTGKGLVSLTV	LVHE...NDK	TSN.....GRYSATLDKDA.KHSTLHITATLLDDTATYIC	VVGDRGSALGRLH	CVVGDRGSALGRLHF	DRGSALGRLHFGAGTQLIVIP	FGAGTQLIVIP	TTC	Cluster4	----VVGDRGSALG---RLH
HKTCYBBXY_2_IDT-DUI-NXT-36	TRA	productive	Musmus TRAV11*01 F, or Musmus TRAV11D*01 F	Musmus TRAJ18*01 F			KTQVEQSP.QSLVVRQGENCVLQCNYSVTP......DNHLRWFKQDTGKGLVSLTVLVHE...NDKTSN.....GRYSATLDKDA.KHSTLHITATLLDDTATYICVVGDRGSALGRLHFGAGTQLIVIP	KTQVEQSP.QSLVVRQGENCVLQCNYSVTP......DNHLRWFKQDTGKGLVSLTVLVHE...NDKTSN.....GRYSATLDKDA.KHSTLHITATLLDDTATYICVV	KTQVEQSP.QSLVVRQGENCVLQCNYS	VTP......DNH	LRWFKQDTGKGLVSLTV	LVHE...NDK	TSN.....GRYSATLDKDA.KHSTLHITATLLDDTATYIC	VVGDRGSALGRLH	CVVGDRGSALGRLHF	DRGSALGRLHFGAGTQLIVIP	FGAGTQLIVIP	TTC	Cluster4	----VVGDRGSALG---RLH
HKTCYBBXY_2_IDT-DUI-NXT-37	TRA	productive	Musmus TRAV11*01 F, or Musmus TRAV11D*01 F	Musmus TRAJ18*01 F			KTQVEQSP.QSLVVRQGENCVLQCNYSVTP......DNHLRWFKQDTGKGLVSLTVLVHE...NDKTSN.....GRYSATLDKDA.KHSTLHITATLLDDTATYICVVGDRGSALGRLHFGAGTQLIVIP	KTQVEQSP.QSLVVRQGENCVLQCNYSVTP......DNHLRWFKQDTGKGLVSLTVLVHE...NDKTSN.....GRYSATLDKDA.KHSTLHITATLLDDTATYICVVG	KTQVEQSP.QSLVVRQGENCVLQCNYS	VTP......DNH	LRWFKQDTGKGLVSLTV	LVHE...NDK	TSN.....GRYSATLDKDA.KHSTLHITATLLDDTATYIC	VVGDRGSALGRLH	CVVGDRGSALGRLHF	RGSALGRLHFGAGTQLIVIP	FGAGTQLIVIP	CTL	Cluster4	----VVGDRGSALG---RLH
HKTCYBBXY_2_IDT-DUI-NXT-38	TRA	productive	Musmus TRAV11*01 F, or Musmus TRAV11D*01 F	Musmus TRAJ18*01 F			KTQVEQSP.QSLVVRQGENCVLQCNYSVTP......DNHLRWFKQDTGKGLVSLTVLVHE...NDKTSN.....GRYSATLDKDA.KHSTLHITATLLDDTATYICVVVDRGSALGRLHFGAGTQLIVIP	KTQVEQSP.QSLVVRQGENCVLQCNYSVTP......DNHLRWFKQDTGKGLVSLTVLVHE...NDKTSN.....GRYSATLDKDA.KHSTLHITATLLDDTATYICVV	KTQVEQSP.QSLVVRQGENCVLQCNYS	VTP......DNH	LRWFKQDTGKGLVSLTV	LVHE...NDK	TSN.....GRYSATLDKDA.KHSTLHITATLLDDTATYIC	VVVDRGSALGRLH	CVVVDRGSALGRLHF	DRGSALGRLHFGAGTQLIVIP	FGAGTQLIVIP	CTL	Cluster4	----VVVDRGSALG---RLH
HKTCYBBXY_2_IDT-DUI-NXT-39	TRA	productive	Musmus TRAV11*01 F, or Musmus TRAV11D*01 F	Musmus TRAJ18*01 F			KTQVEQSP.QSLVVRQGENCVLQCNYSVTP......DNHLRWFKQDTGKGLVSLTVLVHE...NDKTSN.....GRYSATLDKDA.KHSTLHITATLLDDTATYICVVGDRGSALGRLHFGAGTQLIVIP	KTQVEQSP.QSLVVRQGENCVLQCNYSVTP......DNHLRWFKQDTGKGLVSLTVLVHE...NDKTSN.....GRYSATLDKDA.KHSTLHITATLLDDTATYICVV	KTQVEQSP.QSLVVRQGENCVLQCNYS	VTP......DNH	LRWFKQDTGKGLVSLTV	LVHE...NDK	TSN.....GRYSATLDKDA.KHSTLHITATLLDDTATYIC	VVGDRGSALGRLH	CVVGDRGSALGRLHF	DRGSALGRLHFGAGTQLIVIP	FGAGTQLIVIP	CTL	Cluster2	----VVGDRGSALG---RLH
HKTCYBBXY_2_IDT-DUI-NXT-4	TRA	productive	Musmus TRAV11*01 F, or Musmus TRAV11D*01 F	Musmus TRAJ18*01 F			KTQVEQSP.QSLVVRQGENCVLQCNYSVTP......DNHLRWFKQDTGKGLVSLTVLVHE...NDKTSN.....GRYSATLDKDA.KHSTLHITATLLDDTATYICVVGDRGSALGRLHFGAGTQLIVIP	KTQVEQSP.QSLVVRQGENCVLQCNYSVTP......DNHLRWFKQDTGKGLVSLTVLVHE...NDKTSN.....GRYSATLDKDA.KHSTLHITATLLDDTATYICVV	KTQVEQSP.QSLVVRQGENCVLQCNYS	VTP......DNH	LRWFKQDTGKGLVSLTV	LVHE...NDK	TSN.....GRYSATLDKDA.KHSTLHITATLLDDTATYIC	VVGDRGSALGRLH	CVVGDRGSALGRLHF	DRGSALGRLHFGAGTQLIVIP	FGAGTQLIVIP	CTL	Cluster4	----VVGDRGSALG---RLH
HKTCYBBXY_2_IDT-DUI-NXT-40	TRA	productive	Musmus TRAV11*01 F, or Musmus TRAV11D*01 F	Musmus TRAJ18*01 F			KTQVEQSP.QSLVVRQGENCVLQCNYSVTP......DNHLRWFKQDTGKGLVSLTVLVHE...NDKTSN.....GRYSATLDKDA.KHSTLHITATLLDDTATYICVVGDRGSALGRLHFGAGTQLIVIP	KTQVEQSP.QSLVVRQGENCVLQCNYSVTP......DNHLRWFKQDTGKGLVSLTVLVHE...NDKTSN.....GRYSATLDKDA.KHSTLHITATLLDDTATYICVVG	KTQVEQSP.QSLVVRQGENCVLQCNYS	VTP......DNH	LRWFKQDTGKGLVSLTV	LVHE...NDK	TSN.....GRYSATLDKDA.KHSTLHITATLLDDTATYIC	VVGDRGSALGRLH	CVVGDRGSALGRLHF	RGSALGRLHFGAGTQLIVIP	FGAGTQLIVIP	CTL	Cluster2	----VVGDRGSALG---RLH
HKTCYBBXY_2_IDT-DUI-NXT-41	TRA	productive	Musmus TRAV11*01 F, or Musmus TRAV11D*01 F	Musmus TRAJ18*01 F			KTQVEQSP.QSLVVRQGENCVLQCNYSVTP......DNHLRWFKQDTGKGLVSLTVLVHE...NDKTSN.....GRYSATLDKDA.KHSTLHITATLLDDTATYICVVGDRGSALGRLHFGAGTQLIVIP	KTQVEQSP.QSLVVRQGENCVLQCNYSVTP......DNHLRWFKQDTGKGLVSLTVLVHE...NDKTSN.....GRYSATLDKDA.KHSTLHITATLLDDTATYICVV	KTQVEQSP.QSLVVRQGENCVLQCNYS	VTP......DNH	LRWFKQDTGKGLVSLTV	LVHE...NDK	TSN.....GRYSATLDKDA.KHSTLHITATLLDDTATYIC	VVGDRGSALGRLH	CVVGDRGSALGRLHF	DRGSALGRLHFGAGTQLIVIP	FGAGTQLIVIP	CTL	Cluster2	----VVGDRGSALG---RLH
HKTCYBBXY_2_IDT-DUI-NXT-42	TRA	productive	Musmus TRAV11*01 F, or Musmus TRAV11D*01 F	Musmus TRAJ18*01 F			KTQVEQSP.QSLVVRQGENCVLQCNYSVTP......DNHLRWFKQDTGKGLVSLTVLVHE...NDKTSN.....GRYSATLDKDA.KHSTLHITATLLDDTATYICVVGDRGSALGRLHFGAGTQLIVIP	KTQVEQSP.QSLVVRQGENCVLQCNYSVTP......DNHLRWFKQDTGKGLVSLTVLVHE...NDKTSN.....GRYSATLDKDA.KHSTLHITATLLDDTATYICVV	KTQVEQSP.QSLVVRQGENCVLQCNYS	VTP......DNH	LRWFKQDTGKGLVSLTV	LVHE...NDK	TSN.....GRYSATLDKDA.KHSTLHITATLLDDTATYIC	VVGDRGSALGRLH	CVVGDRGSALGRLHF	DRGSALGRLHFGAGTQLIVIP	FGAGTQLIVIP	CTL	Cluster4	----VVGDRGSALG---RLH
HKTCYBBXY_2_IDT-DUI-NXT-46	TRA	productive	Musmus TRAV11*01 F, or Musmus TRAV11D*01 F	Musmus TRAJ18*01 F			KTQVEQSP.QSLVVRQGENCVLQCNYSVTP......DNHLRWFKQDTGKGLVSLTVLVHE...NDKTSN.....GRYSATLDKDA.KHSTLHITATLLDDTATYICVVGDRGSALGRLHFGAGTQLIVIP	KTQVEQSP.QSLVVRQGENCVLQCNYSVTP......DNHLRWFKQDTGKGLVSLTVLVHE...NDKTSN.....GRYSATLDKDA.KHSTLHITATLLDDTATYICVVG	KTQVEQSP.QSLVVRQGENCVLQCNYS	VTP......DNH	LRWFKQDTGKGLVSLTV	LVHE...NDK	TSN.....GRYSATLDKDA.KHSTLHITATLLDDTATYIC	VVGDRGSALGRLH	CVVGDRGSALGRLHF	RGSALGRLHFGAGTQLIVIP	FGAGTQLIVIP	TTC	Cluster5	----VVGDRGSALG---RLH
HKTCYBBXY_2_IDT-DUI-NXT-47	TRA	productive	Musmus TRAV11*01 F, or Musmus TRAV11D*01 F	Musmus TRAJ18*01 F			KTQVEQSP.QSLVVRQGENCVLQCNYSVTP......DNHLRWFKQDTGKGLVSLTVLVHE...NDKTSN.....GRYSATLDKDA.KHSTLHITATLLDDTATYICVVGDRGSALGRLHFGAGTQLIVIP	KTQVEQSP.QSLVVRQGENCVLQCNYSVTP......DNHLRWFKQDTGKGLVSLTVLVHE...NDKTSN.....GRYSATLDKDA.KHSTLHITATLLDDTATYICVVG	KTQVEQSP.QSLVVRQGENCVLQCNYS	VTP......DNH	LRWFKQDTGKGLVSLTV	LVHE...NDK	TSN.....GRYSATLDKDA.KHSTLHITATLLDDTATYIC	VVGDRGSALGRLH	CVVGDRGSALGRLHF	RGSALGRLHFGAGTQLIVIP	FGAGTQLIVIP	TTC	Cluster4	----VVGDRGSALG---RLH
HKTCYBBXY_2_IDT-DUI-NXT-48	TRA	productive	Musmus TRAV11*01 F, or Musmus TRAV11D*01 F	Musmus TRAJ18*01 F			KTQVEQSP.QSLVVRQGENCVLQCNYSVTP......DNHLRWFKQDTGKGLVSLTVLVHE...NDKTSN.....GRYSATLDKDA.KHSTLHITATLLDDTATYICVVGDRGSALGRLHFGAGTQLIVIP	KTQVEQSP.QSLVVRQGENCVLQCNYSVTP......DNHLRWFKQDTGKGLVSLTVLVHE...NDKTSN.....GRYSATLDKDA.KHSTLHITATLLDDTATYICVV	KTQVEQSP.QSLVVRQGENCVLQCNYS	VTP......DNH	LRWFKQDTGKGLVSLTV	LVHE...NDK	TSN.....GRYSATLDKDA.KHSTLHITATLLDDTATYIC	VVGDRGSALGRLH	CVVGDRGSALGRLHF	DRGSALGRLHFGAGTQLIVIP	FGAGTQLIVIP	TTC	Cluster4	----VVGDRGSALG---RLH
HKTCYBBXY_2_IDT-DUI-NXT-5	TRA	productive	Musmus TRAV11*01 F, or Musmus TRAV11D*01 F	Musmus TRAJ18*01 F			KTQVEQSP.QSLVVRQGENCVLQCNYSVTP......DNHLRWFKQDTGKGLVSLTVLVHE...NDKTSN.....GRYSATLDKDA.KHSTLHITATLLDDTATYICVVGDRGSALGRLHFGAGTQLIVIP	KTQVEQSP.QSLVVRQGENCVLQCNYSVTP......DNHLRWFKQDTGKGLVSLTVLVHE...NDKTSN.....GRYSATLDKDA.KHSTLHITATLLDDTATYICVV	KTQVEQSP.QSLVVRQGENCVLQCNYS	VTP......DNH	LRWFKQDTGKGLVSLTV	LVHE...NDK	TSN.....GRYSATLDKDA.KHSTLHITATLLDDTATYIC	VVGDRGSALGRLH	CVVGDRGSALGRLHF	DRGSALGRLHFGAGTQLIVIP	FGAGTQLIVIP	CTL	Cluster2	----VVGDRGSALG---RLH
HKTCYBBXY_2_IDT-DUI-NXT-50	TRA	productive	Musmus TRAV11*01 F, or Musmus TRAV11D*01 F	Musmus TRAJ18*01 F			KTQVEQSP.QSLVVRQGENCVLQCNYSVTP......DNHLRWFKQDTGKGLVSLTVLVHE...NDKTSN.....GRYSATLDKDA.KHSTLHITATLLDDTATYICVVGDRGSALGRLHFGAGTQLIVIP	KTQVEQSP.QSLVVRQGENCVLQCNYSVTP......DNHLRWFKQDTGKGLVSLTVLVHE...NDKTSN.....GRYSATLDKDA.KHSTLHITATLLDDTATYICVV	KTQVEQSP.QSLVVRQGENCVLQCNYS	VTP......DNH	LRWFKQDTGKGLVSLTV	LVHE...NDK	TSN.....GRYSATLDKDA.KHSTLHITATLLDDTATYIC	VVGDRGSALGRLH	CVVGDRGSALGRLHF	DRGSALGRLHFGAGTQLIVIP	FGAGTQLIVIP	CTL	Cluster2	----VVGDRGSALG---RLH
HKTCYBBXY_2_IDT-DUI-NXT-55	TRA	productive	Musmus TRAV11*01 F, or Musmus TRAV11D*01 F	Musmus TRAJ18*01 F			KTQVEQSP.QSLVVRQGENCVLQCNYSVTP......DNHLRWFKQDTGKGLVSLTVLVHE...NDKTSN.....GRYSATLDKDA.KHSTLHITATLLDDTATYICVVGDRGSALGRLHFGAGTQLIVIP	KTQVEQSP.QSLVVRQGENCVLQCNYSVTP......DNHLRWFKQDTGKGLVSLTVLVHE...NDKTSN.....GRYSATLDKDA.KHSTLHITATLLDDTATYICVV	KTQVEQSP.QSLVVRQGENCVLQCNYS	VTP......DNH	LRWFKQDTGKGLVSLTV	LVHE...NDK	TSN.....GRYSATLDKDA.KHSTLHITATLLDDTATYIC	VVGDRGSALGRLH	CVVGDRGSALGRLHF	DRGSALGRLHFGAGTQLIVIP	FGAGTQLIVIP	TTC	Cluster4	----VVGDRGSALG---RLH
HKTCYBBXY_2_IDT-DUI-NXT-59	TRA	productive	Musmus TRAV11*01 F, or Musmus TRAV11D*01 F	Musmus TRAJ18*01 F			KTQVEQSP.QSLVVRQGENCVLQCNYSVTP......DNHLRWFKQDTGKGLVSLTVLVHE...NDKTSN.....GRYSATLDKDA.KHSTLHITATLLDDTATYICVVGDRGSALGRLHFGAGTQLIVIP	KTQVEQSP.QSLVVRQGENCVLQCNYSVTP......DNHLRWFKQDTGKGLVSLTVLVHE...NDKTSN.....GRYSATLDKDA.KHSTLHITATLLDDTATYICVVG	KTQVEQSP.QSLVVRQGENCVLQCNYS	VTP......DNH	LRWFKQDTGKGLVSLTV	LVHE...NDK	TSN.....GRYSATLDKDA.KHSTLHITATLLDDTATYIC	VVGDRGSALGRLH	CVVGDRGSALGRLHF	RGSALGRLHFGAGTQLIVIP	FGAGTQLIVIP	TTC	Cluster4	----VVGDRGSALG---RLH
HKTCYBBXY_2_IDT-DUI-NXT-6	TRA	productive	Musmus TRAV11*01 F, or Musmus TRAV11D*01 F	Musmus TRAJ18*01 F			KTQVEQSP.QSLVVRQGENCVLQCNYSVTP......DNHLRWFKQDTGKGLVSLTVLVHE...NDKTSN.....GRYSATLDKDA.KHSTLHITATLLDDTATYICVVADRGSALGRLHFGAGTQLIVIP	KTQVEQSP.QSLVVRQGENCVLQCNYSVTP......DNHLRWFKQDTGKGLVSLTVLVHE...NDKTSN.....GRYSATLDKDA.KHSTLHITATLLDDTATYICVV	KTQVEQSP.QSLVVRQGENCVLQCNYS	VTP......DNH	LRWFKQDTGKGLVSLTV	LVHE...NDK	TSN.....GRYSATLDKDA.KHSTLHITATLLDDTATYIC	VVADRGSALGRLH	CVVADRGSALGRLHF	DRGSALGRLHFGAGTQLIVIP	FGAGTQLIVIP	CTL	Cluster2	----VVADRGSALG---RLH
HKTCYBBXY_2_IDT-DUI-NXT-60	TRA	productive	Musmus TRAV11*01 F, or Musmus TRAV11D*01 F	Musmus TRAJ18*01 F			KTQVEQSP.QSLVVRQGENCVLQCNYSVTP......DNHLRWFKQDTGKGLVSLTVLVHE...NDKTSN.....GRYSATLDKDA.KHSTLHITATLLDDTATYICVVGDRGSALGRLHFGAGTQLIVIP	KTQVEQSP.QSLVVRQGENCVLQCNYSVTP......DNHLRWFKQDTGKGLVSLTVLVHE...NDKTSN.....GRYSATLDKDA.KHSTLHITATLLDDTATYICVV	KTQVEQSP.QSLVVRQGENCVLQCNYS	VTP......DNH	LRWFKQDTGKGLVSLTV	LVHE...NDK	TSN.....GRYSATLDKDA.KHSTLHITATLLDDTATYIC	VVGDRGSALGRLH	CVVGDRGSALGRLHF	DRGSALGRLHFGAGTQLIVIP	FGAGTQLIVIP	TTC	Cluster4	----VVGDRGSALG---RLH
HKTCYBBXY_2_IDT-DUI-NXT-61	TRA	productive	Musmus TRAV11*01 F, or Musmus TRAV11D*01 F	Musmus TRAJ18*01 F			KTQVEQSP.QSLVVRQGENCVLQCNYSVTP......DNHLRWFKQDTGKGLVSLTVLVHE...NDKTSN.....GRYSATLDKDA.KHSTLHITATLLDDTATYICVVGDRGSALGRLHFGAGTQLIVIP	KTQVEQSP.QSLVVRQGENCVLQCNYSVTP......DNHLRWFKQDTGKGLVSLTVLVHE...NDKTSN.....GRYSATLDKDA.KHSTLHITATLLDDTATYICVVG	KTQVEQSP.QSLVVRQGENCVLQCNYS	VTP......DNH	LRWFKQDTGKGLVSLTV	LVHE...NDK	TSN.....GRYSATLDKDA.KHSTLHITATLLDDTATYIC	VVGDRGSALGRLH	CVVGDRGSALGRLHF	RGSALGRLHFGAGTQLIVIP	FGAGTQLIVIP	CTL	Cluster2	----VVGDRGSALG---RLH
HKTCYBBXY_2_IDT-DUI-NXT-62	TRA	productive	Musmus TRAV11*01 F, or Musmus TRAV11D*01 F	Musmus TRAJ18*01 F			KTQVEQSP.QSLVVRQGENCVLQCNYSVTP......DNHLRWFKQDTGKGLVSLTVLVHE...NDKTSN.....GRYSATLDKDA.KHSTLHITATLLDDTATYICVVGDRGSALGRLHFGAGTQLIVIP	KTQVEQSP.QSLVVRQGENCVLQCNYSVTP......DNHLRWFKQDTGKGLVSLTVLVHE...NDKTSN.....GRYSATLDKDA.KHSTLHITATLLDDTATYICVV	KTQVEQSP.QSLVVRQGENCVLQCNYS	VTP......DNH	LRWFKQDTGKGLVSLTV	LVHE...NDK	TSN.....GRYSATLDKDA.KHSTLHITATLLDDTATYIC	VVGDRGSALGRLH	CVVGDRGSALGRLHF	DRGSALGRLHFGAGTQLIVIP	FGAGTQLIVIP	CTL	Cluster2	----VVGDRGSALG---RLH
HKTCYBBXY_2_IDT-DUI-NXT-64	TRA	productive	Musmus TRAV11*01 F, or Musmus TRAV11D*01 F	Musmus TRAJ18*01 F			KTQVEQSP.QSLVVRQGENCVLQCNYSVTP......DNHLRWFKQDTGKGLVSLTVLVHE...NDKTSN.....GRYSATLDKDA.KHSTLHITATLLDDTATYICVVGDRGSALGRLHFGAGTQLIVIP	KTQVEQSP.QSLVVRQGENCVLQCNYSVTP......DNHLRWFKQDTGKGLVSLTVLVHE...NDKTSN.....GRYSATLDKDA.KHSTLHITATLLDDTATYICVV	KTQVEQSP.QSLVVRQGENCVLQCNYS	VTP......DNH	LRWFKQDTGKGLVSLTV	LVHE...NDK	TSN.....GRYSATLDKDA.KHSTLHITATLLDDTATYIC	VVGDRGSALGRLH	CVVGDRGSALGRLHF	DRGSALGRLHFGAGTQLIVIP	FGAGTQLIVIP	CTL	Cluster4	----VVGDRGSALG---RLH
HKTCYBBXY_2_IDT-DUI-NXT-66	TRA	productive	Musmus TRAV11*01 F, or Musmus TRAV11D*01 F	Musmus TRAJ18*01 F			KTQVEQSP.QSLVVRQGENCVLQCNYSVTP......DNHLRWFKQDTGKGLVSLTVLVHE...NDKTSN.....GRYSATLDKDA.KHSTLHITATLLDDTATYICVVGDRGSALGRLHFGAGTQLIVIP	KTQVEQSP.QSLVVRQGENCVLQCNYSVTP......DNHLRWFKQDTGKGLVSLTVLVHE...NDKTSN.....GRYSATLDKDA.KHSTLHITATLLDDTATYICVV	KTQVEQSP.QSLVVRQGENCVLQCNYS	VTP......DNH	LRWFKQDTGKGLVSLTV	LVHE...NDK	TSN.....GRYSATLDKDA.KHSTLHITATLLDDTATYIC	VVGDRGSALGRLH	CVVGDRGSALGRLHF	DRGSALGRLHFGAGTQLIVIP	FGAGTQLIVIP	CTL	Cluster2	----VVGDRGSALG---RLH
HKTCYBBXY_2_IDT-DUI-NXT-71	TRA	productive	Musmus TRAV11*01 F, or Musmus TRAV11D*01 F	Musmus TRAJ18*01 F			KTQVEQSP.QSLVVRQGENCVLQCNYSVTP......DNHLRWFKQDTGKGLVSLTVLVHE...NDKTSN.....GRYSATLDKDA.KHSTLHITATLLDDTATYICVVGDRGSALGRLHFGAGTQLIVIP	KTQVEQSP.QSLVVRQGENCVLQCNYSVTP......DNHLRWFKQDTGKGLVSLTVLVHE...NDKTSN.....GRYSATLDKDA.KHSTLHITATLLDDTATYICVV	KTQVEQSP.QSLVVRQGENCVLQCNYS	VTP......DNH	LRWFKQDTGKGLVSLTV	LVHE...NDK	TSN.....GRYSATLDKDA.KHSTLHITATLLDDTATYIC	VVGDRGSALGRLH	CVVGDRGSALGRLHF	DRGSALGRLHFGAGTQLIVIP	FGAGTQLIVIP	TTC	Cluster4	----VVGDRGSALG---RLH
HKTCYBBXY_2_IDT-DUI-NXT-74	TRA	productive	Musmus TRAV11*01 F, or Musmus TRAV11D*01 F	Musmus TRAJ18*01 F			KTQVEQSP.QSLVVRQGENCVLQCNYSVTP......DNHLRWFKQDTGKGLVSLTVLVHE...NDKTSN.....GRYSATLDKDA.KHSTLHITATLLDDTATYICVVGDRGSALGRLHFGAGTQLIVIP	KTQVEQSP.QSLVVRQGENCVLQCNYSVTP......DNHLRWFKQDTGKGLVSLTVLVHE...NDKTSN.....GRYSATLDKDA.KHSTLHITATLLDDTATYICVV	KTQVEQSP.QSLVVRQGENCVLQCNYS	VTP......DNH	LRWFKQDTGKGLVSLTV	LVHE...NDK	TSN.....GRYSATLDKDA.KHSTLHITATLLDDTATYIC	VVGDRGSALGRLH	CVVGDRGSALGRLHF	DRGSALGRLHFGAGTQLIVIP	FGAGTQLIVIP	CTL	Cluster2	----VVGDRGSALG---RLH
HKTCYBBXY_2_IDT-DUI-NXT-75	TRA	productive	Musmus TRAV11*01 F, or Musmus TRAV11D*01 F	Musmus TRAJ18*01 F			KTQVEQSP.QSLVVRQGENCVLQCNYSVTP......DNHLRWFKQDTGKGLVSLTVLVHE...NDKTSN.....GRYSATLDKDA.KHSTLHITATLLDDTATYICVVGDRGSALGRLHFGAGTQLIVIP	KTQVEQSP.QSLVVRQGENCVLQCNYSVTP......DNHLRWFKQDTGKGLVSLTVLVHE...NDKTSN.....GRYSATLDKDA.KHSTLHITATLLDDTATYICVVG	KTQVEQSP.QSLVVRQGENCVLQCNYS	VTP......DNH	LRWFKQDTGKGLVSLTV	LVHE...NDK	TSN.....GRYSATLDKDA.KHSTLHITATLLDDTATYIC	VVGDRGSALGRLH	CVVGDRGSALGRLHF	RGSALGRLHFGAGTQLIVIP	FGAGTQLIVIP	CTL	Cluster2	----VVGDRGSALG---RLH
HKTCYBBXY_2_IDT-DUI-NXT-77	TRA	productive	Musmus TRAV11*01 F, or Musmus TRAV11D*01 F	Musmus TRAJ18*01 F			KTQVEQSP.QSLVVRQGENCVLQCNYSVTP......DNHLRWFKQDTGKGLVSLTVLVHE...NDKTSN.....GRYSATLDKDA.KHSTLHITATLLDDTATYICVVGDRGSALGRLHFGAGTQLIVIP	KTQVEQSP.QSLVVRQGENCVLQCNYSVTP......DNHLRWFKQDTGKGLVSLTVLVHE...NDKTSN.....GRYSATLDKDA.KHSTLHITATLLDDTATYICVVG	KTQVEQSP.QSLVVRQGENCVLQCNYS	VTP......DNH	LRWFKQDTGKGLVSLTV	LVHE...NDK	TSN.....GRYSATLDKDA.KHSTLHITATLLDDTATYIC	VVGDRGSALGRLH	CVVGDRGSALGRLHF	RGSALGRLHFGAGTQLIVIP	FGAGTQLIVIP	CTL	Cluster2	----VVGDRGSALG---RLH
HKTCYBBXY_2_IDT-DUI-NXT-79	TRA	productive	Musmus TRAV11*01 F, or Musmus TRAV11D*01 F	Musmus TRAJ18*01 F			KTQVEQSP.QSLVVRQGENCVLQCNYSVTP......DNHLRWFKQDTGKGLVSLTVLVHE...NDKTSN.....GRYSATLDKDA.KHSTLHITATLLDDTATYICVVGDRGSALGRLHFGAGTQLIVIP	KTQVEQSP.QSLVVRQGENCVLQCNYSVTP......DNHLRWFKQDTGKGLVSLTVLVHE...NDKTSN.....GRYSATLDKDA.KHSTLHITATLLDDTATYICVV	KTQVEQSP.QSLVVRQGENCVLQCNYS	VTP......DNH	LRWFKQDTGKGLVSLTV	LVHE...NDK	TSN.....GRYSATLDKDA.KHSTLHITATLLDDTATYIC	VVGDRGSALGRLH	CVVGDRGSALGRLHF	DRGSALGRLHFGAGTQLIVIP	FGAGTQLIVIP	TTC	Cluster2	----VVGDRGSALG---RLH
HKTCYBBXY_2_IDT-DUI-NXT-80	TRA	productive	Musmus TRAV11*01 F, or Musmus TRAV11D*01 F	Musmus TRAJ18*01 F			KTQVEQSP.QSLVVRQGENCVLQCNYSVTP......DNHLRWFKQDTGKGLVSLTVLVHE...NDKTSN.....GRYSATLDKDA.KHSTLHITATLLDDTATYICVVGDRGSALGRLHFGAGTQLIVIP	KTQVEQSP.QSLVVRQGENCVLQCNYSVTP......DNHLRWFKQDTGKGLVSLTVLVHE...NDKTSN.....GRYSATLDKDA.KHSTLHITATLLDDTATYICVV	KTQVEQSP.QSLVVRQGENCVLQCNYS	VTP......DNH	LRWFKQDTGKGLVSLTV	LVHE...NDK	TSN.....GRYSATLDKDA.KHSTLHITATLLDDTATYIC	VVGDRGSALGRLH	CVVGDRGSALGRLHF	DRGSALGRLHFGAGTQLIVIP	FGAGTQLIVIP	TTC	Cluster4	----VVGDRGSALG---RLH
HKTCYBBXY_2_IDT-DUI-NXT-85	TRA	productive	Musmus TRAV11*01 F, or Musmus TRAV11D*01 F	Musmus TRAJ18*01 F			KTQVEQSP.QSLVVRQGENCVLQCNYSVTP......DNHLRWFKQDTGKGLVSLTVLVHE...NDKTSN.....GRYSATLDKDA.KHSTLHITATLLDDTATYICVVGDRGSALGRLHFGAGTQLIVIP	KTQVEQSP.QSLVVRQGENCVLQCNYSVTP......DNHLRWFKQDTGKGLVSLTVLVHE...NDKTSN.....GRYSATLDKDA.KHSTLHITATLLDDTATYICVV	KTQVEQSP.QSLVVRQGENCVLQCNYS	VTP......DNH	LRWFKQDTGKGLVSLTV	LVHE...NDK	TSN.....GRYSATLDKDA.KHSTLHITATLLDDTATYIC	VVGDRGSALGRLH	CVVGDRGSALGRLHF	DRGSALGRLHFGAGTQLIVIP	FGAGTQLIVIP	CTL	Cluster4	----VVGDRGSALG---RLH
HKTCYBBXY_2_IDT-DUI-NXT-86	TRA	productive	Musmus TRAV11*01 F, or Musmus TRAV11D*01 F	Musmus TRAJ18*01 F			KTQVEQSP.QSLVVRQGENCVLQCNYSVTP......DNHLRWFKQDTGKGLVSLTVLVHE...NDKTSN.....GRYSATLDKDA.KHSTLHITATLLDDTATYICVVGDRGSALGRLHFGAGTQLIVIP	KTQVEQSP.QSLVVRQGENCVLQCNYSVTP......DNHLRWFKQDTGKGLVSLTVLVHE...NDKTSN.....GRYSATLDKDA.KHSTLHITATLLDDTATYICVVG	KTQVEQSP.QSLVVRQGENCVLQCNYS	VTP......DNH	LRWFKQDTGKGLVSLTV	LVHE...NDK	TSN.....GRYSATLDKDA.KHSTLHITATLLDDTATYIC	VVGDRGSALGRLH	CVVGDRGSALGRLHF	RGSALGRLHFGAGTQLIVIP	FGAGTQLIVIP	CTL	Cluster2	----VVGDRGSALG---RLH
HKTCYBBXY_2_IDT-DUI-NXT-88	TRA	productive	Musmus TRAV11*01 F, or Musmus TRAV11D*01 F	Musmus TRAJ18*01 F			KTQVEQSP.QSLVVRQGENCVLQCNYSVTP......DNHLRWFKQDTGKGLVSLTVLVHE...NDKTSN.....GRYSATLDKDA.KHSTLHITATLLDDTATYICVVGDRGSALGRLHFGAGTQLIVIP	KTQVEQSP.QSLVVRQGENCVLQCNYSVTP......DNHLRWFKQDTGKGLVSLTVLVHE...NDKTSN.....GRYSATLDKDA.KHSTLHITATLLDDTATYICVVG	KTQVEQSP.QSLVVRQGENCVLQCNYS	VTP......DNH	LRWFKQDTGKGLVSLTV	LVHE...NDK	TSN.....GRYSATLDKDA.KHSTLHITATLLDDTATYIC	VVGDRGSALGRLH	CVVGDRGSALGRLHF	RGSALGRLHFGAGTQLIVIP	FGAGTQLIVIP	CTL	Cluster2	----VVGDRGSALG---RLH
HKTCYBBXY_2_IDT-DUI-NXT-89	TRA	productive	Musmus TRAV11*01 F, or Musmus TRAV11D*01 F	Musmus TRAJ18*01 F			KTQVEQSP.QSLVVRQGENCVLQCNYSVTP......DNHLRWFKQDTGKGLVSLTVLVHE...NDKTSN.....GRYSATLDKDA.KHSTLHITATLLDDTATYICVVGDRGSALGRLHFGAGTQLIVIP	KTQVEQSP.QSLVVRQGENCVLQCNYSVTP......DNHLRWFKQDTGKGLVSLTVLVHE...NDKTSN.....GRYSATLDKDA.KHSTLHITATLLDDTATYICVVG	KTQVEQSP.QSLVVRQGENCVLQCNYS	VTP......DNH	LRWFKQDTGKGLVSLTV	LVHE...NDK	TSN.....GRYSATLDKDA.KHSTLHITATLLDDTATYIC	VVGDRGSALGRLH	CVVGDRGSALGRLHF	RGSALGRLHFGAGTQLIVIP	FGAGTQLIVIP	CTL	Cluster2	----VVGDRGSALG---RLH
HKTCYBBXY_2_IDT-DUI-NXT-91	TRA	productive	Musmus TRAV11*01 F, or Musmus TRAV11D*01 F	Musmus TRAJ18*01 F			KTQVEQSP.QSLVVRQGENCVLQCNYSVTP......DNHLRWFKQDTGKGLVSLTVLVHE...NDKTSN.....GRYSATLDKDA.KHSTLHITATLLDDTATYICVVGDRGSALGRLHFGAGTQLIVIP	KTQVEQSP.QSLVVRQGENCVLQCNYSVTP......DNHLRWFKQDTGKGLVSLTVLVHE...NDKTSN.....GRYSATLDKDA.KHSTLHITATLLDDTATYICVV	KTQVEQSP.QSLVVRQGENCVLQCNYS	VTP......DNH	LRWFKQDTGKGLVSLTV	LVHE...NDK	TSN.....GRYSATLDKDA.KHSTLHITATLLDDTATYIC	VVGDRGSALGRLH	CVVGDRGSALGRLHF	DRGSALGRLHFGAGTQLIVIP	FGAGTQLIVIP	TTC	Cluster5	----VVGDRGSALG---RLH
HKTCYBBXY_2_IDT-DUI-NXT-92	TRA	productive	Musmus TRAV11*01 F, or Musmus TRAV11D*01 F	Musmus TRAJ18*01 F			KTQVEQSP.QSLVVRQGENCVLQCNYSVTP......DNHLRWFKQDTGKGLVSLTVLVHE...NDKTSN.....GRYSATLDKDA.KHSTLHITATLLDDTATYICVVGDRGSALGRLHFGAGTQLIVIP	KTQVEQSP.QSLVVRQGENCVLQCNYSVTP......DNHLRWFKQDTGKGLVSLTVLVHE...NDKTSN.....GRYSATLDKDA.KHSTLHITATLLDDTATYICVV	KTQVEQSP.QSLVVRQGENCVLQCNYS	VTP......DNH	LRWFKQDTGKGLVSLTV	LVHE...NDK	TSN.....GRYSATLDKDA.KHSTLHITATLLDDTATYIC	VVGDRGSALGRLH	CVVGDRGSALGRLHF	DRGSALGRLHFGAGTQLIVIP	FGAGTQLIVIP	TTC	Cluster4	----VVGDRGSALG---RLH
HKTCYBBXY_2_IDT-DUI-NXT-93	TRA	productive	Musmus TRAV11*01 F, or Musmus TRAV11D*01 F	Musmus TRAJ18*01 F			KTQVEQSP.QSLVVRQGENCVLQCNYSVTP......DNHLRWFKQDTGKGLVSLTVLVHE...NDKTSN.....GRYSATLDKDA.KHSTLHITATLLDDTATYICVVGDRGSALGRLHFGAGTQLIVIP	KTQVEQSP.QSLVVRQGENCVLQCNYSVTP......DNHLRWFKQDTGKGLVSLTVLVHE...NDKTSN.....GRYSATLDKDA.KHSTLHITATLLDDTATYICVVG	KTQVEQSP.QSLVVRQGENCVLQCNYS	VTP......DNH	LRWFKQDTGKGLVSLTV	LVHE...NDK	TSN.....GRYSATLDKDA.KHSTLHITATLLDDTATYIC	VVGDRGSALGRLH	CVVGDRGSALGRLHF	RGSALGRLHFGAGTQLIVIP	FGAGTQLIVIP	TTC	Cluster4	----VVGDRGSALG---RLH
HKTCYBBXY_2_IDT-DUI-NXT-94	TRA	productive	Musmus TRAV11*01 F, or Musmus TRAV11D*01 F	Musmus TRAJ18*01 F			KTQVEQSP.QSLVVRQGENCVLQCNYSVTP......DNHLRWFKQDTGKGLVSLTVLVHE...NDKTSN.....GRYSATLDKDA.KHSTLHITATLLDDTATYICVVGDRGSALGRLHFGAGTQLIVIP	KTQVEQSP.QSLVVRQGENCVLQCNYSVTP......DNHLRWFKQDTGKGLVSLTVLVHE...NDKTSN.....GRYSATLDKDA.KHSTLHITATLLDDTATYICVVG	KTQVEQSP.QSLVVRQGENCVLQCNYS	VTP......DNH	LRWFKQDTGKGLVSLTV	LVHE...NDK	TSN.....GRYSATLDKDA.KHSTLHITATLLDDTATYIC	VVGDRGSALGRLH	CVVGDRGSALGRLHF	RGSALGRLHFGAGTQLIVIP	FGAGTQLIVIP	TTC	Cluster2	----VVGDRGSALG---RLH
HKTCYBBXY_2_IDT-DUI-NXT-98	TRA	productive	Musmus TRAV11*01 F, or Musmus TRAV11D*01 F	Musmus TRAJ18*01 F			KTQVEQSP.QSLVVRQGENCVLQCNYSVTP......DNHLRWFKQDTGKGLVSLTVLVHE...NDKTSN.....GRYSATLDKDA.KHSTLHITATLLDDTATYICVVGDRGSALGRLHFGAGTQLIVIP	KTQVEQSP.QSLVVRQGENCVLQCNYSVTP......DNHLRWFKQDTGKGLVSLTVLVHE...NDKTSN.....GRYSATLDKDA.KHSTLHITATLLDDTATYICVV	KTQVEQSP.QSLVVRQGENCVLQCNYS	VTP......DNH	LRWFKQDTGKGLVSLTV	LVHE...NDK	TSN.....GRYSATLDKDA.KHSTLHITATLLDDTATYIC	VVGDRGSALGRLH	CVVGDRGSALGRLHF	DRGSALGRLHFGAGTQLIVIP	FGAGTQLIVIP	CTL	Cluster2	----VVGDRGSALG---RLH
HKTCYBBXY_2_IDT-DUI-NXT-99	TRA	productive	Musmus TRAV11*01 F, or Musmus TRAV11D*01 F	Musmus TRAJ18*01 F			KTQVEQSP.QSLVVRQGENCVLQCNYSVTP......DNHLRWFKQDTGKGLVSLTVLVHE...NDKTSN.....GRYSATLDKDA.KHSTLHITATLLDDTATYICVVGDRGSALGRLHFGAGTQLIVIP	KTQVEQSP.QSLVVRQGENCVLQCNYSVTP......DNHLRWFKQDTGKGLVSLTVLVHE...NDKTSN.....GRYSATLDKDA.KHSTLHITATLLDDTATYICVVG	KTQVEQSP.QSLVVRQGENCVLQCNYS	VTP......DNH	LRWFKQDTGKGLVSLTV	LVHE...NDK	TSN.....GRYSATLDKDA.KHSTLHITATLLDDTATYIC	VVGDRGSALGRLH	CVVGDRGSALGRLHF	RGSALGRLHFGAGTQLIVIP	FGAGTQLIVIP	CTL	Cluster2	----VVGDRGSALG---RLH
HKTCYBBXY_1_IDT-DUI-NXT-102	TRB	productive	Musmus TRBV13-1*02 F	Musmus TRBJ2-7*01 F	Musmus TRBD1*01 F	EAAVTQSPRNKVTVTGGNVTLSCRQTNSH.......NYMYWYRQDTGHGLRLIHYSYG....AGNLQIGDVP.DGYKATRT.TQEDFFLLLELASPSQTSLYFCASSGAGREQYFGPGTRLTVL		EAAVTQSPRNKVTVTGGNVTLSCRQTNSH.......NYMYWYRQDTGHGLRLIHYSYG....AGNLQIGDVP.DGYKATRT.TQEDFFLLLELASPSQTSLYFCASS	EAAVTQSPRNKVTVTGGNVTLSCRQT	NSH.......NY	MYWYRQDTGHGLRLIHY	SYG....AGN	LQIGDVP.DGYKATRT.TQEDFFLLLELASPSQTSLYFC	ASSGAGREQY	CASSGAGREQYF	EQYFGPGTRLTVL	FGPGTRLTVL	CTL	Cluster2	--ASS-------------GAGREQY-
HKTCYBBXY_1_IDT-DUI-NXT-104	TRB	productive	Musmus TRBV13-2*01 F	Musmus TRBJ1-1*01 F	Musmus TRBD1*01 F	EAAVTQSPRNKVAVTGGKVTLSCNQTNNH.......NNMYWYRQDTGHGLRLIHYSYG....AGSTEKGDIP.DGYKASRP.SQENFSLILELATPSQTSVYFCASGGDTNTEVFFGKGTRLTVV		EAAVTQSPRNKVAVTGGKVTLSCNQTNNH.......NNMYWYRQDTGHGLRLIHYSYG....AGSTEKGDIP.DGYKASRP.SQENFSLILELATPSQTSVYFCASG	EAAVTQSPRNKVAVTGGKVTLSCNQT	NNH.......NN	MYWYRQDTGHGLRLIHY	SYG....AGS	TEKGDIP.DGYKASRP.SQENFSLILELATPSQTSVYFC	ASGGDTNTEVF	CASGGDTNTEVFF	NTEVFFGKGTRLTVV	FGKGTRLTVV	TTC	Cluster4	--ASG---G---------DTNTEVF-
HKTCYBBXY_1_IDT-DUI-NXT-105	TRB	productive	Musmus TRBV13-2*01 F	Musmus TRBJ1-1*01 F	Musmus TRBD2*01 F	EAAVTQSPRNKVAVTGGKVTLSCNQTNNH.......NNMYWYRQDTGHGLRLIHYSYG....AGSTEKGDIP.DGYKASRP.SQENFSLILELATPSQTSVYFCASGGSGTPNTEVFFGKGTRLTVV		EAAVTQSPRNKVAVTGGKVTLSCNQTNNH.......NNMYWYRQDTGHGLRLIHYSYG....AGSTEKGDIP.DGYKASRP.SQENFSLILELATPSQTSVYFCASG	EAAVTQSPRNKVAVTGGKVTLSCNQT	NNH.......NN	MYWYRQDTGHGLRLIHY	SYG....AGS	TEKGDIP.DGYKASRP.SQENFSLILELATPSQTSVYFC	ASGGSGTPNTEVF	CASGGSGTPNTEVFF	NTEVFFGKGTRLTVV	FGKGTRLTVV	TTC	Cluster4	--ASG------GSGT----PNTEVF-
HKTCYBBXY_1_IDT-DUI-NXT-106	TRB	productive	Musmus TRBV12-1*01 F	Musmus TRBJ1-2*01 F	Musmus TRBD1*01 F	DSGVVQSPRHIIKEKGGRSVLTCIPISGH.......SNVVWYQQTLGKELKFLIQHYE....KVERDKGFLP.SRFSVQQF.DDYHSEMNMSALELEDSAMYFCASSWDNNSDYTFGSGTRLLVI		DSGVVQSPRHIIKEKGGRSVLTCIPISGH.......SNVVWYQQTLGKELKFLIQHYE....KVERDKGFLP.SRFSVQQF.DDYHSEMNMSALELEDSAMYFCASS	DSGVVQSPRHIIKEKGGRSVLTCIPI	SGH.......SN	VVWYQQTLGKELKFLIQ	HYE....KVE	RDKGFLP.SRFSVQQF.DDYHSEMNMSALELEDSAMYFC	ASSWDNNSDYT	CASSWDNNSDYTF	NSDYTFGSGTRLLVI	FGSGTRLLVI	TTC	Cluster2	--ASS-------------WDNNSDYT
HKTCYBBXY_1_IDT-DUI-NXT-106	TRB	productive	Musmus TRBV13-3*01 F	Musmus TRBJ2-1*01 F	Musmus TRBD1*01 F	EAAVTQSPRSKVAVTGGKVTLSCHQTNNH.......DYMYWYRQDTGHGLRLIHYSYV....ADSTEKGDIP.DGYKASRP.SQENFSLILELASLSQTAVYFCASSDPTGNYAEQFFGPGTRLTVL		EAAVTQSPRSKVAVTGGKVTLSCHQTNNH.......DYMYWYRQDTGHGLRLIHYSYV....ADSTEKGDIP.DGYKASRP.SQENFSLILELASLSQTAVYFCASS	EAAVTQSPRSKVAVTGGKVTLSCHQT	NNH.......DY	MYWYRQDTGHGLRLIHY	SYV....ADS	TEKGDIP.DGYKASRP.SQENFSLILELASLSQTAVYFC	ASSDPTGNYAEQF	CASSDPTGNYAEQFF	NYAEQFFGPGTRLTVL	FGPGTRLTVL	TTC	Cluster2	--ASS-------------WDNNSDYT
HKTCYBBXY_1_IDT-DUI-NXT-107	TRB	productive	Musmus TRBV13-2*01 F	Musmus TRBJ2-4*01 F	Musmus TRBD2*01 F	EAAVTQSPRNKVAVTGGKVTLSCNQTNNH.......NNMYWYRQDTGHGLRLIHYSYG....AGSTEKGDIP.DGYKASRP.SQENFSLILELATPSQTSVYFCASGDADWSSQNTLYFGAGTRLSVL		EAAVTQSPRNKVAVTGGKVTLSCNQTNNH.......NNMYWYRQDTGHGLRLIHYSYG....AGSTEKGDIP.DGYKASRP.SQENFSLILELATPSQTSVYFCASGD	EAAVTQSPRNKVAVTGGKVTLSCNQT	NNH.......NN	MYWYRQDTGHGLRLIHY	SYG....AGS	TEKGDIP.DGYKASRP.SQENFSLILELATPSQTSVYFC	ASGDADWSSQNTLY	CASGDADWSSQNTLYF	SQNTLYFGAGTRLSVL	FGAGTRLSVL	TTC	Cluster2	--ASG---D---ADW---SSQNTLY-
HKTCYBBXY_1_IDT-DUI-NXT-11	TRB	productive	Musmus TRBV13-2*01 F	Musmus TRBJ2-3*01 F	Musmus TRBD1*01 F	EAAVTQSPRNKVAVTGGKVTLSCNQTNNH.......NNMYWYRQDTGHGLRLIHYSYG....AGSTEKGDIP.DGYKASRP.SQENFSLILELATPSQTSVYFCASGGDGAETLYFGSGTRLTVL		EAAVTQSPRNKVAVTGGKVTLSCNQTNNH.......NNMYWYRQDTGHGLRLIHYSYG....AGSTEKGDIP.DGYKASRP.SQENFSLILELATPSQTSVYFCASG	EAAVTQSPRNKVAVTGGKVTLSCNQT	NNH.......NN	MYWYRQDTGHGLRLIHY	SYG....AGS	TEKGDIP.DGYKASRP.SQENFSLILELATPSQTSVYFC	ASGGDGAETLY	CASGGDGAETLYF	AETLYFGSGTRLTVL	FGSGTRLTVL	TTC	Cluster2	--ASG---G---------DGAETLY-
HKTCYBBXY_1_IDT-DUI-NXT-110	TRB	productive	Musmus TRBV13-1*02 F	Musmus TRBJ1-5*01 F	Musmus TRBD1*01 F	EAAVTQSPRNKVTVTGGNVTLSCRQTNSH.......NYMYWYRQDTGHGLRLIHYSYG....AGNLQIGDVP.DGYKATRT.TQEDFFLLLELASPSQTSLYFCASSDEHNNNQAPLFGEGTRLSVL		EAAVTQSPRNKVTVTGGNVTLSCRQTNSH.......NYMYWYRQDTGHGLRLIHYSYG....AGNLQIGDVP.DGYKATRT.TQEDFFLLLELASPSQTSLYFCASSD	EAAVTQSPRNKVTVTGGNVTLSCRQT	NSH.......NY	MYWYRQDTGHGLRLIHY	SYG....AGN	LQIGDVP.DGYKATRT.TQEDFFLLLELASPSQTSLYFC	ASSDEHNNNQAPL	CASSDEHNNNQAPLF	NNQAPLFGEGTRLSVL	FGEGTRLSVL	CTL	Cluster2	--ASS---DEH-------NNNQAPL-
HKTCYBBXY_1_IDT-DUI-NXT-112	TRB	productive	Musmus TRBV13-2*01 F	Musmus TRBJ1-3*01 F	Musmus TRBD1*01 F	EAAVTQSPRNKVAVTGGKVTLSCNQTNNH.......NNMYWYRQDTGHGLRLIHYSYG....AGSTEKGDIP.DGYKASRP.SQENFSLILELATPSQTSVYFCASGDAGASGNTLYFGEGSRLIVV		EAAVTQSPRNKVAVTGGKVTLSCNQTNNH.......NNMYWYRQDTGHGLRLIHYSYG....AGSTEKGDIP.DGYKASRP.SQENFSLILELATPSQTSVYFCASGD	EAAVTQSPRNKVAVTGGKVTLSCNQT	NNH.......NN	MYWYRQDTGHGLRLIHY	SYG....AGS	TEKGDIP.DGYKASRP.SQENFSLILELATPSQTSVYFC	ASGDAGASGNTLY	CASGDAGASGNTLYF	SGNTLYFGEGSRLIVV	FGEGSRLIVV	CTL	Cluster2	--ASG---DAG-------ASGNTLY-
HKTCYBBXY_1_IDT-DUI-NXT-114	TRB	productive	Musmus TRBV13-2*01 F	Musmus TRBJ1-3*01 F	Musmus TRBD1*01 F	EAAVTQSPRNKVAVTGGKVTLSCNQTNNH.......NNMYWYRQDTGHGLRLIHYSYG....AGSTEKGDIP.DGYKASRP.SQENFSLILELATPSQTSVYFCASGGQDSGNTLYFGEGSRLIVV		EAAVTQSPRNKVAVTGGKVTLSCNQTNNH.......NNMYWYRQDTGHGLRLIHYSYG....AGSTEKGDIP.DGYKASRP.SQENFSLILELATPSQTSVYFCASG	EAAVTQSPRNKVAVTGGKVTLSCNQT	NNH.......NN	MYWYRQDTGHGLRLIHY	SYG....AGS	TEKGDIP.DGYKASRP.SQENFSLILELATPSQTSVYFC	ASGGQDSGNTLY	CASGGQDSGNTLYF	SGNTLYFGEGSRLIVV	FGEGSRLIVV	CTL	Cluster2	--ASG--------GQ---DSGNTLY-
HKTCYBBXY_1_IDT-DUI-NXT-115	TRB	productive	Musmus TRBV13-2*01 F	Musmus TRBJ1-3*01 F	Musmus TRBD1*01 F	EAAVTQSPRNKVAVTGGKVTLSCNQTNNH.......NNMYWYRQDTGHGLRLIHYSYG....AGSTEKGDIP.DGYKASRP.SQENFSLILELATPSQTSVYFCASGDARQGAGNTLYFGEGSRLIVV		EAAVTQSPRNKVAVTGGKVTLSCNQTNNH.......NNMYWYRQDTGHGLRLIHYSYG....AGSTEKGDIP.DGYKASRP.SQENFSLILELATPSQTSVYFCASGD	EAAVTQSPRNKVAVTGGKVTLSCNQT	NNH.......NN	MYWYRQDTGHGLRLIHY	SYG....AGS	TEKGDIP.DGYKASRP.SQENFSLILELATPSQTSVYFC	ASGDARQGAGNTLY	CASGDARQGAGNTLYF	GNTLYFGEGSRLIVV	FGEGSRLIVV	TTC	Cluster5	--ASG---------DARQGAGNTLY-
HKTCYBBXY_1_IDT-DUI-NXT-118	TRB	productive	Musmus TRBV13-2*01 F	Musmus TRBJ1-2*01 F	Musmus TRBD2*01 F	EAAVTQSPRNKVAVTGGKVTLSCNQTNNH.......NNMYWYRQDTGHGLRLIHYSYG....AGSTEKGDIP.DGYKASRP.SQENFSLILELATPSQTSVYFCASGGANSDYTFGSGTRLLVI		EAAVTQSPRNKVAVTGGKVTLSCNQTNNH.......NNMYWYRQDTGHGLRLIHYSYG....AGSTEKGDIP.DGYKASRP.SQENFSLILELATPSQTSVYFCASG	EAAVTQSPRNKVAVTGGKVTLSCNQT	NNH.......NN	MYWYRQDTGHGLRLIHY	SYG....AGS	TEKGDIP.DGYKASRP.SQENFSLILELATPSQTSVYFC	ASGGANSDYT	CASGGANSDYTF	NSDYTFGSGTRLLVI	FGSGTRLLVI	TTC	Cluster4	--ASG--------------GANSDYT
HKTCYBBXY_1_IDT-DUI-NXT-119	TRB	productive	Musmus TRBV13-2*01 F	Musmus TRBJ1-2*01 F	Musmus TRBD1*01 F	EAAVTQSPRNKVAVTGGKVTLSCNQTNNH.......NNMYWYRQDTGHGLRLIHYSYG....AGSTEKGDIP.DGYKASRP.SQENFSLILELATPSQTSVYFCASGEGTGSDYTFGSGTRLLVI		EAAVTQSPRNKVAVTGGKVTLSCNQTNNH.......NNMYWYRQDTGHGLRLIHYSYG....AGSTEKGDIP.DGYKASRP.SQENFSLILELATPSQTSVYFCASG	EAAVTQSPRNKVAVTGGKVTLSCNQT	NNH.......NN	MYWYRQDTGHGLRLIHY	SYG....AGS	TEKGDIP.DGYKASRP.SQENFSLILELATPSQTSVYFC	ASGEGTGSDYT	CASGEGTGSDYTF	SDYTFGSGTRLLVI	FGSGTRLLVI	TTC	Cluster4	--ASG-------------EGTGSDYT
HKTCYBBXY_1_IDT-DUI-NXT-120	TRB	productive	Musmus TRBV13-2*01 F	Musmus TRBJ2-1*01 F	Musmus TRBD1*01 F	EAAVTQSPRNKVAVTGGKVTLSCNQTNNH.......NNMYWYRQDTGHGLRLIHYSYG....AGSTEKGDIP.DGYKASRP.SQENFSLILELATPSQTSVYFCASGDGGRYAEQFFGPGTRLTVL		EAAVTQSPRNKVAVTGGKVTLSCNQTNNH.......NNMYWYRQDTGHGLRLIHYSYG....AGSTEKGDIP.DGYKASRP.SQENFSLILELATPSQTSVYFCASGD	EAAVTQSPRNKVAVTGGKVTLSCNQT	NNH.......NN	MYWYRQDTGHGLRLIHY	SYG....AGS	TEKGDIP.DGYKASRP.SQENFSLILELATPSQTSVYFC	ASGDGGRYAEQF	CASGDGGRYAEQFF	YAEQFFGPGTRLTVL	FGPGTRLTVL	TTC	Cluster5	--ASG---D-----G---GRYAEQF-
HKTCYBBXY_1_IDT-DUI-NXT-122	TRB	productive	Musmus TRBV13-2*01 F	Musmus TRBJ2-7*01 F	Musmus TRBD1*01 F	EAAVTQSPRNKVAVTGGKVTLSCNQTNNH.......NNMYWYRQDTGHGLRLIHYSYG....AGSTEKGDIP.DGYKASRP.SQENFSLILELATPSQTSVYFCASGDGGQYFGPGTRLTVL		EAAVTQSPRNKVAVTGGKVTLSCNQTNNH.......NNMYWYRQDTGHGLRLIHYSYG....AGSTEKGDIP.DGYKASRP.SQENFSLILELATPSQTSVYFCASGD	EAAVTQSPRNKVAVTGGKVTLSCNQT	NNH.......NN	MYWYRQDTGHGLRLIHY	SYG....AGS	TEKGDIP.DGYKASRP.SQENFSLILELATPSQTSVYFC	ASGDGGQY	CASGDGGQYF	QYFGPGTRLTVL	FGPGTRLTVL	CTL	Cluster2	--ASG---------------DGGQY-
HKTCYBBXY_1_IDT-DUI-NXT-123	TRB	productive	Musmus TRBV13-2*01 F	Musmus TRBJ2-4*01 F	Musmus TRBD2*01 F	EAAVTQSPRNKVAVTGGKVTLSCNQTNNH.......NNMYWYRQDTGHGLRLIHYSYG....AGSTEKGDIP.DGYKASRP.SQENFSLILELATPSQTSVYFCASGLPGLGDQNTLYFGAGTRLSVL		EAAVTQSPRNKVAVTGGKVTLSCNQTNNH.......NNMYWYRQDTGHGLRLIHYSYG....AGSTEKGDIP.DGYKASRP.SQENFSLILELATPSQTSVYFCAS	EAAVTQSPRNKVAVTGGKVTLSCNQT	NNH.......NN	MYWYRQDTGHGLRLIHY	SYG....AGS	TEKGDIP.DGYKASRP.SQENFSLILELATPSQTSVYFC	ASGLPGLGDQNTLY	CASGLPGLGDQNTLYF	QNTLYFGAGTRLSVL	FGAGTRLSVL	CTL	Cluster2	--ASG-LPGL--------GDQNTLY-
HKTCYBBXY_1_IDT-DUI-NXT-124	TRB	productive	Musmus TRBV13-1*02 F	Musmus TRBJ2-4*01 F	Musmus TRBD2*01 F	EAAVTQSPRNKVTVTGGNVTLSCRQTNSH.......NYMYWYRQDTGHGLRLIHYSYG....AGNLQIGDVP.DGYKATRT.TQEDFFLLLELASPSQTSLYFCASSALGRGQNTLYFGAGTRLSVL		EAAVTQSPRNKVTVTGGNVTLSCRQTNSH.......NYMYWYRQDTGHGLRLIHYSYG....AGNLQIGDVP.DGYKATRT.TQEDFFLLLELASPSQTSLYFCASS	EAAVTQSPRNKVTVTGGNVTLSCRQT	NSH.......NY	MYWYRQDTGHGLRLIHY	SYG....AGN	LQIGDVP.DGYKATRT.TQEDFFLLLELASPSQTSLYFC	ASSALGRGQNTLY	CASSALGRGQNTLYF	QNTLYFGAGTRLSVL	FGAGTRLSVL	CTL	Cluster4	--ASS-ALG---------RGQNTLY-
HKTCYBBXY_1_IDT-DUI-NXT-126	TRB	productive	Musmus TRBV13-1*02 F	Musmus TRBJ2-7*01 F	Musmus TRBD1*01 F	EAAVTQSPRNKVTVTGGNVTLSCRQTNSH.......NYMYWYRQDTGHGLRLIHYSYG....AGNLQIGDVP.DGYKATRT.TQEDFFLLLELASPSQTSLYFCASSPRDRGLEQYFGPGTRLTVL		EAAVTQSPRNKVTVTGGNVTLSCRQTNSH.......NYMYWYRQDTGHGLRLIHYSYG....AGNLQIGDVP.DGYKATRT.TQEDFFLLLELASPSQTSLYFCAS	EAAVTQSPRNKVTVTGGNVTLSCRQT	NSH.......NY	MYWYRQDTGHGLRLIHY	SYG....AGN	LQIGDVP.DGYKATRT.TQEDFFLLLELASPSQTSLYFC	ASSPRDRGLEQY	CASSPRDRGLEQYF	EQYFGPGTRLTVL	FGPGTRLTVL	CTL	Cluster2	--ASS---P-----R---DRGLEQY-
HKTCYBBXY_1_IDT-DUI-NXT-127	TRB	productive	Musmus TRBV13-2*01 F	Musmus TRBJ2-7*01 F	Musmus TRBD2*01 F	EAAVTQSPRNKVAVTGGKVTLSCNQTNNH.......NNMYWYRQDTGHGLRLIHYSYG....AGSTEKGDIP.DGYKASRP.SQENFSLILELATPSQTSVYFCASGDRDWGGRVYEQYFGPGTRLTVL		EAAVTQSPRNKVAVTGGKVTLSCNQTNNH.......NNMYWYRQDTGHGLRLIHYSYG....AGSTEKGDIP.DGYKASRP.SQENFSLILELATPSQTSVYFCASG	EAAVTQSPRNKVAVTGGKVTLSCNQT	NNH.......NN	MYWYRQDTGHGLRLIHY	SYG....AGS	TEKGDIP.DGYKASRP.SQENFSLILELATPSQTSVYFC	ASGDRDWGGRVYEQY	CASGDRDWGGRVYEQYF	YEQYFGPGTRLTVL	FGPGTRLTVL	TTC	Cluster2	--ASG---D-R-DWG---GRVYEQY-
HKTCYBBXY_1_IDT-DUI-NXT-128	TRB	productive	Musmus TRBV13-2*01 F	Musmus TRBJ2-7*01 F	Musmus TRBD1*01 F	EAAVTQSPRNKVAVTGGKVTLSCNQTNNH.......NNMYWYRQDTGHGLRLIHYSYG....AGSTEKGDIP.DGYKASRP.SQENFSLILELATPSQTSVYFCASGDGRDTHYEQYFGPGTRLTVL		EAAVTQSPRNKVAVTGGKVTLSCNQTNNH.......NNMYWYRQDTGHGLRLIHYSYG....AGSTEKGDIP.DGYKASRP.SQENFSLILELATPSQTSVYFCASGD	EAAVTQSPRNKVAVTGGKVTLSCNQT	NNH.......NN	MYWYRQDTGHGLRLIHY	SYG....AGS	TEKGDIP.DGYKASRP.SQENFSLILELATPSQTSVYFC	ASGDGRDTHYEQY	CASGDGRDTHYEQYF	YEQYFGPGTRLTVL	FGPGTRLTVL	TTC	Cluster2	--ASG---D----GR---DTHYEQY-
HKTCYBBXY_1_IDT-DUI-NXT-129	TRB	productive	Musmus TRBV13-2*01 F	Musmus TRBJ2-7*01 F	Musmus TRBD1*01 F	EAAVTQSPRNKVAVTGGKVTLSCNQTNNH.......NNMYWYRQDTGHGLRLIHYSYG....AGSTEKGDIP.DGYKASRP.SQENFSLILELATPSQTSVYFCASGPDRSYEQYFGPGTRLTVL		EAAVTQSPRNKVAVTGGKVTLSCNQTNNH.......NNMYWYRQDTGHGLRLIHYSYG....AGSTEKGDIP.DGYKASRP.SQENFSLILELATPSQTSVYFCAS	EAAVTQSPRNKVAVTGGKVTLSCNQT	NNH.......NN	MYWYRQDTGHGLRLIHY	SYG....AGS	TEKGDIP.DGYKASRP.SQENFSLILELATPSQTSVYFC	ASGPDRSYEQY	CASGPDRSYEQYF	SYEQYFGPGTRLTVL	FGPGTRLTVL	TTC	Cluster4	--ASG------------PDRSYEQY-
HKTCYBBXY_1_IDT-DUI-NXT-129	TRB	productive	Musmus TRBV19*01 F	Musmus TRBJ1-3*01 F	Musmus TRBD1*01 F	GGIITQTPKFLIGQEGQKLTLKCQQNFNH.......DTMYWYRQDSGKGLRLIYYSIT....ENDLQKGDLS.EGYDASRE.KKSSFSLTVTSAQKNEMAVFLCASSIDRGPGNTLYFGEGSRLIVV		GGIITQTPKFLIGQEGQKLTLKCQQNFNH.......DTMYWYRQDSGKGLRLIYYSIT....ENDLQKGDLS.EGYDASRE.KKSSFSLTVTSAQKNEMAVFLCASSI	GGIITQTPKFLIGQEGQKLTLKCQQN	FNH.......DT	MYWYRQDSGKGLRLIYY	SIT....END	LQKGDLS.EGYDASRE.KKSSFSLTVTSAQKNEMAVFLC	ASSIDRGPGNTLY	CASSIDRGPGNTLYF	GNTLYFGEGSRLIVV	FGEGSRLIVV	TTC	Cluster4	--ASG------------PDRSYEQY-
HKTCYBBXY_1_IDT-DUI-NXT-13	TRB	productive	Musmus TRBV13-2*01 F	Musmus TRBJ2-7*01 F	Musmus TRBD1*01 F	EAAVTQSPRNKVAVTGGKVTLSCNQTNNH.......NNMYWYRQDTGHGLRLIHYSYG....AGSTEKGDIP.DGYKASRP.SQENFSLILELATPSQTSVYFCASGDTAGTGNYEQYFGPGTRLTVL		EAAVTQSPRNKVAVTGGKVTLSCNQTNNH.......NNMYWYRQDTGHGLRLIHYSYG....AGSTEKGDIP.DGYKASRP.SQENFSLILELATPSQTSVYFCASGD	EAAVTQSPRNKVAVTGGKVTLSCNQT	NNH.......NN	MYWYRQDTGHGLRLIHY	SYG....AGS	TEKGDIP.DGYKASRP.SQENFSLILELATPSQTSVYFC	ASGDTAGTGNYEQY	CASGDTAGTGNYEQYF	YEQYFGPGTRLTVL	FGPGTRLTVL	CTL	Cluster2	--ASG---D---TAG---TGNYEQY-
HKTCYBBXY_1_IDT-DUI-NXT-131	TRB	productive	Musmus TRBV13-2*01 F	Musmus TRBJ2-7*01 F	Musmus TRBD1*01 F	EAAVTQSPRNKVAVTGGKVTLSCNQTNNH.......NNMYWYRQDTGHGLRLIHYSYG....AGSTEKGDIP.DGYKASRP.SQENFSLILELATPSQTSVYFCASGEDNYEQYFGPGTRLTVL		EAAVTQSPRNKVAVTGGKVTLSCNQTNNH.......NNMYWYRQDTGHGLRLIHYSYG....AGSTEKGDIP.DGYKASRP.SQENFSLILELATPSQTSVYFCASG	EAAVTQSPRNKVAVTGGKVTLSCNQT	NNH.......NN	MYWYRQDTGHGLRLIHY	SYG....AGS	TEKGDIP.DGYKASRP.SQENFSLILELATPSQTSVYFC	ASGEDNYEQY	CASGEDNYEQYF	YEQYFGPGTRLTVL	FGPGTRLTVL	TTC	Cluster4	--ASG-------------EDNYEQY-
HKTCYBBXY_1_IDT-DUI-NXT-134	TRB	productive	Musmus TRBV13-1*02 F	Musmus TRBJ2-7*01 F	Musmus TRBD1*01 F	EAAVTQSPRNKVTVTGGNVTLSCRQTNSH.......NYMYWYRQDTGHGLRLIHYSYG....AGNLQIGDVP.DGYKATRT.TQEDFFLLLELASPSQTSLYFCASSAGTSYEQYFGPGTRLTVL		EAAVTQSPRNKVTVTGGNVTLSCRQTNSH.......NYMYWYRQDTGHGLRLIHYSYG....AGNLQIGDVP.DGYKATRT.TQEDFFLLLELASPSQTSLYFCASS	EAAVTQSPRNKVTVTGGNVTLSCRQT	NSH.......NY	MYWYRQDTGHGLRLIHY	SYG....AGN	LQIGDVP.DGYKATRT.TQEDFFLLLELASPSQTSLYFC	ASSAGTSYEQY	CASSAGTSYEQYF	YEQYFGPGTRLTVL	FGPGTRLTVL	CTL	Cluster2	--ASS---------A---GTSYEQY-
HKTCYBBXY_1_IDT-DUI-NXT-135	TRB	productive	Musmus TRBV13-2*01 F	Musmus TRBJ2-7*01 F	Musmus TRBD1*01 F	EAAVTQSPRNKVAVTGGKVTLSCNQTNNH.......NNMYWYRQDTGHGLRLIHYSYG....AGSTEKGDIP.DGYKASRP.SQENFSLILELATPSQTSVYFCASGDDGGYEQYFGPGTRLTVL		EAAVTQSPRNKVAVTGGKVTLSCNQTNNH.......NNMYWYRQDTGHGLRLIHYSYG....AGSTEKGDIP.DGYKASRP.SQENFSLILELATPSQTSVYFCASGD	EAAVTQSPRNKVAVTGGKVTLSCNQT	NNH.......NN	MYWYRQDTGHGLRLIHY	SYG....AGS	TEKGDIP.DGYKASRP.SQENFSLILELATPSQTSVYFC	ASGDDGGYEQY	CASGDDGGYEQYF	YEQYFGPGTRLTVL	FGPGTRLTVL	CTL	Cluster2	--ASG---D---------DGGYEQY-
HKTCYBBXY_1_IDT-DUI-NXT-135	TRB	productive	Musmus TRBV5*01 F	Musmus TRBJ1-6*01 ORF	Musmus TRBD1*01 F	NTKITQSPRYLIL.GRANKSLECEQHLGH.......NAMYWYKQSAEKPPELMFLYNL....KQLIRNETVP.SRFIPECP.DSSKLLLHISAVDPEDSAVYFCASSQDRSYNSPLYFAAGTRLTVT		NTKITQSPRYLIL.GRANKSLECEQHLGH.......NAMYWYKQSAEKPPELMFLYNL....KQLIRNETVP.SRFIPECP.DSSKLLLHISAVDPEDSAVYFCASSQ	NTKITQSPRYLIL.GRANKSLECEQH	LGH.......NA	MYWYKQSAEKPPELMFL	YNL....KQL	IRNETVP.SRFIPECP.DSSKLLLHISAVDPEDSAVYFC	ASSQDRSYNSPLY	CASSQDRSYNSPLYF	SYNSPLYFAAGTRLTVT	FAAGTRLTVT	CTL	Cluster2	--ASG---D---------DGGYEQY-
HKTCYBBXY_1_IDT-DUI-NXT-136	TRB	productive	Musmus TRBV1*01 F	Musmus TRBJ2-4*01 F	Musmus TRBD2*01 F	VTLLEQNPRWRLVPRGQAVNLRCILKNSQ......YPWMSWYQQDLQKQLQWLFTLRS....PGDKEVKSLPGADYLATRV.TDTELRLQVANMS..QGRTLYCTCSADKLGFQNTLYFGAGTRLSVL		VTLLEQNPRWRLVPRGQAVNLRCILKNSQ......YPWMSWYQQDLQKQLQWLFTLRS....PGDKEVKSLPGADYLATRV.TDTELRLQVANMS..QGRTLYCTCSA	VTLLEQNPRWRLVPRGQAVNLRCILK	NSQ......YPW	MSWYQQDLQKQLQWLFT	LRS....PGD	KEVKSLPGADYLATRV.TDTELRLQVANMS..QGRTLYC	TCSADKLGFQNTLY	CTCSADKLGFQNTLYF	QNTLYFGAGTRLSVL	FGAGTRLSVL	CTL	Cluster2	-TCSA-DKL---------GFQNTLY-
HKTCYBBXY_1_IDT-DUI-NXT-138	TRB	productive	Musmus TRBV13-1*02 F	Musmus TRBJ1-3*01 F	Musmus TRBD1*01 F	EAAVTQSPRNKVTVTGGNVTLSCRQTNSH.......NYMYWYRQDTGHGLRLIHYSYG....AGNLQIGDVP.DGYKATRT.TQEDFFLLLELASPSQTSLYFCASSAQYSGNTLYFGEGSRLIVV		EAAVTQSPRNKVTVTGGNVTLSCRQTNSH.......NYMYWYRQDTGHGLRLIHYSYG....AGNLQIGDVP.DGYKATRT.TQEDFFLLLELASPSQTSLYFCASS	EAAVTQSPRNKVTVTGGNVTLSCRQT	NSH.......NY	MYWYRQDTGHGLRLIHY	SYG....AGN	LQIGDVP.DGYKATRT.TQEDFFLLLELASPSQTSLYFC	ASSAQYSGNTLY	CASSAQYSGNTLYF	SGNTLYFGEGSRLIVV	FGEGSRLIVV	CTL	Cluster2	--ASS-----------AQYSGNTLY-
HKTCYBBXY_1_IDT-DUI-NXT-139	TRB	productive	Musmus TRBV13-2*01 F	Musmus TRBJ2-1*01 F	Musmus TRBD2*01 F	EAAVTQSPRNKVAVTGGKVTLSCNQTNNH.......NNMYWYRQDTGHGLRLIHYSYG....AGSTEKGDIP.DGYKASRP.SQENFSLILELATPSQTSVYFCASGEGLGDNYAEQFFGPGTRLTVL		EAAVTQSPRNKVAVTGGKVTLSCNQTNNH.......NNMYWYRQDTGHGLRLIHYSYG....AGSTEKGDIP.DGYKASRP.SQENFSLILELATPSQTSVYFCASG	EAAVTQSPRNKVAVTGGKVTLSCNQT	NNH.......NN	MYWYRQDTGHGLRLIHY	SYG....AGS	TEKGDIP.DGYKASRP.SQENFSLILELATPSQTSVYFC	ASGEGLGDNYAEQF	CASGEGLGDNYAEQFF	NYAEQFFGPGTRLTVL	FGPGTRLTVL	TTC	Cluster5	--ASG---E---GLG---DNYAEQF-
HKTCYBBXY_1_IDT-DUI-NXT-14	TRB	productive	Musmus TRBV29*01 F	Musmus TRBJ1-3*01 F	Musmus TRBD1*01 F	DMKVTQMPRYLIKRMGENVLLECGQDMSH.......ETMYWYRQDPGLGLQLIYISYD....VDSNSEGDIP.KGYRVSRK.KREHFSLILDSAKTNQTSVYFCASSLSDRGPGNTLYFGEGSRLIVV		DMKVTQMPRYLIKRMGENVLLECGQDMSH.......ETMYWYRQDPGLGLQLIYISYD....VDSNSEGDIP.KGYRVSRK.KREHFSLILDSAKTNQTSVYFCASSL	DMKVTQMPRYLIKRMGENVLLECGQD	MSH.......ET	MYWYRQDPGLGLQLIYI	SYD....VDS	NSEGDIP.KGYRVSRK.KREHFSLILDSAKTNQTSVYFC	ASSLSDRGPGNTLY	CASSLSDRGPGNTLYF	GNTLYFGEGSRLIVV	FGEGSRLIVV	CTL	Cluster2	--ASS-----L-SDR---GPGNTLY-
HKTCYBBXY_1_IDT-DUI-NXT-140	TRB	productive	Musmus TRBV13-2*01 F	Musmus TRBJ2-7*01 F	Musmus TRBD1*01 F	EAAVTQSPRNKVAVTGGKVTLSCNQTNNH.......NNMYWYRQDTGHGLRLIHYSYG....AGSTEKGDIP.DGYKASRP.SQENFSLILELATPSQTSVYFCASGSTGGAYEQYFGPGTRLTVL		EAAVTQSPRNKVAVTGGKVTLSCNQTNNH.......NNMYWYRQDTGHGLRLIHYSYG....AGSTEKGDIP.DGYKASRP.SQENFSLILELATPSQTSVYFCAS	EAAVTQSPRNKVAVTGGKVTLSCNQT	NNH.......NN	MYWYRQDTGHGLRLIHY	SYG....AGS	TEKGDIP.DGYKASRP.SQENFSLILELATPSQTSVYFC	ASGSTGGAYEQY	CASGSTGGAYEQYF	YEQYFGPGTRLTVL	FGPGTRLTVL	TTC	Cluster5	--ASG-----------STGGAYEQY-
HKTCYBBXY_1_IDT-DUI-NXT-142	TRB	productive	Musmus TRBV13-3*01 F	Musmus TRBJ2-3*01 F	Musmus TRBD2*01 F	EAAVTQSPRSKVAVTGGKVTLSCHQTNNH.......DYMYWYRQDTGHGLRLIHYSYV....ADSTEKGDIP.DGYKASRP.SQENFSLILELASLSQTAVYFCASSDLVSAETLYFGSGTRLTVL		EAAVTQSPRSKVAVTGGKVTLSCHQTNNH.......DYMYWYRQDTGHGLRLIHYSYV....ADSTEKGDIP.DGYKASRP.SQENFSLILELASLSQTAVYFCASSD	EAAVTQSPRSKVAVTGGKVTLSCHQT	NNH.......DY	MYWYRQDTGHGLRLIHY	SYV....ADS	TEKGDIP.DGYKASRP.SQENFSLILELASLSQTAVYFC	ASSDLVSAETLY	CASSDLVSAETLYF	SAETLYFGSGTRLTVL	FGSGTRLTVL	TTC	Cluster4	--ASS---DL--------VSAETLY-
HKTCYBBXY_1_IDT-DUI-NXT-147	TRB	productive	Musmus TRBV13-2*01 F	Musmus TRBJ2-7*01 F	Musmus TRBD1*01 F	EAAVTQSPRNKVAVTGGKVTLSCNQTNNH.......NNMYWYRQDTGHGLRLIHYSYG....AGSTEKGDIP.DGYKASRP.SQENFSLILELATPSQTSVYFCASGEDRYEQYFGPGTRLTVL		EAAVTQSPRNKVAVTGGKVTLSCNQTNNH.......NNMYWYRQDTGHGLRLIHYSYG....AGSTEKGDIP.DGYKASRP.SQENFSLILELATPSQTSVYFCASG	EAAVTQSPRNKVAVTGGKVTLSCNQT	NNH.......NN	MYWYRQDTGHGLRLIHY	SYG....AGS	TEKGDIP.DGYKASRP.SQENFSLILELATPSQTSVYFC	ASGEDRYEQY	CASGEDRYEQYF	YEQYFGPGTRLTVL	FGPGTRLTVL	CTL	Cluster4	--ASG-------------EDRYEQY-
HKTCYBBXY_1_IDT-DUI-NXT-148	TRB	productive	Musmus TRBV1*01 F	Musmus TRBJ2-5*01 F	Musmus TRBD2*01 F	VTLLEQNPRWRLVPRGQAVNLRCILKNSQ......YPWMSWYQQDLQKQLQWLFTLRS....PGDKEVKSLPGADYLATRV.TDTELRLQVANMS..QGRTLYCTCSADRLGGDQDTQYFGPGTRLLVL		VTLLEQNPRWRLVPRGQAVNLRCILKNSQ......YPWMSWYQQDLQKQLQWLFTLRS....PGDKEVKSLPGADYLATRV.TDTELRLQVANMS..QGRTLYCTCSA	VTLLEQNPRWRLVPRGQAVNLRCILK	NSQ......YPW	MSWYQQDLQKQLQWLFT	LRS....PGD	KEVKSLPGADYLATRV.TDTELRLQVANMS..QGRTLYC	TCSADRLGGDQDTQY	CTCSADRLGGDQDTQYF	QDTQYFGPGTRLLVL	FGPGTRLLVL	CTL	Cluster2	-TCSA---D---RLG---GDQDTQY-
HKTCYBBXY_1_IDT-DUI-NXT-15	TRB	productive	Musmus TRBV13-2*01 F	Musmus TRBJ1-2*01 F	Musmus TRBD1*01 F	EAAVTQSPRNKVAVTGGKVTLSCNQTNNH.......NNMYWYRQDTGHGLRLIHYSYG....AGSTEKGDIP.DGYKASRP.SQENFSLILELATPSQTSVYFCASGDPGTGDSDYTFGSGTRLLVI		EAAVTQSPRNKVAVTGGKVTLSCNQTNNH.......NNMYWYRQDTGHGLRLIHYSYG....AGSTEKGDIP.DGYKASRP.SQENFSLILELATPSQTSVYFCASG	EAAVTQSPRNKVAVTGGKVTLSCNQT	NNH.......NN	MYWYRQDTGHGLRLIHY	SYG....AGS	TEKGDIP.DGYKASRP.SQENFSLILELATPSQTSVYFC	ASGDPGTGDSDYT	CASGDPGTGDSDYTF	SDYTFGSGTRLLVI	FGSGTRLLVI	CTL	Cluster2	--ASG---DP--------GTGDSDYT
HKTCYBBXY_1_IDT-DUI-NXT-150	TRB	productive	Musmus TRBV13-2*01 F	Musmus TRBJ1-5*01 F	Musmus TRBD1*01 F	EAAVTQSPRNKVAVTGGKVTLSCNQTNNH.......NNMYWYRQDTGHGLRLIHYSYG....AGSTEKGDIP.DGYKASRP.SQENFSLILELATPSQTSVYFCASRDNNNQAPLFGEGTRLSVL		EAAVTQSPRNKVAVTGGKVTLSCNQTNNH.......NNMYWYRQDTGHGLRLIHYSYG....AGSTEKGDIP.DGYKASRP.SQENFSLILELATPSQTSVYFCAS	EAAVTQSPRNKVAVTGGKVTLSCNQT	NNH.......NN	MYWYRQDTGHGLRLIHY	SYG....AGS	TEKGDIP.DGYKASRP.SQENFSLILELATPSQTSVYFC	ASRDNNNQAPL	CASRDNNNQAPLF	NNQAPLFGEGTRLSVL	FGEGTRLSVL	CTL	Cluster2	--ASR---D---------NNNQAPL-
HKTCYBBXY_1_IDT-DUI-NXT-151	TRB	productive	Musmus TRBV31*01 F	Musmus TRBJ2-7*01 F	Musmus TRBD2*01 F	AQTIHQWPVAEIKAVGSPLSLGCTIKGKS......SPNLYWYWQATGGTLQQLFYSIT.....VGQVESVVQ.LNLSASRP.KDDQFILSTEKLLLSHSGFYLCAWSQGLGRSSYEQYFGPGTRLTVL		AQTIHQWPVAEIKAVGSPLSLGCTIKGKS......SPNLYWYWQATGGTLQQLFYSIT.....VGQVESVVQ.LNLSASRP.KDDQFILSTEKLLLSHSGFYLCAW	AQTIHQWPVAEIKAVGSPLSLGCTIK	GKS......SPN	LYWYWQATGGTLQQLFY	SIT.....VG	QVESVVQ.LNLSASRP.KDDQFILSTEKLLLSHSGFYLC	AWSQGLGRSSYEQY	CAWSQGLGRSSYEQYF	SYEQYFGPGTRLTVL	FGPGTRLTVL	TTC	Cluster2	--AWS---Q---GLG---RSSYEQY-
HKTCYBBXY_1_IDT-DUI-NXT-153	TRB	productive	Musmus TRBV29*01 F	Musmus TRBJ1-2*01 F	Musmus TRBD1*01 F	DMKVTQMPRYLIKRMGENVLLECGQDMSH.......ETMYWYRQDPGLGLQLIYISYD....VDSNSEGDIP.KGYRVSRK.KREHFSLILDSAKTNQTSVYFCASSQTANSDYTFGSGTRLLVI		DMKVTQMPRYLIKRMGENVLLECGQDMSH.......ETMYWYRQDPGLGLQLIYISYD....VDSNSEGDIP.KGYRVSRK.KREHFSLILDSAKTNQTSVYFCAS	DMKVTQMPRYLIKRMGENVLLECGQD	MSH.......ET	MYWYRQDPGLGLQLIYI	SYD....VDS	NSEGDIP.KGYRVSRK.KREHFSLILDSAKTNQTSVYFC	ASSQTANSDYT	CASSQTANSDYTF	NSDYTFGSGTRLLVI	FGSGTRLLVI	TTC	Cluster4	--ASS-------------QTANSDYT
HKTCYBBXY_1_IDT-DUI-NXT-154	TRB	productive	Musmus TRBV13-3*01 F	Musmus TRBJ2-7*01 F	Musmus TRBD1*01 F	EAAVTQSPRSKVAVTGGKVTLSCHQTNNH.......DYMYWYRQDTGHGLRLIHYSYV....ADSTEKGDIP.DGYKASRP.SQENFSLILELASLSQTAVYFCASSDISYEQYFGPGTRLTVL		EAAVTQSPRSKVAVTGGKVTLSCHQTNNH.......DYMYWYRQDTGHGLRLIHYSYV....ADSTEKGDIP.DGYKASRP.SQENFSLILELASLSQTAVYFCASS	EAAVTQSPRSKVAVTGGKVTLSCHQT	NNH.......DY	MYWYRQDTGHGLRLIHY	SYV....ADS	TEKGDIP.DGYKASRP.SQENFSLILELASLSQTAVYFC	ASSDISYEQY	CASSDISYEQYF	SYEQYFGPGTRLTVL	FGPGTRLTVL	TTC	Cluster4	--ASS---D----------ISYEQY-
HKTCYBBXY_1_IDT-DUI-NXT-155	TRB	productive	Musmus TRBV13-3*01 F	Musmus TRBJ2-1*01 F	Musmus TRBD1*01 F	EAAVTQSPRSKVAVTGGKVTLSCHQTNNH.......DYMYWYRQDTGHGLRLIHYSYV....ADSTEKGDIP.DGYKASRP.SQENFSLILELASLSQTAVYFCASTGTGAEQFFGPGTRLTVL		EAAVTQSPRSKVAVTGGKVTLSCHQTNNH.......DYMYWYRQDTGHGLRLIHYSYV....ADSTEKGDIP.DGYKASRP.SQENFSLILELASLSQTAVYFCAS	EAAVTQSPRSKVAVTGGKVTLSCHQT	NNH.......DY	MYWYRQDTGHGLRLIHY	SYV....ADS	TEKGDIP.DGYKASRP.SQENFSLILELASLSQTAVYFC	ASTGTGAEQF	CASTGTGAEQFF	AEQFFGPGTRLTVL	FGPGTRLTVL	TTC	Cluster4	--AST-------------GTGAEQF-
HKTCYBBXY_1_IDT-DUI-NXT-16	TRB	productive	Musmus TRBV29*01 F	Musmus TRBJ2-4*01 F	Musmus TRBD1*01 F	DMKVTQMPRYLIKRMGENVLLECGQDMSH.......ETMYWYRQDPGLGLQLIYISYD....VDSNSEGDIP.KGYRVSRK.KREHFSLILDSAKTNQTSVYFCASRGSQNTLYFGAGTRLSVL		DMKVTQMPRYLIKRMGENVLLECGQDMSH.......ETMYWYRQDPGLGLQLIYISYD....VDSNSEGDIP.KGYRVSRK.KREHFSLILDSAKTNQTSVYFCAS	DMKVTQMPRYLIKRMGENVLLECGQD	MSH.......ET	MYWYRQDPGLGLQLIYI	SYD....VDS	NSEGDIP.KGYRVSRK.KREHFSLILDSAKTNQTSVYFC	ASRGSQNTLY	CASRGSQNTLYF	SQNTLYFGAGTRLSVL	FGAGTRLSVL	CTL	Cluster4	--ASR-------------GSQNTLY-
HKTCYBBXY_1_IDT-DUI-NXT-162	TRB	productive	Musmus TRBV29*01 F	Musmus TRBJ1-2*01 F	Musmus TRBD1*01 F	DMKVTQMPRYLIKRMGENVLLECGQDMSH.......ETMYWYRQDPGLGLQLIYISYD....VDSNSEGDIP.KGYRVSRK.KREHFSLILDSAKTNQTSVYFCASSQQGANSDYTFGSGTRLLVI		DMKVTQMPRYLIKRMGENVLLECGQDMSH.......ETMYWYRQDPGLGLQLIYISYD....VDSNSEGDIP.KGYRVSRK.KREHFSLILDSAKTNQTSVYFCASS	DMKVTQMPRYLIKRMGENVLLECGQD	MSH.......ET	MYWYRQDPGLGLQLIYI	SYD....VDS	NSEGDIP.KGYRVSRK.KREHFSLILDSAKTNQTSVYFC	ASSQQGANSDYT	CASSQQGANSDYTF	NSDYTFGSGTRLLVI	FGSGTRLLVI	CTL	Cluster4	--ASS---Q---------QGANSDYT
HKTCYBBXY_1_IDT-DUI-NXT-164	TRB	productive	Musmus TRBV13-2*01 F	Musmus TRBJ2-1*01 F	Musmus TRBD1*01 F	EAAVTQSPRNKVAVTGGKVTLSCNQTNNH.......NNMYWYRQDTGHGLRLIHYSYG....AGSTEKGDIP.DGYKASRP.SQENFSLILELATPSQTSVYFCASGDAEGVNYAEQFFGPGTRLTVL		EAAVTQSPRNKVAVTGGKVTLSCNQTNNH.......NNMYWYRQDTGHGLRLIHYSYG....AGSTEKGDIP.DGYKASRP.SQENFSLILELATPSQTSVYFCASGD	EAAVTQSPRNKVAVTGGKVTLSCNQT	NNH.......NN	MYWYRQDTGHGLRLIHY	SYG....AGS	TEKGDIP.DGYKASRP.SQENFSLILELATPSQTSVYFC	ASGDAEGVNYAEQF	CASGDAEGVNYAEQFF	NYAEQFFGPGTRLTVL	FGPGTRLTVL	TTC	Cluster4	--ASG---DA---EG---VNYAEQF-
HKTCYBBXY_1_IDT-DUI-NXT-166	TRB	productive	Musmus TRBV13-2*01 F	Musmus TRBJ2-5*01 F	Musmus TRBD1*01 F	EAAVTQSPRNKVAVTGGKVTLSCNQTNNH.......NNMYWYRQDTGHGLRLIHYSYG....AGSTEKGDIP.DGYKASRP.SQENFSLILELATPSQTSVYFCASGDAWQGQDTQYFGPGTRLLVL		EAAVTQSPRNKVAVTGGKVTLSCNQTNNH.......NNMYWYRQDTGHGLRLIHYSYG....AGSTEKGDIP.DGYKASRP.SQENFSLILELATPSQTSVYFCASGD	EAAVTQSPRNKVAVTGGKVTLSCNQT	NNH.......NN	MYWYRQDTGHGLRLIHY	SYG....AGS	TEKGDIP.DGYKASRP.SQENFSLILELATPSQTSVYFC	ASGDAWQGQDTQY	CASGDAWQGQDTQYF	QDTQYFGPGTRLLVL	FGPGTRLLVL	TTC	Cluster2	--ASG---DAW-------QGQDTQY-
HKTCYBBXY_1_IDT-DUI-NXT-167	TRB	productive	Musmus TRBV13-2*01 F	Musmus TRBJ2-7*01 F	Musmus TRBD1*01 F	EAAVTQSPRNKVAVTGGKVTLSCNQTNNH.......NNMYWYRQDTGHGLRLIHYSYG....AGSTEKGDIP.DGYKASRP.SQENFSLILELATPSQTSVYFCASGEGTGGAGFYEQYFGPGTRLTVL		EAAVTQSPRNKVAVTGGKVTLSCNQTNNH.......NNMYWYRQDTGHGLRLIHYSYG....AGSTEKGDIP.DGYKASRP.SQENFSLILELATPSQTSVYFCASG	EAAVTQSPRNKVAVTGGKVTLSCNQT	NNH.......NN	MYWYRQDTGHGLRLIHY	SYG....AGS	TEKGDIP.DGYKASRP.SQENFSLILELATPSQTSVYFC	ASGEGTGGAGFYEQY	CASGEGTGGAGFYEQYF	YEQYFGPGTRLTVL	FGPGTRLTVL	TTC	Cluster5	--ASG---E-G-TGG---AGFYEQY-
HKTCYBBXY_1_IDT-DUI-NXT-168	TRB	productive	Musmus TRBV29*01 F	Musmus TRBJ2-7*01 F	Musmus TRBD2*01 F	DMKVTQMPRYLIKRMGENVLLECGQDMSH.......ETMYWYRQDPGLGLQLIYISYD....VDSNSEGDIP.KGYRVSRK.KREHFSLILDSAKTNQTSVYFCASRGDWGVYEQYFGPGTRLTVL		DMKVTQMPRYLIKRMGENVLLECGQDMSH.......ETMYWYRQDPGLGLQLIYISYD....VDSNSEGDIP.KGYRVSRK.KREHFSLILDSAKTNQTSVYFCAS	DMKVTQMPRYLIKRMGENVLLECGQD	MSH.......ET	MYWYRQDPGLGLQLIYI	SYD....VDS	NSEGDIP.KGYRVSRK.KREHFSLILDSAKTNQTSVYFC	ASRGDWGVYEQY	CASRGDWGVYEQYF	YEQYFGPGTRLTVL	FGPGTRLTVL	TTC	Cluster4	--ASR--------GD---WGVYEQY-
HKTCYBBXY_1_IDT-DUI-NXT-171	TRB	productive	Musmus TRBV13-2*01 F	Musmus TRBJ2-1*01 F	Musmus TRBD1*01 F	EAAVTQSPRNKVAVTGGKVTLSCNQTNNH.......NNMYWYRQDTGHGLRLIHYSYG....AGSTEKGDIP.DGYKASRP.SQENFSLILELATPSQTSVYFCASGDFGQRYAEQFFGPGTRLTVL		EAAVTQSPRNKVAVTGGKVTLSCNQTNNH.......NNMYWYRQDTGHGLRLIHYSYG....AGSTEKGDIP.DGYKASRP.SQENFSLILELATPSQTSVYFCASGD	EAAVTQSPRNKVAVTGGKVTLSCNQT	NNH.......NN	MYWYRQDTGHGLRLIHY	SYG....AGS	TEKGDIP.DGYKASRP.SQENFSLILELATPSQTSVYFC	ASGDFGQRYAEQF	CASGDFGQRYAEQFF	YAEQFFGPGTRLTVL	FGPGTRLTVL	CTL	Cluster2	--ASG---D----FG---QRYAEQF-
HKTCYBBXY_1_IDT-DUI-NXT-173	TRB	productive	Musmus TRBV29*01 F	Musmus TRBJ2-4*01 F	Musmus TRBD1*01 F	DMKVTQMPRYLIKRMGENVLLECGQDMSH.......ETMYWYRQDPGLGLQLIYISYD....VDSNSEGDIP.KGYRVSRK.KREHFSLILDSAKTNQTSVYFCASSSTSQNTLYFGAGTRLSVL		DMKVTQMPRYLIKRMGENVLLECGQDMSH.......ETMYWYRQDPGLGLQLIYISYD....VDSNSEGDIP.KGYRVSRK.KREHFSLILDSAKTNQTSVYFCASS	DMKVTQMPRYLIKRMGENVLLECGQD	MSH.......ET	MYWYRQDPGLGLQLIYI	SYD....VDS	NSEGDIP.KGYRVSRK.KREHFSLILDSAKTNQTSVYFC	ASSSTSQNTLY	CASSSTSQNTLYF	SQNTLYFGAGTRLSVL	FGAGTRLSVL	CTL	Cluster2	--ASS---S---------TSQNTLY-
HKTCYBBXY_1_IDT-DUI-NXT-179	TRB	productive	Musmus TRBV29*01 F	Musmus TRBJ1-2*01 F	Musmus TRBD1*01 F	DMKVTQMPRYLIKRMGENVLLECGQDMSH.......ETMYWYRQDPGLGLQLIYISYD....VDSNSEGDIP.KGYRVSRK.KREHFSLILDSAKTNQTSVYFCASSFIGPNSDYTFGSGTRLLVI		DMKVTQMPRYLIKRMGENVLLECGQDMSH.......ETMYWYRQDPGLGLQLIYISYD....VDSNSEGDIP.KGYRVSRK.KREHFSLILDSAKTNQTSVYFCASS	DMKVTQMPRYLIKRMGENVLLECGQD	MSH.......ET	MYWYRQDPGLGLQLIYI	SYD....VDS	NSEGDIP.KGYRVSRK.KREHFSLILDSAKTNQTSVYFC	ASSFIGPNSDYT	CASSFIGPNSDYTF	NSDYTFGSGTRLLVI	FGSGTRLLVI	TTC	Cluster4	--ASS------------FIGPNSDYT
HKTCYBBXY_1_IDT-DUI-NXT-179	TRB	productive	Musmus TRBV13-1*02 F	Musmus TRBJ2-1*01 F	Musmus TRBD1*01 F	EAAVTQSPRNKVTVTGGNVTLSCRQTNSH.......NYMYWYRQDTGHGLRLIHYSYG....AGNLQIGDVP.DGYKATRT.TQEDFFLLLELASPSQTSLYFCASSDGQNAEQFFGPGTRLTVL		EAAVTQSPRNKVTVTGGNVTLSCRQTNSH.......NYMYWYRQDTGHGLRLIHYSYG....AGNLQIGDVP.DGYKATRT.TQEDFFLLLELASPSQTSLYFCASS	EAAVTQSPRNKVTVTGGNVTLSCRQT	NSH.......NY	MYWYRQDTGHGLRLIHY	SYG....AGN	LQIGDVP.DGYKATRT.TQEDFFLLLELASPSQTSLYFC	ASSDGQNAEQF	CASSDGQNAEQFF	AEQFFGPGTRLTVL	FGPGTRLTVL	TTC	Cluster4	--ASS------------FIGPNSDYT
HKTCYBBXY_1_IDT-DUI-NXT-18	TRB	productive	Musmus TRBV29*01 F	Musmus TRBJ2-7*01 F	Musmus TRBD1*01 F	DMKVTQMPRYLIKRMGENVLLECGQDMSH.......ETMYWYRQDPGLGLQLIYISYD....VDSNSEGDIP.KGYRVSRK.KREHFSLILDSAKTNQTSVYFCASSLRRSSYEQYFGPGTRLTVL		DMKVTQMPRYLIKRMGENVLLECGQDMSH.......ETMYWYRQDPGLGLQLIYISYD....VDSNSEGDIP.KGYRVSRK.KREHFSLILDSAKTNQTSVYFCASS	DMKVTQMPRYLIKRMGENVLLECGQD	MSH.......ET	MYWYRQDPGLGLQLIYI	SYD....VDS	NSEGDIP.KGYRVSRK.KREHFSLILDSAKTNQTSVYFC	ASSLRRSSYEQY	CASSLRRSSYEQYF	SYEQYFGPGTRLTVL	FGPGTRLTVL	CTL	Cluster2	--ASS---L-----R---RSSYEQY-
HKTCYBBXY_1_IDT-DUI-NXT-182	TRB	productive	Musmus TRBV13-2*01 F	Musmus TRBJ1-1*01 F, or Musmus TRBJ1-1*02 (F)	Musmus TRBD1*01 F	EAAVTQSPRNKVAVTGGKVTLSCNQTNNH.......NNMYWYRQDTGHGLRLIHYSYG....AGSTEKGDIP.DGYKASRP.SQENFSLILELATPSQTSVYFCASGDQGATEVFFGKGTRLTVV		EAAVTQSPRNKVAVTGGKVTLSCNQTNNH.......NNMYWYRQDTGHGLRLIHYSYG....AGSTEKGDIP.DGYKASRP.SQENFSLILELATPSQTSVYFCASGD	EAAVTQSPRNKVAVTGGKVTLSCNQT	NNH.......NN	MYWYRQDTGHGLRLIHY	SYG....AGS	TEKGDIP.DGYKASRP.SQENFSLILELATPSQTSVYFC	ASGDQGATEVF	CASGDQGATEVFF	TEVFFGKGTRLTVV	FGKGTRLTVV	CTL	Cluster2	--ASG---D---------QGATEVF-
HKTCYBBXY_1_IDT-DUI-NXT-183	TRB	productive	Musmus TRBV29*01 F	Musmus TRBJ2-1*01 F	Musmus TRBD1*01 F	DMKVTQMPRYLIKRMGENVLLECGQDMSH.......ETMYWYRQDPGLGLQLIYISYD....VDSNSEGDIP.KGYRVSRK.KREHFSLILDSAKTNQTSVYFCASSLSTGAEQFFGPGTRLTVL		DMKVTQMPRYLIKRMGENVLLECGQDMSH.......ETMYWYRQDPGLGLQLIYISYD....VDSNSEGDIP.KGYRVSRK.KREHFSLILDSAKTNQTSVYFCASSL	DMKVTQMPRYLIKRMGENVLLECGQD	MSH.......ET	MYWYRQDPGLGLQLIYI	SYD....VDS	NSEGDIP.KGYRVSRK.KREHFSLILDSAKTNQTSVYFC	ASSLSTGAEQF	CASSLSTGAEQFF	AEQFFGPGTRLTVL	FGPGTRLTVL	CTL	Cluster2	--ASS------------LSTGAEQF-
HKTCYBBXY_1_IDT-DUI-NXT-185	TRB	productive	Musmus TRBV29*01 F	Musmus TRBJ1-5*01 F	Musmus TRBD2*01 F	DMKVTQMPRYLIKRMGENVLLECGQDMSH.......ETMYWYRQDPGLGLQLIYISYD....VDSNSEGDIP.KGYRVSRK.KREHFSLILDSAKTNQTSVYFCASSLTYNNQAPLFGEGTRLSVL		DMKVTQMPRYLIKRMGENVLLECGQDMSH.......ETMYWYRQDPGLGLQLIYISYD....VDSNSEGDIP.KGYRVSRK.KREHFSLILDSAKTNQTSVYFCASS	DMKVTQMPRYLIKRMGENVLLECGQD	MSH.......ET	MYWYRQDPGLGLQLIYI	SYD....VDS	NSEGDIP.KGYRVSRK.KREHFSLILDSAKTNQTSVYFC	ASSLTYNNQAPL	CASSLTYNNQAPLF	NNQAPLFGEGTRLSVL	FGEGTRLSVL	CTL	Cluster4	--ASS-----------LTYNNQAPL-
HKTCYBBXY_1_IDT-DUI-NXT-186	TRB	productive	Musmus TRBV13-2*01 F	Musmus TRBJ2-7*01 F	Musmus TRBD2*01 F	EAAVTQSPRNKVAVTGGKVTLSCNQTNNH.......NNMYWYRQDTGHGLRLIHYSYG....AGSTEKGDIP.DGYKASRP.SQENFSLILELATPSQTSVYFCASSGGALEQYFGPGTRLTVL		EAAVTQSPRNKVAVTGGKVTLSCNQTNNH.......NNMYWYRQDTGHGLRLIHYSYG....AGSTEKGDIP.DGYKASRP.SQENFSLILELATPSQTSVYFCAS	EAAVTQSPRNKVAVTGGKVTLSCNQT	NNH.......NN	MYWYRQDTGHGLRLIHY	SYG....AGS	TEKGDIP.DGYKASRP.SQENFSLILELATPSQTSVYFC	ASSGGALEQY	CASSGGALEQYF	EQYFGPGTRLTVL	FGPGTRLTVL	CTL	Cluster2	--ASS-------------GGALEQY-
HKTCYBBXY_1_IDT-DUI-NXT-187	TRB	productive	Musmus TRBV13-2*01 F	Musmus TRBJ2-3*01 F	Musmus TRBD1*01 F	EAAVTQSPRNKVAVTGGKVTLSCNQTNNH.......NNMYWYRQDTGHGLRLIHYSYG....AGSTEKGDIP.DGYKASRP.SQENFSLILELATPSQTSVYFCASGDAPGAETLYFGSGTRLTVL		EAAVTQSPRNKVAVTGGKVTLSCNQTNNH.......NNMYWYRQDTGHGLRLIHYSYG....AGSTEKGDIP.DGYKASRP.SQENFSLILELATPSQTSVYFCASGD	EAAVTQSPRNKVAVTGGKVTLSCNQT	NNH.......NN	MYWYRQDTGHGLRLIHY	SYG....AGS	TEKGDIP.DGYKASRP.SQENFSLILELATPSQTSVYFC	ASGDAPGAETLY	CASGDAPGAETLYF	AETLYFGSGTRLTVL	FGSGTRLTVL	TTC	Cluster4	--ASG---DA--------PGAETLY-
HKTCYBBXY_1_IDT-DUI-NXT-188	TRB	productive	Musmus TRBV13-1*02 F	Musmus TRBJ1-5*01 F	Musmus TRBD1*01 F	EAAVTQSPRNKVTVTGGNVTLSCRQTNSH.......NYMYWYRQDTGHGLRLIHYSYG....AGNLQIGDVP.DGYKATRT.TQEDFFLLLELASPSQTSLYFCASSGGNNQAPLFGEGTRLSVL		EAAVTQSPRNKVTVTGGNVTLSCRQTNSH.......NYMYWYRQDTGHGLRLIHYSYG....AGNLQIGDVP.DGYKATRT.TQEDFFLLLELASPSQTSLYFCASS	EAAVTQSPRNKVTVTGGNVTLSCRQT	NSH.......NY	MYWYRQDTGHGLRLIHY	SYG....AGN	LQIGDVP.DGYKATRT.TQEDFFLLLELASPSQTSLYFC	ASSGGNNQAPL	CASSGGNNQAPLF	NNQAPLFGEGTRLSVL	FGEGTRLSVL	TTC	Cluster2	--ASS---------G---GNNQAPL-
HKTCYBBXY_1_IDT-DUI-NXT-189	TRB	productive	Musmus TRBV13-2*01 F	Musmus TRBJ2-7*01 F	Musmus TRBD1*01 F	EAAVTQSPRNKVAVTGGKVTLSCNQTNNH.......NNMYWYRQDTGHGLRLIHYSYG....AGSTEKGDIP.DGYKASRP.SQENFSLILELATPSQTSVYFCASGDAGRVEQYFGPGTRLTVL		EAAVTQSPRNKVAVTGGKVTLSCNQTNNH.......NNMYWYRQDTGHGLRLIHYSYG....AGSTEKGDIP.DGYKASRP.SQENFSLILELATPSQTSVYFCASGD	EAAVTQSPRNKVAVTGGKVTLSCNQT	NNH.......NN	MYWYRQDTGHGLRLIHY	SYG....AGS	TEKGDIP.DGYKASRP.SQENFSLILELATPSQTSVYFC	ASGDAGRVEQY	CASGDAGRVEQYF	EQYFGPGTRLTVL	FGPGTRLTVL	TTC	Cluster4	--ASG---D---------AGRVEQY-
HKTCYBBXY_1_IDT-DUI-NXT-193	TRB	productive	Musmus TRBV29*01 F	Musmus TRBJ2-4*01 F	Musmus TRBD1*01 F	DMKVTQMPRYLIKRMGENVLLECGQDMSH.......ETMYWYRQDPGLGLQLIYISYD....VDSNSEGDIP.KGYRVSRK.KREHFSLILDSAKTNQTSVYFCASRTGSQNTLYFGAGTRLSVL		DMKVTQMPRYLIKRMGENVLLECGQDMSH.......ETMYWYRQDPGLGLQLIYISYD....VDSNSEGDIP.KGYRVSRK.KREHFSLILDSAKTNQTSVYFCAS	DMKVTQMPRYLIKRMGENVLLECGQD	MSH.......ET	MYWYRQDPGLGLQLIYI	SYD....VDS	NSEGDIP.KGYRVSRK.KREHFSLILDSAKTNQTSVYFC	ASRTGSQNTLY	CASRTGSQNTLYF	SQNTLYFGAGTRLSVL	FGAGTRLSVL	CTL	Cluster2	-ASRT-------------GSQNTLY-
HKTCYBBXY_1_IDT-DUI-NXT-196	TRB	productive	Musmus TRBV13-2*01 F	Musmus TRBJ2-4*01 F	Musmus TRBD1*01 F	EAAVTQSPRNKVAVTGGKVTLSCNQTNNH.......NNMYWYRQDTGHGLRLIHYSYG....AGSTEKGDIP.DGYKASRP.SQENFSLILELATPSQTSVYFCASGETVSQNTLYFGAGTRLSVL		EAAVTQSPRNKVAVTGGKVTLSCNQTNNH.......NNMYWYRQDTGHGLRLIHYSYG....AGSTEKGDIP.DGYKASRP.SQENFSLILELATPSQTSVYFCASG	EAAVTQSPRNKVAVTGGKVTLSCNQT	NNH.......NN	MYWYRQDTGHGLRLIHY	SYG....AGS	TEKGDIP.DGYKASRP.SQENFSLILELATPSQTSVYFC	ASGETVSQNTLY	CASGETVSQNTLYF	SQNTLYFGAGTRLSVL	FGAGTRLSVL	CTL	Cluster2	--ASG-----------ETVSQNTLY-
HKTCYBBXY_1_IDT-DUI-NXT-197	TRB	productive	Musmus TRBV13-2*01 F	Musmus TRBJ1-3*01 F	Musmus TRBD1*01 F	EAAVTQSPRNKVAVTGGKVTLSCNQTNNH.......NNMYWYRQDTGHGLRLIHYSYG....AGSTEKGDIP.DGYKASRP.SQENFSLILELATPSQTSVYFCASGDASMYSGNTLYFGEGSRLIVV		EAAVTQSPRNKVAVTGGKVTLSCNQTNNH.......NNMYWYRQDTGHGLRLIHYSYG....AGSTEKGDIP.DGYKASRP.SQENFSLILELATPSQTSVYFCASGD	EAAVTQSPRNKVAVTGGKVTLSCNQT	NNH.......NN	MYWYRQDTGHGLRLIHY	SYG....AGS	TEKGDIP.DGYKASRP.SQENFSLILELATPSQTSVYFC	ASGDASMYSGNTLY	CASGDASMYSGNTLYF	SGNTLYFGEGSRLIVV	FGEGSRLIVV	CTL	Cluster2	--ASG---D---ASM---YSGNTLY-
HKTCYBBXY_1_IDT-DUI-NXT-198	TRB	productive	Musmus TRBV13-2*01 F	Musmus TRBJ2-5*01 F	Musmus TRBD1*01 F	EAAVTQSPRNKVAVTGGKVTLSCNQTNNH.......NNMYWYRQDTGHGLRLIHYSYG....AGSTEKGDIP.DGYKASRP.SQENFSLILELATPSQTSVYFCASGDRQQDTQYFGPGTRLLVL		EAAVTQSPRNKVAVTGGKVTLSCNQTNNH.......NNMYWYRQDTGHGLRLIHYSYG....AGSTEKGDIP.DGYKASRP.SQENFSLILELATPSQTSVYFCASGD	EAAVTQSPRNKVAVTGGKVTLSCNQT	NNH.......NN	MYWYRQDTGHGLRLIHY	SYG....AGS	TEKGDIP.DGYKASRP.SQENFSLILELATPSQTSVYFC	ASGDRQQDTQY	CASGDRQQDTQYF	QDTQYFGPGTRLLVL	FGPGTRLLVL	CTL	Cluster2	--ASG---D---------RQQDTQY-
HKTCYBBXY_1_IDT-DUI-NXT-2	TRB	productive	Musmus TRBV13-2*01 F	Musmus TRBJ2-7*01 F	Musmus TRBD1*01 F	EAAVTQSPRNKVAVTGGKVTLSCNQTNNH.......NNMYWYRQDTGHGLRLIHYSYG....AGSTEKGDIP.DGYKASRP.SQENFSLILELATPSQTSVYFCASGDAGSSYEQYFGPGTRLTVL		EAAVTQSPRNKVAVTGGKVTLSCNQTNNH.......NNMYWYRQDTGHGLRLIHYSYG....AGSTEKGDIP.DGYKASRP.SQENFSLILELATPSQTSVYFCASGD	EAAVTQSPRNKVAVTGGKVTLSCNQT	NNH.......NN	MYWYRQDTGHGLRLIHY	SYG....AGS	TEKGDIP.DGYKASRP.SQENFSLILELATPSQTSVYFC	ASGDAGSSYEQY	CASGDAGSSYEQYF	SYEQYFGPGTRLTVL	FGPGTRLTVL	CTL	Cluster2	--ASG---D-----A---GSSYEQY-
HKTCYBBXY_1_IDT-DUI-NXT-20	TRB	productive	Musmus TRBV13-2*01 F	Musmus TRBJ2-7*01 F	Musmus TRBD2*01 F	EAAVTQSPRNKVAVTGGKVTLSCNQTNNH.......NNMYWYRQDTGHGLRLIHYSYG....AGSTEKGDIP.DGYKASRP.SQENFSLILELATPSQTSVYFCASGDARDWGYEQYFGPGTRLTVL		EAAVTQSPRNKVAVTGGKVTLSCNQTNNH.......NNMYWYRQDTGHGLRLIHYSYG....AGSTEKGDIP.DGYKASRP.SQENFSLILELATPSQTSVYFCASGD	EAAVTQSPRNKVAVTGGKVTLSCNQT	NNH.......NN	MYWYRQDTGHGLRLIHY	SYG....AGS	TEKGDIP.DGYKASRP.SQENFSLILELATPSQTSVYFC	ASGDARDWGYEQY	CASGDARDWGYEQYF	YEQYFGPGTRLTVL	FGPGTRLTVL	TTC	Cluster5	--ASG---DAR-------DWGYEQY-
HKTCYBBXY_1_IDT-DUI-NXT-200	TRB	productive	Musmus TRBV29*01 F	Musmus TRBJ2-1*01 F	Musmus TRBD1*01 F	DMKVTQMPRYLIKRMGENVLLECGQDMSH.......ETMYWYRQDPGLGLQLIYISYD....VDSNSEGDIP.KGYRVSRK.KREHFSLILDSAKTNQTSVYFCASSSRDNYAEQFFGPGTRLTVL		DMKVTQMPRYLIKRMGENVLLECGQDMSH.......ETMYWYRQDPGLGLQLIYISYD....VDSNSEGDIP.KGYRVSRK.KREHFSLILDSAKTNQTSVYFCASS	DMKVTQMPRYLIKRMGENVLLECGQD	MSH.......ET	MYWYRQDPGLGLQLIYI	SYD....VDS	NSEGDIP.KGYRVSRK.KREHFSLILDSAKTNQTSVYFC	ASSSRDNYAEQF	CASSSRDNYAEQFF	NYAEQFFGPGTRLTVL	FGPGTRLTVL	TTC	Cluster4	--ASS---S-----R---DNYAEQF-
HKTCYBBXY_1_IDT-DUI-NXT-201	TRB	productive	Musmus TRBV13-2*01 F	Musmus TRBJ2-7*01 F	Musmus TRBD2*01 F	EAAVTQSPRNKVAVTGGKVTLSCNQTNNH.......NNMYWYRQDTGHGLRLIHYSYG....AGSTEKGDIP.DGYKASRP.SQENFSLILELATPSQTSVYFCASGPGGSYEQYFGPGTRLTVL		EAAVTQSPRNKVAVTGGKVTLSCNQTNNH.......NNMYWYRQDTGHGLRLIHYSYG....AGSTEKGDIP.DGYKASRP.SQENFSLILELATPSQTSVYFCASG	EAAVTQSPRNKVAVTGGKVTLSCNQT	NNH.......NN	MYWYRQDTGHGLRLIHY	SYG....AGS	TEKGDIP.DGYKASRP.SQENFSLILELATPSQTSVYFC	ASGPGGSYEQY	CASGPGGSYEQYF	SYEQYFGPGTRLTVL	FGPGTRLTVL	TTC	Cluster2	--ASG---P---------GGSYEQY-
HKTCYBBXY_1_IDT-DUI-NXT-203	TRB	productive	Musmus TRBV13-3*01 F	Musmus TRBJ2-1*01 F	Musmus TRBD1*01 F	EAAVTQSPRSKVAVTGGKVTLSCHQTNNH.......DYMYWYRQDTGHGLRLIHYSYV....ADSTEKGDIP.DGYKASRP.SQENFSLILELASLSQTAVYFCASSDSYAEQFFGPGTRLTVL		EAAVTQSPRSKVAVTGGKVTLSCHQTNNH.......DYMYWYRQDTGHGLRLIHYSYV....ADSTEKGDIP.DGYKASRP.SQENFSLILELASLSQTAVYFCASS	EAAVTQSPRSKVAVTGGKVTLSCHQT	NNH.......DY	MYWYRQDTGHGLRLIHY	SYV....ADS	TEKGDIP.DGYKASRP.SQENFSLILELASLSQTAVYFC	ASSDSYAEQF	CASSDSYAEQFF	YAEQFFGPGTRLTVL	FGPGTRLTVL	TTC	Cluster4	--ASS---D----------SYAEQF-
HKTCYBBXY_1_IDT-DUI-NXT-204	TRB	productive	Musmus TRBV13-2*01 F	Musmus TRBJ2-5*01 F	Musmus TRBD2*01 F	EAAVTQSPRNKVAVTGGKVTLSCNQTNNH.......NNMYWYRQDTGHGLRLIHYSYG....AGSTEKGDIP.DGYKASRP.SQENFSLILELATPSQTSVYFCASGDVGQDTQYFGPGTRLLVL		EAAVTQSPRNKVAVTGGKVTLSCNQTNNH.......NNMYWYRQDTGHGLRLIHYSYG....AGSTEKGDIP.DGYKASRP.SQENFSLILELATPSQTSVYFCASGD	EAAVTQSPRNKVAVTGGKVTLSCNQT	NNH.......NN	MYWYRQDTGHGLRLIHY	SYG....AGS	TEKGDIP.DGYKASRP.SQENFSLILELATPSQTSVYFC	ASGDVGQDTQY	CASGDVGQDTQYF	QDTQYFGPGTRLLVL	FGPGTRLLVL	TTC	Cluster5	--ASG---D---------VGQDTQY-
HKTCYBBXY_1_IDT-DUI-NXT-207	TRB	productive	Musmus TRBV13-1*02 F	Musmus TRBJ2-1*01 F	Musmus TRBD2*01 F	EAAVTQSPRNKVTVTGGNVTLSCRQTNSH.......NYMYWYRQDTGHGLRLIHYSYG....AGNLQIGDVP.DGYKATRT.TQEDFFLLLELASPSQTSLYFCASSAGTGGPEQFFGPGTRLTVL		EAAVTQSPRNKVTVTGGNVTLSCRQTNSH.......NYMYWYRQDTGHGLRLIHYSYG....AGNLQIGDVP.DGYKATRT.TQEDFFLLLELASPSQTSLYFCASS	EAAVTQSPRNKVTVTGGNVTLSCRQT	NSH.......NY	MYWYRQDTGHGLRLIHY	SYG....AGN	LQIGDVP.DGYKATRT.TQEDFFLLLELASPSQTSLYFC	ASSAGTGGPEQF	CASSAGTGGPEQFF	EQFFGPGTRLTVL	FGPGTRLTVL	CTL	Cluster2	--ASS---A-----G---TGGPEQF-
HKTCYBBXY_1_IDT-DUI-NXT-208	TRB	productive	Musmus TRBV13-2*01 F	Musmus TRBJ2-5*01 F	Musmus TRBD2*01 F	EAAVTQSPRNKVAVTGGKVTLSCNQTNNH.......NNMYWYRQDTGHGLRLIHYSYG....AGSTEKGDIP.DGYKASRP.SQENFSLILELATPSQTSVYFCASGDRLGQDTQYFGPGTRLLVL		EAAVTQSPRNKVAVTGGKVTLSCNQTNNH.......NNMYWYRQDTGHGLRLIHYSYG....AGSTEKGDIP.DGYKASRP.SQENFSLILELATPSQTSVYFCASGD	EAAVTQSPRNKVAVTGGKVTLSCNQT	NNH.......NN	MYWYRQDTGHGLRLIHY	SYG....AGS	TEKGDIP.DGYKASRP.SQENFSLILELATPSQTSVYFC	ASGDRLGQDTQY	CASGDRLGQDTQYF	QDTQYFGPGTRLLVL	FGPGTRLLVL	CTL	Cluster2	--ASG---DR--------LGQDTQY-
HKTCYBBXY_1_IDT-DUI-NXT-209	TRB	productive	Musmus TRBV13-1*02 F	Musmus TRBJ2-4*01 F	Musmus TRBD2*01 F	EAAVTQSPRNKVTVTGGNVTLSCRQTNSH.......NYMYWYRQDTGHGLRLIHYSYG....AGNLQIGDVP.DGYKATRT.TQEDFFLLLELASPSQTSLYFCASSDADGGSQNTLYFGAGTRLSVL		EAAVTQSPRNKVTVTGGNVTLSCRQTNSH.......NYMYWYRQDTGHGLRLIHYSYG....AGNLQIGDVP.DGYKATRT.TQEDFFLLLELASPSQTSLYFCASSD	EAAVTQSPRNKVTVTGGNVTLSCRQT	NSH.......NY	MYWYRQDTGHGLRLIHY	SYG....AGN	LQIGDVP.DGYKATRT.TQEDFFLLLELASPSQTSLYFC	ASSDADGGSQNTLY	CASSDADGGSQNTLYF	SQNTLYFGAGTRLSVL	FGAGTRLSVL	CTL	Cluster2	--ASS---D---ADG---GSQNTLY-
HKTCYBBXY_1_IDT-DUI-NXT-21	TRB	productive	Musmus TRBV13-2*01 F	Musmus TRBJ2-1*01 F	Musmus TRBD1*01 F	EAAVTQSPRNKVAVTGGKVTLSCNQTNNH.......NNMYWYRQDTGHGLRLIHYSYG....AGSTEKGDIP.DGYKASRP.SQENFSLILELATPSQTSVYFCASGEGDYAEQFFGPGTRLTVL		EAAVTQSPRNKVAVTGGKVTLSCNQTNNH.......NNMYWYRQDTGHGLRLIHYSYG....AGSTEKGDIP.DGYKASRP.SQENFSLILELATPSQTSVYFCASG	EAAVTQSPRNKVAVTGGKVTLSCNQT	NNH.......NN	MYWYRQDTGHGLRLIHY	SYG....AGS	TEKGDIP.DGYKASRP.SQENFSLILELATPSQTSVYFC	ASGEGDYAEQF	CASGEGDYAEQFF	YAEQFFGPGTRLTVL	FGPGTRLTVL	TTC	Cluster2	--ASG---E---------GDYAEQF-
HKTCYBBXY_1_IDT-DUI-NXT-210	TRB	productive	Musmus TRBV13-2*01 F	Musmus TRBJ2-4*01 F	Musmus TRBD2*01 F	EAAVTQSPRNKVAVTGGKVTLSCNQTNNH.......NNMYWYRQDTGHGLRLIHYSYG....AGSTEKGDIP.DGYKASRP.SQENFSLILELATPSQTSVYFCASGDETGGRNTLYFGAGTRLSVL		EAAVTQSPRNKVAVTGGKVTLSCNQTNNH.......NNMYWYRQDTGHGLRLIHYSYG....AGSTEKGDIP.DGYKASRP.SQENFSLILELATPSQTSVYFCASGD	EAAVTQSPRNKVAVTGGKVTLSCNQT	NNH.......NN	MYWYRQDTGHGLRLIHY	SYG....AGS	TEKGDIP.DGYKASRP.SQENFSLILELATPSQTSVYFC	ASGDETGGRNTLY	CASGDETGGRNTLYF	NTLYFGAGTRLSVL	FGAGTRLSVL	CTL	Cluster2	--ASG-DET---------GGRNTLY-
HKTCYBBXY_1_IDT-DUI-NXT-211	TRB	productive	Musmus TRBV13-2*01 F	Musmus TRBJ2-4*01 F	Musmus TRBD1*01 F	EAAVTQSPRNKVAVTGGKVTLSCNQTNNH.......NNMYWYRQDTGHGLRLIHYSYG....AGSTEKGDIP.DGYKASRP.SQENFSLILELATPSQTSVYFCASGPPHSQNTLYFGAGTRLSVL		EAAVTQSPRNKVAVTGGKVTLSCNQTNNH.......NNMYWYRQDTGHGLRLIHYSYG....AGSTEKGDIP.DGYKASRP.SQENFSLILELATPSQTSVYFCASG	EAAVTQSPRNKVAVTGGKVTLSCNQT	NNH.......NN	MYWYRQDTGHGLRLIHY	SYG....AGS	TEKGDIP.DGYKASRP.SQENFSLILELATPSQTSVYFC	ASGPPHSQNTLY	CASGPPHSQNTLYF	SQNTLYFGAGTRLSVL	FGAGTRLSVL	TTC	Cluster4	--ASG-----------PPHSQNTLY-
HKTCYBBXY_1_IDT-DUI-NXT-212	TRB	productive	Musmus TRBV13-2*01 F	Musmus TRBJ2-4*01 F	Musmus TRBD2*01 F	EAAVTQSPRNKVAVTGGKVTLSCNQTNNH.......NNMYWYRQDTGHGLRLIHYSYG....AGSTEKGDIP.DGYKASRP.SQENFSLILELATPSQTSVYFCASGDAAGGVSQNTLYFGAGTRLSVL		EAAVTQSPRNKVAVTGGKVTLSCNQTNNH.......NNMYWYRQDTGHGLRLIHYSYG....AGSTEKGDIP.DGYKASRP.SQENFSLILELATPSQTSVYFCASGD	EAAVTQSPRNKVAVTGGKVTLSCNQT	NNH.......NN	MYWYRQDTGHGLRLIHY	SYG....AGS	TEKGDIP.DGYKASRP.SQENFSLILELATPSQTSVYFC	ASGDAAGGVSQNTLY	CASGDAAGGVSQNTLYF	SQNTLYFGAGTRLSVL	FGAGTRLSVL	TTC	Cluster2	--ASG-----DAAGG---VSQNTLY-
HKTCYBBXY_1_IDT-DUI-NXT-213	TRB	productive	Musmus TRBV13-2*01 F	Musmus TRBJ2-7*01 F	Musmus TRBD2*01 F	EAAVTQSPRNKVAVTGGKVTLSCNQTNNH.......NNMYWYRQDTGHGLRLIHYSYG....AGSTEKGDIP.DGYKASRP.SQENFSLILELATPSQTSVYFCASGAGLGGYEQYFGPGTRLTVL		EAAVTQSPRNKVAVTGGKVTLSCNQTNNH.......NNMYWYRQDTGHGLRLIHYSYG....AGSTEKGDIP.DGYKASRP.SQENFSLILELATPSQTSVYFCAS	EAAVTQSPRNKVAVTGGKVTLSCNQT	NNH.......NN	MYWYRQDTGHGLRLIHY	SYG....AGS	TEKGDIP.DGYKASRP.SQENFSLILELATPSQTSVYFC	ASGAGLGGYEQY	CASGAGLGGYEQYF	YEQYFGPGTRLTVL	FGPGTRLTVL	TTC	Cluster5	--ASG--------AG---LGGYEQY-
HKTCYBBXY_1_IDT-DUI-NXT-214	TRB	productive	Musmus TRBV13-1*02 F	Musmus TRBJ1-5*01 F	Musmus TRBD1*01 F	EAAVTQSPRNKVTVTGGNVTLSCRQTNSH.......NYMYWYRQDTGHGLRLIHYSYG....AGNLQIGDVP.DGYKATRT.TQEDFFLLLELASPSQTSLYFCASSDGLQAPLFGEGTRLSVL		EAAVTQSPRNKVTVTGGNVTLSCRQTNSH.......NYMYWYRQDTGHGLRLIHYSYG....AGNLQIGDVP.DGYKATRT.TQEDFFLLLELASPSQTSLYFCASSD	EAAVTQSPRNKVTVTGGNVTLSCRQT	NSH.......NY	MYWYRQDTGHGLRLIHY	SYG....AGN	LQIGDVP.DGYKATRT.TQEDFFLLLELASPSQTSLYFC	ASSDGLQAPL	CASSDGLQAPLF	QAPLFGEGTRLSVL	FGEGTRLSVL	TTC	Cluster4	--ASS-------------DGLQAPL-
HKTCYBBXY_1_IDT-DUI-NXT-215	TRB	productive	Musmus TRBV13-2*01 F	Musmus TRBJ2-1*01 F	Musmus TRBD2*01 F	EAAVTQSPRNKVAVTGGKVTLSCNQTNNH.......NNMYWYRQDTGHGLRLIHYSYG....AGSTEKGDIP.DGYKASRP.SQENFSLILELATPSQTSVYFCASGDEVGGNYAEQFFGPGTRLTVL		EAAVTQSPRNKVAVTGGKVTLSCNQTNNH.......NNMYWYRQDTGHGLRLIHYSYG....AGSTEKGDIP.DGYKASRP.SQENFSLILELATPSQTSVYFCASGD	EAAVTQSPRNKVAVTGGKVTLSCNQT	NNH.......NN	MYWYRQDTGHGLRLIHY	SYG....AGS	TEKGDIP.DGYKASRP.SQENFSLILELATPSQTSVYFC	ASGDEVGGNYAEQF	CASGDEVGGNYAEQFF	NYAEQFFGPGTRLTVL	FGPGTRLTVL	TTC	Cluster4	--ASG---D---EVG---GNYAEQF-
HKTCYBBXY_1_IDT-DUI-NXT-216	TRB	productive	Musmus TRBV1*01 F	Musmus TRBJ2-2*01 F	Musmus TRBD2*01 F	VTLLEQNPRWRLVPRGQAVNLRCILKNSQ......YPWMSWYQQDLQKQLQWLFTLRS....PGDKEVKSLPGADYLATRV.TDTELRLQVANMS..QGRTLYCTCSADHWGNTGQLYFGEGSKLTVL		VTLLEQNPRWRLVPRGQAVNLRCILKNSQ......YPWMSWYQQDLQKQLQWLFTLRS....PGDKEVKSLPGADYLATRV.TDTELRLQVANMS..QGRTLYCTCSA	VTLLEQNPRWRLVPRGQAVNLRCILK	NSQ......YPW	MSWYQQDLQKQLQWLFT	LRS....PGD	KEVKSLPGADYLATRV.TDTELRLQVANMS..QGRTLYC	TCSADHWGNTGQLY	CTCSADHWGNTGQLYF	NTGQLYFGEGSKLTVL	FGEGSKLTVL	TTC	Cluster5	-TCSA---DHW-------GNTGQLY-
HKTCYBBXY_1_IDT-DUI-NXT-218	TRB	productive	Musmus TRBV1*01 F	Musmus TRBJ1-2*01 F		VTLLEQNPRWRLVPRGQAVNLRCILKNSQ......YPWMSWYQQDLQKQLQWLFTLRS....PGDKEVKSLPGADYLATRV.TDTELRLQVANMS..QGRTLYCTCSADNSDYTFGSGTRLLVI		VTLLEQNPRWRLVPRGQAVNLRCILKNSQ......YPWMSWYQQDLQKQLQWLFTLRS....PGDKEVKSLPGADYLATRV.TDTELRLQVANMS..QGRTLYCTCSA	VTLLEQNPRWRLVPRGQAVNLRCILK	NSQ......YPW	MSWYQQDLQKQLQWLFT	LRS....PGD	KEVKSLPGADYLATRV.TDTELRLQVANMS..QGRTLYC	TCSADNSDYT	CTCSADNSDYTF	NSDYTFGSGTRLLVI	FGSGTRLLVI	CTL	Cluster2	-TCSA---------------DNSDYT
HKTCYBBXY_1_IDT-DUI-NXT-221	TRB	productive	Musmus TRBV13-1*02 F	Musmus TRBJ2-7*01 F	Musmus TRBD2*01 F	EAAVTQSPRNKVTVTGGNVTLSCRQTNSH.......NYMYWYRQDTGHGLRLIHYSYG....AGNLQIGDVP.DGYKATRT.TQEDFFLLLELASPSQTSLYFCASSDAWGGAGEQYFGPGTRLTVL		EAAVTQSPRNKVTVTGGNVTLSCRQTNSH.......NYMYWYRQDTGHGLRLIHYSYG....AGNLQIGDVP.DGYKATRT.TQEDFFLLLELASPSQTSLYFCASSD	EAAVTQSPRNKVTVTGGNVTLSCRQT	NSH.......NY	MYWYRQDTGHGLRLIHY	SYG....AGN	LQIGDVP.DGYKATRT.TQEDFFLLLELASPSQTSLYFC	ASSDAWGGAGEQY	CASSDAWGGAGEQYF	EQYFGPGTRLTVL	FGPGTRLTVL	CTL	Cluster2	--ASS---D----AW---GGAGEQY-
HKTCYBBXY_1_IDT-DUI-NXT-222	TRB	productive	Musmus TRBV13-2*01 F	Musmus TRBJ1-5*01 F	Musmus TRBD2*01 F	EAAVTQSPRNKVAVTGGKVTLSCNQTNNH.......NNMYWYRQDTGHGLRLIHYSYG....AGSTEKGDIP.DGYKASRP.SQENFSLILELATPSQTSVYFCASGEGGDNQAPLFGEGTRLSVL		EAAVTQSPRNKVAVTGGKVTLSCNQTNNH.......NNMYWYRQDTGHGLRLIHYSYG....AGSTEKGDIP.DGYKASRP.SQENFSLILELATPSQTSVYFCASG	EAAVTQSPRNKVAVTGGKVTLSCNQT	NNH.......NN	MYWYRQDTGHGLRLIHY	SYG....AGS	TEKGDIP.DGYKASRP.SQENFSLILELATPSQTSVYFC	ASGEGGDNQAPL	CASGEGGDNQAPLF	NQAPLFGEGTRLSVL	FGEGTRLSVL	CTL	Cluster2	--ASG--------EG---GDNQAPL-
HKTCYBBXY_1_IDT-DUI-NXT-223	TRB	productive	Musmus TRBV13-2*01 F	Musmus TRBJ2-4*01 F	Musmus TRBD2*01 F	EAAVTQSPRNKVAVTGGKVTLSCNQTNNH.......NNMYWYRQDTGHGLRLIHYSYG....AGSTEKGDIP.DGYKASRP.SQENFSLILELATPSQTSVYFCASGAGGGGSQNTLYFGAGTRLSVL		EAAVTQSPRNKVAVTGGKVTLSCNQTNNH.......NNMYWYRQDTGHGLRLIHYSYG....AGSTEKGDIP.DGYKASRP.SQENFSLILELATPSQTSVYFCASG	EAAVTQSPRNKVAVTGGKVTLSCNQT	NNH.......NN	MYWYRQDTGHGLRLIHY	SYG....AGS	TEKGDIP.DGYKASRP.SQENFSLILELATPSQTSVYFC	ASGAGGGGSQNTLY	CASGAGGGGSQNTLYF	SQNTLYFGAGTRLSVL	FGAGTRLSVL	TTC	Cluster2	--ASGAGGG---------GSQNTLY-
HKTCYBBXY_1_IDT-DUI-NXT-226	TRB	productive	Musmus TRBV1*01 F	Musmus TRBJ1-4*02 F	Musmus TRBD1*01 F	VTLLEQNPRWRLVPRGQAVNLRCILKNSQ......YPWMSWYQQDLQKQLQWLFTLRS....PGDKEVKSLPGADYLATRV.TDTELRLQVANMS..QGRTLYCTCSAETGGPNERLFFGHGTKLSVL		VTLLEQNPRWRLVPRGQAVNLRCILKNSQ......YPWMSWYQQDLQKQLQWLFTLRS....PGDKEVKSLPGADYLATRV.TDTELRLQVANMS..QGRTLYCTCSA	VTLLEQNPRWRLVPRGQAVNLRCILK	NSQ......YPW	MSWYQQDLQKQLQWLFT	LRS....PGD	KEVKSLPGADYLATRV.TDTELRLQVANMS..QGRTLYC	TCSAETGGPNERLF	CTCSAETGGPNERLFF	NERLFFGHGTKLSVL	FGHGTKLSVL	TTC	Cluster5	-TCSA---E----TG---GPNERLF-
HKTCYBBXY_1_IDT-DUI-NXT-228	TRB	productive	Musmus TRBV13-2*01 F	Musmus TRBJ2-5*01 F	Musmus TRBD2*01 F	EAAVTQSPRNKVAVTGGKVTLSCNQTNNH.......NNMYWYRQDTGHGLRLIHYSYG....AGSTEKGDIP.DGYKASRP.SQENFSLILELATPSQTSVYFCASGVNWGQDTQYFGPGTRLLVL		EAAVTQSPRNKVAVTGGKVTLSCNQTNNH.......NNMYWYRQDTGHGLRLIHYSYG....AGSTEKGDIP.DGYKASRP.SQENFSLILELATPSQTSVYFCASG	EAAVTQSPRNKVAVTGGKVTLSCNQT	NNH.......NN	MYWYRQDTGHGLRLIHY	SYG....AGS	TEKGDIP.DGYKASRP.SQENFSLILELATPSQTSVYFC	ASGVNWGQDTQY	CASGVNWGQDTQYF	QDTQYFGPGTRLLVL	FGPGTRLLVL	TTC	Cluster4	--ASG---V---NWG-----QDTQY-
HKTCYBBXY_1_IDT-DUI-NXT-229	TRB	productive	Musmus TRBV13-2*01 F	Musmus TRBJ2-4*01 F	Musmus TRBD2*01 F	EAAVTQSPRNKVAVTGGKVTLSCNQTNNH.......NNMYWYRQDTGHGLRLIHYSYG....AGSTEKGDIP.DGYKASRP.SQENFSLILELATPSQTSVYFCASGDVDWGSQNTLYFGAGTRLSVL		EAAVTQSPRNKVAVTGGKVTLSCNQTNNH.......NNMYWYRQDTGHGLRLIHYSYG....AGSTEKGDIP.DGYKASRP.SQENFSLILELATPSQTSVYFCASGD	EAAVTQSPRNKVAVTGGKVTLSCNQT	NNH.......NN	MYWYRQDTGHGLRLIHY	SYG....AGS	TEKGDIP.DGYKASRP.SQENFSLILELATPSQTSVYFC	ASGDVDWGSQNTLY	CASGDVDWGSQNTLYF	SQNTLYFGAGTRLSVL	FGAGTRLSVL	CTL	Cluster2	--ASG---D---VDW---GSQNTLY-
HKTCYBBXY_1_IDT-DUI-NXT-230	TRB	productive	Musmus TRBV29*01 F	Musmus TRBJ1-3*01 F	Musmus TRBD1*01 F	DMKVTQMPRYLIKRMGENVLLECGQDMSH.......ETMYWYRQDPGLGLQLIYISYD....VDSNSEGDIP.KGYRVSRK.KREHFSLILDSAKTNQTSVYFCASSLSLGTAGNTLYFGEGSRLIVV		DMKVTQMPRYLIKRMGENVLLECGQDMSH.......ETMYWYRQDPGLGLQLIYISYD....VDSNSEGDIP.KGYRVSRK.KREHFSLILDSAKTNQTSVYFCASSL	DMKVTQMPRYLIKRMGENVLLECGQD	MSH.......ET	MYWYRQDPGLGLQLIYI	SYD....VDS	NSEGDIP.KGYRVSRK.KREHFSLILDSAKTNQTSVYFC	ASSLSLGTAGNTLY	CASSLSLGTAGNTLYF	GNTLYFGEGSRLIVV	FGEGSRLIVV	CTL	Cluster2	--ASS---L---SLG---TAGNTLY-
HKTCYBBXY_1_IDT-DUI-NXT-231	TRB	productive	Musmus TRBV13-2*01 F	Musmus TRBJ2-4*01 F	Musmus TRBD2*01 F	EAAVTQSPRNKVAVTGGKVTLSCNQTNNH.......NNMYWYRQDTGHGLRLIHYSYG....AGSTEKGDIP.DGYKASRP.SQENFSLILELATPSQTSVYFCASGGTGGSQNTLYFGAGTRLSVL		EAAVTQSPRNKVAVTGGKVTLSCNQTNNH.......NNMYWYRQDTGHGLRLIHYSYG....AGSTEKGDIP.DGYKASRP.SQENFSLILELATPSQTSVYFCAS	EAAVTQSPRNKVAVTGGKVTLSCNQT	NNH.......NN	MYWYRQDTGHGLRLIHY	SYG....AGS	TEKGDIP.DGYKASRP.SQENFSLILELATPSQTSVYFC	ASGGTGGSQNTLY	CASGGTGGSQNTLYF	SQNTLYFGAGTRLSVL	FGAGTRLSVL	CTL	Cluster2	--ASG-------GTG---GSQNTLY-
HKTCYBBXY_1_IDT-DUI-NXT-231	TRB	productive	Musmus TRBV13-2*01 F	Musmus TRBJ2-4*01 F	Musmus TRBD2*01 F	EAAVTQSPRNKVAVTGGKVTLSCNQTNNH.......NNMYWYRQDTGHGLRLIHYSYG....AGSTEKGDIP.DGYKASRP.SQENFSLILELATPSQTSVYFCASGGTGGSQNTLYFGAGTRLSVL		EAAVTQSPRNKVAVTGGKVTLSCNQTNNH.......NNMYWYRQDTGHGLRLIHYSYG....AGSTEKGDIP.DGYKASRP.SQENFSLILELATPSQTSVYFCAS	EAAVTQSPRNKVAVTGGKVTLSCNQT	NNH.......NN	MYWYRQDTGHGLRLIHY	SYG....AGS	TEKGDIP.DGYKASRP.SQENFSLILELATPSQTSVYFC	ASGGTGGSQNTLY	CASGGTGGSQNTLYF	SQNTLYFGAGTRLSVL	FGAGTRLSVL	CTL	Cluster2	--ASG----------GTGGSQNTLY-
HKTCYBBXY_1_IDT-DUI-NXT-231	TRB	productive	Musmus TRBV13-2*01 F	Musmus TRBJ2-5*01 F	Musmus TRBD1*01 F	EAAVTQSPRNKVAVTGGKVTLSCNQTNNH.......NNMYWYRQDTGHGLRLIHYSYG....AGSTEKGDIP.DGYKASRP.SQENFSLILELATPSQTSVYFCASGDARGQDTQYFGPGTRLLVL		EAAVTQSPRNKVAVTGGKVTLSCNQTNNH.......NNMYWYRQDTGHGLRLIHYSYG....AGSTEKGDIP.DGYKASRP.SQENFSLILELATPSQTSVYFCASGD	EAAVTQSPRNKVAVTGGKVTLSCNQT	NNH.......NN	MYWYRQDTGHGLRLIHY	SYG....AGS	TEKGDIP.DGYKASRP.SQENFSLILELATPSQTSVYFC	ASGDARGQDTQY	CASGDARGQDTQYF	QDTQYFGPGTRLLVL	FGPGTRLLVL	CTL	Cluster2	--ASG-------GTG---GSQNTLY-
HKTCYBBXY_1_IDT-DUI-NXT-231	TRB	productive	Musmus TRBV13-2*01 F	Musmus TRBJ2-5*01 F	Musmus TRBD1*01 F	EAAVTQSPRNKVAVTGGKVTLSCNQTNNH.......NNMYWYRQDTGHGLRLIHYSYG....AGSTEKGDIP.DGYKASRP.SQENFSLILELATPSQTSVYFCASGDARGQDTQYFGPGTRLLVL		EAAVTQSPRNKVAVTGGKVTLSCNQTNNH.......NNMYWYRQDTGHGLRLIHYSYG....AGSTEKGDIP.DGYKASRP.SQENFSLILELATPSQTSVYFCASGD	EAAVTQSPRNKVAVTGGKVTLSCNQT	NNH.......NN	MYWYRQDTGHGLRLIHY	SYG....AGS	TEKGDIP.DGYKASRP.SQENFSLILELATPSQTSVYFC	ASGDARGQDTQY	CASGDARGQDTQYF	QDTQYFGPGTRLLVL	FGPGTRLLVL	CTL	Cluster2	--ASG----------GTGGSQNTLY-
HKTCYBBXY_1_IDT-DUI-NXT-233	TRB	productive	Musmus TRBV13-2*01 F	Musmus TRBJ2-5*01 F	Musmus TRBD1*01 F	EAAVTQSPRNKVAVTGGKVTLSCNQTNNH.......NNMYWYRQDTGHGLRLIHYSYG....AGSTEKGDIP.DGYKASRP.SQENFSLILELATPSQTSVYFCASGDAQDTQYFGPGTRLLVL		EAAVTQSPRNKVAVTGGKVTLSCNQTNNH.......NNMYWYRQDTGHGLRLIHYSYG....AGSTEKGDIP.DGYKASRP.SQENFSLILELATPSQTSVYFCASGD	EAAVTQSPRNKVAVTGGKVTLSCNQT	NNH.......NN	MYWYRQDTGHGLRLIHY	SYG....AGS	TEKGDIP.DGYKASRP.SQENFSLILELATPSQTSVYFC	ASGDAQDTQY	CASGDAQDTQYF	QDTQYFGPGTRLLVL	FGPGTRLLVL	CTL	Cluster2	--ASG---D----------AQDTQY-
HKTCYBBXY_1_IDT-DUI-NXT-234	TRB	productive	Musmus TRBV13-1*02 F	Musmus TRBJ2-1*01 F	Musmus TRBD1*01 F	EAAVTQSPRNKVTVTGGNVTLSCRQTNSH.......NYMYWYRQDTGHGLRLIHYSYG....AGNLQIGDVP.DGYKATRT.TQEDFFLLLELASPSQTSLYFCASSDAGTGNYAEQFFGPGTRLTVL		EAAVTQSPRNKVTVTGGNVTLSCRQTNSH.......NYMYWYRQDTGHGLRLIHYSYG....AGNLQIGDVP.DGYKATRT.TQEDFFLLLELASPSQTSLYFCASSD	EAAVTQSPRNKVTVTGGNVTLSCRQT	NSH.......NY	MYWYRQDTGHGLRLIHY	SYG....AGN	LQIGDVP.DGYKATRT.TQEDFFLLLELASPSQTSLYFC	ASSDAGTGNYAEQF	CASSDAGTGNYAEQFF	NYAEQFFGPGTRLTVL	FGPGTRLTVL	CTL	Cluster2	--ASS---DA---GT---GNYAEQF-
HKTCYBBXY_1_IDT-DUI-NXT-236	TRB	productive	Musmus TRBV29*01 F	Musmus TRBJ2-3*01 F	Musmus TRBD1*01 F	DMKVTQMPRYLIKRMGENVLLECGQDMSH.......ETMYWYRQDPGLGLQLIYISYD....VDSNSEGDIP.KGYRVSRK.KREHFSLILDSAKTNQTSVYFCASSHRGGAETLYFGSGTRLTVL		DMKVTQMPRYLIKRMGENVLLECGQDMSH.......ETMYWYRQDPGLGLQLIYISYD....VDSNSEGDIP.KGYRVSRK.KREHFSLILDSAKTNQTSVYFCASS	DMKVTQMPRYLIKRMGENVLLECGQD	MSH.......ET	MYWYRQDPGLGLQLIYI	SYD....VDS	NSEGDIP.KGYRVSRK.KREHFSLILDSAKTNQTSVYFC	ASSHRGGAETLY	CASSHRGGAETLYF	AETLYFGSGTRLTVL	FGSGTRLTVL	TTC	Cluster4	--ASS-----------HRGGAETLY-
HKTCYBBXY_1_IDT-DUI-NXT-238	TRB	productive	Musmus TRBV1*01 F	Musmus TRBJ1-1*01 F	Musmus TRBD1*01 F	VTLLEQNPRWRLVPRGQAVNLRCILKNSQ......YPWMSWYQQDLQKQLQWLFTLRS....PGDKEVKSLPGADYLATRV.TDTELRLQVANMS..QGRTLYCTCSGTANTEVFFGKGTRLTVV		VTLLEQNPRWRLVPRGQAVNLRCILKNSQ......YPWMSWYQQDLQKQLQWLFTLRS....PGDKEVKSLPGADYLATRV.TDTELRLQVANMS..QGRTLYCTCS	VTLLEQNPRWRLVPRGQAVNLRCILK	NSQ......YPW	MSWYQQDLQKQLQWLFT	LRS....PGD	KEVKSLPGADYLATRV.TDTELRLQVANMS..QGRTLYC	TCSGTANTEVF	CTCSGTANTEVFF	NTEVFFGKGTRLTVV	FGKGTRLTVV	TTC	Cluster5	-TCSG-------------TANTEVF-
HKTCYBBXY_1_IDT-DUI-NXT-24	TRB	productive	Musmus TRBV13-2*01 F	Musmus TRBJ2-2*01 F	Musmus TRBD2*01 F	EAAVTQSPRNKVAVTGGKVTLSCNQTNNH.......NNMYWYRQDTGHGLRLIHYSYG....AGSTEKGDIP.DGYKASRP.SQENFSLILELATPSQTSVYFCASGDPGGNTGQLYFGEGSKLTVL		EAAVTQSPRNKVAVTGGKVTLSCNQTNNH.......NNMYWYRQDTGHGLRLIHYSYG....AGSTEKGDIP.DGYKASRP.SQENFSLILELATPSQTSVYFCASG	EAAVTQSPRNKVAVTGGKVTLSCNQT	NNH.......NN	MYWYRQDTGHGLRLIHY	SYG....AGS	TEKGDIP.DGYKASRP.SQENFSLILELATPSQTSVYFC	ASGDPGGNTGQLY	CASGDPGGNTGQLYF	NTGQLYFGEGSKLTVL	FGEGSKLTVL	TTC	Cluster4	--ASG-DPG---------GNTGQLY-
HKTCYBBXY_1_IDT-DUI-NXT-241	TRB	productive	Musmus TRBV29*01 F	Musmus TRBJ2-3*01 F	Musmus TRBD2*01 F	DMKVTQMPRYLIKRMGENVLLECGQDMSH.......ETMYWYRQDPGLGLQLIYISYD....VDSNSEGDIP.KGYRVSRK.KREHFSLILDSAKTNQTSVYFCASSLSLGGSAETLYFGSGTRLTVL		DMKVTQMPRYLIKRMGENVLLECGQDMSH.......ETMYWYRQDPGLGLQLIYISYD....VDSNSEGDIP.KGYRVSRK.KREHFSLILDSAKTNQTSVYFCASSL	DMKVTQMPRYLIKRMGENVLLECGQD	MSH.......ET	MYWYRQDPGLGLQLIYI	SYD....VDS	NSEGDIP.KGYRVSRK.KREHFSLILDSAKTNQTSVYFC	ASSLSLGGSAETLY	CASSLSLGGSAETLYF	SAETLYFGSGTRLTVL	FGSGTRLTVL	CTL	Cluster2	--ASS---L---SLG---GSAETLY-
HKTCYBBXY_1_IDT-DUI-NXT-242	TRB	productive	Musmus TRBV1*01 F	Musmus TRBJ1-4*02 F	Musmus TRBD1*01 F	VTLLEQNPRWRLVPRGQAVNLRCILKNSQ......YPWMSWYQQDLQKQLQWLFTLRS....PGDKEVKSLPGADYLATRV.TDTELRLQVANMS..QGRTLYCTCSADNNERLFFGHGTKLSVL		VTLLEQNPRWRLVPRGQAVNLRCILKNSQ......YPWMSWYQQDLQKQLQWLFTLRS....PGDKEVKSLPGADYLATRV.TDTELRLQVANMS..QGRTLYCTCS	VTLLEQNPRWRLVPRGQAVNLRCILK	NSQ......YPW	MSWYQQDLQKQLQWLFT	LRS....PGD	KEVKSLPGADYLATRV.TDTELRLQVANMS..QGRTLYC	TCSADNNERLF	CTCSADNNERLFF	NERLFFGHGTKLSVL	FGHGTKLSVL	CTL	Cluster2	-TCSA---D----------NNERLF-
HKTCYBBXY_1_IDT-DUI-NXT-244	TRB	productive	Musmus TRBV13-2*01 F	Musmus TRBJ2-5*01 F	Musmus TRBD1*01 F	EAAVTQSPRNKVAVTGGKVTLSCNQTNNH.......NNMYWYRQDTGHGLRLIHYSYG....AGSTEKGDIP.DGYKASRP.SQENFSLILELATPSQTSVYFCASGDHGVNQDTQYFGPGTRLLVL		EAAVTQSPRNKVAVTGGKVTLSCNQTNNH.......NNMYWYRQDTGHGLRLIHYSYG....AGSTEKGDIP.DGYKASRP.SQENFSLILELATPSQTSVYFCASGD	EAAVTQSPRNKVAVTGGKVTLSCNQT	NNH.......NN	MYWYRQDTGHGLRLIHY	SYG....AGS	TEKGDIP.DGYKASRP.SQENFSLILELATPSQTSVYFC	ASGDHGVNQDTQY	CASGDHGVNQDTQYF	NQDTQYFGPGTRLLVL	FGPGTRLLVL	CTL	Cluster2	--ASG---D----HG---VNQDTQY-
HKTCYBBXY_1_IDT-DUI-NXT-245	TRB	productive	Musmus TRBV13-2*01 F	Musmus TRBJ1-1*01 F	Musmus TRBD1*01 F	EAAVTQSPRNKVAVTGGKVTLSCNQTNNH.......NNMYWYRQDTGHGLRLIHYSYG....AGSTEKGDIP.DGYKASRP.SQENFSLILELATPSQTSVYFCASGGQSNTEVFFGKGTRLTVV		EAAVTQSPRNKVAVTGGKVTLSCNQTNNH.......NNMYWYRQDTGHGLRLIHYSYG....AGSTEKGDIP.DGYKASRP.SQENFSLILELATPSQTSVYFCASG	EAAVTQSPRNKVAVTGGKVTLSCNQT	NNH.......NN	MYWYRQDTGHGLRLIHY	SYG....AGS	TEKGDIP.DGYKASRP.SQENFSLILELATPSQTSVYFC	ASGGQSNTEVF	CASGGQSNTEVFF	NTEVFFGKGTRLTVV	FGKGTRLTVV	CTL	Cluster2	--ASG---G---------QSNTEVF-
HKTCYBBXY_1_IDT-DUI-NXT-247	TRB	productive	Musmus TRBV13-2*01 F	Musmus TRBJ1-2*01 F	Musmus TRBD1*01 F	EAAVTQSPRNKVAVTGGKVTLSCNQTNNH.......NNMYWYRQDTGHGLRLIHYSYG....AGSTEKGDIP.DGYKASRP.SQENFSLILELATPSQTSVYFCASGDDRADYTFGSGTRLLVI		EAAVTQSPRNKVAVTGGKVTLSCNQTNNH.......NNMYWYRQDTGHGLRLIHYSYG....AGSTEKGDIP.DGYKASRP.SQENFSLILELATPSQTSVYFCASGD	EAAVTQSPRNKVAVTGGKVTLSCNQT	NNH.......NN	MYWYRQDTGHGLRLIHY	SYG....AGS	TEKGDIP.DGYKASRP.SQENFSLILELATPSQTSVYFC	ASGDDRADYT	CASGDDRADYTF	DYTFGSGTRLLVI	FGSGTRLLVI	TTC	Cluster4	--ASG--------------DDRADYT
HKTCYBBXY_1_IDT-DUI-NXT-248	TRB	productive	Musmus TRBV29*01 F	Musmus TRBJ1-3*01 F	Musmus TRBD2*01 F	DMKVTQMPRYLIKRMGENVLLECGQDMSH.......ETMYWYRQDPGLGLQLIYISYD....VDSNSEGDIP.KGYRVSRK.KREHFSLILDSAKTNQTSVYFCASSLDWGGNTLYFGEGSRLIVV		DMKVTQMPRYLIKRMGENVLLECGQDMSH.......ETMYWYRQDPGLGLQLIYISYD....VDSNSEGDIP.KGYRVSRK.KREHFSLILDSAKTNQTSVYFCASSL	DMKVTQMPRYLIKRMGENVLLECGQD	MSH.......ET	MYWYRQDPGLGLQLIYI	SYD....VDS	NSEGDIP.KGYRVSRK.KREHFSLILDSAKTNQTSVYFC	ASSLDWGGNTLY	CASSLDWGGNTLYF	GNTLYFGEGSRLIVV	FGEGSRLIVV	TTC	Cluster4	--ASS--LD---------WGGNTLY-
HKTCYBBXY_1_IDT-DUI-NXT-249	TRB	productive	Musmus TRBV29*01 F	Musmus TRBJ2-5*01 F	Musmus TRBD1*01 F	DMKVTQMPRYLIKRMGENVLLECGQDMSH.......ETMYWYRQDPGLGLQLIYISYD....VDSNSEGDIP.KGYRVSRK.KREHFSLILDSAKTNQTSVYFCASRPTVNQDTQYFGPGTRLLVL		DMKVTQMPRYLIKRMGENVLLECGQDMSH.......ETMYWYRQDPGLGLQLIYISYD....VDSNSEGDIP.KGYRVSRK.KREHFSLILDSAKTNQTSVYFCAS	DMKVTQMPRYLIKRMGENVLLECGQD	MSH.......ET	MYWYRQDPGLGLQLIYI	SYD....VDS	NSEGDIP.KGYRVSRK.KREHFSLILDSAKTNQTSVYFC	ASRPTVNQDTQY	CASRPTVNQDTQYF	NQDTQYFGPGTRLLVL	FGPGTRLLVL	TTC	Cluster4	--ASR---P-----T---VNQDTQY-
HKTCYBBXY_1_IDT-DUI-NXT-25	TRB	productive	Musmus TRBV13-2*01 F	Musmus TRBJ2-3*01 F	Musmus TRBD2*01 F	EAAVTQSPRNKVAVTGGKVTLSCNQTNNH.......NNMYWYRQDTGHGLRLIHYSYG....AGSTEKGDIP.DGYKASRP.SQENFSLILELATPSQTSVYFCASGDSSAETLYFGSGTRLTVL		EAAVTQSPRNKVAVTGGKVTLSCNQTNNH.......NNMYWYRQDTGHGLRLIHYSYG....AGSTEKGDIP.DGYKASRP.SQENFSLILELATPSQTSVYFCASG	EAAVTQSPRNKVAVTGGKVTLSCNQT	NNH.......NN	MYWYRQDTGHGLRLIHY	SYG....AGS	TEKGDIP.DGYKASRP.SQENFSLILELATPSQTSVYFC	ASGDSSAETLY	CASGDSSAETLYF	SAETLYFGSGTRLTVL	FGSGTRLTVL	CTL	Cluster2	--ASG---D---------SSAETLY-
HKTCYBBXY_1_IDT-DUI-NXT-250	TRB	productive	Musmus TRBV29*01 F	Musmus TRBJ2-7*01 F	Musmus TRBD2*01 F	DMKVTQMPRYLIKRMGENVLLECGQDMSH.......ETMYWYRQDPGLGLQLIYISYD....VDSNSEGDIP.KGYRVSRK.KREHFSLILDSAKTNQTSVYFCASRGDWGVYEQYFGPGTRLTVL		DMKVTQMPRYLIKRMGENVLLECGQDMSH.......ETMYWYRQDPGLGLQLIYISYD....VDSNSEGDIP.KGYRVSRK.KREHFSLILDSAKTNQTSVYFCAS	DMKVTQMPRYLIKRMGENVLLECGQD	MSH.......ET	MYWYRQDPGLGLQLIYI	SYD....VDS	NSEGDIP.KGYRVSRK.KREHFSLILDSAKTNQTSVYFC	ASRGDWGVYEQY	CASRGDWGVYEQYF	YEQYFGPGTRLTVL	FGPGTRLTVL	TTC	Cluster4	--ASR---G---DWG-----VYEQY-
HKTCYBBXY_1_IDT-DUI-NXT-251	TRB	productive	Musmus TRBV13-2*01 F	Musmus TRBJ2-1*01 F	Musmus TRBD1*01 F	EAAVTQSPRNKVAVTGGKVTLSCNQTNNH.......NNMYWYRQDTGHGLRLIHYSYG....AGSTEKGDIP.DGYKASRP.SQENFSLILELATPSQTSVYFCASGAGTGYAEQFFGPGTRLTVL		EAAVTQSPRNKVAVTGGKVTLSCNQTNNH.......NNMYWYRQDTGHGLRLIHYSYG....AGSTEKGDIP.DGYKASRP.SQENFSLILELATPSQTSVYFCASG	EAAVTQSPRNKVAVTGGKVTLSCNQT	NNH.......NN	MYWYRQDTGHGLRLIHY	SYG....AGS	TEKGDIP.DGYKASRP.SQENFSLILELATPSQTSVYFC	ASGAGTGYAEQF	CASGAGTGYAEQFF	YAEQFFGPGTRLTVL	FGPGTRLTVL	TTC	Cluster5	--ASG---A-----G---TGYAEQF-
HKTCYBBXY_1_IDT-DUI-NXT-253	TRB	productive	Musmus TRBV13-2*01 F	Musmus TRBJ2-7*01 F	Musmus TRBD1*01 F	EAAVTQSPRNKVAVTGGKVTLSCNQTNNH.......NNMYWYRQDTGHGLRLIHYSYG....AGSTEKGDIP.DGYKASRP.SQENFSLILELATPSQTSVYFCASGDGGQDFGPGTRLTVL		EAAVTQSPRNKVAVTGGKVTLSCNQTNNH.......NNMYWYRQDTGHGLRLIHYSYG....AGSTEKGDIP.DGYKASRP.SQENFSLILELATPSQTSVYFCASGD	EAAVTQSPRNKVAVTGGKVTLSCNQT	NNH.......NN	MYWYRQDTGHGLRLIHY	SYG....AGS	TEKGDIP.DGYKASRP.SQENFSLILELATPSQTSVYFC	ASGDGGQD	CASGDGGQDF	FGPGTRLTVL	FGPGTRLTVL	CTL	Cluster2	--ASG-------------DGGQD---
HKTCYBBXY_1_IDT-DUI-NXT-256	TRB	productive	Musmus TRBV13-2*01 F	Musmus TRBJ2-5*01 F	Musmus TRBD1*01 F	EAAVTQSPRNKVAVTGGKVTLSCNQTNNH.......NNMYWYRQDTGHGLRLIHYSYG....AGSTEKGDIP.DGYKASRP.SQENFSLILELATPSQTSVYFCASGAQDTQYFGPGTRLLVL		EAAVTQSPRNKVAVTGGKVTLSCNQTNNH.......NNMYWYRQDTGHGLRLIHYSYG....AGSTEKGDIP.DGYKASRP.SQENFSLILELATPSQTSVYFCAS	EAAVTQSPRNKVAVTGGKVTLSCNQT	NNH.......NN	MYWYRQDTGHGLRLIHY	SYG....AGS	TEKGDIP.DGYKASRP.SQENFSLILELATPSQTSVYFC	ASGAQDTQY	CASGAQDTQYF	QDTQYFGPGTRLLVL	FGPGTRLLVL	CTL	Cluster2	--ASG--------------AQDTQY-
HKTCYBBXY_1_IDT-DUI-NXT-257	TRB	productive	Musmus TRBV13-2*01 F	Musmus TRBJ1-1*02 (F)	Musmus TRBD1*01 F	EAAVTQSPRNKVAVTGGKVTLSCNQTNNH.......NNMYWYRQDTGHGLRLIHYSYG....AGSTEKGDIP.DGYKASRP.SQENFSLILELATPSQTSVYFCASGDQATEVFFGKGTRLTVV		EAAVTQSPRNKVAVTGGKVTLSCNQTNNH.......NNMYWYRQDTGHGLRLIHYSYG....AGSTEKGDIP.DGYKASRP.SQENFSLILELATPSQTSVYFCASGD	EAAVTQSPRNKVAVTGGKVTLSCNQT	NNH.......NN	MYWYRQDTGHGLRLIHY	SYG....AGS	TEKGDIP.DGYKASRP.SQENFSLILELATPSQTSVYFC	ASGDQATEVF	CASGDQATEVFF	TEVFFGKGTRLTVV	FGKGTRLTVV	CTL	Cluster2	--ASG-------------DQATEVF-
HKTCYBBXY_1_IDT-DUI-NXT-258	TRB	productive	Musmus TRBV13-2*01 F	Musmus TRBJ1-2*01 F	Musmus TRBD1*01 F	EAAVTQSPRNKVAVTGGKVTLSCNQTNNH.......NNMYWYRQDTGHGLRLIHYSYG....AGSTEKGDIP.DGYKASRP.SQENFSLILELATPSQTSVYFCASGDAGDSDYTFGSGTRLLVI		EAAVTQSPRNKVAVTGGKVTLSCNQTNNH.......NNMYWYRQDTGHGLRLIHYSYG....AGSTEKGDIP.DGYKASRP.SQENFSLILELATPSQTSVYFCASGD	EAAVTQSPRNKVAVTGGKVTLSCNQT	NNH.......NN	MYWYRQDTGHGLRLIHY	SYG....AGS	TEKGDIP.DGYKASRP.SQENFSLILELATPSQTSVYFC	ASGDAGDSDYT	CASGDAGDSDYTF	SDYTFGSGTRLLVI	FGSGTRLLVI	CTL	Cluster2	--ASG-------------DAGDSDYT
HKTCYBBXY_1_IDT-DUI-NXT-259	TRB	productive	Musmus TRBV13-2*01 F	Musmus TRBJ2-4*01 F	Musmus TRBD2*01 F	EAAVTQSPRNKVAVTGGKVTLSCNQTNNH.......NNMYWYRQDTGHGLRLIHYSYG....AGSTEKGDIP.DGYKASRP.SQENFSLILELATPSQTSVYFCASGGDWGASQNTLYFGAGTRLSVL		EAAVTQSPRNKVAVTGGKVTLSCNQTNNH.......NNMYWYRQDTGHGLRLIHYSYG....AGSTEKGDIP.DGYKASRP.SQENFSLILELATPSQTSVYFCASG	EAAVTQSPRNKVAVTGGKVTLSCNQT	NNH.......NN	MYWYRQDTGHGLRLIHY	SYG....AGS	TEKGDIP.DGYKASRP.SQENFSLILELATPSQTSVYFC	ASGGDWGASQNTLY	CASGGDWGASQNTLYF	SQNTLYFGAGTRLSVL	FGAGTRLSVL	TTC	Cluster4	--ASG---------GDWGASQNTLY-
HKTCYBBXY_1_IDT-DUI-NXT-261	TRB	productive	Musmus TRBV13-2*01 F	Musmus TRBJ1-5*01 F	Musmus TRBD1*01 F	EAAVTQSPRNKVAVTGGKVTLSCNQTNNH.......NNMYWYRQDTGHGLRLIHYSYG....AGSTEKGDIP.DGYKASRP.SQENFSLILELATPSQTSVYFCASGDGTHNNQAPLFGEGTRLSVL		EAAVTQSPRNKVAVTGGKVTLSCNQTNNH.......NNMYWYRQDTGHGLRLIHYSYG....AGSTEKGDIP.DGYKASRP.SQENFSLILELATPSQTSVYFCASGD	EAAVTQSPRNKVAVTGGKVTLSCNQT	NNH.......NN	MYWYRQDTGHGLRLIHY	SYG....AGS	TEKGDIP.DGYKASRP.SQENFSLILELATPSQTSVYFC	ASGDGTHNNQAPL	CASGDGTHNNQAPLF	NNQAPLFGEGTRLSVL	FGEGTRLSVL	TTC	Cluster4	--ASG-------DGT---HNNQAPL-
HKTCYBBXY_1_IDT-DUI-NXT-264	TRB	productive	Musmus TRBV13-2*01 F	Musmus TRBJ2-2*01 F	Musmus TRBD1*01 F	EAAVTQSPRNKVAVTGGKVTLSCNQTNNH.......NNMYWYRQDTGHGLRLIHYSYG....AGSTEKGDIP.DGYKASRP.SQENFSLILELATPSQTSVYFCASGQGGTGQLYFGEGSKLTVL		EAAVTQSPRNKVAVTGGKVTLSCNQTNNH.......NNMYWYRQDTGHGLRLIHYSYG....AGSTEKGDIP.DGYKASRP.SQENFSLILELATPSQTSVYFCASG	EAAVTQSPRNKVAVTGGKVTLSCNQT	NNH.......NN	MYWYRQDTGHGLRLIHY	SYG....AGS	TEKGDIP.DGYKASRP.SQENFSLILELATPSQTSVYFC	ASGQGGTGQLY	CASGQGGTGQLYF	TGQLYFGEGSKLTVL	FGEGSKLTVL	TTC	Cluster4	--ASG---Q---------GGTGQLY-
HKTCYBBXY_1_IDT-DUI-NXT-265	TRB	productive	Musmus TRBV13-2*01 F	Musmus TRBJ1-2*01 F	Musmus TRBD1*01 F	EAAVTQSPRNKVAVTGGKVTLSCNQTNNH.......NNMYWYRQDTGHGLRLIHYSYG....AGSTEKGDIP.DGYKASRP.SQENFSLILELATPSQTSVYFCASGRDSDYTFGSGTRLLVI		EAAVTQSPRNKVAVTGGKVTLSCNQTNNH.......NNMYWYRQDTGHGLRLIHYSYG....AGSTEKGDIP.DGYKASRP.SQENFSLILELATPSQTSVYFCASG	EAAVTQSPRNKVAVTGGKVTLSCNQT	NNH.......NN	MYWYRQDTGHGLRLIHY	SYG....AGS	TEKGDIP.DGYKASRP.SQENFSLILELATPSQTSVYFC	ASGRDSDYT	CASGRDSDYTF	SDYTFGSGTRLLVI	FGSGTRLLVI	CTL	Cluster2	--ASG---------------RDSDYT
HKTCYBBXY_1_IDT-DUI-NXT-267	TRB	productive	Musmus TRBV13-1*02 F	Musmus TRBJ1-1*01 F	Musmus TRBD2*01 F	EAAVTQSPRNKVTVTGGNVTLSCRQTNSH.......NYMYWYRQDTGHGLRLIHYSYG....AGNLQIGDVP.DGYKATRT.TQEDFFLLLELASPSQTSLYFCASSDAGGEVFFGKGTRLTVV		EAAVTQSPRNKVTVTGGNVTLSCRQTNSH.......NYMYWYRQDTGHGLRLIHYSYG....AGNLQIGDVP.DGYKATRT.TQEDFFLLLELASPSQTSLYFCASSD	EAAVTQSPRNKVTVTGGNVTLSCRQT	NSH.......NY	MYWYRQDTGHGLRLIHY	SYG....AGN	LQIGDVP.DGYKATRT.TQEDFFLLLELASPSQTSLYFC	ASSDAGGEVF	CASSDAGGEVFF	EVFFGKGTRLTVV	FGKGTRLTVV	CTL	Cluster2	--ASS-------------DAGGEVF-
HKTCYBBXY_1_IDT-DUI-NXT-268	TRB	productive	Musmus TRBV13-2*01 F	Musmus TRBJ2-5*01 F	Musmus TRBD2*01 F	EAAVTQSPRNKVAVTGGKVTLSCNQTNNH.......NNMYWYRQDTGHGLRLIHYSYG....AGSTEKGDIP.DGYKASRP.SQENFSLILELATPSQTSVYFCASGDGLGQDTQYFGPGTRLLVL		EAAVTQSPRNKVAVTGGKVTLSCNQTNNH.......NNMYWYRQDTGHGLRLIHYSYG....AGSTEKGDIP.DGYKASRP.SQENFSLILELATPSQTSVYFCASGD	EAAVTQSPRNKVAVTGGKVTLSCNQT	NNH.......NN	MYWYRQDTGHGLRLIHY	SYG....AGS	TEKGDIP.DGYKASRP.SQENFSLILELATPSQTSVYFC	ASGDGLGQDTQY	CASGDGLGQDTQYF	QDTQYFGPGTRLLVL	FGPGTRLLVL	CTL	Cluster2	--ASG---D-----G---LGQDTQY-
HKTCYBBXY_1_IDT-DUI-NXT-271	TRB	productive	Musmus TRBV13-2*01 F	Musmus TRBJ1-2*01 F	Musmus TRBD1*01 F	EAAVTQSPRNKVAVTGGKVTLSCNQTNNH.......NNMYWYRQDTGHGLRLIHYSYG....AGSTEKGDIP.DGYKASRP.SQENFSLILELATPSQTSVYFCASGDSQGVSDYTFGSGTRLLVI		EAAVTQSPRNKVAVTGGKVTLSCNQTNNH.......NNMYWYRQDTGHGLRLIHYSYG....AGSTEKGDIP.DGYKASRP.SQENFSLILELATPSQTSVYFCASGD	EAAVTQSPRNKVAVTGGKVTLSCNQT	NNH.......NN	MYWYRQDTGHGLRLIHY	SYG....AGS	TEKGDIP.DGYKASRP.SQENFSLILELATPSQTSVYFC	ASGDSQGVSDYT	CASGDSQGVSDYTF	SDYTFGSGTRLLVI	FGSGTRLLVI	TTC	Cluster4	--ASG---D---------SQGVSDYT
HKTCYBBXY_1_IDT-DUI-NXT-272	TRB	productive	Musmus TRBV13-1*02 F	Musmus TRBJ2-1*01 F	Musmus TRBD2*01 F	EAAVTQSPRNKVTVTGGNVTLSCRQTNSH.......NYMYWYRQDTGHGLRLIHYSYG....AGNLQIGDVP.DGYKATRT.TQEDFFLLLELASPSQTSLYFCASSDVGDYNYAEQFFGPGTRLTVL		EAAVTQSPRNKVTVTGGNVTLSCRQTNSH.......NYMYWYRQDTGHGLRLIHYSYG....AGNLQIGDVP.DGYKATRT.TQEDFFLLLELASPSQTSLYFCASSD	EAAVTQSPRNKVTVTGGNVTLSCRQT	NSH.......NY	MYWYRQDTGHGLRLIHY	SYG....AGN	LQIGDVP.DGYKATRT.TQEDFFLLLELASPSQTSLYFC	ASSDVGDYNYAEQF	CASSDVGDYNYAEQFF	NYAEQFFGPGTRLTVL	FGPGTRLTVL	TTC	Cluster2	--ASS---DV---GD---YNYAEQF-
HKTCYBBXY_1_IDT-DUI-NXT-273	TRB	productive	Musmus TRBV13-2*01 F	Musmus TRBJ2-3*01 F	Musmus TRBD2*01 F	EAAVTQSPRNKVAVTGGKVTLSCNQTNNH.......NNMYWYRQDTGHGLRLIHYSYG....AGSTEKGDIP.DGYKASRP.SQENFSLILELATPSQTSVYFCASGTLVSAETLYFGSGTRLTVL		EAAVTQSPRNKVAVTGGKVTLSCNQTNNH.......NNMYWYRQDTGHGLRLIHYSYG....AGSTEKGDIP.DGYKASRP.SQENFSLILELATPSQTSVYFCASG	EAAVTQSPRNKVAVTGGKVTLSCNQT	NNH.......NN	MYWYRQDTGHGLRLIHY	SYG....AGS	TEKGDIP.DGYKASRP.SQENFSLILELATPSQTSVYFC	ASGTLVSAETLY	CASGTLVSAETLYF	SAETLYFGSGTRLTVL	FGSGTRLTVL	TTC	Cluster2	--ASG-----------TLVSAETLY-
HKTCYBBXY_1_IDT-DUI-NXT-274	TRB	productive	Musmus TRBV13-1*02 F	Musmus TRBJ1-1*01 F, or Musmus TRBJ1-1*02 (F)	Musmus TRBD1*01 F	EAAVTQSPRNKVTVTGGNVTLSCRQTNSH.......NYMYWYRQDTGHGLRLIHYSYG....AGNLQIGDVP.DGYKATRT.TQEDFFLLLELASPSQTSLYFCASRGDSTEVFFGKGTRLTVV		EAAVTQSPRNKVTVTGGNVTLSCRQTNSH.......NYMYWYRQDTGHGLRLIHYSYG....AGNLQIGDVP.DGYKATRT.TQEDFFLLLELASPSQTSLYFCAS	EAAVTQSPRNKVTVTGGNVTLSCRQT	NSH.......NY	MYWYRQDTGHGLRLIHY	SYG....AGN	LQIGDVP.DGYKATRT.TQEDFFLLLELASPSQTSLYFC	ASRGDSTEVF	CASRGDSTEVFF	TEVFFGKGTRLTVV	FGKGTRLTVV	TTC	Cluster4	--ASR-------------GDSTEVF-
HKTCYBBXY_1_IDT-DUI-NXT-275	TRB	productive	Musmus TRBV13-2*01 F	Musmus TRBJ1-3*01 F	Musmus TRBD1*01 F	EAAVTQSPRNKVAVTGGKVTLSCNQTNNH.......NNMYWYRQDTGHGLRLIHYSYG....AGSTEKGDIP.DGYKASRP.SQENFSLILELATPSQTSVYFCASGDAGQGSGNTLYFGEGSRLIVV		EAAVTQSPRNKVAVTGGKVTLSCNQTNNH.......NNMYWYRQDTGHGLRLIHYSYG....AGSTEKGDIP.DGYKASRP.SQENFSLILELATPSQTSVYFCASGD	EAAVTQSPRNKVAVTGGKVTLSCNQT	NNH.......NN	MYWYRQDTGHGLRLIHY	SYG....AGS	TEKGDIP.DGYKASRP.SQENFSLILELATPSQTSVYFC	ASGDAGQGSGNTLY	CASGDAGQGSGNTLYF	SGNTLYFGEGSRLIVV	FGEGSRLIVV	TTC	Cluster2	--ASG--------D-AGQGSGNTLY-
HKTCYBBXY_1_IDT-DUI-NXT-276	TRB	productive	Musmus TRBV13-2*01 F	Musmus TRBJ2-1*01 F	Musmus TRBD2*01 F	EAAVTQSPRNKVAVTGGKVTLSCNQTNNH.......NNMYWYRQDTGHGLRLIHYSYG....AGSTEKGDIP.DGYKASRP.SQENFSLILELATPSQTSVYFCASGEGLGRAEQFFGPGTRLTVL		EAAVTQSPRNKVAVTGGKVTLSCNQTNNH.......NNMYWYRQDTGHGLRLIHYSYG....AGSTEKGDIP.DGYKASRP.SQENFSLILELATPSQTSVYFCASG	EAAVTQSPRNKVAVTGGKVTLSCNQT	NNH.......NN	MYWYRQDTGHGLRLIHY	SYG....AGS	TEKGDIP.DGYKASRP.SQENFSLILELATPSQTSVYFC	ASGEGLGRAEQF	CASGEGLGRAEQFF	AEQFFGPGTRLTVL	FGPGTRLTVL	TTC	Cluster4	--ASG---E-----G---LGRAEQF-
HKTCYBBXY_1_IDT-DUI-NXT-277	TRB	productive	Musmus TRBV13-1*02 F	Musmus TRBJ2-7*01 F	Musmus TRBD2*01 F	EAAVTQSPRNKVTVTGGNVTLSCRQTNSH.......NYMYWYRQDTGHGLRLIHYSYG....AGNLQIGDVP.DGYKATRT.TQEDFFLLLELASPSQTSLYFCASSDVGGAQEQYFGPGTRLTVL		EAAVTQSPRNKVTVTGGNVTLSCRQTNSH.......NYMYWYRQDTGHGLRLIHYSYG....AGNLQIGDVP.DGYKATRT.TQEDFFLLLELASPSQTSLYFCASSD	EAAVTQSPRNKVTVTGGNVTLSCRQT	NSH.......NY	MYWYRQDTGHGLRLIHY	SYG....AGN	LQIGDVP.DGYKATRT.TQEDFFLLLELASPSQTSLYFC	ASSDVGGAQEQY	CASSDVGGAQEQYF	EQYFGPGTRLTVL	FGPGTRLTVL	CTL	Cluster2	--ASS---DV--------GGAQEQY-
HKTCYBBXY_1_IDT-DUI-NXT-279	TRB	productive	Musmus TRBV13-2*01 F	Musmus TRBJ2-7*01 F	Musmus TRBD1*01 F	EAAVTQSPRNKVAVTGGKVTLSCNQTNNH.......NNMYWYRQDTGHGLRLIHYSYG....AGSTEKGDIP.DGYKASRP.SQENFSLILELATPSQTSVYFCASGETLYEQYFGPGTRLTVL		EAAVTQSPRNKVAVTGGKVTLSCNQTNNH.......NNMYWYRQDTGHGLRLIHYSYG....AGSTEKGDIP.DGYKASRP.SQENFSLILELATPSQTSVYFCASG	EAAVTQSPRNKVAVTGGKVTLSCNQT	NNH.......NN	MYWYRQDTGHGLRLIHY	SYG....AGS	TEKGDIP.DGYKASRP.SQENFSLILELATPSQTSVYFC	ASGETLYEQY	CASGETLYEQYF	YEQYFGPGTRLTVL	FGPGTRLTVL	CTL	Cluster2	--ASG-------------ETLYEQY-
HKTCYBBXY_1_IDT-DUI-NXT-28	TRB	productive	Musmus TRBV29*01 F	Musmus TRBJ1-2*01 F	Musmus TRBD1*01 F	DMKVTQMPRYLIKRMGENVLLECGQDMSH.......ETMYWYRQDPGLGLQLIYISYD....VDSNSEGDIP.KGYRVSRK.KREHFSLILDSAKTNQTSVYFCASSQQGANSDYTFGSGTRLLVI		DMKVTQMPRYLIKRMGENVLLECGQDMSH.......ETMYWYRQDPGLGLQLIYISYD....VDSNSEGDIP.KGYRVSRK.KREHFSLILDSAKTNQTSVYFCASS	DMKVTQMPRYLIKRMGENVLLECGQD	MSH.......ET	MYWYRQDPGLGLQLIYI	SYD....VDS	NSEGDIP.KGYRVSRK.KREHFSLILDSAKTNQTSVYFC	ASSQQGANSDYT	CASSQQGANSDYTF	NSDYTFGSGTRLLVI	FGSGTRLLVI	CTL	Cluster4	--ASS---Q---------QGANSDYT
HKTCYBBXY_1_IDT-DUI-NXT-280	TRB	productive	Musmus TRBV13-1*02 F	Musmus TRBJ1-1*01 F, or Musmus TRBJ1-1*02 (F)	Musmus TRBD2*01 F	EAAVTQSPRNKVTVTGGNVTLSCRQTNSH.......NYMYWYRQDTGHGLRLIHYSYG....AGNLQIGDVP.DGYKATRT.TQEDFFLLLELASPSQTSLYFCASSDEGGHTEVFFGKGTRLTVV		EAAVTQSPRNKVTVTGGNVTLSCRQTNSH.......NYMYWYRQDTGHGLRLIHYSYG....AGNLQIGDVP.DGYKATRT.TQEDFFLLLELASPSQTSLYFCASSD	EAAVTQSPRNKVTVTGGNVTLSCRQT	NSH.......NY	MYWYRQDTGHGLRLIHY	SYG....AGN	LQIGDVP.DGYKATRT.TQEDFFLLLELASPSQTSLYFC	ASSDEGGHTEVF	CASSDEGGHTEVFF	TEVFFGKGTRLTVV	FGKGTRLTVV	CTL	Cluster2	--ASS---DE--------GGHTEVF-
HKTCYBBXY_1_IDT-DUI-NXT-282	TRB	productive	Musmus TRBV13-2*01 F	Musmus TRBJ1-3*01 F	Musmus TRBD1*01 F	EAAVTQSPRNKVAVTGGKVTLSCNQTNNH.......NNMYWYRQDTGHGLRLIHYSYG....AGSTEKGDIP.DGYKASRP.SQENFSLILELATPSQTSVYFCASGEPGQSGNTLYFGEGSRLIVV		EAAVTQSPRNKVAVTGGKVTLSCNQTNNH.......NNMYWYRQDTGHGLRLIHYSYG....AGSTEKGDIP.DGYKASRP.SQENFSLILELATPSQTSVYFCASG	EAAVTQSPRNKVAVTGGKVTLSCNQT	NNH.......NN	MYWYRQDTGHGLRLIHY	SYG....AGS	TEKGDIP.DGYKASRP.SQENFSLILELATPSQTSVYFC	ASGEPGQSGNTLY	CASGEPGQSGNTLYF	SGNTLYFGEGSRLIVV	FGEGSRLIVV	CTL	Cluster2	--ASG----------EPGQSGNTLY-
HKTCYBBXY_1_IDT-DUI-NXT-283	TRB	productive	Musmus TRBV29*01 F	Musmus TRBJ1-4*02 F	Musmus TRBD2*01 F	DMKVTQMPRYLIKRMGENVLLECGQDMSH.......ETMYWYRQDPGLGLQLIYISYD....VDSNSEGDIP.KGYRVSRK.KREHFSLILDSAKTNQTSVYFCASSSISNERLFFGHGTKLSVL		DMKVTQMPRYLIKRMGENVLLECGQDMSH.......ETMYWYRQDPGLGLQLIYISYD....VDSNSEGDIP.KGYRVSRK.KREHFSLILDSAKTNQTSVYFCASS	DMKVTQMPRYLIKRMGENVLLECGQD	MSH.......ET	MYWYRQDPGLGLQLIYI	SYD....VDS	NSEGDIP.KGYRVSRK.KREHFSLILDSAKTNQTSVYFC	ASSSISNERLF	CASSSISNERLFF	SNERLFFGHGTKLSVL	FGHGTKLSVL	TTC	Cluster4	--ASS---S---------ISNERLF-
HKTCYBBXY_1_IDT-DUI-NXT-284	TRB	productive	Musmus TRBV13-2*01 F	Musmus TRBJ1-2*01 F	Musmus TRBD1*01 F	EAAVTQSPRNKVAVTGGKVTLSCNQTNNH.......NNMYWYRQDTGHGLRLIHYSYG....AGSTEKGDIP.DGYKASRP.SQENFSLILELATPSQTSVYFCASGGGQGNSDYTFGSGTRLLVI		EAAVTQSPRNKVAVTGGKVTLSCNQTNNH.......NNMYWYRQDTGHGLRLIHYSYG....AGSTEKGDIP.DGYKASRP.SQENFSLILELATPSQTSVYFCASG	EAAVTQSPRNKVAVTGGKVTLSCNQT	NNH.......NN	MYWYRQDTGHGLRLIHY	SYG....AGS	TEKGDIP.DGYKASRP.SQENFSLILELATPSQTSVYFC	ASGGGQGNSDYT	CASGGGQGNSDYTF	NSDYTFGSGTRLLVI	FGSGTRLLVI	TTC	Cluster5	--ASG---G---------GQGNSDYT
HKTCYBBXY_1_IDT-DUI-NXT-285	TRB	productive	Musmus TRBV29*01 F	Musmus TRBJ2-7*01 F	Musmus TRBD2*01 F	DMKVTQMPRYLIKRMGENVLLECGQDMSH.......ETMYWYRQDPGLGLQLIYISYD....VDSNSEGDIP.KGYRVSRK.KREHFSLILDSAKTNQTSVYFCASRGDWGVYEQYFGPGTRLTVL		DMKVTQMPRYLIKRMGENVLLECGQDMSH.......ETMYWYRQDPGLGLQLIYISYD....VDSNSEGDIP.KGYRVSRK.KREHFSLILDSAKTNQTSVYFCAS	DMKVTQMPRYLIKRMGENVLLECGQD	MSH.......ET	MYWYRQDPGLGLQLIYI	SYD....VDS	NSEGDIP.KGYRVSRK.KREHFSLILDSAKTNQTSVYFC	ASRGDWGVYEQY	CASRGDWGVYEQYF	YEQYFGPGTRLTVL	FGPGTRLTVL	TTC	Cluster4	--ASR---G---DWG-----VYEQY-
HKTCYBBXY_1_IDT-DUI-NXT-286	TRB	productive	Musmus TRBV29*01 F	Musmus TRBJ2-7*01 F	Musmus TRBD2*01 F	DMKVTQMPRYLIKRMGENVLLECGQDMSH.......ETMYWYRQDPGLGLQLIYISYD....VDSNSEGDIP.KGYRVSRK.KREHFSLILDSAKTNQTSVYFCASSFPDWGSSYEQYFGPGTRLTVL		DMKVTQMPRYLIKRMGENVLLECGQDMSH.......ETMYWYRQDPGLGLQLIYISYD....VDSNSEGDIP.KGYRVSRK.KREHFSLILDSAKTNQTSVYFCASS	DMKVTQMPRYLIKRMGENVLLECGQD	MSH.......ET	MYWYRQDPGLGLQLIYI	SYD....VDS	NSEGDIP.KGYRVSRK.KREHFSLILDSAKTNQTSVYFC	ASSFPDWGSSYEQY	CASSFPDWGSSYEQYF	SYEQYFGPGTRLTVL	FGPGTRLTVL	TTC	Cluster2	--ASS---F-P-DWG----SSYEQY-
HKTCYBBXY_1_IDT-DUI-NXT-289	TRB	productive	Musmus TRBV29*01 F	Musmus TRBJ2-7*01 F	Musmus TRBD1*01 F	DMKVTQMPRYLIKRMGENVLLECGQDMSH.......ETMYWYRQDPGLGLQLIYISYD....VDSNSEGDIP.KGYRVSRK.KREHFSLILDSAKTNQTSVYFCASSPGQDYEQYFGPGTRLTVL		DMKVTQMPRYLIKRMGENVLLECGQDMSH.......ETMYWYRQDPGLGLQLIYISYD....VDSNSEGDIP.KGYRVSRK.KREHFSLILDSAKTNQTSVYFCAS	DMKVTQMPRYLIKRMGENVLLECGQD	MSH.......ET	MYWYRQDPGLGLQLIYI	SYD....VDS	NSEGDIP.KGYRVSRK.KREHFSLILDSAKTNQTSVYFC	ASSPGQDYEQY	CASSPGQDYEQYF	YEQYFGPGTRLTVL	FGPGTRLTVL	CTL	Cluster2	--ASS---P---------GQDYEQY-
HKTCYBBXY_1_IDT-DUI-NXT-294	TRB	productive	Musmus TRBV29*01 F	Musmus TRBJ2-7*01 F	Musmus TRBD2*01 F	DMKVTQMPRYLIKRMGENVLLECGQDMSH.......ETMYWYRQDPGLGLQLIYISYD....VDSNSEGDIP.KGYRVSRK.KREHFSLILDSAKTNQTSVYFCASSLSSGGLYEQYFGPGTRLTVL		DMKVTQMPRYLIKRMGENVLLECGQDMSH.......ETMYWYRQDPGLGLQLIYISYD....VDSNSEGDIP.KGYRVSRK.KREHFSLILDSAKTNQTSVYFCASSL	DMKVTQMPRYLIKRMGENVLLECGQD	MSH.......ET	MYWYRQDPGLGLQLIYI	SYD....VDS	NSEGDIP.KGYRVSRK.KREHFSLILDSAKTNQTSVYFC	ASSLSSGGLYEQY	CASSLSSGGLYEQYF	YEQYFGPGTRLTVL	FGPGTRLTVL	CTL	Cluster2	--ASS-------LSS---GGLYEQY-
HKTCYBBXY_1_IDT-DUI-NXT-296	TRB	productive	Musmus TRBV13-2*01 F	Musmus TRBJ1-5*01 F	Musmus TRBD1*01 F	EAAVTQSPRNKVAVTGGKVTLSCNQTNNH.......NNMYWYRQDTGHGLRLIHYSYG....AGSTEKGDIP.DGYKASRP.SQENFSLILELATPSQTSVYFCASGEPGQNNQAPLFGEGTRLSVL		EAAVTQSPRNKVAVTGGKVTLSCNQTNNH.......NNMYWYRQDTGHGLRLIHYSYG....AGSTEKGDIP.DGYKASRP.SQENFSLILELATPSQTSVYFCASG	EAAVTQSPRNKVAVTGGKVTLSCNQT	NNH.......NN	MYWYRQDTGHGLRLIHY	SYG....AGS	TEKGDIP.DGYKASRP.SQENFSLILELATPSQTSVYFC	ASGEPGQNNQAPL	CASGEPGQNNQAPLF	NNQAPLFGEGTRLSVL	FGEGTRLSVL	TTC	Cluster5	--ASG----------EPGQNNQAPL-
HKTCYBBXY_1_IDT-DUI-NXT-298	TRB	productive	Musmus TRBV1*01 F	Musmus TRBJ1-3*01 F	Musmus TRBD1*01 F	VTLLEQNPRWRLVPRGQAVNLRCILKNSQ......YPWMSWYQQDLQKQLQWLFTLRS....PGDKEVKSLPGADYLATRV.TDTELRLQVANMS..QGRTLYCTCSGDSSGNTLYFGEGSRLIVV		VTLLEQNPRWRLVPRGQAVNLRCILKNSQ......YPWMSWYQQDLQKQLQWLFTLRS....PGDKEVKSLPGADYLATRV.TDTELRLQVANMS..QGRTLYCTCS	VTLLEQNPRWRLVPRGQAVNLRCILK	NSQ......YPW	MSWYQQDLQKQLQWLFT	LRS....PGD	KEVKSLPGADYLATRV.TDTELRLQVANMS..QGRTLYC	TCSGDSSGNTLY	CTCSGDSSGNTLYF	SGNTLYFGEGSRLIVV	FGEGSRLIVV	TTC	Cluster4	-TCSG---D---------SSGNTLY-
HKTCYBBXY_1_IDT-DUI-NXT-299	TRB	productive	Musmus TRBV29*01 F	Musmus TRBJ2-7*01 F	Musmus TRBD2*01 F	DMKVTQMPRYLIKRMGENVLLECGQDMSH.......ETMYWYRQDPGLGLQLIYISYD....VDSNSEGDIP.KGYRVSRK.KREHFSLILDSAKTNQTSVYFCASRGDWGVYEQYFGPGTRLTVL		DMKVTQMPRYLIKRMGENVLLECGQDMSH.......ETMYWYRQDPGLGLQLIYISYD....VDSNSEGDIP.KGYRVSRK.KREHFSLILDSAKTNQTSVYFCAS	DMKVTQMPRYLIKRMGENVLLECGQD	MSH.......ET	MYWYRQDPGLGLQLIYI	SYD....VDS	NSEGDIP.KGYRVSRK.KREHFSLILDSAKTNQTSVYFC	ASRGDWGVYEQY	CASRGDWGVYEQYF	YEQYFGPGTRLTVL	FGPGTRLTVL	TTC	Cluster4	--ASR---G---DWG-----VYEQY-
HKTCYBBXY_1_IDT-DUI-NXT-3	TRB	productive	Musmus TRBV13-2*01 F	Musmus TRBJ2-3*01 F	Musmus TRBD2*01 F	EAAVTQSPRNKVAVTGGKVTLSCNQTNNH.......NNMYWYRQDTGHGLRLIHYSYG....AGSTEKGDIP.DGYKASRP.SQENFSLILELATPSQTSVYFCASGDAGGAVSAETLYFGSGTRLTVL		EAAVTQSPRNKVAVTGGKVTLSCNQTNNH.......NNMYWYRQDTGHGLRLIHYSYG....AGSTEKGDIP.DGYKASRP.SQENFSLILELATPSQTSVYFCASGD	EAAVTQSPRNKVAVTGGKVTLSCNQT	NNH.......NN	MYWYRQDTGHGLRLIHY	SYG....AGS	TEKGDIP.DGYKASRP.SQENFSLILELATPSQTSVYFC	ASGDAGGAVSAETLY	CASGDAGGAVSAETLYF	SAETLYFGSGTRLTVL	FGSGTRLTVL	CTL	Cluster2	--ASG-----DAGGA---VSAETLY-
HKTCYBBXY_1_IDT-DUI-NXT-30	TRB	productive	Musmus TRBV1*01 F	Musmus TRBJ2-2*01 F	Musmus TRBD1*01 F	VTLLEQNPRWRLVPRGQAVNLRCILKNSQ......YPWMSWYQQDLQKQLQWLFTLRS....PGDKEVKSLPGADYLATRV.TDTELRLQVANMS..QGRTLYCTCSADRGTGQLYFGEGSKLTVL		VTLLEQNPRWRLVPRGQAVNLRCILKNSQ......YPWMSWYQQDLQKQLQWLFTLRS....PGDKEVKSLPGADYLATRV.TDTELRLQVANMS..QGRTLYCTCSA	VTLLEQNPRWRLVPRGQAVNLRCILK	NSQ......YPW	MSWYQQDLQKQLQWLFT	LRS....PGD	KEVKSLPGADYLATRV.TDTELRLQVANMS..QGRTLYC	TCSADRGTGQLY	CTCSADRGTGQLYF	TGQLYFGEGSKLTVL	FGEGSKLTVL	CTL	Cluster2	-TCSA---D---------RGTGQLY-
HKTCYBBXY_1_IDT-DUI-NXT-300	TRB	productive	Musmus TRBV13-2*01 F	Musmus TRBJ2-1*01 F	Musmus TRBD2*01 F	EAAVTQSPRNKVAVTGGKVTLSCNQTNNH.......NNMYWYRQDTGHGLRLIHYSYG....AGSTEKGDIP.DGYKASRP.SQENFSLILELATPSQTSVYFCASGDGTGERAEQFFGPGTRLTVL		EAAVTQSPRNKVAVTGGKVTLSCNQTNNH.......NNMYWYRQDTGHGLRLIHYSYG....AGSTEKGDIP.DGYKASRP.SQENFSLILELATPSQTSVYFCASGD	EAAVTQSPRNKVAVTGGKVTLSCNQT	NNH.......NN	MYWYRQDTGHGLRLIHY	SYG....AGS	TEKGDIP.DGYKASRP.SQENFSLILELATPSQTSVYFC	ASGDGTGERAEQF	CASGDGTGERAEQFF	AEQFFGPGTRLTVL	FGPGTRLTVL	TTC	Cluster5	--ASG---D----GT---GERAEQF-
HKTCYBBXY_1_IDT-DUI-NXT-301	TRB	productive	Musmus TRBV13-2*01 F	Musmus TRBJ2-7*01 F	Musmus TRBD2*01 F	EAAVTQSPRNKVAVTGGKVTLSCNQTNNH.......NNMYWYRQDTGHGLRLIHYSYG....AGSTEKGDIP.DGYKASRP.SQENFSLILELATPSQTSVYFCASGDAGGEQYFGPGTRLTVL		EAAVTQSPRNKVAVTGGKVTLSCNQTNNH.......NNMYWYRQDTGHGLRLIHYSYG....AGSTEKGDIP.DGYKASRP.SQENFSLILELATPSQTSVYFCASGD	EAAVTQSPRNKVAVTGGKVTLSCNQT	NNH.......NN	MYWYRQDTGHGLRLIHY	SYG....AGS	TEKGDIP.DGYKASRP.SQENFSLILELATPSQTSVYFC	ASGDAGGEQY	CASGDAGGEQYF	EQYFGPGTRLTVL	FGPGTRLTVL	CTL	Cluster4	--ASG-------------DAGGEQY-
HKTCYBBXY_1_IDT-DUI-NXT-302	TRB	productive	Musmus TRBV13-2*01 F	Musmus TRBJ2-5*01 F	Musmus TRBD2*01 F	EAAVTQSPRNKVAVTGGKVTLSCNQTNNH.......NNMYWYRQDTGHGLRLIHYSYG....AGSTEKGDIP.DGYKASRP.SQENFSLILELATPSQTSVYFCASGDAGGARDTQYFGPGTRLLVL		EAAVTQSPRNKVAVTGGKVTLSCNQTNNH.......NNMYWYRQDTGHGLRLIHYSYG....AGSTEKGDIP.DGYKASRP.SQENFSLILELATPSQTSVYFCASGD	EAAVTQSPRNKVAVTGGKVTLSCNQT	NNH.......NN	MYWYRQDTGHGLRLIHY	SYG....AGS	TEKGDIP.DGYKASRP.SQENFSLILELATPSQTSVYFC	ASGDAGGARDTQY	CASGDAGGARDTQYF	DTQYFGPGTRLLVL	FGPGTRLLVL	CTL	Cluster3	--ASG---DAG-------GARDTQY-
HKTCYBBXY_1_IDT-DUI-NXT-304	TRB	productive	Musmus TRBV13-1*02 F	Musmus TRBJ1-5*01 F	Musmus TRBD1*01 F	EAAVTQSPRNKVTVTGGNVTLSCRQTNSH.......NYMYWYRQDTGHGLRLIHYSYG....AGNLQIGDVP.DGYKATRT.TQEDFFLLLELASPSQTSLYFCASSDGDNNNQAPLFGEGTRLSVL		EAAVTQSPRNKVTVTGGNVTLSCRQTNSH.......NYMYWYRQDTGHGLRLIHYSYG....AGNLQIGDVP.DGYKATRT.TQEDFFLLLELASPSQTSLYFCASSD	EAAVTQSPRNKVTVTGGNVTLSCRQT	NSH.......NY	MYWYRQDTGHGLRLIHY	SYG....AGN	LQIGDVP.DGYKATRT.TQEDFFLLLELASPSQTSLYFC	ASSDGDNNNQAPL	CASSDGDNNNQAPLF	NNQAPLFGEGTRLSVL	FGEGTRLSVL	CTL	Cluster2	--ASS-DGD---------NNNQAPL-
HKTCYBBXY_1_IDT-DUI-NXT-305	TRB	productive	Musmus TRBV13-2*01 F	Musmus TRBJ2-7*01 F	Musmus TRBD2*01 F	EAAVTQSPRNKVAVTGGKVTLSCNQTNNH.......NNMYWYRQDTGHGLRLIHYSYG....AGSTEKGDIP.DGYKASRP.SQENFSLILELATPSQTSVYFCASGDALGSSYEQYFGPGTRLTVL		EAAVTQSPRNKVAVTGGKVTLSCNQTNNH.......NNMYWYRQDTGHGLRLIHYSYG....AGSTEKGDIP.DGYKASRP.SQENFSLILELATPSQTSVYFCASGD	EAAVTQSPRNKVAVTGGKVTLSCNQT	NNH.......NN	MYWYRQDTGHGLRLIHY	SYG....AGS	TEKGDIP.DGYKASRP.SQENFSLILELATPSQTSVYFC	ASGDALGSSYEQY	CASGDALGSSYEQYF	SYEQYFGPGTRLTVL	FGPGTRLTVL	CTL	Cluster2	--ASG---DAL-------GSSYEQY-
HKTCYBBXY_1_IDT-DUI-NXT-307	TRB	productive	Musmus TRBV13-2*01 F	Musmus TRBJ2-3*01 F	Musmus TRBD2*01 F	EAAVTQSPRNKVAVTGGKVTLSCNQTNNH.......NNMYWYRQDTGHGLRLIHYSYG....AGSTEKGDIP.DGYKASRP.SQENFSLILELATPSQTSVYFCASGDVGDSAETLYFGSGTRLTVL		EAAVTQSPRNKVAVTGGKVTLSCNQTNNH.......NNMYWYRQDTGHGLRLIHYSYG....AGSTEKGDIP.DGYKASRP.SQENFSLILELATPSQTSVYFCASGD	EAAVTQSPRNKVAVTGGKVTLSCNQT	NNH.......NN	MYWYRQDTGHGLRLIHY	SYG....AGS	TEKGDIP.DGYKASRP.SQENFSLILELATPSQTSVYFC	ASGDVGDSAETLY	CASGDVGDSAETLYF	SAETLYFGSGTRLTVL	FGSGTRLTVL	TTC	Cluster4	--ASG-DVG---------DSAETLY-
HKTCYBBXY_1_IDT-DUI-NXT-310	TRB	productive	Musmus TRBV13-2*01 F	Musmus TRBJ2-4*01 F	Musmus TRBD2*01 F	EAAVTQSPRNKVAVTGGKVTLSCNQTNNH.......NNMYWYRQDTGHGLRLIHYSYG....AGSTEKGDIP.DGYKASRP.SQENFSLILELATPSQTSVYFCASGDALGGQSQNTLYFGAGTRLSVL		EAAVTQSPRNKVAVTGGKVTLSCNQTNNH.......NNMYWYRQDTGHGLRLIHYSYG....AGSTEKGDIP.DGYKASRP.SQENFSLILELATPSQTSVYFCASGD	EAAVTQSPRNKVAVTGGKVTLSCNQT	NNH.......NN	MYWYRQDTGHGLRLIHY	SYG....AGS	TEKGDIP.DGYKASRP.SQENFSLILELATPSQTSVYFC	ASGDALGGQSQNTLY	CASGDALGGQSQNTLYF	SQNTLYFGAGTRLSVL	FGAGTRLSVL	TTC	Cluster5	--ASG---D-A-LGG---QSQNTLY-
HKTCYBBXY_1_IDT-DUI-NXT-312	TRB	productive	Musmus TRBV13-3*01 F	Musmus TRBJ2-2*01 F	Musmus TRBD1*01 F	EAAVTQSPRSKVAVTGGKVTLSCHQTNNH.......DYMYWYRQDTGHGLRLIHYSYV....ADSTEKGDIP.DGYKASRP.SQENFSLILELASLSQTAVYFCASTGQGGTGQLYFGEGSKLTVL		EAAVTQSPRSKVAVTGGKVTLSCHQTNNH.......DYMYWYRQDTGHGLRLIHYSYV....ADSTEKGDIP.DGYKASRP.SQENFSLILELASLSQTAVYFCAS	EAAVTQSPRSKVAVTGGKVTLSCHQT	NNH.......DY	MYWYRQDTGHGLRLIHY	SYV....ADS	TEKGDIP.DGYKASRP.SQENFSLILELASLSQTAVYFC	ASTGQGGTGQLY	CASTGQGGTGQLYF	TGQLYFGEGSKLTVL	FGEGSKLTVL	TTC	Cluster5	-ASTG---Q---------GGTGQLY-
HKTCYBBXY_1_IDT-DUI-NXT-313	TRB	productive	Musmus TRBV13-3*01 F	Musmus TRBJ2-7*01 F	Musmus TRBD2*01 F	EAAVTQSPRSKVAVTGGKVTLSCHQTNNH.......DYMYWYRQDTGHGLRLIHYSYV....ADSTEKGDIP.DGYKASRP.SQENFSLILELASLSQTAVYFCASSARGGAPEQYFGPGTRLTVL		EAAVTQSPRSKVAVTGGKVTLSCHQTNNH.......DYMYWYRQDTGHGLRLIHYSYV....ADSTEKGDIP.DGYKASRP.SQENFSLILELASLSQTAVYFCASS	EAAVTQSPRSKVAVTGGKVTLSCHQT	NNH.......DY	MYWYRQDTGHGLRLIHY	SYV....ADS	TEKGDIP.DGYKASRP.SQENFSLILELASLSQTAVYFC	ASSARGGAPEQY	CASSARGGAPEQYF	EQYFGPGTRLTVL	FGPGTRLTVL	CTL	Cluster2	--ASS--------AR---GGAPEQY-
HKTCYBBXY_1_IDT-DUI-NXT-316	TRB	productive	Musmus TRBV29*01 F	Musmus TRBJ1-2*01 F	Musmus TRBD1*01 F	DMKVTQMPRYLIKRMGENVLLECGQDMSH.......ETMYWYRQDPGLGLQLIYISYD....VDSNSEGDIP.KGYRVSRK.KREHFSLILDSAKTNQTSVYFCASSLSDNSDYTFGSGTRLLVI		DMKVTQMPRYLIKRMGENVLLECGQDMSH.......ETMYWYRQDPGLGLQLIYISYD....VDSNSEGDIP.KGYRVSRK.KREHFSLILDSAKTNQTSVYFCASSL	DMKVTQMPRYLIKRMGENVLLECGQD	MSH.......ET	MYWYRQDPGLGLQLIYI	SYD....VDS	NSEGDIP.KGYRVSRK.KREHFSLILDSAKTNQTSVYFC	ASSLSDNSDYT	CASSLSDNSDYTF	NSDYTFGSGTRLLVI	FGSGTRLLVI	CTL	Cluster4	--ASS-------------LSDNSDYT
HKTCYBBXY_1_IDT-DUI-NXT-317	TRB	productive	Musmus TRBV13-2*01 F	Musmus TRBJ2-7*01 F	Musmus TRBD2*01 F	EAAVTQSPRNKVAVTGGKVTLSCNQTNNH.......NNMYWYRQDTGHGLRLIHYSYG....AGSTEKGDIP.DGYKASRP.SQENFSLILELATPSQTSVYFCASGDGPGGSSYEQYFGPGTRLTVL		EAAVTQSPRNKVAVTGGKVTLSCNQTNNH.......NNMYWYRQDTGHGLRLIHYSYG....AGSTEKGDIP.DGYKASRP.SQENFSLILELATPSQTSVYFCASGD	EAAVTQSPRNKVAVTGGKVTLSCNQT	NNH.......NN	MYWYRQDTGHGLRLIHY	SYG....AGS	TEKGDIP.DGYKASRP.SQENFSLILELATPSQTSVYFC	ASGDGPGGSSYEQY	CASGDGPGGSSYEQYF	SYEQYFGPGTRLTVL	FGPGTRLTVL	CTL	Cluster4	--ASG---D-G-PGG----SSYEQY-
HKTCYBBXY_1_IDT-DUI-NXT-318	TRB	productive	Musmus TRBV13-2*01 F	Musmus TRBJ2-7*01 F	Musmus TRBD2*01 F	EAAVTQSPRNKVAVTGGKVTLSCNQTNNH.......NNMYWYRQDTGHGLRLIHYSYG....AGSTEKGDIP.DGYKASRP.SQENFSLILELATPSQTSVYFCASGGRLGFSYEQYFGPGTRLTVL		EAAVTQSPRNKVAVTGGKVTLSCNQTNNH.......NNMYWYRQDTGHGLRLIHYSYG....AGSTEKGDIP.DGYKASRP.SQENFSLILELATPSQTSVYFCASG	EAAVTQSPRNKVAVTGGKVTLSCNQT	NNH.......NN	MYWYRQDTGHGLRLIHY	SYG....AGS	TEKGDIP.DGYKASRP.SQENFSLILELATPSQTSVYFC	ASGGRLGFSYEQY	CASGGRLGFSYEQYF	SYEQYFGPGTRLTVL	FGPGTRLTVL	CTL	Cluster4	--ASG----------GRLGFSYEQY-
HKTCYBBXY_1_IDT-DUI-NXT-32	TRB	productive	Musmus TRBV13-2*01 F	Musmus TRBJ2-1*01 F	Musmus TRBD2*01 F	EAAVTQSPRNKVAVTGGKVTLSCNQTNNH.......NNMYWYRQDTGHGLRLIHYSYG....AGSTEKGDIP.DGYKASRP.SQENFSLILELATPSQTSVYFCASGGTGENYAEQFFGPGTRLTVL		EAAVTQSPRNKVAVTGGKVTLSCNQTNNH.......NNMYWYRQDTGHGLRLIHYSYG....AGSTEKGDIP.DGYKASRP.SQENFSLILELATPSQTSVYFCASG	EAAVTQSPRNKVAVTGGKVTLSCNQT	NNH.......NN	MYWYRQDTGHGLRLIHY	SYG....AGS	TEKGDIP.DGYKASRP.SQENFSLILELATPSQTSVYFC	ASGGTGENYAEQF	CASGGTGENYAEQFF	NYAEQFFGPGTRLTVL	FGPGTRLTVL	TTC	Cluster5	--ASG---G----TG---ENYAEQF-
HKTCYBBXY_1_IDT-DUI-NXT-320	TRB	productive	Musmus TRBV13-2*01 F	Musmus TRBJ2-4*01 F	Musmus TRBD2*01 F	EAAVTQSPRNKVAVTGGKVTLSCNQTNNH.......NNMYWYRQDTGHGLRLIHYSYG....AGSTEKGDIP.DGYKASRP.SQENFSLILELATPSQTSVYFCASADWGENTLYFGAGTRLSVL		EAAVTQSPRNKVAVTGGKVTLSCNQTNNH.......NNMYWYRQDTGHGLRLIHYSYG....AGSTEKGDIP.DGYKASRP.SQENFSLILELATPSQTSVYFCAS	EAAVTQSPRNKVAVTGGKVTLSCNQT	NNH.......NN	MYWYRQDTGHGLRLIHY	SYG....AGS	TEKGDIP.DGYKASRP.SQENFSLILELATPSQTSVYFC	ASADWGENTLY	CASADWGENTLYF	NTLYFGAGTRLSVL	FGAGTRLSVL	TTC	Cluster4	--ASA---D---------WGENTLY-
HKTCYBBXY_1_IDT-DUI-NXT-321	TRB	productive	Musmus TRBV13-2*01 F	Musmus TRBJ2-7*01 F	Musmus TRBD2*01 F	EAAVTQSPRNKVAVTGGKVTLSCNQTNNH.......NNMYWYRQDTGHGLRLIHYSYG....AGSTEKGDIP.DGYKASRP.SQENFSLILELATPSQTSVYFCASGGLGGGYEQYFGPGTRLTVL		EAAVTQSPRNKVAVTGGKVTLSCNQTNNH.......NNMYWYRQDTGHGLRLIHYSYG....AGSTEKGDIP.DGYKASRP.SQENFSLILELATPSQTSVYFCAS	EAAVTQSPRNKVAVTGGKVTLSCNQT	NNH.......NN	MYWYRQDTGHGLRLIHY	SYG....AGS	TEKGDIP.DGYKASRP.SQENFSLILELATPSQTSVYFC	ASGGLGGGYEQY	CASGGLGGGYEQYF	YEQYFGPGTRLTVL	FGPGTRLTVL	TTC	Cluster4	--ASG-----------GLGGGYEQY-
HKTCYBBXY_1_IDT-DUI-NXT-322	TRB	productive	Musmus TRBV13-2*01 F	Musmus TRBJ2-7*01 F	Musmus TRBD2*01 F	EAAVTQSPRNKVAVTGGKVTLSCNQTNNH.......NNMYWYRQDTGHGLRLIHYSYG....AGSTEKGDIP.DGYKASRP.SQENFSLILELATPSQTSVYFCASGDLGGRSYEQYFGPGTRLTVL		EAAVTQSPRNKVAVTGGKVTLSCNQTNNH.......NNMYWYRQDTGHGLRLIHYSYG....AGSTEKGDIP.DGYKASRP.SQENFSLILELATPSQTSVYFCASG	EAAVTQSPRNKVAVTGGKVTLSCNQT	NNH.......NN	MYWYRQDTGHGLRLIHY	SYG....AGS	TEKGDIP.DGYKASRP.SQENFSLILELATPSQTSVYFC	ASGDLGGRSYEQY	CASGDLGGRSYEQYF	SYEQYFGPGTRLTVL	FGPGTRLTVL	TTC	Cluster4	--ASG---D----LG---GRSYEQY-
HKTCYBBXY_1_IDT-DUI-NXT-323	TRB	productive	Musmus TRBV29*01 F	Musmus TRBJ1-1*01 F	Musmus TRBD1*01 F	DMKVTQMPRYLIKRMGENVLLECGQDMSH.......ETMYWYRQDPGLGLQLIYISYD....VDSNSEGDIP.KGYRVSRK.KREHFSLILDSAKTNQTSVYFCASSLRDENTEVFFGKGTRLTVV		DMKVTQMPRYLIKRMGENVLLECGQDMSH.......ETMYWYRQDPGLGLQLIYISYD....VDSNSEGDIP.KGYRVSRK.KREHFSLILDSAKTNQTSVYFCAS	DMKVTQMPRYLIKRMGENVLLECGQD	MSH.......ET	MYWYRQDPGLGLQLIYI	SYD....VDS	NSEGDIP.KGYRVSRK.KREHFSLILDSAKTNQTSVYFC	ASSLRDENTEVF	CASSLRDENTEVFF	NTEVFFGKGTRLTVV	FGKGTRLTVV	TTC	Cluster4	--ASS--------LR---DENTEVF-
HKTCYBBXY_1_IDT-DUI-NXT-325	TRB	productive	Musmus TRBV13-3*01 F	Musmus TRBJ2-7*01 F	Musmus TRBD2*01 F	EAAVTQSPRSKVAVTGGKVTLSCHQTNNH.......DYMYWYRQDTGHGLRLIHYSYV....ADSTEKGDIP.DGYKASRP.SQENFSLILELASLSQTAVYFCASSARGGAPEQYFGPGTRLTVL		EAAVTQSPRSKVAVTGGKVTLSCHQTNNH.......DYMYWYRQDTGHGLRLIHYSYV....ADSTEKGDIP.DGYKASRP.SQENFSLILELASLSQTAVYFCASS	EAAVTQSPRSKVAVTGGKVTLSCHQT	NNH.......DY	MYWYRQDTGHGLRLIHY	SYV....ADS	TEKGDIP.DGYKASRP.SQENFSLILELASLSQTAVYFC	ASSARGGAPEQY	CASSARGGAPEQYF	EQYFGPGTRLTVL	FGPGTRLTVL	CTL	Cluster2	--ASS---A-----R---GGAPEQY-
HKTCYBBXY_1_IDT-DUI-NXT-325	TRB	productive	Musmus TRBV12-2*01 F	Musmus TRBJ2-5*01 F	Musmus TRBD1*01 F	NSGVVQSPRYIIKGKGERSILKCIPISGH.......LSVAWYQQTQGQELKFFIQHYD....KMERDKGNLP.SRFSVQQF.DDYHSEMNMSALELEDSAVYFCASSHTGIQDTQYFGPGTRLLVL		NSGVVQSPRYIIKGKGERSILKCIPISGH.......LSVAWYQQTQGQELKFFIQHYD....KMERDKGNLP.SRFSVQQF.DDYHSEMNMSALELEDSAVYFCASS	NSGVVQSPRYIIKGKGERSILKCIPI	SGH.......LS	VAWYQQTQGQELKFFIQ	HYD....KME	RDKGNLP.SRFSVQQF.DDYHSEMNMSALELEDSAVYFC	ASSHTGIQDTQY	CASSHTGIQDTQYF	QDTQYFGPGTRLLVL	FGPGTRLLVL	CTL	Cluster2	--ASS---A-----R---GGAPEQY-
HKTCYBBXY_1_IDT-DUI-NXT-326	TRB	productive	Musmus TRBV13-2*01 F	Musmus TRBJ2-4*01 F	Musmus TRBD2*01 F	EAAVTQSPRNKVAVTGGKVTLSCNQTNNH.......NNMYWYRQDTGHGLRLIHYSYG....AGSTEKGDIP.DGYKASRP.SQENFSLILELATPSQTSVYFCASGGWGAKNTLYFGAGTRLSVL		EAAVTQSPRNKVAVTGGKVTLSCNQTNNH.......NNMYWYRQDTGHGLRLIHYSYG....AGSTEKGDIP.DGYKASRP.SQENFSLILELATPSQTSVYFCASG	EAAVTQSPRNKVAVTGGKVTLSCNQT	NNH.......NN	MYWYRQDTGHGLRLIHY	SYG....AGS	TEKGDIP.DGYKASRP.SQENFSLILELATPSQTSVYFC	ASGGWGAKNTLY	CASGGWGAKNTLYF	NTLYFGAGTRLSVL	FGAGTRLSVL	CTL	Cluster2	--ASG-----------GWGAKNTLY-
HKTCYBBXY_1_IDT-DUI-NXT-327	TRB	productive	Musmus TRBV13-2*01 F	Musmus TRBJ2-1*01 F	Musmus TRBD2*01 F	EAAVTQSPRNKVAVTGGKVTLSCNQTNNH.......NNMYWYRQDTGHGLRLIHYSYG....AGSTEKGDIP.DGYKASRP.SQENFSLILELATPSQTSVYFCASGDARTGGNYAEQFFGPGTRLTVL		EAAVTQSPRNKVAVTGGKVTLSCNQTNNH.......NNMYWYRQDTGHGLRLIHYSYG....AGSTEKGDIP.DGYKASRP.SQENFSLILELATPSQTSVYFCASGD	EAAVTQSPRNKVAVTGGKVTLSCNQT	NNH.......NN	MYWYRQDTGHGLRLIHY	SYG....AGS	TEKGDIP.DGYKASRP.SQENFSLILELATPSQTSVYFC	ASGDARTGGNYAEQF	CASGDARTGGNYAEQFF	NYAEQFFGPGTRLTVL	FGPGTRLTVL	CTL	Cluster2	--ASG-----DARTG---GNYAEQF-
HKTCYBBXY_1_IDT-DUI-NXT-331	TRB	productive	Musmus TRBV13-2*01 F	Musmus TRBJ2-4*01 F	Musmus TRBD2*01 F	EAAVTQSPRNKVAVTGGKVTLSCNQTNNH.......NNMYWYRQDTGHGLRLIHYSYG....AGSTEKGDIP.DGYKASRP.SQENFSLILELATPSQTSVYFCASGDAAGGENTLYFGAGTRLSVL		EAAVTQSPRNKVAVTGGKVTLSCNQTNNH.......NNMYWYRQDTGHGLRLIHYSYG....AGSTEKGDIP.DGYKASRP.SQENFSLILELATPSQTSVYFCASGD	EAAVTQSPRNKVAVTGGKVTLSCNQT	NNH.......NN	MYWYRQDTGHGLRLIHY	SYG....AGS	TEKGDIP.DGYKASRP.SQENFSLILELATPSQTSVYFC	ASGDAAGGENTLY	CASGDAAGGENTLYF	NTLYFGAGTRLSVL	FGAGTRLSVL	TTC	Cluster4	--ASG-------DAA---GGENTLY-
HKTCYBBXY_1_IDT-DUI-NXT-332	TRB	productive	Musmus TRBV13-3*01 F	Musmus TRBJ2-1*01 F	Musmus TRBD1*01 F	EAAVTQSPRSKVAVTGGKVTLSCHQTNNH.......DYMYWYRQDTGHGLRLIHYSYV....ADSTEKGDIP.DGYKASRP.SQENFSLILELASLSQTAVYFCASSDSYAEQFFGPGTRLTVL		EAAVTQSPRSKVAVTGGKVTLSCHQTNNH.......DYMYWYRQDTGHGLRLIHYSYV....ADSTEKGDIP.DGYKASRP.SQENFSLILELASLSQTAVYFCASS	EAAVTQSPRSKVAVTGGKVTLSCHQT	NNH.......DY	MYWYRQDTGHGLRLIHY	SYV....ADS	TEKGDIP.DGYKASRP.SQENFSLILELASLSQTAVYFC	ASSDSYAEQF	CASSDSYAEQFF	YAEQFFGPGTRLTVL	FGPGTRLTVL	TTC	Cluster4	--ASS---D----------SYAEQF-
HKTCYBBXY_1_IDT-DUI-NXT-333	TRB	productive	Musmus TRBV13-3*01 F	Musmus TRBJ2-1*01 F	Musmus TRBD1*01 F	EAAVTQSPRSKVAVTGGKVTLSCHQTNNH.......DYMYWYRQDTGHGLRLIHYSYV....ADSTEKGDIP.DGYKASRP.SQENFSLILELASLSQTAVYFCASSDSYAEQFFGPGTRLTVL		EAAVTQSPRSKVAVTGGKVTLSCHQTNNH.......DYMYWYRQDTGHGLRLIHYSYV....ADSTEKGDIP.DGYKASRP.SQENFSLILELASLSQTAVYFCASS	EAAVTQSPRSKVAVTGGKVTLSCHQT	NNH.......DY	MYWYRQDTGHGLRLIHY	SYV....ADS	TEKGDIP.DGYKASRP.SQENFSLILELASLSQTAVYFC	ASSDSYAEQF	CASSDSYAEQFF	YAEQFFGPGTRLTVL	FGPGTRLTVL	TTC	Cluster4	--ASS---D----------SYAEQF-
HKTCYBBXY_1_IDT-DUI-NXT-335	TRB	productive	Musmus TRBV29*01 F	Musmus TRBJ2-3*01 F	Musmus TRBD1*01 F	DMKVTQMPRYLIKRMGENVLLECGQDMSH.......ETMYWYRQDPGLGLQLIYISYD....VDSNSEGDIP.KGYRVSRK.KREHFSLILDSAKTNQTSVYFCASSNSAETLYFGSGTRLTVL		DMKVTQMPRYLIKRMGENVLLECGQDMSH.......ETMYWYRQDPGLGLQLIYISYD....VDSNSEGDIP.KGYRVSRK.KREHFSLILDSAKTNQTSVYFCAS	DMKVTQMPRYLIKRMGENVLLECGQD	MSH.......ET	MYWYRQDPGLGLQLIYI	SYD....VDS	NSEGDIP.KGYRVSRK.KREHFSLILDSAKTNQTSVYFC	ASSNSAETLY	CASSNSAETLYF	SAETLYFGSGTRLTVL	FGSGTRLTVL	TTC	Cluster4	--ASS-------------NSAETLY-
HKTCYBBXY_1_IDT-DUI-NXT-336	TRB	productive	Musmus TRBV29*01 F	Musmus TRBJ1-1*01 F, or Musmus TRBJ1-1*02 (F)	Musmus TRBD1*01 F	DMKVTQMPRYLIKRMGENVLLECGQDMSH.......ETMYWYRQDPGLGLQLIYISYD....VDSNSEGDIP.KGYRVSRK.KREHFSLILDSAKTNQTSVYFCASSFRDRGPPEVFFGKGTRLTVV		DMKVTQMPRYLIKRMGENVLLECGQDMSH.......ETMYWYRQDPGLGLQLIYISYD....VDSNSEGDIP.KGYRVSRK.KREHFSLILDSAKTNQTSVYFCASS	DMKVTQMPRYLIKRMGENVLLECGQD	MSH.......ET	MYWYRQDPGLGLQLIYI	SYD....VDS	NSEGDIP.KGYRVSRK.KREHFSLILDSAKTNQTSVYFC	ASSFRDRGPPEVF	CASSFRDRGPPEVFF	EVFFGKGTRLTVV	FGKGTRLTVV	TTC	Cluster4	--ASS-FRD---------RGPPEVF-
HKTCYBBXY_1_IDT-DUI-NXT-337	TRB	productive	Musmus TRBV13-2*01 F	Musmus TRBJ2-7*01 F	Musmus TRBD1*01 F	EAAVTQSPRNKVAVTGGKVTLSCNQTNNH.......NNMYWYRQDTGHGLRLIHYSYG....AGSTEKGDIP.DGYKASRP.SQENFSLILELATPSQTSVYFCASGDAWTGSSYEQYFGPGTRLTVL		EAAVTQSPRNKVAVTGGKVTLSCNQTNNH.......NNMYWYRQDTGHGLRLIHYSYG....AGSTEKGDIP.DGYKASRP.SQENFSLILELATPSQTSVYFCASGD	EAAVTQSPRNKVAVTGGKVTLSCNQT	NNH.......NN	MYWYRQDTGHGLRLIHY	SYG....AGS	TEKGDIP.DGYKASRP.SQENFSLILELATPSQTSVYFC	ASGDAWTGSSYEQY	CASGDAWTGSSYEQYF	SYEQYFGPGTRLTVL	FGPGTRLTVL	CTL	Cluster2	--ASG---D---AWT---GSSYEQY-
HKTCYBBXY_1_IDT-DUI-NXT-337	TRB	productive	Musmus TRBV12-2*01 F	Musmus TRBJ2-5*01 F	Musmus TRBD1*01 F	NSGVVQSPRYIIKGKGERSILKCIPISGH.......LSVAWYQQTQGQELKFFIQHYD....KMERDKGNLP.SRFSVQQF.DDYHSEMNMSALELEDSAVYFCASSHTGIQDTQYFGPGTRLLVL		NSGVVQSPRYIIKGKGERSILKCIPISGH.......LSVAWYQQTQGQELKFFIQHYD....KMERDKGNLP.SRFSVQQF.DDYHSEMNMSALELEDSAVYFCASS	NSGVVQSPRYIIKGKGERSILKCIPI	SGH.......LS	VAWYQQTQGQELKFFIQ	HYD....KME	RDKGNLP.SRFSVQQF.DDYHSEMNMSALELEDSAVYFC	ASSHTGIQDTQY	CASSHTGIQDTQYF	QDTQYFGPGTRLLVL	FGPGTRLLVL	CTL	Cluster2	--ASG---D---AWT---GSSYEQY-
HKTCYBBXY_1_IDT-DUI-NXT-338	TRB	productive	Musmus TRBV13-2*01 F	Musmus TRBJ1-1*01 F		EAAVTQSPRNKVAVTGGKVTLSCNQTNNH.......NNMYWYRQDTGHGLRLIHYSYG....AGSTEKGDIP.DGYKASRP.SQENFSLILELATPSQTSVYFCASGEVFFGKGTRLTVV		EAAVTQSPRNKVAVTGGKVTLSCNQTNNH.......NNMYWYRQDTGHGLRLIHYSYG....AGSTEKGDIP.DGYKASRP.SQENFSLILELATPSQTSVYFCASG	EAAVTQSPRNKVAVTGGKVTLSCNQT	NNH.......NN	MYWYRQDTGHGLRLIHY	SYG....AGS	TEKGDIP.DGYKASRP.SQENFSLILELATPSQTSVYFC	ASGEVF	CASGEVFF	VFFGKGTRLTVV	FGKGTRLTVV	CTL	Cluster4	--ASG-----------------EVF-
HKTCYBBXY_1_IDT-DUI-NXT-339	TRB	productive	Musmus TRBV13-1*02 F	Musmus TRBJ1-3*01 F	Musmus TRBD1*01 F	EAAVTQSPRNKVTVTGGNVTLSCRQTNSH.......NYMYWYRQDTGHGLRLIHYSYG....AGNLQIGDVP.DGYKATRT.TQEDFFLLLELASPSQTSLYFCASSDISGNTLYFGEGSRLIVV		EAAVTQSPRNKVTVTGGNVTLSCRQTNSH.......NYMYWYRQDTGHGLRLIHYSYG....AGNLQIGDVP.DGYKATRT.TQEDFFLLLELASPSQTSLYFCASS	EAAVTQSPRNKVTVTGGNVTLSCRQT	NSH.......NY	MYWYRQDTGHGLRLIHY	SYG....AGN	LQIGDVP.DGYKATRT.TQEDFFLLLELASPSQTSLYFC	ASSDISGNTLY	CASSDISGNTLYF	SGNTLYFGEGSRLIVV	FGEGSRLIVV	CTL	Cluster2	--ASS---D---------ISGNTLY-
HKTCYBBXY_1_IDT-DUI-NXT-34	TRB	productive	Musmus TRBV13-2*01 F	Musmus TRBJ1-1*01 F	Musmus TRBD1*01 F	EAAVTQSPRNKVAVTGGKVTLSCNQTNNH.......NNMYWYRQDTGHGLRLIHYSYG....AGSTEKGDIP.DGYKASRP.SQENFSLILELATPSQTSVYFCASGPRGANTEVFFGKGTRLTVV		EAAVTQSPRNKVAVTGGKVTLSCNQTNNH.......NNMYWYRQDTGHGLRLIHYSYG....AGSTEKGDIP.DGYKASRP.SQENFSLILELATPSQTSVYFCAS	EAAVTQSPRNKVAVTGGKVTLSCNQT	NNH.......NN	MYWYRQDTGHGLRLIHY	SYG....AGS	TEKGDIP.DGYKASRP.SQENFSLILELATPSQTSVYFC	ASGPRGANTEVF	CASGPRGANTEVFF	NTEVFFGKGTRLTVV	FGKGTRLTVV	TTC	Cluster4	--ASG--------PR---GANTEVF-
HKTCYBBXY_1_IDT-DUI-NXT-340	TRB	productive	Musmus TRBV13-2*01 F	Musmus TRBJ1-1*01 F	Musmus TRBD1*01 F	EAAVTQSPRNKVAVTGGKVTLSCNQTNNH.......NNMYWYRQDTGHGLRLIHYSYG....AGSTEKGDIP.DGYKASRP.SQENFSLILELATPSQTSVYFCASGDGTSNTEVFFGKGTRLTVV		EAAVTQSPRNKVAVTGGKVTLSCNQTNNH.......NNMYWYRQDTGHGLRLIHYSYG....AGSTEKGDIP.DGYKASRP.SQENFSLILELATPSQTSVYFCASG	EAAVTQSPRNKVAVTGGKVTLSCNQT	NNH.......NN	MYWYRQDTGHGLRLIHY	SYG....AGS	TEKGDIP.DGYKASRP.SQENFSLILELATPSQTSVYFC	ASGDGTSNTEVF	CASGDGTSNTEVFF	NTEVFFGKGTRLTVV	FGKGTRLTVV	CTL	Cluster2	--ASG--------DG---TSNTEVF-
HKTCYBBXY_1_IDT-DUI-NXT-341	TRB	productive	Musmus TRBV1*01 F	Musmus TRBJ1-2*01 F	Musmus TRBD1*01 F	VTLLEQNPRWRLVPRGQAVNLRCILKNSQ......YPWMSWYQQDLQKQLQWLFTLRS....PGDKEVKSLPGADYLATRV.TDTELRLQVANMS..QGRTLYCTCSADGGGSDYTFGSGTRLLVI		VTLLEQNPRWRLVPRGQAVNLRCILKNSQ......YPWMSWYQQDLQKQLQWLFTLRS....PGDKEVKSLPGADYLATRV.TDTELRLQVANMS..QGRTLYCTCSA	VTLLEQNPRWRLVPRGQAVNLRCILK	NSQ......YPW	MSWYQQDLQKQLQWLFT	LRS....PGD	KEVKSLPGADYLATRV.TDTELRLQVANMS..QGRTLYC	TCSADGGGSDYT	CTCSADGGGSDYTF	SDYTFGSGTRLLVI	FGSGTRLLVI	CTL	Cluster2	-TCSA-------------DGGGSDYT
HKTCYBBXY_1_IDT-DUI-NXT-342	TRB	productive	Musmus TRBV13-1*02 F	Musmus TRBJ2-7*01 F	Musmus TRBD2*01 F	EAAVTQSPRNKVTVTGGNVTLSCRQTNSH.......NYMYWYRQDTGHGLRLIHYSYG....AGNLQIGDVP.DGYKATRT.TQEDFFLLLELASPSQTSLYFCASSDAGGSYEQYFGPGTRLTVL		EAAVTQSPRNKVTVTGGNVTLSCRQTNSH.......NYMYWYRQDTGHGLRLIHYSYG....AGNLQIGDVP.DGYKATRT.TQEDFFLLLELASPSQTSLYFCASSD	EAAVTQSPRNKVTVTGGNVTLSCRQT	NSH.......NY	MYWYRQDTGHGLRLIHY	SYG....AGN	LQIGDVP.DGYKATRT.TQEDFFLLLELASPSQTSLYFC	ASSDAGGSYEQY	CASSDAGGSYEQYF	SYEQYFGPGTRLTVL	FGPGTRLTVL	CTL	Cluster2	--ASS---DA--------GGSYEQY-
HKTCYBBXY_1_IDT-DUI-NXT-343	TRB	productive	Musmus TRBV13-1*02 F	Musmus TRBJ2-7*01 F	Musmus TRBD2*01 F	EAAVTQSPRNKVTVTGGNVTLSCRQTNSH.......NYMYWYRQDTGHGLRLIHYSYG....AGNLQIGDVP.DGYKATRT.TQEDFFLLLELASPSQTSLYFCASSDGLGGLEQYFGPGTRLTVL		EAAVTQSPRNKVTVTGGNVTLSCRQTNSH.......NYMYWYRQDTGHGLRLIHYSYG....AGNLQIGDVP.DGYKATRT.TQEDFFLLLELASPSQTSLYFCASSD	EAAVTQSPRNKVTVTGGNVTLSCRQT	NSH.......NY	MYWYRQDTGHGLRLIHY	SYG....AGN	LQIGDVP.DGYKATRT.TQEDFFLLLELASPSQTSLYFC	ASSDGLGGLEQY	CASSDGLGGLEQYF	EQYFGPGTRLTVL	FGPGTRLTVL	TTC	Cluster5	--ASS---DG--------LGGLEQY-
HKTCYBBXY_1_IDT-DUI-NXT-345	TRB	productive	Musmus TRBV1*01 F	Musmus TRBJ2-4*01 F	Musmus TRBD1*01 F	VTLLEQNPRWRLVPRGQAVNLRCILKNSQ......YPWMSWYQQDLQKQLQWLFTLRS....PGDKEVKSLPGADYLATRV.TDTELRLQVANMS..QGRTLYCTCSTTSQNTLYFGAGTRLSVL		VTLLEQNPRWRLVPRGQAVNLRCILKNSQ......YPWMSWYQQDLQKQLQWLFTLRS....PGDKEVKSLPGADYLATRV.TDTELRLQVANMS..QGRTLYCTCS	VTLLEQNPRWRLVPRGQAVNLRCILK	NSQ......YPW	MSWYQQDLQKQLQWLFT	LRS....PGD	KEVKSLPGADYLATRV.TDTELRLQVANMS..QGRTLYC	TCSTTSQNTLY	CTCSTTSQNTLYF	SQNTLYFGAGTRLSVL	FGAGTRLSVL	TTC	Cluster5	-TCST-------------TSQNTLY-
HKTCYBBXY_1_IDT-DUI-NXT-346	TRB	productive	Musmus TRBV13-2*01 F	Musmus TRBJ2-7*01 F	Musmus TRBD2*01 F	EAAVTQSPRNKVAVTGGKVTLSCNQTNNH.......NNMYWYRQDTGHGLRLIHYSYG....AGSTEKGDIP.DGYKASRP.SQENFSLILELATPSQTSVYFCASGDGTGGSSYEQYFGPGTRLTVL		EAAVTQSPRNKVAVTGGKVTLSCNQTNNH.......NNMYWYRQDTGHGLRLIHYSYG....AGSTEKGDIP.DGYKASRP.SQENFSLILELATPSQTSVYFCASG	EAAVTQSPRNKVAVTGGKVTLSCNQT	NNH.......NN	MYWYRQDTGHGLRLIHY	SYG....AGS	TEKGDIP.DGYKASRP.SQENFSLILELATPSQTSVYFC	ASGDGTGGSSYEQY	CASGDGTGGSSYEQYF	SYEQYFGPGTRLTVL	FGPGTRLTVL	TTC	Cluster5	--ASG---D---GTG---GSSYEQY-
HKTCYBBXY_1_IDT-DUI-NXT-347	TRB	productive	Musmus TRBV3*01 F	Musmus TRBJ2-4*01 F	Musmus TRBD1*01 F	GPKVLQIPSHQIIDMGQMVTLNCDPVSNH.......LYFYWYKQILGQQMEFLVNFYN....GKVMEKSKLFKDQFSVERP.DGSYFTLKIQPTALEDSAVYFCASSLPNTLYFGAGTRLSVL		GPKVLQIPSHQIIDMGQMVTLNCDPVSNH.......LYFYWYKQILGQQMEFLVNFYN....GKVMEKSKLFKDQFSVERP.DGSYFTLKIQPTALEDSAVYFCASSL	GPKVLQIPSHQIIDMGQMVTLNCDPV	SNH.......LY	FYWYKQILGQQMEFLVN	FYN....GKV	MEKSKLFKDQFSVERP.DGSYFTLKIQPTALEDSAVYFC	ASSLPNTLY	CASSLPNTLYF	NTLYFGAGTRLSVL	FGAGTRLSVL	TTC	Cluster4	--ASS--------------LPNTLY-
HKTCYBBXY_1_IDT-DUI-NXT-347	TRB	productive	Musmus TRBV13-2*01 F	Musmus TRBJ2-7*01 F	Musmus TRBD1*01 F	EAAVTQSPRNKVAVTGGKVTLSCNQTNNH.......NNMYWYRQDTGHGLRLIHYSYG....AGSTEKGDIP.DGYKASRP.SQENFSLILELATPSQTSVYFCASGEAYEQYFGPGTRLTVL		EAAVTQSPRNKVAVTGGKVTLSCNQTNNH.......NNMYWYRQDTGHGLRLIHYSYG....AGSTEKGDIP.DGYKASRP.SQENFSLILELATPSQTSVYFCASG	EAAVTQSPRNKVAVTGGKVTLSCNQT	NNH.......NN	MYWYRQDTGHGLRLIHY	SYG....AGS	TEKGDIP.DGYKASRP.SQENFSLILELATPSQTSVYFC	ASGEAYEQY	CASGEAYEQYF	YEQYFGPGTRLTVL	FGPGTRLTVL	TTC	Cluster4	--ASS--------------LPNTLY-
HKTCYBBXY_1_IDT-DUI-NXT-348	TRB	productive	Musmus TRBV1*01 F	Musmus TRBJ2-3*01 F	Musmus TRBD2*01 F	VTLLEQNPRWRLVPRGQAVNLRCILKNSQ......YPWMSWYQQDLQKQLQWLFTLRS....PGDKEVKSLPGADYLATRV.TDTELRLQVANMS..QGRTLYCTCSGLGGGAETLYFGSGTRLTVL		VTLLEQNPRWRLVPRGQAVNLRCILKNSQ......YPWMSWYQQDLQKQLQWLFTLRS....PGDKEVKSLPGADYLATRV.TDTELRLQVANMS..QGRTLYCTCS	VTLLEQNPRWRLVPRGQAVNLRCILK	NSQ......YPW	MSWYQQDLQKQLQWLFT	LRS....PGD	KEVKSLPGADYLATRV.TDTELRLQVANMS..QGRTLYC	TCSGLGGGAETLY	CTCSGLGGGAETLYF	AETLYFGSGTRLTVL	FGSGTRLTVL	TTC	Cluster4	-TCSG--------LG---GGAETLY-
HKTCYBBXY_1_IDT-DUI-NXT-35	TRB	productive	Musmus TRBV29*01 F	Musmus TRBJ2-4*01 F	Musmus TRBD1*01 F	DMKVTQMPRYLIKRMGENVLLECGQDMSH.......ETMYWYRQDPGLGLQLIYISYD....VDSNSEGDIP.KGYRVSRK.KREHFSLILDSAKTNQTSVYFCASRTSQNTLYFGAGTRLSVL		DMKVTQMPRYLIKRMGENVLLECGQDMSH.......ETMYWYRQDPGLGLQLIYISYD....VDSNSEGDIP.KGYRVSRK.KREHFSLILDSAKTNQTSVYFCAS	DMKVTQMPRYLIKRMGENVLLECGQD	MSH.......ET	MYWYRQDPGLGLQLIYI	SYD....VDS	NSEGDIP.KGYRVSRK.KREHFSLILDSAKTNQTSVYFC	ASRTSQNTLY	CASRTSQNTLYF	SQNTLYFGAGTRLSVL	FGAGTRLSVL	TTC	Cluster5	--ASR-------------TSQNTLY-
HKTCYBBXY_1_IDT-DUI-NXT-350	TRB	productive	Musmus TRBV13-2*01 F	Musmus TRBJ1-5*01 F	Musmus TRBD1*01 F	EAAVTQSPRNKVAVTGGKVTLSCNQTNNH.......NNMYWYRQDTGHGLRLIHYSYG....AGSTEKGDIP.DGYKASRP.SQENFSLILELATPSQTSVYFCASGDRQGNQAPLFGEGTRLSVL		EAAVTQSPRNKVAVTGGKVTLSCNQTNNH.......NNMYWYRQDTGHGLRLIHYSYG....AGSTEKGDIP.DGYKASRP.SQENFSLILELATPSQTSVYFCASGD	EAAVTQSPRNKVAVTGGKVTLSCNQT	NNH.......NN	MYWYRQDTGHGLRLIHY	SYG....AGS	TEKGDIP.DGYKASRP.SQENFSLILELATPSQTSVYFC	ASGDRQGNQAPL	CASGDRQGNQAPLF	NQAPLFGEGTRLSVL	FGEGTRLSVL	CTL	Cluster2	--ASG---DR--------QGNQAPL-
HKTCYBBXY_1_IDT-DUI-NXT-351	TRB	productive	Musmus TRBV13-1*02 F	Musmus TRBJ2-1*01 F	Musmus TRBD1*01 F	EAAVTQSPRNKVTVTGGNVTLSCRQTNSH.......NYMYWYRQDTGHGLRLIHYSYG....AGNLQIGDVP.DGYKATRT.TQEDFFLLLELASPSQTSLYFCASSDKAQNYAEQFFGPGTRLTVL		EAAVTQSPRNKVTVTGGNVTLSCRQTNSH.......NYMYWYRQDTGHGLRLIHYSYG....AGNLQIGDVP.DGYKATRT.TQEDFFLLLELASPSQTSLYFCASSD	EAAVTQSPRNKVTVTGGNVTLSCRQT	NSH.......NY	MYWYRQDTGHGLRLIHY	SYG....AGN	LQIGDVP.DGYKATRT.TQEDFFLLLELASPSQTSLYFC	ASSDKAQNYAEQF	CASSDKAQNYAEQFF	NYAEQFFGPGTRLTVL	FGPGTRLTVL	CTL	Cluster2	--ASS---D----KA---QNYAEQF-
HKTCYBBXY_1_IDT-DUI-NXT-352	TRB	productive	Musmus TRBV13-2*01 F	Musmus TRBJ2-4*01 F	Musmus TRBD2*01 F	EAAVTQSPRNKVAVTGGKVTLSCNQTNNH.......NNMYWYRQDTGHGLRLIHYSYG....AGSTEKGDIP.DGYKASRP.SQENFSLILELATPSQTSVYFCASGDVGSQNTLYFGAGTRLSVL		EAAVTQSPRNKVAVTGGKVTLSCNQTNNH.......NNMYWYRQDTGHGLRLIHYSYG....AGSTEKGDIP.DGYKASRP.SQENFSLILELATPSQTSVYFCASGD	EAAVTQSPRNKVAVTGGKVTLSCNQT	NNH.......NN	MYWYRQDTGHGLRLIHY	SYG....AGS	TEKGDIP.DGYKASRP.SQENFSLILELATPSQTSVYFC	ASGDVGSQNTLY	CASGDVGSQNTLYF	SQNTLYFGAGTRLSVL	FGAGTRLSVL	CTL	Cluster2	--ASG---DV--------GSQNTLY-
HKTCYBBXY_1_IDT-DUI-NXT-354	TRB	productive	Musmus TRBV13-3*01 F	Musmus TRBJ1-4*02 F	Musmus TRBD1*01 F	EAAVTQSPRSKVAVTGGKVTLSCHQTNNH.......DYMYWYRQDTGHGLRLIHYSYV....ADSTEKGDIP.DGYKASRP.SQENFSLILELASLSQTAVYFCASSDISNERLFFGHGTKLSVL		EAAVTQSPRSKVAVTGGKVTLSCHQTNNH.......DYMYWYRQDTGHGLRLIHYSYV....ADSTEKGDIP.DGYKASRP.SQENFSLILELASLSQTAVYFCASS	EAAVTQSPRSKVAVTGGKVTLSCHQT	NNH.......DY	MYWYRQDTGHGLRLIHY	SYV....ADS	TEKGDIP.DGYKASRP.SQENFSLILELASLSQTAVYFC	ASSDISNERLF	CASSDISNERLFF	SNERLFFGHGTKLSVL	FGHGTKLSVL	CTL	Cluster2	--ASS---D---------ISNERLF-
HKTCYBBXY_1_IDT-DUI-NXT-355	TRB	productive	Musmus TRBV29*01 F	Musmus TRBJ2-2*01 F	Musmus TRBD1*01 F	DMKVTQMPRYLIKRMGENVLLECGQDMSH.......ETMYWYRQDPGLGLQLIYISYD....VDSNSEGDIP.KGYRVSRK.KREHFSLILDSAKTNQTSVYFCASSSRNTGQLYFGEGSKLTVL		DMKVTQMPRYLIKRMGENVLLECGQDMSH.......ETMYWYRQDPGLGLQLIYISYD....VDSNSEGDIP.KGYRVSRK.KREHFSLILDSAKTNQTSVYFCASS	DMKVTQMPRYLIKRMGENVLLECGQD	MSH.......ET	MYWYRQDPGLGLQLIYI	SYD....VDS	NSEGDIP.KGYRVSRK.KREHFSLILDSAKTNQTSVYFC	ASSSRNTGQLY	CASSSRNTGQLYF	NTGQLYFGEGSKLTVL	FGEGSKLTVL	TTC	Cluster4	--ASS---S---------RNTGQLY-
HKTCYBBXY_1_IDT-DUI-NXT-356	TRB	productive	Musmus TRBV13-2*01 F	Musmus TRBJ2-7*01 F	Musmus TRBD2*01 F	EAAVTQSPRNKVAVTGGKVTLSCNQTNNH.......NNMYWYRQDTGHGLRLIHYSYG....AGSTEKGDIP.DGYKASRP.SQENFSLILELATPSQTSVYFCASGDWVSSYEQYFGPGTRLTVL		EAAVTQSPRNKVAVTGGKVTLSCNQTNNH.......NNMYWYRQDTGHGLRLIHYSYG....AGSTEKGDIP.DGYKASRP.SQENFSLILELATPSQTSVYFCASG	EAAVTQSPRNKVAVTGGKVTLSCNQT	NNH.......NN	MYWYRQDTGHGLRLIHY	SYG....AGS	TEKGDIP.DGYKASRP.SQENFSLILELATPSQTSVYFC	ASGDWVSSYEQY	CASGDWVSSYEQYF	SYEQYFGPGTRLTVL	FGPGTRLTVL	TTC	Cluster4	--ASG---D----WV----SSYEQY-
HKTCYBBXY_1_IDT-DUI-NXT-36	TRB	productive	Musmus TRBV13-1*02 F	Musmus TRBJ1-5*01 F	Musmus TRBD1*01 F	EAAVTQSPRNKVTVTGGNVTLSCRQTNSH.......NYMYWYRQDTGHGLRLIHYSYG....AGNLQIGDVP.DGYKATRT.TQEDFFLLLELASPSQTSLYFCASSDASGDNQAPLFGEGTRLSVL		EAAVTQSPRNKVTVTGGNVTLSCRQTNSH.......NYMYWYRQDTGHGLRLIHYSYG....AGNLQIGDVP.DGYKATRT.TQEDFFLLLELASPSQTSLYFCASSD	EAAVTQSPRNKVTVTGGNVTLSCRQT	NSH.......NY	MYWYRQDTGHGLRLIHY	SYG....AGN	LQIGDVP.DGYKATRT.TQEDFFLLLELASPSQTSLYFC	ASSDASGDNQAPL	CASSDASGDNQAPLF	NQAPLFGEGTRLSVL	FGEGTRLSVL	TTC	Cluster4	--ASS---DAS-------GDNQAPL-
HKTCYBBXY_1_IDT-DUI-NXT-360	TRB	productive	Musmus TRBV13-2*01 F	Musmus TRBJ2-4*01 F	Musmus TRBD1*01 F	EAAVTQSPRNKVAVTGGKVTLSCNQTNNH.......NNMYWYRQDTGHGLRLIHYSYG....AGSTEKGDIP.DGYKASRP.SQENFSLILELATPSQTSVYFCASGDVGAGQNTLYFGAGTRLSVL		EAAVTQSPRNKVAVTGGKVTLSCNQTNNH.......NNMYWYRQDTGHGLRLIHYSYG....AGSTEKGDIP.DGYKASRP.SQENFSLILELATPSQTSVYFCASGD	EAAVTQSPRNKVAVTGGKVTLSCNQT	NNH.......NN	MYWYRQDTGHGLRLIHY	SYG....AGS	TEKGDIP.DGYKASRP.SQENFSLILELATPSQTSVYFC	ASGDVGAGQNTLY	CASGDVGAGQNTLYF	QNTLYFGAGTRLSVL	FGAGTRLSVL	TTC	Cluster2	--ASG-------DVG---AGQNTLY-
HKTCYBBXY_1_IDT-DUI-NXT-361	TRB	productive	Musmus TRBV13-2*01 F	Musmus TRBJ2-7*01 F	Musmus TRBD1*01 F	EAAVTQSPRNKVAVTGGKVTLSCNQTNNH.......NNMYWYRQDTGHGLRLIHYSYG....AGSTEKGDIP.DGYKASRP.SQENFSLILELATPSQTSVYFCASGDGTGSYEQYFGPGTRLTVL		EAAVTQSPRNKVAVTGGKVTLSCNQTNNH.......NNMYWYRQDTGHGLRLIHYSYG....AGSTEKGDIP.DGYKASRP.SQENFSLILELATPSQTSVYFCASG	EAAVTQSPRNKVAVTGGKVTLSCNQT	NNH.......NN	MYWYRQDTGHGLRLIHY	SYG....AGS	TEKGDIP.DGYKASRP.SQENFSLILELATPSQTSVYFC	ASGDGTGSYEQY	CASGDGTGSYEQYF	SYEQYFGPGTRLTVL	FGPGTRLTVL	CTL	Cluster2	--ASG---DG--------TGSYEQY-
HKTCYBBXY_1_IDT-DUI-NXT-362	TRB	productive	Musmus TRBV13-2*01 F	Musmus TRBJ2-1*01 F	Musmus TRBD1*01 F	EAAVTQSPRNKVAVTGGKVTLSCNQTNNH.......NNMYWYRQDTGHGLRLIHYSYG....AGSTEKGDIP.DGYKASRP.SQENFSLILELATPSQTSVYFCASVPGRDAEQFFGPGTRLTVL		EAAVTQSPRNKVAVTGGKVTLSCNQTNNH.......NNMYWYRQDTGHGLRLIHYSYG....AGSTEKGDIP.DGYKASRP.SQENFSLILELATPSQTSVYFCAS	EAAVTQSPRNKVAVTGGKVTLSCNQT	NNH.......NN	MYWYRQDTGHGLRLIHY	SYG....AGS	TEKGDIP.DGYKASRP.SQENFSLILELATPSQTSVYFC	ASVPGRDAEQF	CASVPGRDAEQFF	AEQFFGPGTRLTVL	FGPGTRLTVL	CTL	Cluster2	--ASV---P-----G---RD-AEQF-
HKTCYBBXY_1_IDT-DUI-NXT-363	TRB	productive	Musmus TRBV13-2*01 F	Musmus TRBJ2-5*01 F	Musmus TRBD1*01 F	EAAVTQSPRNKVAVTGGKVTLSCNQTNNH.......NNMYWYRQDTGHGLRLIHYSYG....AGSTEKGDIP.DGYKASRP.SQENFSLILELATPSQTSVYFCASGDVTGQDTQYFGPGTRLLVL		EAAVTQSPRNKVAVTGGKVTLSCNQTNNH.......NNMYWYRQDTGHGLRLIHYSYG....AGSTEKGDIP.DGYKASRP.SQENFSLILELATPSQTSVYFCASGD	EAAVTQSPRNKVAVTGGKVTLSCNQT	NNH.......NN	MYWYRQDTGHGLRLIHY	SYG....AGS	TEKGDIP.DGYKASRP.SQENFSLILELATPSQTSVYFC	ASGDVTGQDTQY	CASGDVTGQDTQYF	QDTQYFGPGTRLLVL	FGPGTRLLVL	CTL	Cluster2	--ASG---DV--------TGQDTQY-
HKTCYBBXY_1_IDT-DUI-NXT-365	TRB	productive	Musmus TRBV13-2*01 F	Musmus TRBJ1-2*01 F	Musmus TRBD1*01 F	EAAVTQSPRNKVAVTGGKVTLSCNQTNNH.......NNMYWYRQDTGHGLRLIHYSYG....AGSTEKGDIP.DGYKASRP.SQENFSLILELATPSQTSVYFCASGGDSSDYTFGSGTRLLVI		EAAVTQSPRNKVAVTGGKVTLSCNQTNNH.......NNMYWYRQDTGHGLRLIHYSYG....AGSTEKGDIP.DGYKASRP.SQENFSLILELATPSQTSVYFCASG	EAAVTQSPRNKVAVTGGKVTLSCNQT	NNH.......NN	MYWYRQDTGHGLRLIHY	SYG....AGS	TEKGDIP.DGYKASRP.SQENFSLILELATPSQTSVYFC	ASGGDSSDYT	CASGGDSSDYTF	SDYTFGSGTRLLVI	FGSGTRLLVI	CTL	Cluster2	--ASG--------------GDSSDYT
HKTCYBBXY_1_IDT-DUI-NXT-366	TRB	productive	Musmus TRBV13-2*01 F	Musmus TRBJ1-5*01 F	Musmus TRBD1*01 F	EAAVTQSPRNKVAVTGGKVTLSCNQTNNH.......NNMYWYRQDTGHGLRLIHYSYG....AGSTEKGDIP.DGYKASRP.SQENFSLILELATPSQTSVYFCASGAGTGDQAPLFGEGTRLSVL		EAAVTQSPRNKVAVTGGKVTLSCNQTNNH.......NNMYWYRQDTGHGLRLIHYSYG....AGSTEKGDIP.DGYKASRP.SQENFSLILELATPSQTSVYFCAS	EAAVTQSPRNKVAVTGGKVTLSCNQT	NNH.......NN	MYWYRQDTGHGLRLIHY	SYG....AGS	TEKGDIP.DGYKASRP.SQENFSLILELATPSQTSVYFC	ASGAGTGDQAPL	CASGAGTGDQAPLF	QAPLFGEGTRLSVL	FGEGTRLSVL	CTL	Cluster2	--ASG---A-----G---TGDQAPL-
HKTCYBBXY_1_IDT-DUI-NXT-367	TRB	productive	Musmus TRBV13-3*01 F	Musmus TRBJ2-1*01 F	Musmus TRBD2*01 F	EAAVTQSPRSKVAVTGGKVTLSCHQTNNH.......DYMYWYRQDTGHGLRLIHYSYV....ADSTEKGDIP.DGYKASRP.SQENFSLILELASLSQTAVYFCASRGTGGARAEQFFGPGTRLTVL		EAAVTQSPRSKVAVTGGKVTLSCHQTNNH.......DYMYWYRQDTGHGLRLIHYSYV....ADSTEKGDIP.DGYKASRP.SQENFSLILELASLSQTAVYFCAS	EAAVTQSPRSKVAVTGGKVTLSCHQT	NNH.......DY	MYWYRQDTGHGLRLIHY	SYV....ADS	TEKGDIP.DGYKASRP.SQENFSLILELASLSQTAVYFC	ASRGTGGARAEQF	CASRGTGGARAEQFF	AEQFFGPGTRLTVL	FGPGTRLTVL	TTC	Cluster4	--ASR---G----TG---GARAEQF-
HKTCYBBXY_1_IDT-DUI-NXT-368	TRB	productive	Musmus TRBV31*01 F	Musmus TRBJ2-4*01 F	Musmus TRBD2*01 F	AQTIHQWPVAEIKAVGSPLSLGCTIKGKS......SPNLYWYWQATGGTLQQLFYSIT.....VGQVESVVQ.LNLSASRP.KDDQFILSTEKLLLSHSGFYLCAWSLEGGRDTLYFGAGTRLSVL		AQTIHQWPVAEIKAVGSPLSLGCTIKGKS......SPNLYWYWQATGGTLQQLFYSIT.....VGQVESVVQ.LNLSASRP.KDDQFILSTEKLLLSHSGFYLCAWS	AQTIHQWPVAEIKAVGSPLSLGCTIK	GKS......SPN	LYWYWQATGGTLQQLFY	SIT.....VG	QVESVVQ.LNLSASRP.KDDQFILSTEKLLLSHSGFYLC	AWSLEGGRDTLY	CAWSLEGGRDTLYF	TLYFGAGTRLSVL	FGAGTRLSVL	TTC	Cluster4	--AWS-----------LEGGRDTLY-
HKTCYBBXY_1_IDT-DUI-NXT-369	TRB	productive	Musmus TRBV1*01 F	Musmus TRBJ2-3*01 F	Musmus TRBD1*01 F	VTLLEQNPRWRLVPRGQAVNLRCILKNSQ......YPWMSWYQQDLQKQLQWLFTLRS....PGDKEVKSLPGADYLATRV.TDTELRLQVANMS..QGRTLYCTCSGTGGSAETLYFGSGTRLTVL		VTLLEQNPRWRLVPRGQAVNLRCILKNSQ......YPWMSWYQQDLQKQLQWLFTLRS....PGDKEVKSLPGADYLATRV.TDTELRLQVANMS..QGRTLYCTCS	VTLLEQNPRWRLVPRGQAVNLRCILK	NSQ......YPW	MSWYQQDLQKQLQWLFT	LRS....PGD	KEVKSLPGADYLATRV.TDTELRLQVANMS..QGRTLYC	TCSGTGGSAETLY	CTCSGTGGSAETLYF	SAETLYFGSGTRLTVL	FGSGTRLTVL	TTC	Cluster2	-TCSG---T-----G---GSAETLY-
HKTCYBBXY_1_IDT-DUI-NXT-371	TRB	productive	Musmus TRBV13-2*01 F	Musmus TRBJ1-2*01 F	Musmus TRBD2*01 F	EAAVTQSPRNKVAVTGGKVTLSCNQTNNH.......NNMYWYRQDTGHGLRLIHYSYG....AGSTEKGDIP.DGYKASRP.SQENFSLILELATPSQTSVYFCASGDGGESDYTFGSGTRLLVI		EAAVTQSPRNKVAVTGGKVTLSCNQTNNH.......NNMYWYRQDTGHGLRLIHYSYG....AGSTEKGDIP.DGYKASRP.SQENFSLILELATPSQTSVYFCASGD	EAAVTQSPRNKVAVTGGKVTLSCNQT	NNH.......NN	MYWYRQDTGHGLRLIHY	SYG....AGS	TEKGDIP.DGYKASRP.SQENFSLILELATPSQTSVYFC	ASGDGGESDYT	CASGDGGESDYTF	SDYTFGSGTRLLVI	FGSGTRLLVI	TTC	Cluster2	--ASG-------------DGGESDYT
HKTCYBBXY_1_IDT-DUI-NXT-374	TRB	productive	Musmus TRBV13-2*01 F	Musmus TRBJ2-5*01 F	Musmus TRBD2*01 F	EAAVTQSPRNKVAVTGGKVTLSCNQTNNH.......NNMYWYRQDTGHGLRLIHYSYG....AGSTEKGDIP.DGYKASRP.SQENFSLILELATPSQTSVYFCASGDNGGALTQYFGPGTRLLVL		EAAVTQSPRNKVAVTGGKVTLSCNQTNNH.......NNMYWYRQDTGHGLRLIHYSYG....AGSTEKGDIP.DGYKASRP.SQENFSLILELATPSQTSVYFCASGD	EAAVTQSPRNKVAVTGGKVTLSCNQT	NNH.......NN	MYWYRQDTGHGLRLIHY	SYG....AGS	TEKGDIP.DGYKASRP.SQENFSLILELATPSQTSVYFC	ASGDNGGALTQY	CASGDNGGALTQYF	TQYFGPGTRLLVL	FGPGTRLLVL	CTL	Cluster2	--ASG---DN--------GGALTQY-
HKTCYBBXY_1_IDT-DUI-NXT-376	TRB	productive	Musmus TRBV13-1*02 F	Musmus TRBJ2-1*01 F	Musmus TRBD1*01 F	EAAVTQSPRNKVTVTGGNVTLSCRQTNSH.......NYMYWYRQDTGHGLRLIHYSYG....AGNLQIGDVP.DGYKATRT.TQEDFFLLLELASPSQTSLYFCASRGTGVAEQFFGPGTRLTVL		EAAVTQSPRNKVTVTGGNVTLSCRQTNSH.......NYMYWYRQDTGHGLRLIHYSYG....AGNLQIGDVP.DGYKATRT.TQEDFFLLLELASPSQTSLYFCAS	EAAVTQSPRNKVTVTGGNVTLSCRQT	NSH.......NY	MYWYRQDTGHGLRLIHY	SYG....AGN	LQIGDVP.DGYKATRT.TQEDFFLLLELASPSQTSLYFC	ASRGTGVAEQF	CASRGTGVAEQFF	AEQFFGPGTRLTVL	FGPGTRLTVL	CTL	Cluster4	--ASR---------G---TGVAEQF-
HKTCYBBXY_1_IDT-DUI-NXT-377	TRB	productive	Musmus TRBV13-2*01 F	Musmus TRBJ1-5*01 F	Musmus TRBD1*01 F	EAAVTQSPRNKVAVTGGKVTLSCNQTNNH.......NNMYWYRQDTGHGLRLIHYSYG....AGSTEKGDIP.DGYKASRP.SQENFSLILELATPSQTSVYFCASGGRNNNQAPLFGEGTRLSVL		EAAVTQSPRNKVAVTGGKVTLSCNQTNNH.......NNMYWYRQDTGHGLRLIHYSYG....AGSTEKGDIP.DGYKASRP.SQENFSLILELATPSQTSVYFCASG	EAAVTQSPRNKVAVTGGKVTLSCNQT	NNH.......NN	MYWYRQDTGHGLRLIHY	SYG....AGS	TEKGDIP.DGYKASRP.SQENFSLILELATPSQTSVYFC	ASGGRNNNQAPL	CASGGRNNNQAPLF	NNQAPLFGEGTRLSVL	FGEGTRLSVL	CTL	Cluster2	--ASG-----------GRNNNQAPL-
HKTCYBBXY_1_IDT-DUI-NXT-38	TRB	productive	Musmus TRBV12-1*01 F	Musmus TRBJ1-4*02 F	Musmus TRBD1*01 F	DSGVVQSPRHIIKEKGGRSVLTCIPISGH.......SNVVWYQQTLGKELKFLIQHYE....KVERDKGFLP.SRFSVQQF.DDYHSEMNMSALELEDSAMYFCASSPGQGGFFGHGTKLSVL		DSGVVQSPRHIIKEKGGRSVLTCIPISGH.......SNVVWYQQTLGKELKFLIQHYE....KVERDKGFLP.SRFSVQQF.DDYHSEMNMSALELEDSAMYFCASS	DSGVVQSPRHIIKEKGGRSVLTCIPI	SGH.......SN	VVWYQQTLGKELKFLIQ	HYE....KVE	RDKGFLP.SRFSVQQF.DDYHSEMNMSALELEDSAMYFC	ASSPGQGGF	CASSPGQGGFF	FFGHGTKLSVL	FGHGTKLSVL	CTL	Cluster2	--ASS--------------PGQGGF-
HKTCYBBXY_1_IDT-DUI-NXT-38	TRB	productive	Musmus TRBV13-3*01 F	Musmus TRBJ1-3*01 F	Musmus TRBD1*01 F	EAAVTQSPRSKVAVTGGKVTLSCHQTNNH.......DYMYWYRQDTGHGLRLIHYSYV....ADSTEKGDIP.DGYKASRP.SQENFSLILELASLSQTAVYFCASSGVFSGNTLYFGEGSRLIVV		EAAVTQSPRSKVAVTGGKVTLSCHQTNNH.......DYMYWYRQDTGHGLRLIHYSYV....ADSTEKGDIP.DGYKASRP.SQENFSLILELASLSQTAVYFCASS	EAAVTQSPRSKVAVTGGKVTLSCHQT	NNH.......DY	MYWYRQDTGHGLRLIHY	SYV....ADS	TEKGDIP.DGYKASRP.SQENFSLILELASLSQTAVYFC	ASSGVFSGNTLY	CASSGVFSGNTLYF	SGNTLYFGEGSRLIVV	FGEGSRLIVV	CTL	Cluster2	--ASS--------------PGQGGF-
HKTCYBBXY_1_IDT-DUI-NXT-4	TRB	productive	Musmus TRBV13-2*01 F	Musmus TRBJ2-7*01 F	Musmus TRBD2*01 F	EAAVTQSPRNKVAVTGGKVTLSCNQTNNH.......NNMYWYRQDTGHGLRLIHYSYG....AGSTEKGDIP.DGYKASRP.SQENFSLILELATPSQTSVYFCASGDAGGSYEQYFGPGTRLTVL		EAAVTQSPRNKVAVTGGKVTLSCNQTNNH.......NNMYWYRQDTGHGLRLIHYSYG....AGSTEKGDIP.DGYKASRP.SQENFSLILELATPSQTSVYFCASGD	EAAVTQSPRNKVAVTGGKVTLSCNQT	NNH.......NN	MYWYRQDTGHGLRLIHY	SYG....AGS	TEKGDIP.DGYKASRP.SQENFSLILELATPSQTSVYFC	ASGDAGGSYEQY	CASGDAGGSYEQYF	SYEQYFGPGTRLTVL	FGPGTRLTVL	CTL	Cluster2	--ASG---DA--------GGSYEQY-
HKTCYBBXY_1_IDT-DUI-NXT-43	TRB	productive	Musmus TRBV29*01 F	Musmus TRBJ2-7*01 F	Musmus TRBD1*01 F	DMKVTQMPRYLIKRMGENVLLECGQDMSH.......ETMYWYRQDPGLGLQLIYISYD....VDSNSEGDIP.KGYRVSRK.KREHFSLILDSAKTNQTSVYFCASSPSTDYEQYFGPGTRLTVL		DMKVTQMPRYLIKRMGENVLLECGQDMSH.......ETMYWYRQDPGLGLQLIYISYD....VDSNSEGDIP.KGYRVSRK.KREHFSLILDSAKTNQTSVYFCAS	DMKVTQMPRYLIKRMGENVLLECGQD	MSH.......ET	MYWYRQDPGLGLQLIYI	SYD....VDS	NSEGDIP.KGYRVSRK.KREHFSLILDSAKTNQTSVYFC	ASSPSTDYEQY	CASSPSTDYEQYF	YEQYFGPGTRLTVL	FGPGTRLTVL	TTC	Cluster4	--ASS---P---------STDYEQY-
HKTCYBBXY_1_IDT-DUI-NXT-46	TRB	productive	Musmus TRBV13-1*02 F	Musmus TRBJ1-2*01 F	Musmus TRBD1*01 F	EAAVTQSPRNKVTVTGGNVTLSCRQTNSH.......NYMYWYRQDTGHGLRLIHYSYG....AGNLQIGDVP.DGYKATRT.TQEDFFLLLELASPSQTSLYFCASSDGTSDYTFGSGTRLLVI		EAAVTQSPRNKVTVTGGNVTLSCRQTNSH.......NYMYWYRQDTGHGLRLIHYSYG....AGNLQIGDVP.DGYKATRT.TQEDFFLLLELASPSQTSLYFCASS	EAAVTQSPRNKVTVTGGNVTLSCRQT	NSH.......NY	MYWYRQDTGHGLRLIHY	SYG....AGN	LQIGDVP.DGYKATRT.TQEDFFLLLELASPSQTSLYFC	ASSDGTSDYT	CASSDGTSDYTF	SDYTFGSGTRLLVI	FGSGTRLLVI	TTC	Cluster5	--ASS--------------DGTSDYT
HKTCYBBXY_1_IDT-DUI-NXT-48	TRB	productive	Musmus TRBV13-2*01 F	Musmus TRBJ1-3*01 F	Musmus TRBD1*01 F	EAAVTQSPRNKVAVTGGKVTLSCNQTNNH.......NNMYWYRQDTGHGLRLIHYSYG....AGSTEKGDIP.DGYKASRP.SQENFSLILELATPSQTSVYFCASGDASASGNTLYFGEGSRLIVV		EAAVTQSPRNKVAVTGGKVTLSCNQTNNH.......NNMYWYRQDTGHGLRLIHYSYG....AGSTEKGDIP.DGYKASRP.SQENFSLILELATPSQTSVYFCASGD	EAAVTQSPRNKVAVTGGKVTLSCNQT	NNH.......NN	MYWYRQDTGHGLRLIHY	SYG....AGS	TEKGDIP.DGYKASRP.SQENFSLILELATPSQTSVYFC	ASGDASASGNTLY	CASGDASASGNTLYF	SGNTLYFGEGSRLIVV	FGEGSRLIVV	TTC	Cluster4	--ASG---DAS-------ASGNTLY-
HKTCYBBXY_1_IDT-DUI-NXT-49	TRB	productive	Musmus TRBV13-2*01 F	Musmus TRBJ2-1*01 F	Musmus TRBD2*01 F	EAAVTQSPRNKVAVTGGKVTLSCNQTNNH.......NNMYWYRQDTGHGLRLIHYSYG....AGSTEKGDIP.DGYKASRP.SQENFSLILELATPSQTSVYFCASGDLGGRSQFFGPGTRLTVL		EAAVTQSPRNKVAVTGGKVTLSCNQTNNH.......NNMYWYRQDTGHGLRLIHYSYG....AGSTEKGDIP.DGYKASRP.SQENFSLILELATPSQTSVYFCASGD	EAAVTQSPRNKVAVTGGKVTLSCNQT	NNH.......NN	MYWYRQDTGHGLRLIHY	SYG....AGS	TEKGDIP.DGYKASRP.SQENFSLILELATPSQTSVYFC	ASGDLGGRSQF	CASGDLGGRSQFF	QFFGPGTRLTVL	FGPGTRLTVL	CTL	Cluster2	--ASG---D---------LGGRSQF-
HKTCYBBXY_1_IDT-DUI-NXT-50	TRB	productive	Musmus TRBV19*01 F	Musmus TRBJ2-5*01 F	Musmus TRBD2*01 F	GGIITQTPKFLIGQEGQKLTLKCQQNFNH.......DTMYWYRQDSGKGLRLIYYSIT....ENDLQKGDLS.EGYDASRE.KKSSFSLTVTSAQKNEMAVFLCASSELGGPQDTQYFGPGTRLLVL		GGIITQTPKFLIGQEGQKLTLKCQQNFNH.......DTMYWYRQDSGKGLRLIYYSIT....ENDLQKGDLS.EGYDASRE.KKSSFSLTVTSAQKNEMAVFLCAS	GGIITQTPKFLIGQEGQKLTLKCQQN	FNH.......DT	MYWYRQDSGKGLRLIYY	SIT....END	LQKGDLS.EGYDASRE.KKSSFSLTVTSAQKNEMAVFLC	ASSELGGPQDTQY	CASSELGGPQDTQYF	QDTQYFGPGTRLLVL	FGPGTRLLVL	CTL	Cluster2	--ASS---E----LG---GPQDTQY-
HKTCYBBXY_1_IDT-DUI-NXT-51	TRB	productive	Musmus TRBV1*01 F	Musmus TRBJ2-3*01 F	Musmus TRBD2*01 F	VTLLEQNPRWRLVPRGQAVNLRCILKNSQ......YPWMSWYQQDLQKQLQWLFTLRS....PGDKEVKSLPGADYLATRV.TDTELRLQVANMS..QGRTLYCTCSGDWGETLYFGSGTRLTVL		VTLLEQNPRWRLVPRGQAVNLRCILKNSQ......YPWMSWYQQDLQKQLQWLFTLRS....PGDKEVKSLPGADYLATRV.TDTELRLQVANMS..QGRTLYCTCS	VTLLEQNPRWRLVPRGQAVNLRCILK	NSQ......YPW	MSWYQQDLQKQLQWLFT	LRS....PGD	KEVKSLPGADYLATRV.TDTELRLQVANMS..QGRTLYC	TCSGDWGETLY	CTCSGDWGETLYF	ETLYFGSGTRLTVL	FGSGTRLTVL	CTL	Cluster2	-TCSG-------------DWGETLY-
HKTCYBBXY_1_IDT-DUI-NXT-52	TRB	productive	Musmus TRBV20*01 F	Musmus TRBJ1-1*01 F, or Musmus TRBJ1-1*02 (F)	Musmus TRBD1*01 F	GALVYQYPRRTICKSGTSMRMECQAVGFQ......ATSVAWYRQSPQKTFELIALSTVN...SAIKYEQNFTQEKFPISHP.NLSFSSMTVLNAYLEDRGLYLCGARDRGRTEVFFGKGTRLTVV		GALVYQYPRRTICKSGTSMRMECQAVGFQ......ATSVAWYRQSPQKTFELIALSTVN...SAIKYEQNFTQEKFPISHP.NLSFSSMTVLNAYLEDRGLYLCGAR	GALVYQYPRRTICKSGTSMRMECQAV	GFQ......ATS	VAWYRQSPQKTFELIAL	STVN...SAI	KYEQNFTQEKFPISHP.NLSFSSMTVLNAYLEDRGLYLC	GARDRGRTEVF	CGARDRGRTEVFF	TEVFFGKGTRLTVV	FGKGTRLTVV	CTL	Cluster4	--GAR---D---------RGRTEVF-
HKTCYBBXY_1_IDT-DUI-NXT-52	TRB	productive	Musmus TRBV29*01 F	Musmus TRBJ1-3*01 F	Musmus TRBD1*01 F	DMKVTQMPRYLIKRMGENVLLECGQDMSH.......ETMYWYRQDPGLGLQLIYISYD....VDSNSEGDIP.KGYRVSRK.KREHFSLILDSAKTNQTSVYFCASSQDGNTLYFGEGSRLIVV		DMKVTQMPRYLIKRMGENVLLECGQDMSH.......ETMYWYRQDPGLGLQLIYISYD....VDSNSEGDIP.KGYRVSRK.KREHFSLILDSAKTNQTSVYFCAS	DMKVTQMPRYLIKRMGENVLLECGQD	MSH.......ET	MYWYRQDPGLGLQLIYI	SYD....VDS	NSEGDIP.KGYRVSRK.KREHFSLILDSAKTNQTSVYFC	ASSQDGNTLY	CASSQDGNTLYF	GNTLYFGEGSRLIVV	FGEGSRLIVV	CTL	Cluster4	--GAR---D---------RGRTEVF-
HKTCYBBXY_1_IDT-DUI-NXT-53	TRB	productive	Musmus TRBV13-1*02 F	Musmus TRBJ1-3*01 F	Musmus TRBD1*01 F	EAAVTQSPRNKVTVTGGNVTLSCRQTNSH.......NYMYWYRQDTGHGLRLIHYSYG....AGNLQIGDVP.DGYKATRT.TQEDFFLLLELASPSQTSLYFCASSDVGQDSGNTLYFGEGSRLIVV		EAAVTQSPRNKVTVTGGNVTLSCRQTNSH.......NYMYWYRQDTGHGLRLIHYSYG....AGNLQIGDVP.DGYKATRT.TQEDFFLLLELASPSQTSLYFCASSD	EAAVTQSPRNKVTVTGGNVTLSCRQT	NSH.......NY	MYWYRQDTGHGLRLIHY	SYG....AGN	LQIGDVP.DGYKATRT.TQEDFFLLLELASPSQTSLYFC	ASSDVGQDSGNTLY	CASSDVGQDSGNTLYF	SGNTLYFGEGSRLIVV	FGEGSRLIVV	CTL	Cluster2	--ASS---DVGQ------DSGNTLY-
HKTCYBBXY_1_IDT-DUI-NXT-54	TRB	productive	Musmus TRBV13-2*01 F	Musmus TRBJ2-1*01 F	Musmus TRBD2*01 F	EAAVTQSPRNKVAVTGGKVTLSCNQTNNH.......NNMYWYRQDTGHGLRLIHYSYG....AGSTEKGDIP.DGYKASRP.SQENFSLILELATPSQTSVYFCASGDLGANYAEQFFGPGTRLTVL		EAAVTQSPRNKVAVTGGKVTLSCNQTNNH.......NNMYWYRQDTGHGLRLIHYSYG....AGSTEKGDIP.DGYKASRP.SQENFSLILELATPSQTSVYFCASGD	EAAVTQSPRNKVAVTGGKVTLSCNQT	NNH.......NN	MYWYRQDTGHGLRLIHY	SYG....AGS	TEKGDIP.DGYKASRP.SQENFSLILELATPSQTSVYFC	ASGDLGANYAEQF	CASGDLGANYAEQFF	NYAEQFFGPGTRLTVL	FGPGTRLTVL	CTL	Cluster2	--ASG---D----LG---ANYAEQF-
HKTCYBBXY_1_IDT-DUI-NXT-55	TRB	productive	Musmus TRBV13-2*01 F	Musmus TRBJ1-5*01 F	Musmus TRBD1*01 F	EAAVTQSPRNKVAVTGGKVTLSCNQTNNH.......NNMYWYRQDTGHGLRLIHYSYG....AGSTEKGDIP.DGYKASRP.SQENFSLILELATPSQTSVYFCASGDASTNNNQAPLFGEGTRLSVL		EAAVTQSPRNKVAVTGGKVTLSCNQTNNH.......NNMYWYRQDTGHGLRLIHYSYG....AGSTEKGDIP.DGYKASRP.SQENFSLILELATPSQTSVYFCASG	EAAVTQSPRNKVAVTGGKVTLSCNQT	NNH.......NN	MYWYRQDTGHGLRLIHY	SYG....AGS	TEKGDIP.DGYKASRP.SQENFSLILELATPSQTSVYFC	ASGDASTNNNQAPL	CASGDASTNNNQAPLF	NNQAPLFGEGTRLSVL	FGEGTRLSVL	TTC	Cluster5	--ASG---------DASTNNNQAPL-
HKTCYBBXY_1_IDT-DUI-NXT-56	TRB	productive	Musmus TRBV29*01 F	Musmus TRBJ2-5*01 F	Musmus TRBD1*01 F	DMKVTQMPRYLIKRMGENVLLECGQDMSH.......ETMYWYRQDPGLGLQLIYISYD....VDSNSEGDIP.KGYRVSRK.KREHFSLILDSAKTNQTSVYFCASSSGTPNQDTQYFGPGTRLLVL		DMKVTQMPRYLIKRMGENVLLECGQDMSH.......ETMYWYRQDPGLGLQLIYISYD....VDSNSEGDIP.KGYRVSRK.KREHFSLILDSAKTNQTSVYFCASS	DMKVTQMPRYLIKRMGENVLLECGQD	MSH.......ET	MYWYRQDPGLGLQLIYI	SYD....VDS	NSEGDIP.KGYRVSRK.KREHFSLILDSAKTNQTSVYFC	ASSSGTPNQDTQY	CASSSGTPNQDTQYF	NQDTQYFGPGTRLLVL	FGPGTRLLVL	TTC	Cluster4	--ASS---S----GT---PNQDTQY-
HKTCYBBXY_1_IDT-DUI-NXT-58	TRB	productive	Musmus TRBV29*01 F	Musmus TRBJ1-1*01 F	Musmus TRBD2*01 F	DMKVTQMPRYLIKRMGENVLLECGQDMSH.......ETMYWYRQDPGLGLQLIYISYD....VDSNSEGDIP.KGYRVSRK.KREHFSLILDSAKTNQTSVYFCASSLRGAANTEVFFGKGTRLTVV		DMKVTQMPRYLIKRMGENVLLECGQDMSH.......ETMYWYRQDPGLGLQLIYISYD....VDSNSEGDIP.KGYRVSRK.KREHFSLILDSAKTNQTSVYFCASSL	DMKVTQMPRYLIKRMGENVLLECGQD	MSH.......ET	MYWYRQDPGLGLQLIYI	SYD....VDS	NSEGDIP.KGYRVSRK.KREHFSLILDSAKTNQTSVYFC	ASSLRGAANTEVF	CASSLRGAANTEVFF	NTEVFFGKGTRLTVV	FGKGTRLTVV	TTC	Cluster4	--ASS-----L-RGA----ANTEVF-
HKTCYBBXY_1_IDT-DUI-NXT-6	TRB	productive	Musmus TRBV13-2*01 F	Musmus TRBJ2-7*01 F	Musmus TRBD2*01 F	EAAVTQSPRNKVAVTGGKVTLSCNQTNNH.......NNMYWYRQDTGHGLRLIHYSYG....AGSTEKGDIP.DGYKASRP.SQENFSLILELATPSQTSVYFCASGGTGGAREQYFGPGTRLTVL		EAAVTQSPRNKVAVTGGKVTLSCNQTNNH.......NNMYWYRQDTGHGLRLIHYSYG....AGSTEKGDIP.DGYKASRP.SQENFSLILELATPSQTSVYFCASG	EAAVTQSPRNKVAVTGGKVTLSCNQT	NNH.......NN	MYWYRQDTGHGLRLIHY	SYG....AGS	TEKGDIP.DGYKASRP.SQENFSLILELATPSQTSVYFC	ASGGTGGAREQY	CASGGTGGAREQYF	EQYFGPGTRLTVL	FGPGTRLTVL	CTL	Cluster2	--ASG---G-----T---GGAREQY-
HKTCYBBXY_1_IDT-DUI-NXT-61	TRB	productive	Musmus TRBV13-2*01 F	Musmus TRBJ1-2*01 F	Musmus TRBD1*01 F	EAAVTQSPRNKVAVTGGKVTLSCNQTNNH.......NNMYWYRQDTGHGLRLIHYSYG....AGSTEKGDIP.DGYKASRP.SQENFSLILELATPSQTSVYFCASGGTGGSSDYTFGSGTRLLVI		EAAVTQSPRNKVAVTGGKVTLSCNQTNNH.......NNMYWYRQDTGHGLRLIHYSYG....AGSTEKGDIP.DGYKASRP.SQENFSLILELATPSQTSVYFCAS	EAAVTQSPRNKVAVTGGKVTLSCNQT	NNH.......NN	MYWYRQDTGHGLRLIHY	SYG....AGS	TEKGDIP.DGYKASRP.SQENFSLILELATPSQTSVYFC	ASGGTGGSSDYT	CASGGTGGSSDYTF	SDYTFGSGTRLLVI	FGSGTRLLVI	CTL	Cluster2	--ASG---G---------TGGSSDYT
HKTCYBBXY_1_IDT-DUI-NXT-62	TRB	productive	Musmus TRBV13-2*01 F	Musmus TRBJ2-5*01 F	Musmus TRBD2*01 F	EAAVTQSPRNKVAVTGGKVTLSCNQTNNH.......NNMYWYRQDTGHGLRLIHYSYG....AGSTEKGDIP.DGYKASRP.SQENFSLILELATPSQTSVYFCASGDATGDQDTQYFGPGTRLLVL		EAAVTQSPRNKVAVTGGKVTLSCNQTNNH.......NNMYWYRQDTGHGLRLIHYSYG....AGSTEKGDIP.DGYKASRP.SQENFSLILELATPSQTSVYFCASGD	EAAVTQSPRNKVAVTGGKVTLSCNQT	NNH.......NN	MYWYRQDTGHGLRLIHY	SYG....AGS	TEKGDIP.DGYKASRP.SQENFSLILELATPSQTSVYFC	ASGDATGDQDTQY	CASGDATGDQDTQYF	QDTQYFGPGTRLLVL	FGPGTRLLVL	CTL	Cluster2	--ASG---DAT-------GDQDTQY-
HKTCYBBXY_1_IDT-DUI-NXT-64	TRB	productive	Musmus TRBV13-2*01 F	Musmus TRBJ1-3*01 F	Musmus TRBD1*01 F	EAAVTQSPRNKVAVTGGKVTLSCNQTNNH.......NNMYWYRQDTGHGLRLIHYSYG....AGSTEKGDIP.DGYKASRP.SQENFSLILELATPSQTSVYFCASGKNSGNTLYFGEGSRLIVV		EAAVTQSPRNKVAVTGGKVTLSCNQTNNH.......NNMYWYRQDTGHGLRLIHYSYG....AGSTEKGDIP.DGYKASRP.SQENFSLILELATPSQTSVYFCAS	EAAVTQSPRNKVAVTGGKVTLSCNQT	NNH.......NN	MYWYRQDTGHGLRLIHY	SYG....AGS	TEKGDIP.DGYKASRP.SQENFSLILELATPSQTSVYFC	ASGKNSGNTLY	CASGKNSGNTLYF	SGNTLYFGEGSRLIVV	FGEGSRLIVV	CTL	Cluster2	--ASG---K---------NSGNTLY-
HKTCYBBXY_1_IDT-DUI-NXT-65	TRB	productive	Musmus TRBV13-2*01 F	Musmus TRBJ1-2*01 F	Musmus TRBD2*01 F	EAAVTQSPRNKVAVTGGKVTLSCNQTNNH.......NNMYWYRQDTGHGLRLIHYSYG....AGSTEKGDIP.DGYKASRP.SQENFSLILELATPSQTSVYFCASVGTANSDYTFGSGTRLLVI		EAAVTQSPRNKVAVTGGKVTLSCNQTNNH.......NNMYWYRQDTGHGLRLIHYSYG....AGSTEKGDIP.DGYKASRP.SQENFSLILELATPSQTSVYFCAS	EAAVTQSPRNKVAVTGGKVTLSCNQT	NNH.......NN	MYWYRQDTGHGLRLIHY	SYG....AGS	TEKGDIP.DGYKASRP.SQENFSLILELATPSQTSVYFC	ASVGTANSDYT	CASVGTANSDYTF	NSDYTFGSGTRLLVI	FGSGTRLLVI	CTL	Cluster2	--ASV-------------GTANSDYT
HKTCYBBXY_1_IDT-DUI-NXT-66	TRB	productive	Musmus TRBV29*01 F	Musmus TRBJ2-5*01 F	Musmus TRBD1*01 F	DMKVTQMPRYLIKRMGENVLLECGQDMSH.......ETMYWYRQDPGLGLQLIYISYD....VDSNSEGDIP.KGYRVSRK.KREHFSLILDSAKTNQTSVYFCASSHREDQDTQYFGPGTRLLVL		DMKVTQMPRYLIKRMGENVLLECGQDMSH.......ETMYWYRQDPGLGLQLIYISYD....VDSNSEGDIP.KGYRVSRK.KREHFSLILDSAKTNQTSVYFCAS	DMKVTQMPRYLIKRMGENVLLECGQD	MSH.......ET	MYWYRQDPGLGLQLIYI	SYD....VDS	NSEGDIP.KGYRVSRK.KREHFSLILDSAKTNQTSVYFC	ASSHREDQDTQY	CASSHREDQDTQYF	QDTQYFGPGTRLLVL	FGPGTRLLVL	CTL	Cluster2	--ASS---H-----R---EDQDTQY-
HKTCYBBXY_1_IDT-DUI-NXT-67	TRB	productive	Musmus TRBV29*01 F	Musmus TRBJ2-4*01 F	Musmus TRBD1*01 F	DMKVTQMPRYLIKRMGENVLLECGQDMSH.......ETMYWYRQDPGLGLQLIYISYD....VDSNSEGDIP.KGYRVSRK.KREHFSLILDSAKTNQTSVYFCASSLWDSQNTLYFGAGTRLSVL		DMKVTQMPRYLIKRMGENVLLECGQDMSH.......ETMYWYRQDPGLGLQLIYISYD....VDSNSEGDIP.KGYRVSRK.KREHFSLILDSAKTNQTSVYFCASSL	DMKVTQMPRYLIKRMGENVLLECGQD	MSH.......ET	MYWYRQDPGLGLQLIYI	SYD....VDS	NSEGDIP.KGYRVSRK.KREHFSLILDSAKTNQTSVYFC	ASSLWDSQNTLY	CASSLWDSQNTLYF	SQNTLYFGAGTRLSVL	FGAGTRLSVL	TTC	Cluster4	--ASS-----------LWDSQNTLY-
HKTCYBBXY_1_IDT-DUI-NXT-68	TRB	productive	Musmus TRBV13-2*01 F	Musmus TRBJ2-1*01 F	Musmus TRBD2*01 F	EAAVTQSPRNKVAVTGGKVTLSCNQTNNH.......NNMYWYRQDTGHGLRLIHYSYG....AGSTEKGDIP.DGYKASRP.SQENFSLILELATPSQTSVYFCASGDATGGNYAEQFFGPGTRLTVL		EAAVTQSPRNKVAVTGGKVTLSCNQTNNH.......NNMYWYRQDTGHGLRLIHYSYG....AGSTEKGDIP.DGYKASRP.SQENFSLILELATPSQTSVYFCASGD	EAAVTQSPRNKVAVTGGKVTLSCNQT	NNH.......NN	MYWYRQDTGHGLRLIHY	SYG....AGS	TEKGDIP.DGYKASRP.SQENFSLILELATPSQTSVYFC	ASGDATGGNYAEQF	CASGDATGGNYAEQFF	NYAEQFFGPGTRLTVL	FGPGTRLTVL	TTC	Cluster4	--ASG---DA---TG---GNYAEQF-
HKTCYBBXY_1_IDT-DUI-NXT-7	TRB	productive	Musmus TRBV13-2*01 F	Musmus TRBJ2-1*01 F	Musmus TRBD2*01 F	EAAVTQSPRNKVAVTGGKVTLSCNQTNNH.......NNMYWYRQDTGHGLRLIHYSYG....AGSTEKGDIP.DGYKASRP.SQENFSLILELATPSQTSVYFCASGDETGGGAEQFFGPGTRLTVL		EAAVTQSPRNKVAVTGGKVTLSCNQTNNH.......NNMYWYRQDTGHGLRLIHYSYG....AGSTEKGDIP.DGYKASRP.SQENFSLILELATPSQTSVYFCASGD	EAAVTQSPRNKVAVTGGKVTLSCNQT	NNH.......NN	MYWYRQDTGHGLRLIHY	SYG....AGS	TEKGDIP.DGYKASRP.SQENFSLILELATPSQTSVYFC	ASGDETGGGAEQF	CASGDETGGGAEQFF	AEQFFGPGTRLTVL	FGPGTRLTVL	TTC	Cluster4	--ASG---DET-------GGGAEQF-
HKTCYBBXY_1_IDT-DUI-NXT-70	TRB	productive	Musmus TRBV13-2*01 F	Musmus TRBJ1-4*02 F	Musmus TRBD1*01 F	EAAVTQSPRNKVAVTGGKVTLSCNQTNNH.......NNMYWYRQDTGHGLRLIHYSYG....AGSTEKGDIP.DGYKASRP.SQENFSLILELATPSQTSVYFCASGDWDRGDERLFFGHGTKLSVL		EAAVTQSPRNKVAVTGGKVTLSCNQTNNH.......NNMYWYRQDTGHGLRLIHYSYG....AGSTEKGDIP.DGYKASRP.SQENFSLILELATPSQTSVYFCASG	EAAVTQSPRNKVAVTGGKVTLSCNQT	NNH.......NN	MYWYRQDTGHGLRLIHY	SYG....AGS	TEKGDIP.DGYKASRP.SQENFSLILELATPSQTSVYFC	ASGDWDRGDERLF	CASGDWDRGDERLFF	ERLFFGHGTKLSVL	FGHGTKLSVL	TTC	Cluster5	--ASG-------DWD---RGDERLF-
HKTCYBBXY_1_IDT-DUI-NXT-71	TRB	productive	Musmus TRBV29*01 F	Musmus TRBJ1-3*01 F	Musmus TRBD2*01 F	DMKVTQMPRYLIKRMGENVLLECGQDMSH.......ETMYWYRQDPGLGLQLIYISYD....VDSNSEGDIP.KGYRVSRK.KREHFSLILDSAKTNQTSVYFCASSSYNSGNTLYFGEGSRLIVV		DMKVTQMPRYLIKRMGENVLLECGQDMSH.......ETMYWYRQDPGLGLQLIYISYD....VDSNSEGDIP.KGYRVSRK.KREHFSLILDSAKTNQTSVYFCASS	DMKVTQMPRYLIKRMGENVLLECGQD	MSH.......ET	MYWYRQDPGLGLQLIYI	SYD....VDS	NSEGDIP.KGYRVSRK.KREHFSLILDSAKTNQTSVYFC	ASSSYNSGNTLY	CASSSYNSGNTLYF	SGNTLYFGEGSRLIVV	FGEGSRLIVV	TTC	Cluster4	--ASS--------SY---NSGNTLY-
HKTCYBBXY_1_IDT-DUI-NXT-72	TRB	productive	Musmus TRBV29*01 F	Musmus TRBJ2-7*01 F	Musmus TRBD1*01 F	DMKVTQMPRYLIKRMGENVLLECGQDMSH.......ETMYWYRQDPGLGLQLIYISYD....VDSNSEGDIP.KGYRVSRK.KREHFSLILDSAKTNQTSVYFCASSGTNEQYFGPGTRLTVL		DMKVTQMPRYLIKRMGENVLLECGQDMSH.......ETMYWYRQDPGLGLQLIYISYD....VDSNSEGDIP.KGYRVSRK.KREHFSLILDSAKTNQTSVYFCASS	DMKVTQMPRYLIKRMGENVLLECGQD	MSH.......ET	MYWYRQDPGLGLQLIYI	SYD....VDS	NSEGDIP.KGYRVSRK.KREHFSLILDSAKTNQTSVYFC	ASSGTNEQY	CASSGTNEQYF	EQYFGPGTRLTVL	FGPGTRLTVL	TTC	Cluster4	--ASS--------------GTNEQY-
HKTCYBBXY_1_IDT-DUI-NXT-73	TRB	productive	Musmus TRBV13-2*01 F	Musmus TRBJ2-1*01 F	Musmus TRBD1*01 F	EAAVTQSPRNKVAVTGGKVTLSCNQTNNH.......NNMYWYRQDTGHGLRLIHYSYG....AGSTEKGDIP.DGYKASRP.SQENFSLILELATPSQTSVYFCASGHNYAEQFFGPGTRLTVL		EAAVTQSPRNKVAVTGGKVTLSCNQTNNH.......NNMYWYRQDTGHGLRLIHYSYG....AGSTEKGDIP.DGYKASRP.SQENFSLILELATPSQTSVYFCASG	EAAVTQSPRNKVAVTGGKVTLSCNQT	NNH.......NN	MYWYRQDTGHGLRLIHY	SYG....AGS	TEKGDIP.DGYKASRP.SQENFSLILELATPSQTSVYFC	ASGHNYAEQF	CASGHNYAEQFF	NYAEQFFGPGTRLTVL	FGPGTRLTVL	CTL	Cluster2	--ASG-------------HNYAEQF-
HKTCYBBXY_1_IDT-DUI-NXT-74	TRB	productive	Musmus TRBV3*01 F	Musmus TRBJ1-6*01 ORF	Musmus TRBD1*01 F	GPKVLQIPSHQIIDMGQMVTLNCDPVSNH.......LYFYWYKQILGQQMEFLVNFYN....GKVMEKSKLFKDQFSVERP.DGSYFTLKIQPTALEDSAVYFCASSLASTGGDSPLYFAAGTRLTVT		GPKVLQIPSHQIIDMGQMVTLNCDPVSNH.......LYFYWYKQILGQQMEFLVNFYN....GKVMEKSKLFKDQFSVERP.DGSYFTLKIQPTALEDSAVYFCASSL	GPKVLQIPSHQIIDMGQMVTLNCDPV	SNH.......LY	FYWYKQILGQQMEFLVN	FYN....GKV	MEKSKLFKDQFSVERP.DGSYFTLKIQPTALEDSAVYFC	ASSLASTGGDSPLY	CASSLASTGGDSPLYF	SPLYFAAGTRLTVT	FAAGTRLTVT	CTL	Cluster2	--ASSLAST---------GGDSPLY-
HKTCYBBXY_1_IDT-DUI-NXT-75	TRB	productive	Musmus TRBV13-2*01 F	Musmus TRBJ2-5*01 F	Musmus TRBD2*01 F	EAAVTQSPRNKVAVTGGKVTLSCNQTNNH.......NNMYWYRQDTGHGLRLIHYSYG....AGSTEKGDIP.DGYKASRP.SQENFSLILELATPSQTSVYFCASGESVNQDTQYFGPGTRLLVL		EAAVTQSPRNKVAVTGGKVTLSCNQTNNH.......NNMYWYRQDTGHGLRLIHYSYG....AGSTEKGDIP.DGYKASRP.SQENFSLILELATPSQTSVYFCASG	EAAVTQSPRNKVAVTGGKVTLSCNQT	NNH.......NN	MYWYRQDTGHGLRLIHY	SYG....AGS	TEKGDIP.DGYKASRP.SQENFSLILELATPSQTSVYFC	ASGESVNQDTQY	CASGESVNQDTQYF	NQDTQYFGPGTRLLVL	FGPGTRLLVL	CTL	Cluster2	--ASG---E-----S---VNQDTQY-
HKTCYBBXY_1_IDT-DUI-NXT-76	TRB	productive	Musmus TRBV13-2*01 F	Musmus TRBJ2-5*01 F	Musmus TRBD2*01 F	EAAVTQSPRNKVAVTGGKVTLSCNQTNNH.......NNMYWYRQDTGHGLRLIHYSYG....AGSTEKGDIP.DGYKASRP.SQENFSLILELATPSQTSVYFCASGDGTGGTQYFGPGTRLLVL		EAAVTQSPRNKVAVTGGKVTLSCNQTNNH.......NNMYWYRQDTGHGLRLIHYSYG....AGSTEKGDIP.DGYKASRP.SQENFSLILELATPSQTSVYFCASGD	EAAVTQSPRNKVAVTGGKVTLSCNQT	NNH.......NN	MYWYRQDTGHGLRLIHY	SYG....AGS	TEKGDIP.DGYKASRP.SQENFSLILELATPSQTSVYFC	ASGDGTGGTQY	CASGDGTGGTQYF	TQYFGPGTRLLVL	FGPGTRLLVL	CTL	Cluster2	--ASG---D---------GTGGTQY-
HKTCYBBXY_1_IDT-DUI-NXT-77	TRB	productive	Musmus TRBV13-2*01 F	Musmus TRBJ2-4*01 F	Musmus TRBD2*01 F	EAAVTQSPRNKVAVTGGKVTLSCNQTNNH.......NNMYWYRQDTGHGLRLIHYSYG....AGSTEKGDIP.DGYKASRP.SQENFSLILELATPSQTSVYFCASGGTGGSQNTLYFGAGTRLSVL		EAAVTQSPRNKVAVTGGKVTLSCNQTNNH.......NNMYWYRQDTGHGLRLIHYSYG....AGSTEKGDIP.DGYKASRP.SQENFSLILELATPSQTSVYFCASG	EAAVTQSPRNKVAVTGGKVTLSCNQT	NNH.......NN	MYWYRQDTGHGLRLIHY	SYG....AGS	TEKGDIP.DGYKASRP.SQENFSLILELATPSQTSVYFC	ASGGTGGSQNTLY	CASGGTGGSQNTLYF	SQNTLYFGAGTRLSVL	FGAGTRLSVL	CTL	Cluster2	--ASG---GTG-------GSQNTLY-
HKTCYBBXY_1_IDT-DUI-NXT-78	TRB	productive	Musmus TRBV13-2*01 F	Musmus TRBJ2-7*01 F	Musmus TRBD2*01 F	EAAVTQSPRNKVAVTGGKVTLSCNQTNNH.......NNMYWYRQDTGHGLRLIHYSYG....AGSTEKGDIP.DGYKASRP.SQENFSLILELATPSQTSVYFCASGDVGGSYEQYFGPGTRLTVL		EAAVTQSPRNKVAVTGGKVTLSCNQTNNH.......NNMYWYRQDTGHGLRLIHYSYG....AGSTEKGDIP.DGYKASRP.SQENFSLILELATPSQTSVYFCASGD	EAAVTQSPRNKVAVTGGKVTLSCNQT	NNH.......NN	MYWYRQDTGHGLRLIHY	SYG....AGS	TEKGDIP.DGYKASRP.SQENFSLILELATPSQTSVYFC	ASGDVGGSYEQY	CASGDVGGSYEQYF	SYEQYFGPGTRLTVL	FGPGTRLTVL	CTL	Cluster2	--ASG---DV--------GGSYEQY-
HKTCYBBXY_1_IDT-DUI-NXT-79	TRB	productive	Musmus TRBV13-2*01 F	Musmus TRBJ2-7*01 F	Musmus TRBD2*01 F	EAAVTQSPRNKVAVTGGKVTLSCNQTNNH.......NNMYWYRQDTGHGLRLIHYSYG....AGSTEKGDIP.DGYKASRP.SQENFSLILELATPSQTSVYFCASGDARDWGDEQYFGPGTRLTVL		EAAVTQSPRNKVAVTGGKVTLSCNQTNNH.......NNMYWYRQDTGHGLRLIHYSYG....AGSTEKGDIP.DGYKASRP.SQENFSLILELATPSQTSVYFCASGD	EAAVTQSPRNKVAVTGGKVTLSCNQT	NNH.......NN	MYWYRQDTGHGLRLIHY	SYG....AGS	TEKGDIP.DGYKASRP.SQENFSLILELATPSQTSVYFC	ASGDARDWGDEQY	CASGDARDWGDEQYF	EQYFGPGTRLTVL	FGPGTRLTVL	TTC	Cluster2	--ASG---DAR-------DWGDEQY-
HKTCYBBXY_1_IDT-DUI-NXT-8	TRB	productive	Musmus TRBV13-2*01 F	Musmus TRBJ1-2*01 F	Musmus TRBD1*01 F	EAAVTQSPRNKVAVTGGKVTLSCNQTNNH.......NNMYWYRQDTGHGLRLIHYSYG....AGSTEKGDIP.DGYKASRP.SQENFSLILELATPSQTSVYFCASGDGGNSDYTFGSGTRLLVI		EAAVTQSPRNKVAVTGGKVTLSCNQTNNH.......NNMYWYRQDTGHGLRLIHYSYG....AGSTEKGDIP.DGYKASRP.SQENFSLILELATPSQTSVYFCASGD	EAAVTQSPRNKVAVTGGKVTLSCNQT	NNH.......NN	MYWYRQDTGHGLRLIHY	SYG....AGS	TEKGDIP.DGYKASRP.SQENFSLILELATPSQTSVYFC	ASGDGGNSDYT	CASGDGGNSDYTF	NSDYTFGSGTRLLVI	FGSGTRLLVI	TTC	Cluster5	--ASG---D----------GGNSDYT
HKTCYBBXY_1_IDT-DUI-NXT-80	TRB	productive	Musmus TRBV13-3*01 F	Musmus TRBJ2-1*01 F	Musmus TRBD1*01 F	EAAVTQSPRSKVAVTGGKVTLSCHQTNNH.......DYMYWYRQDTGHGLRLIHYSYV....ADSTEKGDIP.DGYKASRP.SQENFSLILELASLSQTAVYFCASSDSYAEQFFGPGTRLTVL		EAAVTQSPRSKVAVTGGKVTLSCHQTNNH.......DYMYWYRQDTGHGLRLIHYSYV....ADSTEKGDIP.DGYKASRP.SQENFSLILELASLSQTAVYFCASS	EAAVTQSPRSKVAVTGGKVTLSCHQT	NNH.......DY	MYWYRQDTGHGLRLIHY	SYV....ADS	TEKGDIP.DGYKASRP.SQENFSLILELASLSQTAVYFC	ASSDSYAEQF	CASSDSYAEQFF	YAEQFFGPGTRLTVL	FGPGTRLTVL	TTC	Cluster4	--ASS---D----------SYAEQF-
HKTCYBBXY_1_IDT-DUI-NXT-81	TRB	productive	Musmus TRBV13-2*01 F	Musmus TRBJ2-7*01 F		EAAVTQSPRNKVAVTGGKVTLSCNQTNNH.......NNMYWYRQDTGHGLRLIHYSYG....AGSTEKGDIP.DGYKASRP.SQENFSLILELATPSQTSVYFCASGDAEQYFGPGTRLTVL		EAAVTQSPRNKVAVTGGKVTLSCNQTNNH.......NNMYWYRQDTGHGLRLIHYSYG....AGSTEKGDIP.DGYKASRP.SQENFSLILELATPSQTSVYFCASGD	EAAVTQSPRNKVAVTGGKVTLSCNQT	NNH.......NN	MYWYRQDTGHGLRLIHY	SYG....AGS	TEKGDIP.DGYKASRP.SQENFSLILELATPSQTSVYFC	ASGDAEQY	CASGDAEQYF	EQYFGPGTRLTVL	FGPGTRLTVL	TTC	Cluster4	--ASG---D------------AEQY-
HKTCYBBXY_1_IDT-DUI-NXT-82	TRB	productive	Musmus TRBV29*01 F	Musmus TRBJ2-7*01 F	Musmus TRBD2*01 F	DMKVTQMPRYLIKRMGENVLLECGQDMSH.......ETMYWYRQDPGLGLQLIYISYD....VDSNSEGDIP.KGYRVSRK.KREHFSLILDSAKTNQTSVYFCASRGDWGVYEQYFGPGTRLTVL		DMKVTQMPRYLIKRMGENVLLECGQDMSH.......ETMYWYRQDPGLGLQLIYISYD....VDSNSEGDIP.KGYRVSRK.KREHFSLILDSAKTNQTSVYFCAS	DMKVTQMPRYLIKRMGENVLLECGQD	MSH.......ET	MYWYRQDPGLGLQLIYI	SYD....VDS	NSEGDIP.KGYRVSRK.KREHFSLILDSAKTNQTSVYFC	ASRGDWGVYEQY	CASRGDWGVYEQYF	YEQYFGPGTRLTVL	FGPGTRLTVL	TTC	Cluster4	--ASR---G---DWG-----VYEQY-
HKTCYBBXY_1_IDT-DUI-NXT-85	TRB	productive	Musmus TRBV29*01 F	Musmus TRBJ2-7*01 F	Musmus TRBD1*01 F	DMKVTQMPRYLIKRMGENVLLECGQDMSH.......ETMYWYRQDPGLGLQLIYISYD....VDSNSEGDIP.KGYRVSRK.KREHFSLILDSAKTNQTSVYFCASSTLDRSSYEQYFGPGTRLTVL		DMKVTQMPRYLIKRMGENVLLECGQDMSH.......ETMYWYRQDPGLGLQLIYISYD....VDSNSEGDIP.KGYRVSRK.KREHFSLILDSAKTNQTSVYFCASS	DMKVTQMPRYLIKRMGENVLLECGQD	MSH.......ET	MYWYRQDPGLGLQLIYI	SYD....VDS	NSEGDIP.KGYRVSRK.KREHFSLILDSAKTNQTSVYFC	ASSTLDRSSYEQY	CASSTLDRSSYEQYF	SYEQYFGPGTRLTVL	FGPGTRLTVL	CTL	Cluster4	--ASS-TLD---------RSSYEQY-
HKTCYBBXY_1_IDT-DUI-NXT-86	TRB	productive	Musmus TRBV13-2*01 F	Musmus TRBJ2-7*01 F	Musmus TRBD1*01 F	EAAVTQSPRNKVAVTGGKVTLSCNQTNNH.......NNMYWYRQDTGHGLRLIHYSYG....AGSTEKGDIP.DGYKASRP.SQENFSLILELATPSQTSVYFCASGGDYEQYFGPGTRLTVL		EAAVTQSPRNKVAVTGGKVTLSCNQTNNH.......NNMYWYRQDTGHGLRLIHYSYG....AGSTEKGDIP.DGYKASRP.SQENFSLILELATPSQTSVYFCASG	EAAVTQSPRNKVAVTGGKVTLSCNQT	NNH.......NN	MYWYRQDTGHGLRLIHY	SYG....AGS	TEKGDIP.DGYKASRP.SQENFSLILELATPSQTSVYFC	ASGGDYEQY	CASGGDYEQYF	YEQYFGPGTRLTVL	FGPGTRLTVL	CTL	Cluster4	--ASG--------------GDYEQY-
HKTCYBBXY_1_IDT-DUI-NXT-87	TRB	productive	Musmus TRBV13-1*02 F	Musmus TRBJ2-1*01 F	Musmus TRBD1*01 F	EAAVTQSPRNKVTVTGGNVTLSCRQTNSH.......NYMYWYRQDTGHGLRLIHYSYG....AGNLQIGDVP.DGYKATRT.TQEDFFLLLELASPSQTSLYFCASRGTGVAEQFFGPGTRLTVL		EAAVTQSPRNKVTVTGGNVTLSCRQTNSH.......NYMYWYRQDTGHGLRLIHYSYG....AGNLQIGDVP.DGYKATRT.TQEDFFLLLELASPSQTSLYFCAS	EAAVTQSPRNKVTVTGGNVTLSCRQT	NSH.......NY	MYWYRQDTGHGLRLIHY	SYG....AGN	LQIGDVP.DGYKATRT.TQEDFFLLLELASPSQTSLYFC	ASRGTGVAEQF	CASRGTGVAEQFF	AEQFFGPGTRLTVL	FGPGTRLTVL	CTL	Cluster2	--ASR---G----TG-----VAEQF-
HKTCYBBXY_1_IDT-DUI-NXT-90	TRB	productive	Musmus TRBV13-2*01 F	Musmus TRBJ2-5*01 F	Musmus TRBD2*01 F	EAAVTQSPRNKVAVTGGKVTLSCNQTNNH.......NNMYWYRQDTGHGLRLIHYSYG....AGSTEKGDIP.DGYKASRP.SQENFSLILELATPSQTSVYFCASGGTGGAQDTQYFGPGTRLLVL		EAAVTQSPRNKVAVTGGKVTLSCNQTNNH.......NNMYWYRQDTGHGLRLIHYSYG....AGSTEKGDIP.DGYKASRP.SQENFSLILELATPSQTSVYFCASG	EAAVTQSPRNKVAVTGGKVTLSCNQT	NNH.......NN	MYWYRQDTGHGLRLIHY	SYG....AGS	TEKGDIP.DGYKASRP.SQENFSLILELATPSQTSVYFC	ASGGTGGAQDTQY	CASGGTGGAQDTQYF	QDTQYFGPGTRLLVL	FGPGTRLLVL	CTL	Cluster2	--ASG---G----TG---GAQDTQY-
HKTCYBBXY_1_IDT-DUI-NXT-91	TRB	productive	Musmus TRBV13-2*01 F	Musmus TRBJ1-2*01 F	Musmus TRBD1*01 F	EAAVTQSPRNKVAVTGGKVTLSCNQTNNH.......NNMYWYRQDTGHGLRLIHYSYG....AGSTEKGDIP.DGYKASRP.SQENFSLILELATPSQTSVYFCASGDASPNSDYTFGSGTRLLVI		EAAVTQSPRNKVAVTGGKVTLSCNQTNNH.......NNMYWYRQDTGHGLRLIHYSYG....AGSTEKGDIP.DGYKASRP.SQENFSLILELATPSQTSVYFCASGD	EAAVTQSPRNKVAVTGGKVTLSCNQT	NNH.......NN	MYWYRQDTGHGLRLIHY	SYG....AGS	TEKGDIP.DGYKASRP.SQENFSLILELATPSQTSVYFC	ASGDASPNSDYT	CASGDASPNSDYTF	NSDYTFGSGTRLLVI	FGSGTRLLVI	TTC	Cluster2	--ASG---D---------ASPNSDYT
HKTCYBBXY_1_IDT-DUI-NXT-92	TRB	productive	Musmus TRBV13-2*01 F	Musmus TRBJ2-7*01 F	Musmus TRBD1*01 F	EAAVTQSPRNKVAVTGGKVTLSCNQTNNH.......NNMYWYRQDTGHGLRLIHYSYG....AGSTEKGDIP.DGYKASRP.SQENFSLILELATPSQTSVYFCASGDTGYEQYFGPGTRLTVL		EAAVTQSPRNKVAVTGGKVTLSCNQTNNH.......NNMYWYRQDTGHGLRLIHYSYG....AGSTEKGDIP.DGYKASRP.SQENFSLILELATPSQTSVYFCASGD	EAAVTQSPRNKVAVTGGKVTLSCNQT	NNH.......NN	MYWYRQDTGHGLRLIHY	SYG....AGS	TEKGDIP.DGYKASRP.SQENFSLILELATPSQTSVYFC	ASGDTGYEQY	CASGDTGYEQYF	YEQYFGPGTRLTVL	FGPGTRLTVL	TTC	Cluster4	--ASG---D----------TGYEQY-
HKTCYBBXY_1_IDT-DUI-NXT-93	TRB	productive	Musmus TRBV13-2*01 F	Musmus TRBJ2-3*01 F	Musmus TRBD2*01 F	EAAVTQSPRNKVAVTGGKVTLSCNQTNNH.......NNMYWYRQDTGHGLRLIHYSYG....AGSTEKGDIP.DGYKASRP.SQENFSLILELATPSQTSVYFCASGVTGNSAETLYFGSGTRLTVL		EAAVTQSPRNKVAVTGGKVTLSCNQTNNH.......NNMYWYRQDTGHGLRLIHYSYG....AGSTEKGDIP.DGYKASRP.SQENFSLILELATPSQTSVYFCASG	EAAVTQSPRNKVAVTGGKVTLSCNQT	NNH.......NN	MYWYRQDTGHGLRLIHY	SYG....AGS	TEKGDIP.DGYKASRP.SQENFSLILELATPSQTSVYFC	ASGVTGNSAETLY	CASGVTGNSAETLYF	SAETLYFGSGTRLTVL	FGSGTRLTVL	TTC	Cluster5	--ASG-------VTG---NSAETLY-
HKTCYBBXY_1_IDT-DUI-NXT-98	TRB	productive	Musmus TRBV13-2*01 F	Musmus TRBJ2-1*01 F	Musmus TRBD2*01 F	EAAVTQSPRNKVAVTGGKVTLSCNQTNNH.......NNMYWYRQDTGHGLRLIHYSYG....AGSTEKGDIP.DGYKASRP.SQENFSLILELATPSQTSVYFCASGDAGGANYAEQFFGPGTRLTVL		EAAVTQSPRNKVAVTGGKVTLSCNQTNNH.......NNMYWYRQDTGHGLRLIHYSYG....AGSTEKGDIP.DGYKASRP.SQENFSLILELATPSQTSVYFCASGD	EAAVTQSPRNKVAVTGGKVTLSCNQT	NNH.......NN	MYWYRQDTGHGLRLIHY	SYG....AGS	TEKGDIP.DGYKASRP.SQENFSLILELATPSQTSVYFC	ASGDAGGANYAEQF	CASGDAGGANYAEQFF	NYAEQFFGPGTRLTVL	FGPGTRLTVL	CTL	Cluster4	--ASG------DAGG---ANYAEQF-
HKTCYBBXY_1_IDT-DUI-NXT-99	TRB	productive	Musmus TRBV13-1*02 F	Musmus TRBJ2-2*01 F	Musmus TRBD1*01 F	EAAVTQSPRNKVTVTGGNVTLSCRQTNSH.......NYMYWYRQDTGHGLRLIHYSYG....AGNLQIGDVP.DGYKATRT.TQEDFFLLLELASPSQTSLYFCASRGADTGQLYFGEGSKLTVL		EAAVTQSPRNKVTVTGGNVTLSCRQTNSH.......NYMYWYRQDTGHGLRLIHYSYG....AGNLQIGDVP.DGYKATRT.TQEDFFLLLELASPSQTSLYFCAS	EAAVTQSPRNKVTVTGGNVTLSCRQT	NSH.......NY	MYWYRQDTGHGLRLIHY	SYG....AGN	LQIGDVP.DGYKATRT.TQEDFFLLLELASPSQTSLYFC	ASRGADTGQLY	CASRGADTGQLYF	TGQLYFGEGSKLTVL	FGEGSKLTVL	CTL	Cluster2	-ASRG-------------ADTGQLY-
HKTCYBBXY_2_IDT-DUI-NXT-100	TRB	productive	Musmus TRBV13-2*01 F	Musmus TRBJ2-1*01 F	Musmus TRBD2*01 F	EAAVTQSPRNKVAVTGGKVTLSCNQTNNH.......NNMYWYRQDTGHGLRLIHYSYG....AGSTEKGDIP.DGYKASRP.SQENFSLILELATPSQTSVYFCASGDASGTGANYAEQFFGPGTRLTVL		EAAVTQSPRNKVAVTGGKVTLSCNQTNNH.......NNMYWYRQDTGHGLRLIHYSYG....AGSTEKGDIP.DGYKASRP.SQENFSLILELATPSQTSVYFCASGD	EAAVTQSPRNKVAVTGGKVTLSCNQT	NNH.......NN	MYWYRQDTGHGLRLIHY	SYG....AGS	TEKGDIP.DGYKASRP.SQENFSLILELATPSQTSVYFC	ASGDASGTGANYAEQF	CASGDASGTGANYAEQFF	NYAEQFFGPGTRLTVL	FGPGTRLTVL	CTL	Cluster2	--ASG---DAS-GTG---ANYAEQF-
HKTCYBBXY_2_IDT-DUI-NXT-101	TRB	productive	Musmus TRBV13-2*01 F	Musmus TRBJ1-1*01 F	Musmus TRBD1*01 F	EAAVTQSPRNKVAVTGGKVTLSCNQTNNH.......NNMYWYRQDTGHGLRLIHYSYG....AGSTEKGDIP.DGYKASRP.SQENFSLILELATPSQTSVYFCASGDQEVFFGKGTRLTVV		EAAVTQSPRNKVAVTGGKVTLSCNQTNNH.......NNMYWYRQDTGHGLRLIHYSYG....AGSTEKGDIP.DGYKASRP.SQENFSLILELATPSQTSVYFCASG	EAAVTQSPRNKVAVTGGKVTLSCNQT	NNH.......NN	MYWYRQDTGHGLRLIHY	SYG....AGS	TEKGDIP.DGYKASRP.SQENFSLILELATPSQTSVYFC	ASGDQEVF	CASGDQEVFF	EVFFGKGTRLTVV	FGKGTRLTVV	CTL	Cluster2	--ASG---------------DQEVF-
HKTCYBBXY_2_IDT-DUI-NXT-103	TRB	productive	Musmus TRBV29*01 F	Musmus TRBJ2-3*01 F	Musmus TRBD2*01 F	DMKVTQMPRYLIKRMGENVLLECGQDMSH.......ETMYWYRQDPGLGLQLIYISYD....VDSNSEGDIP.KGYRVSRK.KREHFSLILDSAKTNQTSVYFCASSLRLGGAETLYFGSGTRLTVL		DMKVTQMPRYLIKRMGENVLLECGQDMSH.......ETMYWYRQDPGLGLQLIYISYD....VDSNSEGDIP.KGYRVSRK.KREHFSLILDSAKTNQTSVYFCASSL	DMKVTQMPRYLIKRMGENVLLECGQD	MSH.......ET	MYWYRQDPGLGLQLIYI	SYD....VDS	NSEGDIP.KGYRVSRK.KREHFSLILDSAKTNQTSVYFC	ASSLRLGGAETLY	CASSLRLGGAETLYF	AETLYFGSGTRLTVL	FGSGTRLTVL	TTC	Cluster4	--ASS---L---RLG----GAETLY-
HKTCYBBXY_2_IDT-DUI-NXT-106	TRB	productive	Musmus TRBV13-2*01 F	Musmus TRBJ1-1*01 F, or Musmus TRBJ1-1*02 (F)	Musmus TRBD1*01 F	EAAVTQSPRNKVAVTGGKVTLSCNQTNNH.......NNMYWYRQDTGHGLRLIHYSYG....AGSTEKGDIP.DGYKASRP.SQENFSLILELATPSQTSVYFCASGDVGTVEVFFGKGTRLTVV		EAAVTQSPRNKVAVTGGKVTLSCNQTNNH.......NNMYWYRQDTGHGLRLIHYSYG....AGSTEKGDIP.DGYKASRP.SQENFSLILELATPSQTSVYFCASGD	EAAVTQSPRNKVAVTGGKVTLSCNQT	NNH.......NN	MYWYRQDTGHGLRLIHY	SYG....AGS	TEKGDIP.DGYKASRP.SQENFSLILELATPSQTSVYFC	ASGDVGTVEVF	CASGDVGTVEVFF	EVFFGKGTRLTVV	FGKGTRLTVV	TTC	Cluster5	--ASG---D---------VGTVEVF-
HKTCYBBXY_2_IDT-DUI-NXT-109	TRB	productive	Musmus TRBV13-2*01 F	Musmus TRBJ1-3*01 F	Musmus TRBD1*01 F	EAAVTQSPRNKVAVTGGKVTLSCNQTNNH.......NNMYWYRQDTGHGLRLIHYSYG....AGSTEKGDIP.DGYKASRP.SQENFSLILELATPSQTSVYFCASGDGTGGAGSGNTLYFGEGSRLIVV		EAAVTQSPRNKVAVTGGKVTLSCNQTNNH.......NNMYWYRQDTGHGLRLIHYSYG....AGSTEKGDIP.DGYKASRP.SQENFSLILELATPSQTSVYFCASG	EAAVTQSPRNKVAVTGGKVTLSCNQT	NNH.......NN	MYWYRQDTGHGLRLIHY	SYG....AGS	TEKGDIP.DGYKASRP.SQENFSLILELATPSQTSVYFC	ASGDGTGGAGSGNTLY	CASGDGTGGAGSGNTLYF	SGNTLYFGEGSRLIVV	FGEGSRLIVV	CTL	Cluster2	--ASG-------DGTGGAGSGNTLY-
HKTCYBBXY_2_IDT-DUI-NXT-11	TRB	productive	Musmus TRBV13-2*01 F	Musmus TRBJ2-7*01 F	Musmus TRBD1*01 F	EAAVTQSPRNKVAVTGGKVTLSCNQTNNH.......NNMYWYRQDTGHGLRLIHYSYG....AGSTEKGDIP.DGYKASRP.SQENFSLILELATPSQTSVYFCASGGGQGSYEQYFGPGTRLTVL		EAAVTQSPRNKVAVTGGKVTLSCNQTNNH.......NNMYWYRQDTGHGLRLIHYSYG....AGSTEKGDIP.DGYKASRP.SQENFSLILELATPSQTSVYFCASG	EAAVTQSPRNKVAVTGGKVTLSCNQT	NNH.......NN	MYWYRQDTGHGLRLIHY	SYG....AGS	TEKGDIP.DGYKASRP.SQENFSLILELATPSQTSVYFC	ASGGGQGSYEQY	CASGGGQGSYEQYF	SYEQYFGPGTRLTVL	FGPGTRLTVL	TTC	Cluster4	--ASG--------GG---QGSYEQY-
HKTCYBBXY_2_IDT-DUI-NXT-110	TRB	productive	Musmus TRBV17*01 F	Musmus TRBJ1-2*01 F	Musmus TRBD1*01 F	DTTVKQNPRYKLARVGKPVNLICSQTMNH.......DTMYWYQKKPNQAPKLLLFYYD....KILNREADTF.EKFQSSRP.NNSFCSLYIGSAGLEYSAMYLCASSRVQGRGSNSDYTFGSGTRLLVI		DTTVKQNPRYKLARVGKPVNLICSQTMNH.......DTMYWYQKKPNQAPKLLLFYYD....KILNREADTF.EKFQSSRP.NNSFCSLYIGSAGLEYSAMYLCASSR	DTTVKQNPRYKLARVGKPVNLICSQT	MNH.......DT	MYWYQKKPNQAPKLLLF	YYD....KIL	NREADTF.EKFQSSRP.NNSFCSLYIGSAGLEYSAMYLC	ASSRVQGRGSNSDYT	CASSRVQGRGSNSDYTF	NSDYTFGSGTRLLVI	FGSGTRLLVI	CTL	Cluster4	--ASSRVQG---------RGSNSDYT
HKTCYBBXY_2_IDT-DUI-NXT-111	TRB	productive	Musmus TRBV13-2*01 F	Musmus TRBJ2-7*01 F		EAAVTQSPRNKVAVTGGKVTLSCNQTNNH.......NNMYWYRQDTGHGLRLIHYSYG....AGSTEKGDIP.DGYKASRP.SQENFSLILELATPSQTSVYFCASGDEQYFGPGTRLTVL		EAAVTQSPRNKVAVTGGKVTLSCNQTNNH.......NNMYWYRQDTGHGLRLIHYSYG....AGSTEKGDIP.DGYKASRP.SQENFSLILELATPSQTSVYFCASGD	EAAVTQSPRNKVAVTGGKVTLSCNQT	NNH.......NN	MYWYRQDTGHGLRLIHY	SYG....AGS	TEKGDIP.DGYKASRP.SQENFSLILELATPSQTSVYFC	ASGDEQY	CASGDEQYF	QYFGPGTRLTVL	FGPGTRLTVL	CTL	Cluster2	--ASG---D-------------EQY-
HKTCYBBXY_2_IDT-DUI-NXT-112	TRB	productive	Musmus TRBV13-1*02 F	Musmus TRBJ1-5*01 F	Musmus TRBD1*01 F	EAAVTQSPRNKVTVTGGNVTLSCRQTNSH.......NYMYWYRQDTGHGLRLIHYSYG....AGNLQIGDVP.DGYKATRT.TQEDFFLLLELASPSQTSLYFCASSDEQNQAPLFGEGTRLSVL		EAAVTQSPRNKVTVTGGNVTLSCRQTNSH.......NYMYWYRQDTGHGLRLIHYSYG....AGNLQIGDVP.DGYKATRT.TQEDFFLLLELASPSQTSLYFCASSD	EAAVTQSPRNKVTVTGGNVTLSCRQT	NSH.......NY	MYWYRQDTGHGLRLIHY	SYG....AGN	LQIGDVP.DGYKATRT.TQEDFFLLLELASPSQTSLYFC	ASSDEQNQAPL	CASSDEQNQAPLF	NQAPLFGEGTRLSVL	FGEGTRLSVL	CTL	Cluster2	--ASS---D---------EQNQAPL-
HKTCYBBXY_2_IDT-DUI-NXT-113	TRB	productive	Musmus TRBV29*01 F	Musmus TRBJ2-4*01 F	Musmus TRBD1*01 F	DMKVTQMPRYLIKRMGENVLLECGQDMSH.......ETMYWYRQDPGLGLQLIYISYD....VDSNSEGDIP.KGYRVSRK.KREHFSLILDSAKTNQTSVYFCASSSGQENTLYFGAGTRLSVL		DMKVTQMPRYLIKRMGENVLLECGQDMSH.......ETMYWYRQDPGLGLQLIYISYD....VDSNSEGDIP.KGYRVSRK.KREHFSLILDSAKTNQTSVYFCASS	DMKVTQMPRYLIKRMGENVLLECGQD	MSH.......ET	MYWYRQDPGLGLQLIYI	SYD....VDS	NSEGDIP.KGYRVSRK.KREHFSLILDSAKTNQTSVYFC	ASSSGQENTLY	CASSSGQENTLYF	NTLYFGAGTRLSVL	FGAGTRLSVL	CTL	Cluster2	--ASS---S---------GQENTLY-
HKTCYBBXY_2_IDT-DUI-NXT-114	TRB	productive	Musmus TRBV13-2*01 F	Musmus TRBJ1-4*02 F	Musmus TRBD1*01 F	EAAVTQSPRNKVAVTGGKVTLSCNQTNNH.......NNMYWYRQDTGHGLRLIHYSYG....AGSTEKGDIP.DGYKASRP.SQENFSLILELATPSQTSVYFCASGDSLSNERLFFGHGTKLSVL		EAAVTQSPRNKVAVTGGKVTLSCNQTNNH.......NNMYWYRQDTGHGLRLIHYSYG....AGSTEKGDIP.DGYKASRP.SQENFSLILELATPSQTSVYFCASG	EAAVTQSPRNKVAVTGGKVTLSCNQT	NNH.......NN	MYWYRQDTGHGLRLIHY	SYG....AGS	TEKGDIP.DGYKASRP.SQENFSLILELATPSQTSVYFC	ASGDSLSNERLF	CASGDSLSNERLFF	SNERLFFGHGTKLSVL	FGHGTKLSVL	CTL	Cluster2	--ASG---DS--------LSNERLF-
HKTCYBBXY_2_IDT-DUI-NXT-115	TRB	productive	Musmus TRBV13-2*01 F	Musmus TRBJ2-7*01 F	Musmus TRBD1*01 F	EAAVTQSPRNKVAVTGGKVTLSCNQTNNH.......NNMYWYRQDTGHGLRLIHYSYG....AGSTEKGDIP.DGYKASRP.SQENFSLILELATPSQTSVYFCASGDARVSSYEQYFGPGTRLTVL		EAAVTQSPRNKVAVTGGKVTLSCNQTNNH.......NNMYWYRQDTGHGLRLIHYSYG....AGSTEKGDIP.DGYKASRP.SQENFSLILELATPSQTSVYFCASGD	EAAVTQSPRNKVAVTGGKVTLSCNQT	NNH.......NN	MYWYRQDTGHGLRLIHY	SYG....AGS	TEKGDIP.DGYKASRP.SQENFSLILELATPSQTSVYFC	ASGDARVSSYEQY	CASGDARVSSYEQYF	SYEQYFGPGTRLTVL	FGPGTRLTVL	TTC	Cluster5	--ASG---DAR-------VSSYEQY-
HKTCYBBXY_2_IDT-DUI-NXT-116	TRB	productive	Musmus TRBV1*01 F	Musmus TRBJ2-3*01 F	Musmus TRBD1*01 F	VTLLEQNPRWRLVPRGQAVNLRCILKNSQ......YPWMSWYQQDLQKQLQWLFTLRS....PGDKEVKSLPGADYLATRV.TDTELRLQVANMS..QGRTLYCTCSADQGSAETLYFGSGTRLTVL		VTLLEQNPRWRLVPRGQAVNLRCILKNSQ......YPWMSWYQQDLQKQLQWLFTLRS....PGDKEVKSLPGADYLATRV.TDTELRLQVANMS..QGRTLYCTCSA	VTLLEQNPRWRLVPRGQAVNLRCILK	NSQ......YPW	MSWYQQDLQKQLQWLFT	LRS....PGD	KEVKSLPGADYLATRV.TDTELRLQVANMS..QGRTLYC	TCSADQGSAETLY	CTCSADQGSAETLYF	SAETLYFGSGTRLTVL	FGSGTRLTVL	TTC	Cluster4	-TCSA---DQ--------GSAETLY-
HKTCYBBXY_2_IDT-DUI-NXT-117	TRB	productive	Musmus TRBV13-2*01 F	Musmus TRBJ1-3*01 F	Musmus TRBD1*01 F	EAAVTQSPRNKVAVTGGKVTLSCNQTNNH.......NNMYWYRQDTGHGLRLIHYSYG....AGSTEKGDIP.DGYKASRP.SQENFSLILELATPSQTSVYFCASGDPGEGGNTLYFGEGSRLIVV		EAAVTQSPRNKVAVTGGKVTLSCNQTNNH.......NNMYWYRQDTGHGLRLIHYSYG....AGSTEKGDIP.DGYKASRP.SQENFSLILELATPSQTSVYFCASGD	EAAVTQSPRNKVAVTGGKVTLSCNQT	NNH.......NN	MYWYRQDTGHGLRLIHY	SYG....AGS	TEKGDIP.DGYKASRP.SQENFSLILELATPSQTSVYFC	ASGDPGEGGNTLY	CASGDPGEGGNTLYF	GNTLYFGEGSRLIVV	FGEGSRLIVV	TTC	Cluster4	--ASG---D---PGE----GGNTLY-
HKTCYBBXY_2_IDT-DUI-NXT-118	TRB	productive	Musmus TRBV13-2*01 F	Musmus TRBJ2-1*01 F	Musmus TRBD2*01 F	EAAVTQSPRNKVAVTGGKVTLSCNQTNNH.......NNMYWYRQDTGHGLRLIHYSYG....AGSTEKGDIP.DGYKASRP.SQENFSLILELATPSQTSVYFCASGAGGDAEQFFGPGTRLTVL		EAAVTQSPRNKVAVTGGKVTLSCNQTNNH.......NNMYWYRQDTGHGLRLIHYSYG....AGSTEKGDIP.DGYKASRP.SQENFSLILELATPSQTSVYFCASG	EAAVTQSPRNKVAVTGGKVTLSCNQT	NNH.......NN	MYWYRQDTGHGLRLIHY	SYG....AGS	TEKGDIP.DGYKASRP.SQENFSLILELATPSQTSVYFC	ASGAGGDAEQF	CASGAGGDAEQFF	AEQFFGPGTRLTVL	FGPGTRLTVL	TTC	Cluster5	--ASG------------AGGDAEQF-
HKTCYBBXY_2_IDT-DUI-NXT-12	TRB	productive	Musmus TRBV13-2*01 F	Musmus TRBJ2-7*01 F	Musmus TRBD2*01 F	EAAVTQSPRNKVAVTGGKVTLSCNQTNNH.......NNMYWYRQDTGHGLRLIHYSYG....AGSTEKGDIP.DGYKASRP.SQENFSLILELATPSQTSVYFCASGDPTGGYEQYFGPGTRLTVL		EAAVTQSPRNKVAVTGGKVTLSCNQTNNH.......NNMYWYRQDTGHGLRLIHYSYG....AGSTEKGDIP.DGYKASRP.SQENFSLILELATPSQTSVYFCASG	EAAVTQSPRNKVAVTGGKVTLSCNQT	NNH.......NN	MYWYRQDTGHGLRLIHY	SYG....AGS	TEKGDIP.DGYKASRP.SQENFSLILELATPSQTSVYFC	ASGDPTGGYEQY	CASGDPTGGYEQYF	YEQYFGPGTRLTVL	FGPGTRLTVL	TTC	Cluster4	--ASG---DP--------TGGYEQY-
HKTCYBBXY_2_IDT-DUI-NXT-121	TRB	productive	Musmus TRBV13-2*01 F	Musmus TRBJ1-5*01 F	Musmus TRBD1*01 F	EAAVTQSPRNKVAVTGGKVTLSCNQTNNH.......NNMYWYRQDTGHGLRLIHYSYG....AGSTEKGDIP.DGYKASRP.SQENFSLILELATPSQTSVYFCASGDAKNQAPLFGEGTRLSVL		EAAVTQSPRNKVAVTGGKVTLSCNQTNNH.......NNMYWYRQDTGHGLRLIHYSYG....AGSTEKGDIP.DGYKASRP.SQENFSLILELATPSQTSVYFCASGD	EAAVTQSPRNKVAVTGGKVTLSCNQT	NNH.......NN	MYWYRQDTGHGLRLIHY	SYG....AGS	TEKGDIP.DGYKASRP.SQENFSLILELATPSQTSVYFC	ASGDAKNQAPL	CASGDAKNQAPLF	NQAPLFGEGTRLSVL	FGEGTRLSVL	CTL	Cluster2	--ASG---D---------AKNQAPL-
HKTCYBBXY_2_IDT-DUI-NXT-122	TRB	productive	Musmus TRBV29*01 F	Musmus TRBJ2-5*01 F	Musmus TRBD1*01 F	DMKVTQMPRYLIKRMGENVLLECGQDMSH.......ETMYWYRQDPGLGLQLIYISYD....VDSNSEGDIP.KGYRVSRK.KREHFSLILDSAKTNQTSVYFCASSTGHNQDTQYFGPGTRLLVL		DMKVTQMPRYLIKRMGENVLLECGQDMSH.......ETMYWYRQDPGLGLQLIYISYD....VDSNSEGDIP.KGYRVSRK.KREHFSLILDSAKTNQTSVYFCASS	DMKVTQMPRYLIKRMGENVLLECGQD	MSH.......ET	MYWYRQDPGLGLQLIYI	SYD....VDS	NSEGDIP.KGYRVSRK.KREHFSLILDSAKTNQTSVYFC	ASSTGHNQDTQY	CASSTGHNQDTQYF	NQDTQYFGPGTRLLVL	FGPGTRLLVL	CTL	Cluster2	ASSTG-------------HNQDTQY-
HKTCYBBXY_2_IDT-DUI-NXT-123	TRB	productive	Musmus TRBV13-3*01 F	Musmus TRBJ1-1*01 F, or Musmus TRBJ1-1*02 (F)	Musmus TRBD1*01 F	EAAVTQSPRSKVAVTGGKVTLSCHQTNNH.......DYMYWYRQDTGHGLRLIHYSYV....ADSTEKGDIP.DGYKASRP.SQENFSLILELASLSQTAVYFCASSDGTGGPEVFFGKGTRLTVV		EAAVTQSPRSKVAVTGGKVTLSCHQTNNH.......DYMYWYRQDTGHGLRLIHYSYV....ADSTEKGDIP.DGYKASRP.SQENFSLILELASLSQTAVYFCASSD	EAAVTQSPRSKVAVTGGKVTLSCHQT	NNH.......DY	MYWYRQDTGHGLRLIHY	SYV....ADS	TEKGDIP.DGYKASRP.SQENFSLILELASLSQTAVYFC	ASSDGTGGPEVF	CASSDGTGGPEVFF	EVFFGKGTRLTVV	FGKGTRLTVV	CTL	Cluster2	--ASS-----D---G---TGGPEVF-
HKTCYBBXY_2_IDT-DUI-NXT-124	TRB	productive	Musmus TRBV29*01 F	Musmus TRBJ2-2*01 F	Musmus TRBD1*01 F	DMKVTQMPRYLIKRMGENVLLECGQDMSH.......ETMYWYRQDPGLGLQLIYISYD....VDSNSEGDIP.KGYRVSRK.KREHFSLILDSAKTNQTSVYFCASSLLAGGTGQLYFGEGSKLTVL		DMKVTQMPRYLIKRMGENVLLECGQDMSH.......ETMYWYRQDPGLGLQLIYISYD....VDSNSEGDIP.KGYRVSRK.KREHFSLILDSAKTNQTSVYFCASSL	DMKVTQMPRYLIKRMGENVLLECGQD	MSH.......ET	MYWYRQDPGLGLQLIYI	SYD....VDS	NSEGDIP.KGYRVSRK.KREHFSLILDSAKTNQTSVYFC	ASSLLAGGTGQLY	CASSLLAGGTGQLYF	TGQLYFGEGSKLTVL	FGEGSKLTVL	CTL	Cluster2	--ASS-LLA---------GGTGQLY-
HKTCYBBXY_2_IDT-DUI-NXT-125	TRB	productive	Musmus TRBV13-2*01 F	Musmus TRBJ2-1*01 F	Musmus TRBD2*01 F	EAAVTQSPRNKVAVTGGKVTLSCNQTNNH.......NNMYWYRQDTGHGLRLIHYSYG....AGSTEKGDIP.DGYKASRP.SQENFSLILELATPSQTSVYFCASGDALGDNYAEQFFGPGTRLTVL		EAAVTQSPRNKVAVTGGKVTLSCNQTNNH.......NNMYWYRQDTGHGLRLIHYSYG....AGSTEKGDIP.DGYKASRP.SQENFSLILELATPSQTSVYFCASGD	EAAVTQSPRNKVAVTGGKVTLSCNQT	NNH.......NN	MYWYRQDTGHGLRLIHY	SYG....AGS	TEKGDIP.DGYKASRP.SQENFSLILELATPSQTSVYFC	ASGDALGDNYAEQF	CASGDALGDNYAEQFF	NYAEQFFGPGTRLTVL	FGPGTRLTVL	CTL	Cluster2	--ASG---DA---LG---DNYAEQF-
HKTCYBBXY_2_IDT-DUI-NXT-126	TRB	productive	Musmus TRBV29*01 F	Musmus TRBJ2-4*01 F	Musmus TRBD1*01 F	DMKVTQMPRYLIKRMGENVLLECGQDMSH.......ETMYWYRQDPGLGLQLIYISYD....VDSNSEGDIP.KGYRVSRK.KREHFSLILDSAKTNQTSVYFCASRPGSQNTLYFGAGTRLSVL		DMKVTQMPRYLIKRMGENVLLECGQDMSH.......ETMYWYRQDPGLGLQLIYISYD....VDSNSEGDIP.KGYRVSRK.KREHFSLILDSAKTNQTSVYFCAS	DMKVTQMPRYLIKRMGENVLLECGQD	MSH.......ET	MYWYRQDPGLGLQLIYI	SYD....VDS	NSEGDIP.KGYRVSRK.KREHFSLILDSAKTNQTSVYFC	ASRPGSQNTLY	CASRPGSQNTLYF	SQNTLYFGAGTRLSVL	FGAGTRLSVL	CTL	Cluster4	--ASR---P---------GSQNTLY-
HKTCYBBXY_2_IDT-DUI-NXT-127	TRB	productive	Musmus TRBV29*01 F	Musmus TRBJ2-4*01 F	Musmus TRBD1*01 F	DMKVTQMPRYLIKRMGENVLLECGQDMSH.......ETMYWYRQDPGLGLQLIYISYD....VDSNSEGDIP.KGYRVSRK.KREHFSLILDSAKTNQTSVYFCASSLLASQNTLYFGAGTRLSVL		DMKVTQMPRYLIKRMGENVLLECGQDMSH.......ETMYWYRQDPGLGLQLIYISYD....VDSNSEGDIP.KGYRVSRK.KREHFSLILDSAKTNQTSVYFCASSL	DMKVTQMPRYLIKRMGENVLLECGQD	MSH.......ET	MYWYRQDPGLGLQLIYI	SYD....VDS	NSEGDIP.KGYRVSRK.KREHFSLILDSAKTNQTSVYFC	ASSLLASQNTLY	CASSLLASQNTLYF	SQNTLYFGAGTRLSVL	FGAGTRLSVL	TTC	Cluster4	--ASS-----------LLASQNTLY-
HKTCYBBXY_2_IDT-DUI-NXT-128	TRB	productive	Musmus TRBV13-2*01 F	Musmus TRBJ2-7*01 F	Musmus TRBD1*01 F	EAAVTQSPRNKVAVTGGKVTLSCNQTNNH.......NNMYWYRQDTGHGLRLIHYSYG....AGSTEKGDIP.DGYKASRP.SQENFSLILELATPSQTSVYFCASGDRQGGEQYFGPGTRLTVL		EAAVTQSPRNKVAVTGGKVTLSCNQTNNH.......NNMYWYRQDTGHGLRLIHYSYG....AGSTEKGDIP.DGYKASRP.SQENFSLILELATPSQTSVYFCASGD	EAAVTQSPRNKVAVTGGKVTLSCNQT	NNH.......NN	MYWYRQDTGHGLRLIHY	SYG....AGS	TEKGDIP.DGYKASRP.SQENFSLILELATPSQTSVYFC	ASGDRQGGEQY	CASGDRQGGEQYF	EQYFGPGTRLTVL	FGPGTRLTVL	TTC	Cluster4	--ASG---D---------RQGGEQY-
HKTCYBBXY_2_IDT-DUI-NXT-130	TRB	productive	Musmus TRBV29*01 F	Musmus TRBJ1-3*01 F	Musmus TRBD1*01 F	DMKVTQMPRYLIKRMGENVLLECGQDMSH.......ETMYWYRQDPGLGLQLIYISYD....VDSNSEGDIP.KGYRVSRK.KREHFSLILDSAKTNQTSVYFCASRDISGNTLYFGEGSRLIVV		DMKVTQMPRYLIKRMGENVLLECGQDMSH.......ETMYWYRQDPGLGLQLIYISYD....VDSNSEGDIP.KGYRVSRK.KREHFSLILDSAKTNQTSVYFCAS	DMKVTQMPRYLIKRMGENVLLECGQD	MSH.......ET	MYWYRQDPGLGLQLIYI	SYD....VDS	NSEGDIP.KGYRVSRK.KREHFSLILDSAKTNQTSVYFC	ASRDISGNTLY	CASRDISGNTLYF	SGNTLYFGEGSRLIVV	FGEGSRLIVV	TTC	Cluster4	--ASR---D---------ISGNTLY-
HKTCYBBXY_2_IDT-DUI-NXT-132	TRB	productive	Musmus TRBV13-2*01 F	Musmus TRBJ2-7*01 F	Musmus TRBD1*01 F	EAAVTQSPRNKVAVTGGKVTLSCNQTNNH.......NNMYWYRQDTGHGLRLIHYSYG....AGSTEKGDIP.DGYKASRP.SQENFSLILELATPSQTSVYFCASGAGHKSYEQYFGPGTRLTVL		EAAVTQSPRNKVAVTGGKVTLSCNQTNNH.......NNMYWYRQDTGHGLRLIHYSYG....AGSTEKGDIP.DGYKASRP.SQENFSLILELATPSQTSVYFCASG	EAAVTQSPRNKVAVTGGKVTLSCNQT	NNH.......NN	MYWYRQDTGHGLRLIHY	SYG....AGS	TEKGDIP.DGYKASRP.SQENFSLILELATPSQTSVYFC	ASGAGHKSYEQY	CASGAGHKSYEQYF	SYEQYFGPGTRLTVL	FGPGTRLTVL	TTC	Cluster2	--ASG---A-----G---HKSYEQY-
HKTCYBBXY_2_IDT-DUI-NXT-135	TRB	productive	Musmus TRBV13-2*01 F	Musmus TRBJ2-5*01 F	Musmus TRBD2*01 F	EAAVTQSPRNKVAVTGGKVTLSCNQTNNH.......NNMYWYRQDTGHGLRLIHYSYG....AGSTEKGDIP.DGYKASRP.SQENFSLILELATPSQTSVYFCASGARLGGLDTQYFGPGTRLLVL		EAAVTQSPRNKVAVTGGKVTLSCNQTNNH.......NNMYWYRQDTGHGLRLIHYSYG....AGSTEKGDIP.DGYKASRP.SQENFSLILELATPSQTSVYFCASG	EAAVTQSPRNKVAVTGGKVTLSCNQT	NNH.......NN	MYWYRQDTGHGLRLIHY	SYG....AGS	TEKGDIP.DGYKASRP.SQENFSLILELATPSQTSVYFC	ASGARLGGLDTQY	CASGARLGGLDTQYF	DTQYFGPGTRLLVL	FGPGTRLLVL	CTL	Cluster2	--ASG----------ARLGGLDTQY-
HKTCYBBXY_2_IDT-DUI-NXT-136	TRB	productive	Musmus TRBV4*01 F	Musmus TRBJ2-3*01 F	Musmus TRBD1*01 F	ETAVFQTPNYHVTQVGNEVSFNCKQTLGH.......DTMYWYKQDSKKLLKIMFSYNN....KQLIVNETVP.RRFSPQSS.DKAHLNLRIKSVEPEDSAVYLCASSYRDRGRRSAETLYFGSGTRLTVL		ETAVFQTPNYHVTQVGNEVSFNCKQTLGH.......DTMYWYKQDSKKLLKIMFSYNN....KQLIVNETVP.RRFSPQSS.DKAHLNLRIKSVEPEDSAVYLCASS	ETAVFQTPNYHVTQVGNEVSFNCKQT	LGH.......DT	MYWYKQDSKKLLKIMFS	YNN....KQL	IVNETVP.RRFSPQSS.DKAHLNLRIKSVEPEDSAVYLC	ASSYRDRGRRSAETLY	CASSYRDRGRRSAETLYF	SAETLYFGSGTRLTVL	FGSGTRLTVL	CTL	Cluster4	--ASS-------YRDRGRRSAETLY-
HKTCYBBXY_2_IDT-DUI-NXT-139	TRB	productive	Musmus TRBV29*01 F	Musmus TRBJ2-3*01 F	Musmus TRBD1*01 F	DMKVTQMPRYLIKRMGENVLLECGQDMSH.......ETMYWYRQDPGLGLQLIYISYD....VDSNSEGDIP.KGYRVSRK.KREHFSLILDSAKTNQTSVYFCASSFRTAETLYFGSGTRLTVL		DMKVTQMPRYLIKRMGENVLLECGQDMSH.......ETMYWYRQDPGLGLQLIYISYD....VDSNSEGDIP.KGYRVSRK.KREHFSLILDSAKTNQTSVYFCASS	DMKVTQMPRYLIKRMGENVLLECGQD	MSH.......ET	MYWYRQDPGLGLQLIYI	SYD....VDS	NSEGDIP.KGYRVSRK.KREHFSLILDSAKTNQTSVYFC	ASSFRTAETLY	CASSFRTAETLYF	AETLYFGSGTRLTVL	FGSGTRLTVL	TTC	Cluster4	--ASS------------FRTAETLY-
HKTCYBBXY_2_IDT-DUI-NXT-142	TRB	productive	Musmus TRBV1*01 F	Musmus TRBJ1-2*01 F	Musmus TRBD1*01 F	VTLLEQNPRWRLVPRGQAVNLRCILKNSQ......YPWMSWYQQDLQKQLQWLFTLRS....PGDKEVKSLPGADYLATRV.TDTELRLQVANMS..QGRTLYCTCSGDRGNSDYTFGSGTRLLVI		VTLLEQNPRWRLVPRGQAVNLRCILKNSQ......YPWMSWYQQDLQKQLQWLFTLRS....PGDKEVKSLPGADYLATRV.TDTELRLQVANMS..QGRTLYCTCS	VTLLEQNPRWRLVPRGQAVNLRCILK	NSQ......YPW	MSWYQQDLQKQLQWLFT	LRS....PGD	KEVKSLPGADYLATRV.TDTELRLQVANMS..QGRTLYC	TCSGDRGNSDYT	CTCSGDRGNSDYTF	NSDYTFGSGTRLLVI	FGSGTRLLVI	TTC	Cluster5	-TCSG-------------DRGNSDYT
HKTCYBBXY_2_IDT-DUI-NXT-144	TRB	productive	Musmus TRBV13-2*01 F	Musmus TRBJ2-1*01 F	Musmus TRBD2*01 F	EAAVTQSPRNKVAVTGGKVTLSCNQTNNH.......NNMYWYRQDTGHGLRLIHYSYG....AGSTEKGDIP.DGYKASRP.SQENFSLILELATPSQTSVYFCASGEGLGRAEQFFGPGTRLTVL		EAAVTQSPRNKVAVTGGKVTLSCNQTNNH.......NNMYWYRQDTGHGLRLIHYSYG....AGSTEKGDIP.DGYKASRP.SQENFSLILELATPSQTSVYFCASG	EAAVTQSPRNKVAVTGGKVTLSCNQT	NNH.......NN	MYWYRQDTGHGLRLIHY	SYG....AGS	TEKGDIP.DGYKASRP.SQENFSLILELATPSQTSVYFC	ASGEGLGRAEQF	CASGEGLGRAEQFF	AEQFFGPGTRLTVL	FGPGTRLTVL	TTC	Cluster4	--ASG---E-----G---LGRAEQF-
HKTCYBBXY_2_IDT-DUI-NXT-149	TRB	productive	Musmus TRBV29*01 F	Musmus TRBJ1-2*01 F	Musmus TRBD1*01 F	DMKVTQMPRYLIKRMGENVLLECGQDMSH.......ETMYWYRQDPGLGLQLIYISYD....VDSNSEGDIP.KGYRVSRK.KREHFSLILDSAKTNQTSVYFCASSLDRANSDYTFGSGTRLLVI		DMKVTQMPRYLIKRMGENVLLECGQDMSH.......ETMYWYRQDPGLGLQLIYISYD....VDSNSEGDIP.KGYRVSRK.KREHFSLILDSAKTNQTSVYFCASSL	DMKVTQMPRYLIKRMGENVLLECGQD	MSH.......ET	MYWYRQDPGLGLQLIYI	SYD....VDS	NSEGDIP.KGYRVSRK.KREHFSLILDSAKTNQTSVYFC	ASSLDRANSDYT	CASSLDRANSDYTF	NSDYTFGSGTRLLVI	FGSGTRLLVI	CTL	Cluster2	--ASS------------LDRANSDYT
HKTCYBBXY_2_IDT-DUI-NXT-15	TRB	productive	Musmus TRBV13-2*01 F	Musmus TRBJ2-7*01 F	Musmus TRBD2*01 F	EAAVTQSPRNKVAVTGGKVTLSCNQTNNH.......NNMYWYRQDTGHGLRLIHYSYG....AGSTEKGDIP.DGYKASRP.SQENFSLILELATPSQTSVYFCASGEWTGGAREQYFGPGTRLTVL		EAAVTQSPRNKVAVTGGKVTLSCNQTNNH.......NNMYWYRQDTGHGLRLIHYSYG....AGSTEKGDIP.DGYKASRP.SQENFSLILELATPSQTSVYFCASG	EAAVTQSPRNKVAVTGGKVTLSCNQT	NNH.......NN	MYWYRQDTGHGLRLIHY	SYG....AGS	TEKGDIP.DGYKASRP.SQENFSLILELATPSQTSVYFC	ASGEWTGGAREQY	CASGEWTGGAREQYF	EQYFGPGTRLTVL	FGPGTRLTVL	CTL	Cluster2	--ASG---E----WT---GGAREQY-
HKTCYBBXY_2_IDT-DUI-NXT-150	TRB	productive	Musmus TRBV13-2*01 F	Musmus TRBJ1-5*01 F	Musmus TRBD1*01 F	EAAVTQSPRNKVAVTGGKVTLSCNQTNNH.......NNMYWYRQDTGHGLRLIHYSYG....AGSTEKGDIP.DGYKASRP.SQENFSLILELATPSQTSVYFCASGDNNNQAPLFGEGTRLSVL		EAAVTQSPRNKVAVTGGKVTLSCNQTNNH.......NNMYWYRQDTGHGLRLIHYSYG....AGSTEKGDIP.DGYKASRP.SQENFSLILELATPSQTSVYFCASG	EAAVTQSPRNKVAVTGGKVTLSCNQT	NNH.......NN	MYWYRQDTGHGLRLIHY	SYG....AGS	TEKGDIP.DGYKASRP.SQENFSLILELATPSQTSVYFC	ASGDNNNQAPL	CASGDNNNQAPLF	NNQAPLFGEGTRLSVL	FGEGTRLSVL	CTL	Cluster2	--ASG---D---------NNNQAPL-
HKTCYBBXY_2_IDT-DUI-NXT-153	TRB	productive	Musmus TRBV13-2*01 F	Musmus TRBJ1-4*02 F	Musmus TRBD1*01 F	EAAVTQSPRNKVAVTGGKVTLSCNQTNNH.......NNMYWYRQDTGHGLRLIHYSYG....AGSTEKGDIP.DGYKASRP.SQENFSLILELATPSQTSVYFCASGPGISNERLFFGHGTKLSVL		EAAVTQSPRNKVAVTGGKVTLSCNQTNNH.......NNMYWYRQDTGHGLRLIHYSYG....AGSTEKGDIP.DGYKASRP.SQENFSLILELATPSQTSVYFCAS	EAAVTQSPRNKVAVTGGKVTLSCNQT	NNH.......NN	MYWYRQDTGHGLRLIHY	SYG....AGS	TEKGDIP.DGYKASRP.SQENFSLILELATPSQTSVYFC	ASGPGISNERLF	CASGPGISNERLFF	SNERLFFGHGTKLSVL	FGHGTKLSVL	TTC	Cluster4	--ASG-----------PGISNERLF-
HKTCYBBXY_2_IDT-DUI-NXT-155	TRB	productive	Musmus TRBV13-2*01 F	Musmus TRBJ2-5*01 F	Musmus TRBD2*01 F	EAAVTQSPRNKVAVTGGKVTLSCNQTNNH.......NNMYWYRQDTGHGLRLIHYSYG....AGSTEKGDIP.DGYKASRP.SQENFSLILELATPSQTSVYFCASGDLTGDQDTQYFGPGTRLLVL		EAAVTQSPRNKVAVTGGKVTLSCNQTNNH.......NNMYWYRQDTGHGLRLIHYSYG....AGSTEKGDIP.DGYKASRP.SQENFSLILELATPSQTSVYFCASGD	EAAVTQSPRNKVAVTGGKVTLSCNQT	NNH.......NN	MYWYRQDTGHGLRLIHY	SYG....AGS	TEKGDIP.DGYKASRP.SQENFSLILELATPSQTSVYFC	ASGDLTGDQDTQY	CASGDLTGDQDTQYF	QDTQYFGPGTRLLVL	FGPGTRLLVL	TTC	Cluster4	--ASG-DLT---------GDQDTQY-
HKTCYBBXY_2_IDT-DUI-NXT-157	TRB	productive	Musmus TRBV29*01 F	Musmus TRBJ2-7*01 F	Musmus TRBD1*01 F	DMKVTQMPRYLIKRMGENVLLECGQDMSH.......ETMYWYRQDPGLGLQLIYISYD....VDSNSEGDIP.KGYRVSRK.KREHFSLILDSAKTNQTSVYFCASQGTYEQYFGPGTRLTVL		DMKVTQMPRYLIKRMGENVLLECGQDMSH.......ETMYWYRQDPGLGLQLIYISYD....VDSNSEGDIP.KGYRVSRK.KREHFSLILDSAKTNQTSVYFCAS	DMKVTQMPRYLIKRMGENVLLECGQD	MSH.......ET	MYWYRQDPGLGLQLIYI	SYD....VDS	NSEGDIP.KGYRVSRK.KREHFSLILDSAKTNQTSVYFC	ASQGTYEQY	CASQGTYEQYF	YEQYFGPGTRLTVL	FGPGTRLTVL	CTL	Cluster2	--ASQ--------------GTYEQY-
HKTCYBBXY_2_IDT-DUI-NXT-158	TRB	productive	Musmus TRBV13-1*02 F	Musmus TRBJ1-5*01 F	Musmus TRBD1*01 F	EAAVTQSPRNKVTVTGGNVTLSCRQTNSH.......NYMYWYRQDTGHGLRLIHYSYG....AGNLQIGDVP.DGYKATRT.TQEDFFLLLELASPSQTSLYFCASSDHRVEAPLFGEGTRLSVL		EAAVTQSPRNKVTVTGGNVTLSCRQTNSH.......NYMYWYRQDTGHGLRLIHYSYG....AGNLQIGDVP.DGYKATRT.TQEDFFLLLELASPSQTSLYFCASSD	EAAVTQSPRNKVTVTGGNVTLSCRQT	NSH.......NY	MYWYRQDTGHGLRLIHY	SYG....AGN	LQIGDVP.DGYKATRT.TQEDFFLLLELASPSQTSLYFC	ASSDHRVEAPL	CASSDHRVEAPLF	APLFGEGTRLSVL	FGEGTRLSVL	CTL	Cluster2	--ASS---D---------HRVEAPL-
HKTCYBBXY_2_IDT-DUI-NXT-16	TRB	productive	Musmus TRBV13-2*01 F	Musmus TRBJ2-4*01 F	Musmus TRBD2*01 F	EAAVTQSPRNKVAVTGGKVTLSCNQTNNH.......NNMYWYRQDTGHGLRLIHYSYG....AGSTEKGDIP.DGYKASRP.SQENFSLILELATPSQTSVYFCASGDAGGSQNTLYFGAGTRLSVL		EAAVTQSPRNKVAVTGGKVTLSCNQTNNH.......NNMYWYRQDTGHGLRLIHYSYG....AGSTEKGDIP.DGYKASRP.SQENFSLILELATPSQTSVYFCASGD	EAAVTQSPRNKVAVTGGKVTLSCNQT	NNH.......NN	MYWYRQDTGHGLRLIHY	SYG....AGS	TEKGDIP.DGYKASRP.SQENFSLILELATPSQTSVYFC	ASGDAGGSQNTLY	CASGDAGGSQNTLYF	SQNTLYFGAGTRLSVL	FGAGTRLSVL	CTL	Cluster2	--ASG---DAG-------GSQNTLY-
HKTCYBBXY_2_IDT-DUI-NXT-161	TRB	productive	Musmus TRBV13-2*01 F	Musmus TRBJ2-4*01 F	Musmus TRBD2*01 F	EAAVTQSPRNKVAVTGGKVTLSCNQTNNH.......NNMYWYRQDTGHGLRLIHYSYG....AGSTEKGDIP.DGYKASRP.SQENFSLILELATPSQTSVYFCASANAGTGDSQNTLYFGAGTRLSVL		EAAVTQSPRNKVAVTGGKVTLSCNQTNNH.......NNMYWYRQDTGHGLRLIHYSYG....AGSTEKGDIP.DGYKASRP.SQENFSLILELATPSQTSVYFCAS	EAAVTQSPRNKVAVTGGKVTLSCNQT	NNH.......NN	MYWYRQDTGHGLRLIHY	SYG....AGS	TEKGDIP.DGYKASRP.SQENFSLILELATPSQTSVYFC	ASANAGTGDSQNTLY	CASANAGTGDSQNTLYF	SQNTLYFGAGTRLSVL	FGAGTRLSVL	CTL	Cluster2	--ASA-----NAGTG---DSQNTLY-
HKTCYBBXY_2_IDT-DUI-NXT-162	TRB	productive	Musmus TRBV13-2*01 F	Musmus TRBJ2-7*01 F	Musmus TRBD1*01 F	EAAVTQSPRNKVAVTGGKVTLSCNQTNNH.......NNMYWYRQDTGHGLRLIHYSYG....AGSTEKGDIP.DGYKASRP.SQENFSLILELATPSQTSVYFCASGGQASSYEQYFGPGTRLTVL		EAAVTQSPRNKVAVTGGKVTLSCNQTNNH.......NNMYWYRQDTGHGLRLIHYSYG....AGSTEKGDIP.DGYKASRP.SQENFSLILELATPSQTSVYFCAS	EAAVTQSPRNKVAVTGGKVTLSCNQT	NNH.......NN	MYWYRQDTGHGLRLIHY	SYG....AGS	TEKGDIP.DGYKASRP.SQENFSLILELATPSQTSVYFC	ASGGQASSYEQY	CASGGQASSYEQYF	SYEQYFGPGTRLTVL	FGPGTRLTVL	CTL	Cluster4	--ASG---G-----Q---ASSYEQY-
HKTCYBBXY_2_IDT-DUI-NXT-164	TRB	productive	Musmus TRBV13-2*01 F	Musmus TRBJ2-5*01 F	Musmus TRBD2*01 F	EAAVTQSPRNKVAVTGGKVTLSCNQTNNH.......NNMYWYRQDTGHGLRLIHYSYG....AGSTEKGDIP.DGYKASRP.SQENFSLILELATPSQTSVYFCASGDALGGQDTQYFGPGTRLLVL		EAAVTQSPRNKVAVTGGKVTLSCNQTNNH.......NNMYWYRQDTGHGLRLIHYSYG....AGSTEKGDIP.DGYKASRP.SQENFSLILELATPSQTSVYFCASGD	EAAVTQSPRNKVAVTGGKVTLSCNQT	NNH.......NN	MYWYRQDTGHGLRLIHY	SYG....AGS	TEKGDIP.DGYKASRP.SQENFSLILELATPSQTSVYFC	ASGDALGGQDTQY	CASGDALGGQDTQYF	QDTQYFGPGTRLLVL	FGPGTRLLVL	TTC	Cluster4	--ASG---DAL-------GGQDTQY-
HKTCYBBXY_2_IDT-DUI-NXT-165	TRB	productive	Musmus TRBV13-2*01 F	Musmus TRBJ2-3*01 F	Musmus TRBD2*01 F	EAAVTQSPRNKVAVTGGKVTLSCNQTNNH.......NNMYWYRQDTGHGLRLIHYSYG....AGSTEKGDIP.DGYKASRP.SQENFSLILELATPSQTSVYFCASGDVGVSAETLYFGSGTRLTVL		EAAVTQSPRNKVAVTGGKVTLSCNQTNNH.......NNMYWYRQDTGHGLRLIHYSYG....AGSTEKGDIP.DGYKASRP.SQENFSLILELATPSQTSVYFCASGD	EAAVTQSPRNKVAVTGGKVTLSCNQT	NNH.......NN	MYWYRQDTGHGLRLIHY	SYG....AGS	TEKGDIP.DGYKASRP.SQENFSLILELATPSQTSVYFC	ASGDVGVSAETLY	CASGDVGVSAETLYF	SAETLYFGSGTRLTVL	FGSGTRLTVL	TTC	Cluster5	--ASG---DVG-------VSAETLY-
HKTCYBBXY_2_IDT-DUI-NXT-167	TRB	productive	Musmus TRBV4*01 F	Musmus TRBJ2-3*01 F	Musmus TRBD2*01 F	ETAVFQTPNYHVTQVGNEVSFNCKQTLGH.......DTMYWYKQDSKKLLKIMFSYNN....KQLIVNETVP.RRFSPQSS.DKAHLNLRIKSVEPEDSAVYLCASSPGLGSSAETLYFGSGTRLTVL		ETAVFQTPNYHVTQVGNEVSFNCKQTLGH.......DTMYWYKQDSKKLLKIMFSYNN....KQLIVNETVP.RRFSPQSS.DKAHLNLRIKSVEPEDSAVYLCASS	ETAVFQTPNYHVTQVGNEVSFNCKQT	LGH.......DT	MYWYKQDSKKLLKIMFS	YNN....KQL	IVNETVP.RRFSPQSS.DKAHLNLRIKSVEPEDSAVYLC	ASSPGLGSSAETLY	CASSPGLGSSAETLYF	SAETLYFGSGTRLTVL	FGSGTRLTVL	TTC	Cluster2	--ASS---P---GLG---SSAETLY-
HKTCYBBXY_2_IDT-DUI-NXT-169	TRB	productive	Musmus TRBV13-1*02 F	Musmus TRBJ2-1*01 F	Musmus TRBD1*01 F	EAAVTQSPRNKVTVTGGNVTLSCRQTNSH.......NYMYWYRQDTGHGLRLIHYSYG....AGNLQIGDVP.DGYKATRT.TQEDFFLLLELASPSQTSLYFCASSDGDNYAEQFFGPGTRLTVL		EAAVTQSPRNKVTVTGGNVTLSCRQTNSH.......NYMYWYRQDTGHGLRLIHYSYG....AGNLQIGDVP.DGYKATRT.TQEDFFLLLELASPSQTSLYFCASSD	EAAVTQSPRNKVTVTGGNVTLSCRQT	NSH.......NY	MYWYRQDTGHGLRLIHY	SYG....AGN	LQIGDVP.DGYKATRT.TQEDFFLLLELASPSQTSLYFC	ASSDGDNYAEQF	CASSDGDNYAEQFF	NYAEQFFGPGTRLTVL	FGPGTRLTVL	CTL	Cluster4	--ASS---D-----G---DNYAEQF-
HKTCYBBXY_2_IDT-DUI-NXT-170	TRB	productive	Musmus TRBV13-2*01 F	Musmus TRBJ2-5*01 F	Musmus TRBD1*01 F	EAAVTQSPRNKVAVTGGKVTLSCNQTNNH.......NNMYWYRQDTGHGLRLIHYSYG....AGSTEKGDIP.DGYKASRP.SQENFSLILELATPSQTSVYFCASGDAQDTQYFGPGTRLLVL		EAAVTQSPRNKVAVTGGKVTLSCNQTNNH.......NNMYWYRQDTGHGLRLIHYSYG....AGSTEKGDIP.DGYKASRP.SQENFSLILELATPSQTSVYFCASGD	EAAVTQSPRNKVAVTGGKVTLSCNQT	NNH.......NN	MYWYRQDTGHGLRLIHY	SYG....AGS	TEKGDIP.DGYKASRP.SQENFSLILELATPSQTSVYFC	ASGDAQDTQY	CASGDAQDTQYF	QDTQYFGPGTRLLVL	FGPGTRLLVL	CTL	Cluster2	--ASG-------------DAQDTQY-
HKTCYBBXY_2_IDT-DUI-NXT-171	TRB	productive	Musmus TRBV13-2*01 F	Musmus TRBJ1-5*01 F		EAAVTQSPRNKVAVTGGKVTLSCNQTNNH.......NNMYWYRQDTGHGLRLIHYSYG....AGSTEKGDIP.DGYKASRP.SQENFSLILELATPSQTSVYFCASGDAQAPLFGEGTRLSVL		EAAVTQSPRNKVAVTGGKVTLSCNQTNNH.......NNMYWYRQDTGHGLRLIHYSYG....AGSTEKGDIP.DGYKASRP.SQENFSLILELATPSQTSVYFCASGD	EAAVTQSPRNKVAVTGGKVTLSCNQT	NNH.......NN	MYWYRQDTGHGLRLIHY	SYG....AGS	TEKGDIP.DGYKASRP.SQENFSLILELATPSQTSVYFC	ASGDAQAPL	CASGDAQAPLF	QAPLFGEGTRLSVL	FGEGTRLSVL	CTL	Cluster2	--ASG--------------DAQAPL-
HKTCYBBXY_2_IDT-DUI-NXT-172	TRB	productive	Musmus TRBV5*01 F	Musmus TRBJ1-4*02 F	Musmus TRBD1*01 F	NTKITQSPRYLIL.GRANKSLECEQHLGH.......NAMYWYKQSAEKPPELMFLYNL....KQLIRNETVP.SRFIPECP.DSSKLLLHISAVDPEDSAVYFCASSQDIRGDERLFFGHGTKLSVL		NTKITQSPRYLIL.GRANKSLECEQHLGH.......NAMYWYKQSAEKPPELMFLYNL....KQLIRNETVP.SRFIPECP.DSSKLLLHISAVDPEDSAVYFCASSQ	NTKITQSPRYLIL.GRANKSLECEQH	LGH.......NA	MYWYKQSAEKPPELMFL	YNL....KQL	IRNETVP.SRFIPECP.DSSKLLLHISAVDPEDSAVYFC	ASSQDIRGDERLF	CASSQDIRGDERLFF	ERLFFGHGTKLSVL	FGHGTKLSVL	CTL	Cluster2	--ASS-------QDI---RGDERLF-
HKTCYBBXY_2_IDT-DUI-NXT-173	TRB	productive	Musmus TRBV13-2*01 F	Musmus TRBJ1-2*01 F	Musmus TRBD1*01 F	EAAVTQSPRNKVAVTGGKVTLSCNQTNNH.......NNMYWYRQDTGHGLRLIHYSYG....AGSTEKGDIP.DGYKASRP.SQENFSLILELATPSQTSVYFCASGGTGTNSDYTFGSGTRLLVI		EAAVTQSPRNKVAVTGGKVTLSCNQTNNH.......NNMYWYRQDTGHGLRLIHYSYG....AGSTEKGDIP.DGYKASRP.SQENFSLILELATPSQTSVYFCAS	EAAVTQSPRNKVAVTGGKVTLSCNQT	NNH.......NN	MYWYRQDTGHGLRLIHY	SYG....AGS	TEKGDIP.DGYKASRP.SQENFSLILELATPSQTSVYFC	ASGGTGTNSDYT	CASGGTGTNSDYTF	NSDYTFGSGTRLLVI	FGSGTRLLVI	CTL	Cluster2	--ASG---G---------TGTNSDYT
HKTCYBBXY_2_IDT-DUI-NXT-174	TRB	productive	Musmus TRBV13-2*01 F	Musmus TRBJ2-7*01 F	Musmus TRBD2*01 F	EAAVTQSPRNKVAVTGGKVTLSCNQTNNH.......NNMYWYRQDTGHGLRLIHYSYG....AGSTEKGDIP.DGYKASRP.SQENFSLILELATPSQTSVYFCASGAGTGRSYEQYFGPGTRLTVL		EAAVTQSPRNKVAVTGGKVTLSCNQTNNH.......NNMYWYRQDTGHGLRLIHYSYG....AGSTEKGDIP.DGYKASRP.SQENFSLILELATPSQTSVYFCASG	EAAVTQSPRNKVAVTGGKVTLSCNQT	NNH.......NN	MYWYRQDTGHGLRLIHY	SYG....AGS	TEKGDIP.DGYKASRP.SQENFSLILELATPSQTSVYFC	ASGAGTGRSYEQY	CASGAGTGRSYEQYF	SYEQYFGPGTRLTVL	FGPGTRLTVL	CTL	Cluster4	--ASG---A----GT---GRSYEQY-
HKTCYBBXY_2_IDT-DUI-NXT-176	TRB	productive	Musmus TRBV13-3*01 F	Musmus TRBJ2-1*01 F	Musmus TRBD1*01 F	EAAVTQSPRSKVAVTGGKVTLSCHQTNNH.......DYMYWYRQDTGHGLRLIHYSYV....ADSTEKGDIP.DGYKASRP.SQENFSLILELASLSQTAVYFCASSDSYAEQFFGPGTRLTVL		EAAVTQSPRSKVAVTGGKVTLSCHQTNNH.......DYMYWYRQDTGHGLRLIHYSYV....ADSTEKGDIP.DGYKASRP.SQENFSLILELASLSQTAVYFCASS	EAAVTQSPRSKVAVTGGKVTLSCHQT	NNH.......DY	MYWYRQDTGHGLRLIHY	SYV....ADS	TEKGDIP.DGYKASRP.SQENFSLILELASLSQTAVYFC	ASSDSYAEQF	CASSDSYAEQFF	YAEQFFGPGTRLTVL	FGPGTRLTVL	TTC	Cluster4	--ASS---D----------SYAEQF-
HKTCYBBXY_2_IDT-DUI-NXT-177	TRB	productive	Musmus TRBV13-3*01 F	Musmus TRBJ2-7*01 F	Musmus TRBD1*01 F	EAAVTQSPRSKVAVTGGKVTLSCHQTNNH.......DYMYWYRQDTGHGLRLIHYSYV....ADSTEKGDIP.DGYKASRP.SQENFSLILELASLSQTAVYFCASSDAQIGEQYFGPGTRLTVL		EAAVTQSPRSKVAVTGGKVTLSCHQTNNH.......DYMYWYRQDTGHGLRLIHYSYV....ADSTEKGDIP.DGYKASRP.SQENFSLILELASLSQTAVYFCASSD	EAAVTQSPRSKVAVTGGKVTLSCHQT	NNH.......DY	MYWYRQDTGHGLRLIHY	SYV....ADS	TEKGDIP.DGYKASRP.SQENFSLILELASLSQTAVYFC	ASSDAQIGEQY	CASSDAQIGEQYF	EQYFGPGTRLTVL	FGPGTRLTVL	TTC	Cluster4	--ASS---D---------AQIGEQY-
HKTCYBBXY_2_IDT-DUI-NXT-178	TRB	productive	Musmus TRBV13-2*01 F	Musmus TRBJ1-1*01 F	Musmus TRBD1*01 F	EAAVTQSPRNKVAVTGGKVTLSCNQTNNH.......NNMYWYRQDTGHGLRLIHYSYG....AGSTEKGDIP.DGYKASRP.SQENFSLILELATPSQTSVYFCASGDAALGQGAGTEVFFGKGTRLTVV		EAAVTQSPRNKVAVTGGKVTLSCNQTNNH.......NNMYWYRQDTGHGLRLIHYSYG....AGSTEKGDIP.DGYKASRP.SQENFSLILELATPSQTSVYFCASGD	EAAVTQSPRNKVAVTGGKVTLSCNQT	NNH.......NN	MYWYRQDTGHGLRLIHY	SYG....AGS	TEKGDIP.DGYKASRP.SQENFSLILELATPSQTSVYFC	ASGDAALGQGAGTEVF	CASGDAALGQGAGTEVFF	TEVFFGKGTRLTVV	FGKGTRLTVV	TTC	Cluster5	--ASG-------DAALGQGAGTEVF-
HKTCYBBXY_2_IDT-DUI-NXT-180	TRB	productive	Musmus TRBV29*01 F	Musmus TRBJ2-3*01 F	Musmus TRBD1*01 F	DMKVTQMPRYLIKRMGENVLLECGQDMSH.......ETMYWYRQDPGLGLQLIYISYD....VDSNSEGDIP.KGYRVSRK.KREHFSLILDSAKTNQTSVYFCASSTRQSSAETLYFGSGTRLTVL		DMKVTQMPRYLIKRMGENVLLECGQDMSH.......ETMYWYRQDPGLGLQLIYISYD....VDSNSEGDIP.KGYRVSRK.KREHFSLILDSAKTNQTSVYFCASS	DMKVTQMPRYLIKRMGENVLLECGQD	MSH.......ET	MYWYRQDPGLGLQLIYI	SYD....VDS	NSEGDIP.KGYRVSRK.KREHFSLILDSAKTNQTSVYFC	ASSTRQSSAETLY	CASSTRQSSAETLYF	SAETLYFGSGTRLTVL	FGSGTRLTVL	TTC	Cluster4	--ASS-------TRQ---SSAETLY-
HKTCYBBXY_2_IDT-DUI-NXT-181	TRB	productive	Musmus TRBV13-2*01 F	Musmus TRBJ2-7*01 F	Musmus TRBD2*01 F	EAAVTQSPRNKVAVTGGKVTLSCNQTNNH.......NNMYWYRQDTGHGLRLIHYSYG....AGSTEKGDIP.DGYKASRP.SQENFSLILELATPSQTSVYFCASGGRDWGAYEQYFGPGTRLTVL		EAAVTQSPRNKVAVTGGKVTLSCNQTNNH.......NNMYWYRQDTGHGLRLIHYSYG....AGSTEKGDIP.DGYKASRP.SQENFSLILELATPSQTSVYFCASG	EAAVTQSPRNKVAVTGGKVTLSCNQT	NNH.......NN	MYWYRQDTGHGLRLIHY	SYG....AGS	TEKGDIP.DGYKASRP.SQENFSLILELATPSQTSVYFC	ASGGRDWGAYEQY	CASGGRDWGAYEQYF	YEQYFGPGTRLTVL	FGPGTRLTVL	CTL	Cluster2	--ASG---G-R-DWG-----AYEQY-
HKTCYBBXY_2_IDT-DUI-NXT-182	TRB	productive	Musmus TRBV13-2*01 F	Musmus TRBJ1-1*01 F	Musmus TRBD1*01 F	EAAVTQSPRNKVAVTGGKVTLSCNQTNNH.......NNMYWYRQDTGHGLRLIHYSYG....AGSTEKGDIP.DGYKASRP.SQENFSLILELATPSQTSVYFCASGPGQGGTEVFFGKGTRLTVV		EAAVTQSPRNKVAVTGGKVTLSCNQTNNH.......NNMYWYRQDTGHGLRLIHYSYG....AGSTEKGDIP.DGYKASRP.SQENFSLILELATPSQTSVYFCAS	EAAVTQSPRNKVAVTGGKVTLSCNQT	NNH.......NN	MYWYRQDTGHGLRLIHY	SYG....AGS	TEKGDIP.DGYKASRP.SQENFSLILELATPSQTSVYFC	ASGPGQGGTEVF	CASGPGQGGTEVFF	TEVFFGKGTRLTVV	FGKGTRLTVV	CTL	Cluster2	--ASG--------PG---QGGTEVF-
HKTCYBBXY_2_IDT-DUI-NXT-183	TRB	productive	Musmus TRBV29*01 F	Musmus TRBJ2-4*01 F	Musmus TRBD2*01 F	DMKVTQMPRYLIKRMGENVLLECGQDMSH.......ETMYWYRQDPGLGLQLIYISYD....VDSNSEGDIP.KGYRVSRK.KREHFSLILDSAKTNQTSVYFCASSLTLGGPQNTLYFGAGTRLSVL		DMKVTQMPRYLIKRMGENVLLECGQDMSH.......ETMYWYRQDPGLGLQLIYISYD....VDSNSEGDIP.KGYRVSRK.KREHFSLILDSAKTNQTSVYFCASSL	DMKVTQMPRYLIKRMGENVLLECGQD	MSH.......ET	MYWYRQDPGLGLQLIYI	SYD....VDS	NSEGDIP.KGYRVSRK.KREHFSLILDSAKTNQTSVYFC	ASSLTLGGPQNTLY	CASSLTLGGPQNTLYF	QNTLYFGAGTRLSVL	FGAGTRLSVL	CTL	Cluster2	--ASS-----L-TLG---GPQNTLY-
HKTCYBBXY_2_IDT-DUI-NXT-184	TRB	productive	Musmus TRBV13-2*01 F	Musmus TRBJ1-3*01 F	Musmus TRBD1*01 F	EAAVTQSPRNKVAVTGGKVTLSCNQTNNH.......NNMYWYRQDTGHGLRLIHYSYG....AGSTEKGDIP.DGYKASRP.SQENFSLILELATPSQTSVYFCASGDAQGPSGNTLYFGEGSRLIVV		EAAVTQSPRNKVAVTGGKVTLSCNQTNNH.......NNMYWYRQDTGHGLRLIHYSYG....AGSTEKGDIP.DGYKASRP.SQENFSLILELATPSQTSVYFCASGD	EAAVTQSPRNKVAVTGGKVTLSCNQT	NNH.......NN	MYWYRQDTGHGLRLIHY	SYG....AGS	TEKGDIP.DGYKASRP.SQENFSLILELATPSQTSVYFC	ASGDAQGPSGNTLY	CASGDAQGPSGNTLYF	SGNTLYFGEGSRLIVV	FGEGSRLIVV	CTL	Cluster2	--ASG---------DAQGPSGNTLY-
HKTCYBBXY_2_IDT-DUI-NXT-185	TRB	productive	Musmus TRBV13-2*01 F	Musmus TRBJ2-4*01 F	Musmus TRBD2*01 F	EAAVTQSPRNKVAVTGGKVTLSCNQTNNH.......NNMYWYRQDTGHGLRLIHYSYG....AGSTEKGDIP.DGYKASRP.SQENFSLILELATPSQTSVYFCASGDATENTLYFGAGTRLSVL		EAAVTQSPRNKVAVTGGKVTLSCNQTNNH.......NNMYWYRQDTGHGLRLIHYSYG....AGSTEKGDIP.DGYKASRP.SQENFSLILELATPSQTSVYFCASGD	EAAVTQSPRNKVAVTGGKVTLSCNQT	NNH.......NN	MYWYRQDTGHGLRLIHY	SYG....AGS	TEKGDIP.DGYKASRP.SQENFSLILELATPSQTSVYFC	ASGDATENTLY	CASGDATENTLYF	NTLYFGAGTRLSVL	FGAGTRLSVL	CTL	Cluster2	--ASG---D---------ATENTLY-
HKTCYBBXY_2_IDT-DUI-NXT-186	TRB	productive	Musmus TRBV13-2*01 F	Musmus TRBJ1-5*01 F	Musmus TRBD1*01 F	EAAVTQSPRNKVAVTGGKVTLSCNQTNNH.......NNMYWYRQDTGHGLRLIHYSYG....AGSTEKGDIP.DGYKASRP.SQENFSLILELATPSQTSVYFCASGDPRGNNQAPLFGEGTRLSVL		EAAVTQSPRNKVAVTGGKVTLSCNQTNNH.......NNMYWYRQDTGHGLRLIHYSYG....AGSTEKGDIP.DGYKASRP.SQENFSLILELATPSQTSVYFCASGD	EAAVTQSPRNKVAVTGGKVTLSCNQT	NNH.......NN	MYWYRQDTGHGLRLIHY	SYG....AGS	TEKGDIP.DGYKASRP.SQENFSLILELATPSQTSVYFC	ASGDPRGNNQAPL	CASGDPRGNNQAPLF	NNQAPLFGEGTRLSVL	FGEGTRLSVL	CTL	Cluster2	--ASG---DPR-------GNNQAPL-
HKTCYBBXY_2_IDT-DUI-NXT-188	TRB	productive	Musmus TRBV13-2*01 F	Musmus TRBJ2-5*01 F	Musmus TRBD1*01 F	EAAVTQSPRNKVAVTGGKVTLSCNQTNNH.......NNMYWYRQDTGHGLRLIHYSYG....AGSTEKGDIP.DGYKASRP.SQENFSLILELATPSQTSVYFCASGGDGADTQYFGPGTRLLVL		EAAVTQSPRNKVAVTGGKVTLSCNQTNNH.......NNMYWYRQDTGHGLRLIHYSYG....AGSTEKGDIP.DGYKASRP.SQENFSLILELATPSQTSVYFCASG	EAAVTQSPRNKVAVTGGKVTLSCNQT	NNH.......NN	MYWYRQDTGHGLRLIHY	SYG....AGS	TEKGDIP.DGYKASRP.SQENFSLILELATPSQTSVYFC	ASGGDGADTQY	CASGGDGADTQYF	DTQYFGPGTRLLVL	FGPGTRLLVL	TTC	Cluster4	--ASG---G---------DGADTQY-
HKTCYBBXY_2_IDT-DUI-NXT-189	TRB	productive	Musmus TRBV1*01 F	Musmus TRBJ1-1*01 F	Musmus TRBD1*01 F	VTLLEQNPRWRLVPRGQAVNLRCILKNSQ......YPWMSWYQQDLQKQLQWLFTLRS....PGDKEVKSLPGADYLATRV.TDTELRLQVANMS..QGRTLYCTCSAEGGEVFFGKGTRLTVV		VTLLEQNPRWRLVPRGQAVNLRCILKNSQ......YPWMSWYQQDLQKQLQWLFTLRS....PGDKEVKSLPGADYLATRV.TDTELRLQVANMS..QGRTLYCTCSA	VTLLEQNPRWRLVPRGQAVNLRCILK	NSQ......YPW	MSWYQQDLQKQLQWLFT	LRS....PGD	KEVKSLPGADYLATRV.TDTELRLQVANMS..QGRTLYC	TCSAEGGEVF	CTCSAEGGEVFF	EVFFGKGTRLTVV	FGKGTRLTVV	TTC	Cluster5	--TCS-------------AEGGEVF-
HKTCYBBXY_2_IDT-DUI-NXT-190	TRB	productive	Musmus TRBV13-2*01 F	Musmus TRBJ2-4*01 F	Musmus TRBD1*01 F	EAAVTQSPRNKVAVTGGKVTLSCNQTNNH.......NNMYWYRQDTGHGLRLIHYSYG....AGSTEKGDIP.DGYKASRP.SQENFSLILELATPSQTSVYFCASGDVGQGQNTLYFGAGTRLSVL		EAAVTQSPRNKVAVTGGKVTLSCNQTNNH.......NNMYWYRQDTGHGLRLIHYSYG....AGSTEKGDIP.DGYKASRP.SQENFSLILELATPSQTSVYFCASG	EAAVTQSPRNKVAVTGGKVTLSCNQT	NNH.......NN	MYWYRQDTGHGLRLIHY	SYG....AGS	TEKGDIP.DGYKASRP.SQENFSLILELATPSQTSVYFC	ASGDVGQGQNTLY	CASGDVGQGQNTLYF	QNTLYFGAGTRLSVL	FGAGTRLSVL	TTC	Cluster2	--ASG-------DVG---QGQNTLY-
HKTCYBBXY_2_IDT-DUI-NXT-20	TRB	productive	Musmus TRBV29*01 F	Musmus TRBJ1-2*01 F	Musmus TRBD1*01 F	DMKVTQMPRYLIKRMGENVLLECGQDMSH.......ETMYWYRQDPGLGLQLIYISYD....VDSNSEGDIP.KGYRVSRK.KREHFSLILDSAKTNQTSVYFCASSLSQNSDYTFGSGTRLLVI		DMKVTQMPRYLIKRMGENVLLECGQDMSH.......ETMYWYRQDPGLGLQLIYISYD....VDSNSEGDIP.KGYRVSRK.KREHFSLILDSAKTNQTSVYFCASSL	DMKVTQMPRYLIKRMGENVLLECGQD	MSH.......ET	MYWYRQDPGLGLQLIYI	SYD....VDS	NSEGDIP.KGYRVSRK.KREHFSLILDSAKTNQTSVYFC	ASSLSQNSDYT	CASSLSQNSDYTF	NSDYTFGSGTRLLVI	FGSGTRLLVI	TTC	Cluster4	--ASS-------------LSQNSDYT
HKTCYBBXY_2_IDT-DUI-NXT-22	TRB	productive	Musmus TRBV13-2*01 F	Musmus TRBJ2-5*01 F	Musmus TRBD2*01 F	EAAVTQSPRNKVAVTGGKVTLSCNQTNNH.......NNMYWYRQDTGHGLRLIHYSYG....AGSTEKGDIP.DGYKASRP.SQENFSLILELATPSQTSVYFCASGDGTGDTQYFGPGTRLLVL		EAAVTQSPRNKVAVTGGKVTLSCNQTNNH.......NNMYWYRQDTGHGLRLIHYSYG....AGSTEKGDIP.DGYKASRP.SQENFSLILELATPSQTSVYFCASGD	EAAVTQSPRNKVAVTGGKVTLSCNQT	NNH.......NN	MYWYRQDTGHGLRLIHY	SYG....AGS	TEKGDIP.DGYKASRP.SQENFSLILELATPSQTSVYFC	ASGDGTGDTQY	CASGDGTGDTQYF	DTQYFGPGTRLLVL	FGPGTRLLVL	TTC	Cluster4	--ASG---D---------GTGDTQY-
HKTCYBBXY_2_IDT-DUI-NXT-23	TRB	productive	Musmus TRBV13-2*01 F	Musmus TRBJ1-5*01 F	Musmus TRBD1*01 F	EAAVTQSPRNKVAVTGGKVTLSCNQTNNH.......NNMYWYRQDTGHGLRLIHYSYG....AGSTEKGDIP.DGYKASRP.SQENFSLILELATPSQTSVYFCASGDAQGAHNQAPLFGEGTRLSVL		EAAVTQSPRNKVAVTGGKVTLSCNQTNNH.......NNMYWYRQDTGHGLRLIHYSYG....AGSTEKGDIP.DGYKASRP.SQENFSLILELATPSQTSVYFCASGD	EAAVTQSPRNKVAVTGGKVTLSCNQT	NNH.......NN	MYWYRQDTGHGLRLIHY	SYG....AGS	TEKGDIP.DGYKASRP.SQENFSLILELATPSQTSVYFC	ASGDAQGAHNQAPL	CASGDAQGAHNQAPLF	NQAPLFGEGTRLSVL	FGEGTRLSVL	TTC	Cluster4	--ASGDAQG---------AHNQAPL-
HKTCYBBXY_2_IDT-DUI-NXT-27	TRB	productive	Musmus TRBV13-2*01 F	Musmus TRBJ2-5*01 F		EAAVTQSPRNKVAVTGGKVTLSCNQTNNH.......NNMYWYRQDTGHGLRLIHYSYG....AGSTEKGDIP.DGYKASRP.SQENFSLILELATPSQTSVYFCASGEQDTQYFGPGTRLLVL		EAAVTQSPRNKVAVTGGKVTLSCNQTNNH.......NNMYWYRQDTGHGLRLIHYSYG....AGSTEKGDIP.DGYKASRP.SQENFSLILELATPSQTSVYFCASG	EAAVTQSPRNKVAVTGGKVTLSCNQT	NNH.......NN	MYWYRQDTGHGLRLIHY	SYG....AGS	TEKGDIP.DGYKASRP.SQENFSLILELATPSQTSVYFC	ASGEQDTQY	CASGEQDTQYF	QDTQYFGPGTRLLVL	FGPGTRLLVL	CTL	Cluster2	--ASG--------------EQDTQY-
HKTCYBBXY_2_IDT-DUI-NXT-3	TRB	productive	Musmus TRBV12-2*01 F	Musmus TRBJ1-3*01 F	Musmus TRBD1*01 F	NSGVVQSPRYIIKGKGERSILKCIPISGH.......LSVAWYQQTQGQELKFFIQHYD....KMERDKGNLP.SRFSVQQF.DDYHSEMNMSALELEDSAVYFCASSLQISGNTLYFGEGSRLIVV		NSGVVQSPRYIIKGKGERSILKCIPISGH.......LSVAWYQQTQGQELKFFIQHYD....KMERDKGNLP.SRFSVQQF.DDYHSEMNMSALELEDSAVYFCASSL	NSGVVQSPRYIIKGKGERSILKCIPI	SGH.......LS	VAWYQQTQGQELKFFIQ	HYD....KME	RDKGNLP.SRFSVQQF.DDYHSEMNMSALELEDSAVYFC	ASSLQISGNTLY	CASSLQISGNTLYF	SGNTLYFGEGSRLIVV	FGEGSRLIVV	CTL	Cluster4	--ASS--------LQ---ISGNTLY-
HKTCYBBXY_2_IDT-DUI-NXT-3	TRB	productive	Musmus TRBV29*01 F	Musmus TRBJ2-2*01 F	Musmus TRBD1*01 F	DMKVTQMPRYLIKRMGENVLLECGQDMSH.......ETMYWYRQDPGLGLQLIYISYD....VDSNSEGDIP.KGYRVSRK.KREHFSLILDSAKTNQTSVYFCASSPSGVGQLYFGEGSKLTVL		DMKVTQMPRYLIKRMGENVLLECGQDMSH.......ETMYWYRQDPGLGLQLIYISYD....VDSNSEGDIP.KGYRVSRK.KREHFSLILDSAKTNQTSVYFCASS	DMKVTQMPRYLIKRMGENVLLECGQD	MSH.......ET	MYWYRQDPGLGLQLIYI	SYD....VDS	NSEGDIP.KGYRVSRK.KREHFSLILDSAKTNQTSVYFC	ASSPSGVGQLY	CASSPSGVGQLYF	GQLYFGEGSKLTVL	FGEGSKLTVL	CTL	Cluster4	--ASS--------LQ---ISGNTLY-
HKTCYBBXY_2_IDT-DUI-NXT-31	TRB	productive	Musmus TRBV13-2*01 F	Musmus TRBJ2-4*01 F	Musmus TRBD2*01 F	EAAVTQSPRNKVAVTGGKVTLSCNQTNNH.......NNMYWYRQDTGHGLRLIHYSYG....AGSTEKGDIP.DGYKASRP.SQENFSLILELATPSQTSVYFCASGVSLGGQNTLYFGAGTRLSVL		EAAVTQSPRNKVAVTGGKVTLSCNQTNNH.......NNMYWYRQDTGHGLRLIHYSYG....AGSTEKGDIP.DGYKASRP.SQENFSLILELATPSQTSVYFCASG	EAAVTQSPRNKVAVTGGKVTLSCNQT	NNH.......NN	MYWYRQDTGHGLRLIHY	SYG....AGS	TEKGDIP.DGYKASRP.SQENFSLILELATPSQTSVYFC	ASGVSLGGQNTLY	CASGVSLGGQNTLYF	QNTLYFGAGTRLSVL	FGAGTRLSVL	TTC	Cluster2	--ASG-VSL---------GGQNTLY-
HKTCYBBXY_2_IDT-DUI-NXT-35	TRB	productive	Musmus TRBV13-2*01 F	Musmus TRBJ2-7*01 F	Musmus TRBD2*01 F	EAAVTQSPRNKVAVTGGKVTLSCNQTNNH.......NNMYWYRQDTGHGLRLIHYSYG....AGSTEKGDIP.DGYKASRP.SQENFSLILELATPSQTSVYFCASGPGLGGYEQYFGPGTRLTVL		EAAVTQSPRNKVAVTGGKVTLSCNQTNNH.......NNMYWYRQDTGHGLRLIHYSYG....AGSTEKGDIP.DGYKASRP.SQENFSLILELATPSQTSVYFCAS	EAAVTQSPRNKVAVTGGKVTLSCNQT	NNH.......NN	MYWYRQDTGHGLRLIHY	SYG....AGS	TEKGDIP.DGYKASRP.SQENFSLILELATPSQTSVYFC	ASGPGLGGYEQY	CASGPGLGGYEQYF	YEQYFGPGTRLTVL	FGPGTRLTVL	TTC	Cluster4	--ASG--------PG---LGGYEQY-
HKTCYBBXY_2_IDT-DUI-NXT-36	TRB	productive	Musmus TRBV13-3*01 F	Musmus TRBJ2-1*01 F	Musmus TRBD1*01 F	EAAVTQSPRSKVAVTGGKVTLSCHQTNNH.......DYMYWYRQDTGHGLRLIHYSYV....ADSTEKGDIP.DGYKASRP.SQENFSLILELASLSQTAVYFCASSDGMNYAEQFFGPGTRLTVL		EAAVTQSPRSKVAVTGGKVTLSCHQTNNH.......DYMYWYRQDTGHGLRLIHYSYV....ADSTEKGDIP.DGYKASRP.SQENFSLILELASLSQTAVYFCASSD	EAAVTQSPRSKVAVTGGKVTLSCHQT	NNH.......DY	MYWYRQDTGHGLRLIHY	SYV....ADS	TEKGDIP.DGYKASRP.SQENFSLILELASLSQTAVYFC	ASSDGMNYAEQF	CASSDGMNYAEQFF	NYAEQFFGPGTRLTVL	FGPGTRLTVL	TTC	Cluster4	--ASS---D-----G---MNYAEQF-
HKTCYBBXY_2_IDT-DUI-NXT-37	TRB	productive	Musmus TRBV13-2*01 F	Musmus TRBJ2-7*01 F	Musmus TRBD2*01 F	EAAVTQSPRNKVAVTGGKVTLSCNQTNNH.......NNMYWYRQDTGHGLRLIHYSYG....AGSTEKGDIP.DGYKASRP.SQENFSLILELATPSQTSVYFCASGGDWGSYEQYFGPGTRLTVL		EAAVTQSPRNKVAVTGGKVTLSCNQTNNH.......NNMYWYRQDTGHGLRLIHYSYG....AGSTEKGDIP.DGYKASRP.SQENFSLILELATPSQTSVYFCASG	EAAVTQSPRNKVAVTGGKVTLSCNQT	NNH.......NN	MYWYRQDTGHGLRLIHY	SYG....AGS	TEKGDIP.DGYKASRP.SQENFSLILELATPSQTSVYFC	ASGGDWGSYEQY	CASGGDWGSYEQYF	SYEQYFGPGTRLTVL	FGPGTRLTVL	CTL	Cluster4	--ASG---G---DWG-----SYEQY-
HKTCYBBXY_2_IDT-DUI-NXT-38	TRB	productive	Musmus TRBV13-2*01 F	Musmus TRBJ2-5*01 F	Musmus TRBD1*01 F	EAAVTQSPRNKVAVTGGKVTLSCNQTNNH.......NNMYWYRQDTGHGLRLIHYSYG....AGSTEKGDIP.DGYKASRP.SQENFSLILELATPSQTSVYFCASGDAGVSQDTQYFGPGTRLLVL		EAAVTQSPRNKVAVTGGKVTLSCNQTNNH.......NNMYWYRQDTGHGLRLIHYSYG....AGSTEKGDIP.DGYKASRP.SQENFSLILELATPSQTSVYFCASGD	EAAVTQSPRNKVAVTGGKVTLSCNQT	NNH.......NN	MYWYRQDTGHGLRLIHY	SYG....AGS	TEKGDIP.DGYKASRP.SQENFSLILELATPSQTSVYFC	ASGDAGVSQDTQY	CASGDAGVSQDTQYF	QDTQYFGPGTRLLVL	FGPGTRLLVL	CTL	Cluster4	--ASG---DAG-------VSQDTQY-
HKTCYBBXY_2_IDT-DUI-NXT-39	TRB	productive	Musmus TRBV13-1*02 F	Musmus TRBJ2-7*01 F	Musmus TRBD2*01 F	EAAVTQSPRNKVTVTGGNVTLSCRQTNSH.......NYMYWYRQDTGHGLRLIHYSYG....AGNLQIGDVP.DGYKATRT.TQEDFFLLLELASPSQTSLYFCASSDGGGYEQYFGPGTRLTVL		EAAVTQSPRNKVTVTGGNVTLSCRQTNSH.......NYMYWYRQDTGHGLRLIHYSYG....AGNLQIGDVP.DGYKATRT.TQEDFFLLLELASPSQTSLYFCASSD	EAAVTQSPRNKVTVTGGNVTLSCRQT	NSH.......NY	MYWYRQDTGHGLRLIHY	SYG....AGN	LQIGDVP.DGYKATRT.TQEDFFLLLELASPSQTSLYFC	ASSDGGGYEQY	CASSDGGGYEQYF	YEQYFGPGTRLTVL	FGPGTRLTVL	CTL	Cluster2	--ASS---D---------GGGYEQY-
HKTCYBBXY_2_IDT-DUI-NXT-4	TRB	productive	Musmus TRBV29*01 F	Musmus TRBJ2-4*01 F	Musmus TRBD1*01 F	DMKVTQMPRYLIKRMGENVLLECGQDMSH.......ETMYWYRQDPGLGLQLIYISYD....VDSNSEGDIP.KGYRVSRK.KREHFSLILDSAKTNQTSVYFCASGRQSQNTLYFGAGTRLSVL		DMKVTQMPRYLIKRMGENVLLECGQDMSH.......ETMYWYRQDPGLGLQLIYISYD....VDSNSEGDIP.KGYRVSRK.KREHFSLILDSAKTNQTSVYFCAS	DMKVTQMPRYLIKRMGENVLLECGQD	MSH.......ET	MYWYRQDPGLGLQLIYI	SYD....VDS	NSEGDIP.KGYRVSRK.KREHFSLILDSAKTNQTSVYFC	ASGRQSQNTLY	CASGRQSQNTLYF	SQNTLYFGAGTRLSVL	FGAGTRLSVL	CTL	Cluster4	--ASG------------RQSQNTLY-
HKTCYBBXY_2_IDT-DUI-NXT-40	TRB	productive	Musmus TRBV13-2*01 F	Musmus TRBJ2-5*01 F	Musmus TRBD2*01 F	EAAVTQSPRNKVAVTGGKVTLSCNQTNNH.......NNMYWYRQDTGHGLRLIHYSYG....AGSTEKGDIP.DGYKASRP.SQENFSLILELATPSQTSVYFCASGDPGGRQDTQYFGPGTRLLVL		EAAVTQSPRNKVAVTGGKVTLSCNQTNNH.......NNMYWYRQDTGHGLRLIHYSYG....AGSTEKGDIP.DGYKASRP.SQENFSLILELATPSQTSVYFCASGD	EAAVTQSPRNKVAVTGGKVTLSCNQT	NNH.......NN	MYWYRQDTGHGLRLIHY	SYG....AGS	TEKGDIP.DGYKASRP.SQENFSLILELATPSQTSVYFC	ASGDPGGRQDTQY	CASGDPGGRQDTQYF	QDTQYFGPGTRLLVL	FGPGTRLLVL	CTL	Cluster2	--ASG---D----PG---GRQDTQY-
HKTCYBBXY_2_IDT-DUI-NXT-41	TRB	productive	Musmus TRBV13-2*01 F	Musmus TRBJ2-4*01 F	Musmus TRBD2*01 F	EAAVTQSPRNKVAVTGGKVTLSCNQTNNH.......NNMYWYRQDTGHGLRLIHYSYG....AGSTEKGDIP.DGYKASRP.SQENFSLILELATPSQTSVYFCASGDAAGGARSQNTLYFGAGTRLSVL		EAAVTQSPRNKVAVTGGKVTLSCNQTNNH.......NNMYWYRQDTGHGLRLIHYSYG....AGSTEKGDIP.DGYKASRP.SQENFSLILELATPSQTSVYFCASGD	EAAVTQSPRNKVAVTGGKVTLSCNQT	NNH.......NN	MYWYRQDTGHGLRLIHY	SYG....AGS	TEKGDIP.DGYKASRP.SQENFSLILELATPSQTSVYFC	ASGDAAGGARSQNTLY	CASGDAAGGARSQNTLYF	SQNTLYFGAGTRLSVL	FGAGTRLSVL	CTL	Cluster2	--ASG-------DAAGGARSQNTLY-
HKTCYBBXY_2_IDT-DUI-NXT-42	TRB	productive	Musmus TRBV13-2*01 F	Musmus TRBJ2-7*01 F	Musmus TRBD1*01 F	EAAVTQSPRNKVAVTGGKVTLSCNQTNNH.......NNMYWYRQDTGHGLRLIHYSYG....AGSTEKGDIP.DGYKASRP.SQENFSLILELATPSQTSVYFCASGDAVGGYEQYFGPGTRLTVL		EAAVTQSPRNKVAVTGGKVTLSCNQTNNH.......NNMYWYRQDTGHGLRLIHYSYG....AGSTEKGDIP.DGYKASRP.SQENFSLILELATPSQTSVYFCASGD	EAAVTQSPRNKVAVTGGKVTLSCNQT	NNH.......NN	MYWYRQDTGHGLRLIHY	SYG....AGS	TEKGDIP.DGYKASRP.SQENFSLILELATPSQTSVYFC	ASGDAVGGYEQY	CASGDAVGGYEQYF	YEQYFGPGTRLTVL	FGPGTRLTVL	CTL	Cluster4	--ASG---DA--------VGGYEQY-
HKTCYBBXY_2_IDT-DUI-NXT-46	TRB	productive	Musmus TRBV13-2*01 F	Musmus TRBJ1-1*01 F	Musmus TRBD1*01 F	EAAVTQSPRNKVAVTGGKVTLSCNQTNNH.......NNMYWYRQDTGHGLRLIHYSYG....AGSTEKGDIP.DGYKASRP.SQENFSLILELATPSQTSVYFCASGDARTNTEVFFGKGTRLTVV		EAAVTQSPRNKVAVTGGKVTLSCNQTNNH.......NNMYWYRQDTGHGLRLIHYSYG....AGSTEKGDIP.DGYKASRP.SQENFSLILELATPSQTSVYFCASGD	EAAVTQSPRNKVAVTGGKVTLSCNQT	NNH.......NN	MYWYRQDTGHGLRLIHY	SYG....AGS	TEKGDIP.DGYKASRP.SQENFSLILELATPSQTSVYFC	ASGDARTNTEVF	CASGDARTNTEVFF	NTEVFFGKGTRLTVV	FGKGTRLTVV	TTC	Cluster5	--ASG---DA--------RTNTEVF-
HKTCYBBXY_2_IDT-DUI-NXT-47	TRB	productive	Musmus TRBV29*01 F	Musmus TRBJ1-2*01 F	Musmus TRBD1*01 F	DMKVTQMPRYLIKRMGENVLLECGQDMSH.......ETMYWYRQDPGLGLQLIYISYD....VDSNSEGDIP.KGYRVSRK.KREHFSLILDSAKTNQTSVYFCASSPTGENSDYTFGSGTRLLVI		DMKVTQMPRYLIKRMGENVLLECGQDMSH.......ETMYWYRQDPGLGLQLIYISYD....VDSNSEGDIP.KGYRVSRK.KREHFSLILDSAKTNQTSVYFCASS	DMKVTQMPRYLIKRMGENVLLECGQD	MSH.......ET	MYWYRQDPGLGLQLIYI	SYD....VDS	NSEGDIP.KGYRVSRK.KREHFSLILDSAKTNQTSVYFC	ASSPTGENSDYT	CASSPTGENSDYTF	NSDYTFGSGTRLLVI	FGSGTRLLVI	TTC	Cluster4	--ASS---P---------TGENSDYT
HKTCYBBXY_2_IDT-DUI-NXT-48	TRB	productive	Musmus TRBV29*01 F	Musmus TRBJ1-4*02 F	Musmus TRBD2*01 F	DMKVTQMPRYLIKRMGENVLLECGQDMSH.......ETMYWYRQDPGLGLQLIYISYD....VDSNSEGDIP.KGYRVSRK.KREHFSLILDSAKTNQTSVYFCASSFWGGANERLFFGHGTKLSVL		DMKVTQMPRYLIKRMGENVLLECGQDMSH.......ETMYWYRQDPGLGLQLIYISYD....VDSNSEGDIP.KGYRVSRK.KREHFSLILDSAKTNQTSVYFCASS	DMKVTQMPRYLIKRMGENVLLECGQD	MSH.......ET	MYWYRQDPGLGLQLIYI	SYD....VDS	NSEGDIP.KGYRVSRK.KREHFSLILDSAKTNQTSVYFC	ASSFWGGANERLF	CASSFWGGANERLFF	NERLFFGHGTKLSVL	FGHGTKLSVL	TTC	Cluster4	--ASS-------FWG---GANERLF-
HKTCYBBXY_2_IDT-DUI-NXT-5	TRB	productive	Musmus TRBV13-2*01 F	Musmus TRBJ1-2*01 F	Musmus TRBD1*01 F	EAAVTQSPRNKVAVTGGKVTLSCNQTNNH.......NNMYWYRQDTGHGLRLIHYSYG....AGSTEKGDIP.DGYKASRP.SQENFSLILELATPSQTSVYFCASGEGANSDYTFGSGTRLLVI		EAAVTQSPRNKVAVTGGKVTLSCNQTNNH.......NNMYWYRQDTGHGLRLIHYSYG....AGSTEKGDIP.DGYKASRP.SQENFSLILELATPSQTSVYFCASG	EAAVTQSPRNKVAVTGGKVTLSCNQT	NNH.......NN	MYWYRQDTGHGLRLIHY	SYG....AGS	TEKGDIP.DGYKASRP.SQENFSLILELATPSQTSVYFC	ASGEGANSDYT	CASGEGANSDYTF	NSDYTFGSGTRLLVI	FGSGTRLLVI	CTL	Cluster2	--ASG-------------EGANSDYT
HKTCYBBXY_2_IDT-DUI-NXT-50	TRB	productive	Musmus TRBV13-3*01 F	Musmus TRBJ1-2*01 F	Musmus TRBD1*01 F	EAAVTQSPRSKVAVTGGKVTLSCHQTNNH.......DYMYWYRQDTGHGLRLIHYSYV....ADSTEKGDIP.DGYKASRP.SQENFSLILELASLSQTAVYFCASSGTENSDYTFGSGTRLLVI		EAAVTQSPRSKVAVTGGKVTLSCHQTNNH.......DYMYWYRQDTGHGLRLIHYSYV....ADSTEKGDIP.DGYKASRP.SQENFSLILELASLSQTAVYFCASS	EAAVTQSPRSKVAVTGGKVTLSCHQT	NNH.......DY	MYWYRQDTGHGLRLIHY	SYV....ADS	TEKGDIP.DGYKASRP.SQENFSLILELASLSQTAVYFC	ASSGTENSDYT	CASSGTENSDYTF	NSDYTFGSGTRLLVI	FGSGTRLLVI	CTL	Cluster2	--ASS-------------GTENSDYT
HKTCYBBXY_2_IDT-DUI-NXT-55	TRB	productive	Musmus TRBV29*01 F	Musmus TRBJ2-7*01 F	Musmus TRBD2*01 F	DMKVTQMPRYLIKRMGENVLLECGQDMSH.......ETMYWYRQDPGLGLQLIYISYD....VDSNSEGDIP.KGYRVSRK.KREHFSLILDSAKTNQTSVYFCASSGLGDYEQYFGPGTRLTVL		DMKVTQMPRYLIKRMGENVLLECGQDMSH.......ETMYWYRQDPGLGLQLIYISYD....VDSNSEGDIP.KGYRVSRK.KREHFSLILDSAKTNQTSVYFCASS	DMKVTQMPRYLIKRMGENVLLECGQD	MSH.......ET	MYWYRQDPGLGLQLIYI	SYD....VDS	NSEGDIP.KGYRVSRK.KREHFSLILDSAKTNQTSVYFC	ASSGLGDYEQY	CASSGLGDYEQYF	YEQYFGPGTRLTVL	FGPGTRLTVL	TTC	Cluster4	-ASSG-------------LGDYEQY-
HKTCYBBXY_2_IDT-DUI-NXT-59	TRB	productive	Musmus TRBV13-2*01 F	Musmus TRBJ2-5*01 F	Musmus TRBD2*01 F	EAAVTQSPRNKVAVTGGKVTLSCNQTNNH.......NNMYWYRQDTGHGLRLIHYSYG....AGSTEKGDIP.DGYKASRP.SQENFSLILELATPSQTSVYFCASGDETGGIQDTQYFGPGTRLLVL		EAAVTQSPRNKVAVTGGKVTLSCNQTNNH.......NNMYWYRQDTGHGLRLIHYSYG....AGSTEKGDIP.DGYKASRP.SQENFSLILELATPSQTSVYFCASGD	EAAVTQSPRNKVAVTGGKVTLSCNQT	NNH.......NN	MYWYRQDTGHGLRLIHY	SYG....AGS	TEKGDIP.DGYKASRP.SQENFSLILELATPSQTSVYFC	ASGDETGGIQDTQY	CASGDETGGIQDTQYF	QDTQYFGPGTRLLVL	FGPGTRLLVL	TTC	Cluster4	--ASG---D---ETG---GIQDTQY-
HKTCYBBXY_2_IDT-DUI-NXT-6	TRB	productive	Musmus TRBV29*01 F	Musmus TRBJ1-3*01 F	Musmus TRBD1*01 F	DMKVTQMPRYLIKRMGENVLLECGQDMSH.......ETMYWYRQDPGLGLQLIYISYD....VDSNSEGDIP.KGYRVSRK.KREHFSLILDSAKTNQTSVYFCASRPDRAGNTLYFGEGSRLIVV		DMKVTQMPRYLIKRMGENVLLECGQDMSH.......ETMYWYRQDPGLGLQLIYISYD....VDSNSEGDIP.KGYRVSRK.KREHFSLILDSAKTNQTSVYFCAS	DMKVTQMPRYLIKRMGENVLLECGQD	MSH.......ET	MYWYRQDPGLGLQLIYI	SYD....VDS	NSEGDIP.KGYRVSRK.KREHFSLILDSAKTNQTSVYFC	ASRPDRAGNTLY	CASRPDRAGNTLYF	GNTLYFGEGSRLIVV	FGEGSRLIVV	CTL	Cluster2	--ASR--PD---------RAGNTLY-
HKTCYBBXY_2_IDT-DUI-NXT-60	TRB	productive	Musmus TRBV13-2*01 F	Musmus TRBJ2-1*01 F	Musmus TRBD1*01 F	EAAVTQSPRNKVAVTGGKVTLSCNQTNNH.......NNMYWYRQDTGHGLRLIHYSYG....AGSTEKGDIP.DGYKASRP.SQENFSLILELATPSQTSVYFCASGGRDNYAEQFFGPGTRLTVL		EAAVTQSPRNKVAVTGGKVTLSCNQTNNH.......NNMYWYRQDTGHGLRLIHYSYG....AGSTEKGDIP.DGYKASRP.SQENFSLILELATPSQTSVYFCASG	EAAVTQSPRNKVAVTGGKVTLSCNQT	NNH.......NN	MYWYRQDTGHGLRLIHY	SYG....AGS	TEKGDIP.DGYKASRP.SQENFSLILELATPSQTSVYFC	ASGGRDNYAEQF	CASGGRDNYAEQFF	NYAEQFFGPGTRLTVL	FGPGTRLTVL	TTC	Cluster4	--ASG---G-----R---DNYAEQF-
HKTCYBBXY_2_IDT-DUI-NXT-61	TRB	productive	Musmus TRBV13-2*01 F	Musmus TRBJ2-7*01 F	Musmus TRBD1*01 F	EAAVTQSPRNKVAVTGGKVTLSCNQTNNH.......NNMYWYRQDTGHGLRLIHYSYG....AGSTEKGDIP.DGYKASRP.SQENFSLILELATPSQTSVYFCASGDDSYEQYFGPGTRLTVL		EAAVTQSPRNKVAVTGGKVTLSCNQTNNH.......NNMYWYRQDTGHGLRLIHYSYG....AGSTEKGDIP.DGYKASRP.SQENFSLILELATPSQTSVYFCASGD	EAAVTQSPRNKVAVTGGKVTLSCNQT	NNH.......NN	MYWYRQDTGHGLRLIHY	SYG....AGS	TEKGDIP.DGYKASRP.SQENFSLILELATPSQTSVYFC	ASGDDSYEQY	CASGDDSYEQYF	YEQYFGPGTRLTVL	FGPGTRLTVL	CTL	Cluster2	--ASG-------------DDSYEQY-
HKTCYBBXY_2_IDT-DUI-NXT-62	TRB	productive	Musmus TRBV31*01 F	Musmus TRBJ2-4*01 F	Musmus TRBD2*01 F	AQTIHQWPVAEIKAVGSPLSLGCTIKGKS......SPNLYWYWQATGGTLQQLFYSIT.....VGQVESVVQ.LNLSASRP.KDDQFILSTEKLLLSHSGFYLCAWSNWGQNTLYFGAGTRLSVL		AQTIHQWPVAEIKAVGSPLSLGCTIKGKS......SPNLYWYWQATGGTLQQLFYSIT.....VGQVESVVQ.LNLSASRP.KDDQFILSTEKLLLSHSGFYLCAW	AQTIHQWPVAEIKAVGSPLSLGCTIK	GKS......SPN	LYWYWQATGGTLQQLFY	SIT.....VG	QVESVVQ.LNLSASRP.KDDQFILSTEKLLLSHSGFYLC	AWSNWGQNTLY	CAWSNWGQNTLYF	QNTLYFGAGTRLSVL	FGAGTRLSVL	CTL	Cluster2	--AWS---------N---WGQNTLY-
HKTCYBBXY_2_IDT-DUI-NXT-64	TRB	productive	Musmus TRBV29*01 F	Musmus TRBJ1-5*01 F	Musmus TRBD1*01 F	DMKVTQMPRYLIKRMGENVLLECGQDMSH.......ETMYWYRQDPGLGLQLIYISYD....VDSNSEGDIP.KGYRVSRK.KREHFSLILDSAKTNQTSVYFCASSQTGVQAPLFGEGTRLSVL		DMKVTQMPRYLIKRMGENVLLECGQDMSH.......ETMYWYRQDPGLGLQLIYISYD....VDSNSEGDIP.KGYRVSRK.KREHFSLILDSAKTNQTSVYFCAS	DMKVTQMPRYLIKRMGENVLLECGQD	MSH.......ET	MYWYRQDPGLGLQLIYI	SYD....VDS	NSEGDIP.KGYRVSRK.KREHFSLILDSAKTNQTSVYFC	ASSQTGVQAPL	CASSQTGVQAPLF	QAPLFGEGTRLSVL	FGEGTRLSVL	CTL	Cluster4	--ASS---Q---------TGVQAPL-
HKTCYBBXY_2_IDT-DUI-NXT-66	TRB	productive	Musmus TRBV13-2*01 F	Musmus TRBJ2-4*01 F	Musmus TRBD1*01 F	EAAVTQSPRNKVAVTGGKVTLSCNQTNNH.......NNMYWYRQDTGHGLRLIHYSYG....AGSTEKGDIP.DGYKASRP.SQENFSLILELATPSQTSVYFCASGDHQNTLYFGAGTRLSVL		EAAVTQSPRNKVAVTGGKVTLSCNQTNNH.......NNMYWYRQDTGHGLRLIHYSYG....AGSTEKGDIP.DGYKASRP.SQENFSLILELATPSQTSVYFCASGD	EAAVTQSPRNKVAVTGGKVTLSCNQT	NNH.......NN	MYWYRQDTGHGLRLIHY	SYG....AGS	TEKGDIP.DGYKASRP.SQENFSLILELATPSQTSVYFC	ASGDHQNTLY	CASGDHQNTLYF	QNTLYFGAGTRLSVL	FGAGTRLSVL	CTL	Cluster2	--ASG-------------DHQNTLY-
HKTCYBBXY_2_IDT-DUI-NXT-71	TRB	productive	Musmus TRBV13-2*01 F	Musmus TRBJ2-1*01 F	Musmus TRBD2*01 F	EAAVTQSPRNKVAVTGGKVTLSCNQTNNH.......NNMYWYRQDTGHGLRLIHYSYG....AGSTEKGDIP.DGYKASRP.SQENFSLILELATPSQTSVYFCASGGGTGGLNYAEQFFGPGTRLTVL		EAAVTQSPRNKVAVTGGKVTLSCNQTNNH.......NNMYWYRQDTGHGLRLIHYSYG....AGSTEKGDIP.DGYKASRP.SQENFSLILELATPSQTSVYFCASG	EAAVTQSPRNKVAVTGGKVTLSCNQT	NNH.......NN	MYWYRQDTGHGLRLIHY	SYG....AGS	TEKGDIP.DGYKASRP.SQENFSLILELATPSQTSVYFC	ASGGGTGGLNYAEQF	CASGGGTGGLNYAEQFF	NYAEQFFGPGTRLTVL	FGPGTRLTVL	TTC	Cluster4	--ASG---G-G-TGG---LNYAEQF-
HKTCYBBXY_2_IDT-DUI-NXT-74	TRB	productive	Musmus TRBV13-2*01 F	Musmus TRBJ2-7*01 F	Musmus TRBD1*01 F	EAAVTQSPRNKVAVTGGKVTLSCNQTNNH.......NNMYWYRQDTGHGLRLIHYSYG....AGSTEKGDIP.DGYKASRP.SQENFSLILELATPSQTSVYFCASGGGTPSYEQYFGPGTRLTVL		EAAVTQSPRNKVAVTGGKVTLSCNQTNNH.......NNMYWYRQDTGHGLRLIHYSYG....AGSTEKGDIP.DGYKASRP.SQENFSLILELATPSQTSVYFCASG	EAAVTQSPRNKVAVTGGKVTLSCNQT	NNH.......NN	MYWYRQDTGHGLRLIHY	SYG....AGS	TEKGDIP.DGYKASRP.SQENFSLILELATPSQTSVYFC	ASGGGTPSYEQY	CASGGGTPSYEQYF	SYEQYFGPGTRLTVL	FGPGTRLTVL	CTL	Cluster2	--ASG---G-----G---TPSYEQY-
HKTCYBBXY_2_IDT-DUI-NXT-75	TRB	productive	Musmus TRBV13-2*01 F	Musmus TRBJ2-5*01 F	Musmus TRBD1*01 F	EAAVTQSPRNKVAVTGGKVTLSCNQTNNH.......NNMYWYRQDTGHGLRLIHYSYG....AGSTEKGDIP.DGYKASRP.SQENFSLILELATPSQTSVYFCASGDPRGQDTQYFGPGTRLLVL		EAAVTQSPRNKVAVTGGKVTLSCNQTNNH.......NNMYWYRQDTGHGLRLIHYSYG....AGSTEKGDIP.DGYKASRP.SQENFSLILELATPSQTSVYFCASGD	EAAVTQSPRNKVAVTGGKVTLSCNQT	NNH.......NN	MYWYRQDTGHGLRLIHY	SYG....AGS	TEKGDIP.DGYKASRP.SQENFSLILELATPSQTSVYFC	ASGDPRGQDTQY	CASGDPRGQDTQYF	QDTQYFGPGTRLLVL	FGPGTRLLVL	CTL	Cluster2	--ASG---DP--------RGQDTQY-
HKTCYBBXY_2_IDT-DUI-NXT-77	TRB	productive	Musmus TRBV13-2*01 F	Musmus TRBJ1-2*01 F	Musmus TRBD1*01 F	EAAVTQSPRNKVAVTGGKVTLSCNQTNNH.......NNMYWYRQDTGHGLRLIHYSYG....AGSTEKGDIP.DGYKASRP.SQENFSLILELATPSQTSVYFCASGDNANSDYTFGSGTRLLVI		EAAVTQSPRNKVAVTGGKVTLSCNQTNNH.......NNMYWYRQDTGHGLRLIHYSYG....AGSTEKGDIP.DGYKASRP.SQENFSLILELATPSQTSVYFCAS	EAAVTQSPRNKVAVTGGKVTLSCNQT	NNH.......NN	MYWYRQDTGHGLRLIHY	SYG....AGS	TEKGDIP.DGYKASRP.SQENFSLILELATPSQTSVYFC	ASGDNANSDYT	CASGDNANSDYTF	NSDYTFGSGTRLLVI	FGSGTRLLVI	CTL	Cluster2	--ASG-------------DNANSDYT
HKTCYBBXY_2_IDT-DUI-NXT-79	TRB	productive	Musmus TRBV13-2*01 F	Musmus TRBJ1-5*01 F	Musmus TRBD1*01 F	EAAVTQSPRNKVAVTGGKVTLSCNQTNNH.......NNMYWYRQDTGHGLRLIHYSYG....AGSTEKGDIP.DGYKASRP.SQENFSLILELATPSQTSVYFCASGDRANNQAPLFGEGTRLSVL		EAAVTQSPRNKVAVTGGKVTLSCNQTNNH.......NNMYWYRQDTGHGLRLIHYSYG....AGSTEKGDIP.DGYKASRP.SQENFSLILELATPSQTSVYFCASGD	EAAVTQSPRNKVAVTGGKVTLSCNQT	NNH.......NN	MYWYRQDTGHGLRLIHY	SYG....AGS	TEKGDIP.DGYKASRP.SQENFSLILELATPSQTSVYFC	ASGDRANNQAPL	CASGDRANNQAPLF	NNQAPLFGEGTRLSVL	FGEGTRLSVL	TTC	Cluster2	--ASG---DR--------ANNQAPL-
HKTCYBBXY_2_IDT-DUI-NXT-80	TRB	productive	Musmus TRBV13-1*02 F	Musmus TRBJ2-4*01 F	Musmus TRBD2*01 F	EAAVTQSPRNKVTVTGGNVTLSCRQTNSH.......NYMYWYRQDTGHGLRLIHYSYG....AGNLQIGDVP.DGYKATRT.TQEDFFLLLELASPSQTSLYFCASSGTGGSQNTLYFGAGTRLSVL		EAAVTQSPRNKVTVTGGNVTLSCRQTNSH.......NYMYWYRQDTGHGLRLIHYSYG....AGNLQIGDVP.DGYKATRT.TQEDFFLLLELASPSQTSLYFCASS	EAAVTQSPRNKVTVTGGNVTLSCRQT	NSH.......NY	MYWYRQDTGHGLRLIHY	SYG....AGN	LQIGDVP.DGYKATRT.TQEDFFLLLELASPSQTSLYFC	ASSGTGGSQNTLY	CASSGTGGSQNTLYF	SQNTLYFGAGTRLSVL	FGAGTRLSVL	TTC	Cluster4	-ASSG-----------TGGSQNTLY-
HKTCYBBXY_2_IDT-DUI-NXT-85	TRB	productive	Musmus TRBV29*01 F	Musmus TRBJ1-3*01 F	Musmus TRBD1*01 F	DMKVTQMPRYLIKRMGENVLLECGQDMSH.......ETMYWYRQDPGLGLQLIYISYD....VDSNSEGDIP.KGYRVSRK.KREHFSLILDSAKTNQTSVYFCASSQDGNTLYFGEGSRLIVV		DMKVTQMPRYLIKRMGENVLLECGQDMSH.......ETMYWYRQDPGLGLQLIYISYD....VDSNSEGDIP.KGYRVSRK.KREHFSLILDSAKTNQTSVYFCAS	DMKVTQMPRYLIKRMGENVLLECGQD	MSH.......ET	MYWYRQDPGLGLQLIYI	SYD....VDS	NSEGDIP.KGYRVSRK.KREHFSLILDSAKTNQTSVYFC	ASSQDGNTLY	CASSQDGNTLYF	GNTLYFGEGSRLIVV	FGEGSRLIVV	CTL	Cluster4	--ASS-------------QDGNTLY-
HKTCYBBXY_2_IDT-DUI-NXT-86	TRB	productive	Musmus TRBV29*01 F	Musmus TRBJ2-2*01 F	Musmus TRBD1*01 F	DMKVTQMPRYLIKRMGENVLLECGQDMSH.......ETMYWYRQDPGLGLQLIYISYD....VDSNSEGDIP.KGYRVSRK.KREHFSLILDSAKTNQTSVYFCASSLSTANTGQLYFGEGSKLTVL		DMKVTQMPRYLIKRMGENVLLECGQDMSH.......ETMYWYRQDPGLGLQLIYISYD....VDSNSEGDIP.KGYRVSRK.KREHFSLILDSAKTNQTSVYFCASSL	DMKVTQMPRYLIKRMGENVLLECGQD	MSH.......ET	MYWYRQDPGLGLQLIYI	SYD....VDS	NSEGDIP.KGYRVSRK.KREHFSLILDSAKTNQTSVYFC	ASSLSTANTGQLY	CASSLSTANTGQLYF	NTGQLYFGEGSKLTVL	FGEGSKLTVL	CTL	Cluster2	--ASS-LST---------ANTGQLY-
HKTCYBBXY_2_IDT-DUI-NXT-88	TRB	productive	Musmus TRBV1*01 F	Musmus TRBJ2-5*01 F	Musmus TRBD1*01 F	VTLLEQNPRWRLVPRGQAVNLRCILKNSQ......YPWMSWYQQDLQKQLQWLFTLRS....PGDKEVKSLPGADYLATRV.TDTELRLQVANMS..QGRTLYCTCSADKGDTQYFGPGTRLLVL		VTLLEQNPRWRLVPRGQAVNLRCILKNSQ......YPWMSWYQQDLQKQLQWLFTLRS....PGDKEVKSLPGADYLATRV.TDTELRLQVANMS..QGRTLYCTCSA	VTLLEQNPRWRLVPRGQAVNLRCILK	NSQ......YPW	MSWYQQDLQKQLQWLFT	LRS....PGD	KEVKSLPGADYLATRV.TDTELRLQVANMS..QGRTLYC	TCSADKGDTQY	CTCSADKGDTQYF	DTQYFGPGTRLLVL	FGPGTRLLVL	CTL	Cluster2	-TCSA-------------DKGDTQY-
HKTCYBBXY_2_IDT-DUI-NXT-89	TRB	productive	Musmus TRBV13-2*01 F	Musmus TRBJ2-7*01 F	Musmus TRBD2*01 F	EAAVTQSPRNKVAVTGGKVTLSCNQTNNH.......NNMYWYRQDTGHGLRLIHYSYG....AGSTEKGDIP.DGYKASRP.SQENFSLILELATPSQTSVYFCASGDEGGASYEQYFGPGTRLTVL		EAAVTQSPRNKVAVTGGKVTLSCNQTNNH.......NNMYWYRQDTGHGLRLIHYSYG....AGSTEKGDIP.DGYKASRP.SQENFSLILELATPSQTSVYFCASGD	EAAVTQSPRNKVAVTGGKVTLSCNQT	NNH.......NN	MYWYRQDTGHGLRLIHY	SYG....AGS	TEKGDIP.DGYKASRP.SQENFSLILELATPSQTSVYFC	ASGDEGGASYEQY	CASGDEGGASYEQYF	SYEQYFGPGTRLTVL	FGPGTRLTVL	CTL	Cluster2	--ASG---DEG-------GASYEQY-
HKTCYBBXY_2_IDT-DUI-NXT-91	TRB	productive	Musmus TRBV29*01 F	Musmus TRBJ1-2*01 F	Musmus TRBD1*01 F	DMKVTQMPRYLIKRMGENVLLECGQDMSH.......ETMYWYRQDPGLGLQLIYISYD....VDSNSEGDIP.KGYRVSRK.KREHFSLILDSAKTNQTSVYFCASRNRGRDSDYTFGSGTRLLVI		DMKVTQMPRYLIKRMGENVLLECGQDMSH.......ETMYWYRQDPGLGLQLIYISYD....VDSNSEGDIP.KGYRVSRK.KREHFSLILDSAKTNQTSVYFCAS	DMKVTQMPRYLIKRMGENVLLECGQD	MSH.......ET	MYWYRQDPGLGLQLIYI	SYD....VDS	NSEGDIP.KGYRVSRK.KREHFSLILDSAKTNQTSVYFC	ASRNRGRDSDYT	CASRNRGRDSDYTF	SDYTFGSGTRLLVI	FGSGTRLLVI	TTC	Cluster5	--ASR---N---------RGRDSDYT
HKTCYBBXY_2_IDT-DUI-NXT-92	TRB	productive	Musmus TRBV13-2*01 F	Musmus TRBJ2-7*01 F	Musmus TRBD2*01 F	EAAVTQSPRNKVAVTGGKVTLSCNQTNNH.......NNMYWYRQDTGHGLRLIHYSYG....AGSTEKGDIP.DGYKASRP.SQENFSLILELATPSQTSVYFCASGDAWGSSYEQYFGPGTRLTVL		EAAVTQSPRNKVAVTGGKVTLSCNQTNNH.......NNMYWYRQDTGHGLRLIHYSYG....AGSTEKGDIP.DGYKASRP.SQENFSLILELATPSQTSVYFCASGD	EAAVTQSPRNKVAVTGGKVTLSCNQT	NNH.......NN	MYWYRQDTGHGLRLIHY	SYG....AGS	TEKGDIP.DGYKASRP.SQENFSLILELATPSQTSVYFC	ASGDAWGSSYEQY	CASGDAWGSSYEQYF	SYEQYFGPGTRLTVL	FGPGTRLTVL	TTC	Cluster4	--ASG---D---AW----GSSYEQY-
HKTCYBBXY_2_IDT-DUI-NXT-93	TRB	productive	Musmus TRBV13-2*01 F	Musmus TRBJ1-3*01 F	Musmus TRBD1*01 F	EAAVTQSPRNKVAVTGGKVTLSCNQTNNH.......NNMYWYRQDTGHGLRLIHYSYG....AGSTEKGDIP.DGYKASRP.SQENFSLILELATPSQTSVYFCASGDAGPSGNTLYFGEGSRLIVV		EAAVTQSPRNKVAVTGGKVTLSCNQTNNH.......NNMYWYRQDTGHGLRLIHYSYG....AGSTEKGDIP.DGYKASRP.SQENFSLILELATPSQTSVYFCASGD	EAAVTQSPRNKVAVTGGKVTLSCNQT	NNH.......NN	MYWYRQDTGHGLRLIHY	SYG....AGS	TEKGDIP.DGYKASRP.SQENFSLILELATPSQTSVYFC	ASGDAGPSGNTLY	CASGDAGPSGNTLYF	SGNTLYFGEGSRLIVV	FGEGSRLIVV	TTC	Cluster4	--ASG-DAG---------PSGNTLY-
HKTCYBBXY_2_IDT-DUI-NXT-94	TRB	productive	Musmus TRBV13-1*02 F	Musmus TRBJ2-7*01 F	Musmus TRBD1*01 F	EAAVTQSPRNKVTVTGGNVTLSCRQTNSH.......NYMYWYRQDTGHGLRLIHYSYG....AGNLQIGDVP.DGYKATRT.TQEDFFLLLELASPSQTSLYFCASSDGQSYEQYFGPGTRLTVL		EAAVTQSPRNKVTVTGGNVTLSCRQTNSH.......NYMYWYRQDTGHGLRLIHYSYG....AGNLQIGDVP.DGYKATRT.TQEDFFLLLELASPSQTSLYFCASSD	EAAVTQSPRNKVTVTGGNVTLSCRQT	NSH.......NY	MYWYRQDTGHGLRLIHY	SYG....AGN	LQIGDVP.DGYKATRT.TQEDFFLLLELASPSQTSLYFC	ASSDGQSYEQY	CASSDGQSYEQYF	SYEQYFGPGTRLTVL	FGPGTRLTVL	TTC	Cluster2	--ASS---D---------GQSYEQY-
HKTCYBBXY_2_IDT-DUI-NXT-98	TRB	productive	Musmus TRBV29*01 F	Musmus TRBJ1-3*01 F	Musmus TRBD1*01 F	DMKVTQMPRYLIKRMGENVLLECGQDMSH.......ETMYWYRQDPGLGLQLIYISYD....VDSNSEGDIP.KGYRVSRK.KREHFSLILDSAKTNQTSVYFCASSLDNSGNTLYFGEGSRLIVV		DMKVTQMPRYLIKRMGENVLLECGQDMSH.......ETMYWYRQDPGLGLQLIYISYD....VDSNSEGDIP.KGYRVSRK.KREHFSLILDSAKTNQTSVYFCASSL	DMKVTQMPRYLIKRMGENVLLECGQD	MSH.......ET	MYWYRQDPGLGLQLIYI	SYD....VDS	NSEGDIP.KGYRVSRK.KREHFSLILDSAKTNQTSVYFC	ASSLDNSGNTLY	CASSLDNSGNTLYF	SGNTLYFGEGSRLIVV	FGEGSRLIVV	CTL	Cluster2	--ASS--------LD---NSGNTLY-
HKTCYBBXY_2_IDT-DUI-NXT-99	TRB	productive	Musmus TRBV13-2*01 F	Musmus TRBJ2-7*01 F	Musmus TRBD1*01 F	EAAVTQSPRNKVAVTGGKVTLSCNQTNNH.......NNMYWYRQDTGHGLRLIHYSYG....AGSTEKGDIP.DGYKASRP.SQENFSLILELATPSQTSVYFCASGDGQESSYEQYFGPGTRLTVL		EAAVTQSPRNKVAVTGGKVTLSCNQTNNH.......NNMYWYRQDTGHGLRLIHYSYG....AGSTEKGDIP.DGYKASRP.SQENFSLILELATPSQTSVYFCASGD	EAAVTQSPRNKVAVTGGKVTLSCNQT	NNH.......NN	MYWYRQDTGHGLRLIHY	SYG....AGS	TEKGDIP.DGYKASRP.SQENFSLILELATPSQTSVYFC	ASGDGQESSYEQY	CASGDGQESSYEQYF	SYEQYFGPGTRLTVL	FGPGTRLTVL	CTL	Cluster2	--ASG---D----GQ---ESSYEQY-
