# Supplementary material for: Transcriptional re-programming of liver-resident iNKT cells into T-regulatory type-1-like liver iNKT cells involves extensive gene de-methylation
Source: Front Immunol. 2024 Sep 9;15:1454314. doi: 10.3389/fimmu.2024.1454314 (PMC11416961; doi:10.3389/fimmu.2024.1454314)
Supplement: Supplementary file 1 [file DataSheet1.zip › Supp_datasheet_2.xlsx]

## Sheet: Sheet1
cell_name	A1	length.A1	A2	length.A2	B1	length.B1	B2	length.B2	sampletype	predicted.id	oligo2	Freq
HKTCYBBXY_1_IDT-DUI-NXT-1					TRBV13-2_CGGTGGGGACTATG_TRBJ2-7	331			CTL	Cluster4	No_TCR	182
HKTCYBBXY_1_IDT-DUI-NXT-10									TTC	Cluster5	No_TCR	182
HKTCYBBXY_1_IDT-DUI-NXT-100	TRAV11_GTGGGGGATAG_TRAJ18	269							CTL	Cluster2	No_TCR	182
HKTCYBBXY_1_IDT-DUI-NXT-101					TRBV13-2_GTGATCGGGGGGCTGGCTCCG_TRBJ1-2	340			CTL	Cluster4	No_TCR	182
HKTCYBBXY_1_IDT-DUI-NXT-143					TRBV1_TGCAGCTACAGGGGTGGGCACCT_TRBJ2-4	340			TTC	Cluster2	No_TCR	182
HKTCYBBXY_1_IDT-DUI-NXT-103					TRBV13-2_TGATGCGCGACACTATG_TRBJ2-7	337			TTC	Cluster4	No_TCR	182
HKTCYBBXY_1_IDT-DUI-NXT-145					TRBV13-2_TGATGCAGGGGCAAAC_TRBJ1-2	340			CTL	Cluster2	No_TCR	182
HKTCYBBXY_1_IDT-DUI-NXT-224					TRBV29_AGTTTCCGTACAGCAGA_TRBJ2-3	337			TTC	Cluster4	No_TCR	182
HKTCYBBXY_1_IDT-DUI-NXT-378					TRBV13-2_GTGATCCCGGGACAGGGAGTGC_TRBJ2-3	346			CTL	Cluster2	No_TCR	182
HKTCYBBXY_1_IDT-DUI-NXT-227									TTC	Cluster2	No_TCR	182
HKTCYBBXY_1_IDT-DUI-NXT-108					TRBV13-2_TGATGGGACAGGGGGGGGTGAAC_TRBJ2-7	340			TTC	Cluster4	No_TCR	182
HKTCYBBXY_1_IDT-DUI-NXT-344	TRAV11_GGGCGATAGA_TRAJ18	343							TTC	Cluster4	No_TCR	182
HKTCYBBXY_2_IDT-DUI-NXT-68									TTC	Cluster2	No_TCR	182
HKTCYBBXY_1_IDT-DUI-NXT-111	TRAV11_GTGGGGGATAG_TRAJ18	343							CTL	Cluster2	No_TCR	182
HKTCYBBXY_1_IDT-DUI-NXT-232					TRBV13-2_GTGATAACAGTAACT_TRBJ2-1	340			CTL	Cluster4	No_TCR	182
HKTCYBBXY_1_IDT-DUI-NXT-113	TRAV11_GGGCGATAGA_TRAJ18	343							CTL	Cluster2	No_TCR	182
HKTCYBBXY_1_IDT-DUI-NXT-349	TRAV11_GGGCGATAGA_TRAJ18	343							CTL	Cluster2	No_TCR	182
HKTCYBBXY_1_IDT-DUI-NXT-235					TRBV1_CAGTGGGGACAGGCCCAAC_TRBJ1-4	340			TTC	Cluster2	No_TCR	182
HKTCYBBXY_1_IDT-DUI-NXT-116					TRBV13-2_GGTGAAACAGGGAACAC_TRBJ1-1	337			TTC	Cluster5	No_TCR	182
HKTCYBBXY_1_IDT-DUI-NXT-117	TRAV11_GTGGGGGATAG_TRAJ18	343							TTC	Cluster5	No_TCR	182
HKTCYBBXY_1_IDT-DUI-NXT-159					TRBV29_TTTATTCCGGGACAATTCTG_TRBJ1-3	346			CTL	Cluster2	No_TCR	182
HKTCYBBXY_1_IDT-DUI-NXT-239					TRBV13-1_AGCAGAGGGACTGGGGGGAACCA_TRBJ2-5	343			TTC	Cluster4	No_TCR	182
HKTCYBBXY_1_IDT-DUI-NXT-160					TRBV13-2_GCGGTAGGACAGCAAAC_TRBJ1-2	337			CTL	Cluster2	No_TCR	182
HKTCYBBXY_1_IDT-DUI-NXT-240					TRBV13-2_TGATGCAGGCAGGGGGGACTCC_TRBJ1-2	343			TTC	Cluster5	No_TCR	182
HKTCYBBXY_1_IDT-DUI-NXT-5					TRBV13-2_CGGTGTCGGACAGGGGGGAGAAG_TRBJ1-1	337			CTL	Cluster2	No_TCR	182
HKTCYBBXY_1_IDT-DUI-NXT-358									TTC	Cluster4	No_TCR	182
HKTCYBBXY_1_IDT-DUI-NXT-125	TRAV11_GGGCGACAGAGG_TRAJ18	343							CTL	Cluster2	No_TCR	182
HKTCYBBXY_2_IDT-DUI-NXT-133					TRBV29_AGCAGCAAAAAC_TRBJ2-4	328			CTL	Cluster2	No_TCR	182
HKTCYBBXY_2_IDT-DUI-NXT-134					TRBV1_GCAGATGAAAACA_TRBJ1-1	337			CTL	Cluster4	No_TCR	182
HKTCYBBXY_1_IDT-DUI-NXT-246					TRBV13-2_GGTGAGCCGTCTGGGGGGAGCACCG_TRBJ2-2	346			CTL	Cluster2	No_TCR	182
HKTCYBBXY_1_IDT-DUI-NXT-324					TRBV29_CAGTTCTCGACTGGGGCGAGGTCAA_TRBJ2-4	346			TTC	Cluster4	No_TCR	182
HKTCYBBXY_2_IDT-DUI-NXT-137	TRAV11_GGGCGATAGA_TRAJ18	343							CTL	Cluster2	No_TCR	182
HKTCYBBXY_1_IDT-DUI-NXT-130					TRBV13-2_TGATGTAGGCAATTCCA_TRBJ1-4	343			TTC	Cluster4	No_TCR	182
HKTCYBBXY_1_IDT-DUI-NXT-95					TRBV13-2_AGCGGGCCCGACAGTGTGCCCGGG_TRBJ2-2	340			TTC	Cluster4	No_TCR	182
HKTCYBBXY_1_IDT-DUI-NXT-133					TRBV1_GCAGATTCGACTTCTG_TRBJ1-3	343			CTL	Cluster2	No_TCR	182
HKTCYBBXY_2_IDT-DUI-NXT-140									TTC	Cluster2	No_TCR	182
HKTCYBBXY_1_IDT-DUI-NXT-252									TTC	Cluster4	No_TCR	182
HKTCYBBXY_1_IDT-DUI-NXT-175					TRBV13-1_CAGTGGGGGACTGGGGGTTGAAC_TRBJ2-7	337			TTC	Cluster5	No_TCR	182
HKTCYBBXY_1_IDT-DUI-NXT-137	TRAV11_GTGGGAGATA_TRAJ18	343							CTL	Cluster2	No_TCR	182
HKTCYBBXY_1_IDT-DUI-NXT-255					TRBV13-2_GTGATCTGGGGGGAGGCCAAG_TRBJ2-5	343			CTL	Cluster2	No_TCR	182
HKTCYBBXY_2_IDT-DUI-NXT-145					TRBV13-2_TGATGACAGGGGGCACACA_TRBJ1-1	340			CTL	Cluster2	No_TCR	182
HKTCYBBXY_1_IDT-DUI-NXT-372					TRBV13-2_GGTGAGACAGGGGAAGGGAACTC_TRBJ1-2	343			TTC	Cluster2	No_TCR	182
HKTCYBBXY_1_IDT-DUI-NXT-373	TRAV11_GTGGGAGATA_TRAJ18	343							CTL	Cluster2	No_TCR	182
HKTCYBBXY_1_IDT-DUI-NXT-22					TRBV13-2_GGTGACTGGGGGGCTAGTCA_TRBJ2-4	343			TTC	Cluster2	No_TCR	182
HKTCYBBXY_2_IDT-DUI-NXT-19					TRBV13-2_TGATGCAGGGGCTGGA_TRBJ1-3	340			TTC	Cluster2	No_TCR	182
HKTCYBBXY_1_IDT-DUI-NXT-144	TRAV11_GTGGGAGATA_TRAJ18	343	TRAV1_AGGGATCACGGGGGAAA_TRAJ40	334					TTC	Cluster4	No_TCR	182
HKTCYBBXY_1_IDT-DUI-NXT-375					TRBV13-2_TGATGCAGGGGGCTATG_TRBJ2-1	340	TRBV19_CCAGCGTAAGGGAGTTAGGCAACC_TRBJ1-5	340	CTL	Cluster2	No_TCR	182
HKTCYBBXY_1_IDT-DUI-NXT-146	TRAV11_GTGGGTGATAG_TRAJ18	343							CTL	Cluster4	No_TCR	182
HKTCYBBXY_2_IDT-DUI-NXT-63					TRBV29_CAGTTCCGGGACAGGGGGCGTCAACG_TRBJ1-4	346			CTL	Cluster2	No_TCR	182
HKTCYBBXY_2_IDT-DUI-NXT-154									TTC	Cluster2	No_TCR	182
HKTCYBBXY_1_IDT-DUI-NXT-266	TRAV11_GTGGGTGATAG_TRAJ18	343							CTL	Cluster2	No_TCR	182
HKTCYBBXY_1_IDT-DUI-NXT-383									TTC	Cluster2	No_TCR	182
HKTCYBBXY_1_IDT-DUI-NXT-39	TRAV11_GTGGGAGATA_TRAJ18	343							CTL	Cluster2	No_TCR	182
HKTCYBBXY_1_IDT-DUI-NXT-152					TRBV31_GGAGTGGGGACTGGGGGGTTGCTG_TRBJ2-1	340	TRBV15_AGCAGACCGACAGGGAGGTATTCG_TRBJ1-6	343	TTC	Cluster5	No_TCR	182
HKTCYBBXY_1_IDT-DUI-NXT-27	TRAV11_GGGCGATAGA_TRAJ18	343							CTL	Cluster2	No_TCR	182
HKTCYBBXY_1_IDT-DUI-NXT-41					TRBV29_CAGTTCACCGGGACAGGCAGA_TRBJ2-3	340			CTL	Cluster2	No_TCR	182
HKTCYBBXY_1_IDT-DUI-NXT-42	TRAV11_GTGGGAGATA_TRAJ18	343							CTL	Cluster2	No_TCR	182
HKTCYBBXY_1_IDT-DUI-NXT-156					TRBV13-2_TGATGCATCTGGGGGGGCGCTTGCTG_TRBJ2-1	346			TTC	Cluster2	No_TCR	182
HKTCYBBXY_1_IDT-DUI-NXT-157					TRBV13-3_AGCAGGGGGGCGGACACA_TRBJ1-1	334			CTL	Cluster2	No_TCR	182
HKTCYBBXY_1_IDT-DUI-NXT-158					TRBV13-2_CGGTGGGACGGATCAAA_TRBJ2-4	337			CTL	Cluster2	No_TCR	182
HKTCYBBXY_1_IDT-DUI-NXT-315	TRAV11_GTGGGTGATAG_TRAJ18	343							CTL	Cluster4	No_TCR	182
HKTCYBBXY_1_IDT-DUI-NXT-47									TTC	Cluster4	No_TCR	182
HKTCYBBXY_1_IDT-DUI-NXT-353					TRBV1_CAGTGGGACTGGGGGACAAGA_TRBJ2-5	340			CTL	Cluster2	No_TCR	182
HKTCYBBXY_1_IDT-DUI-NXT-161					TRBV29_GCAGTCCCGGACAGGGCTATG_TRBJ2-1	340			CTL	Cluster2	No_TCR	182
HKTCYBBXY_1_IDT-DUI-NXT-202					TRBV13-3_CAGCAAAGGGACAGGGGGCTCCG_TRBJ1-2	337			TTC	Cluster4	No_TCR	182
HKTCYBBXY_1_IDT-DUI-NXT-163					TRBV13-1_GTGATCCACTGGCGTATGA_TRBJ2-7	337			TTC	Cluster4	No_TCR	182
HKTCYBBXY_1_IDT-DUI-NXT-281									CTL	Cluster2	No_TCR	182
HKTCYBBXY_1_IDT-DUI-NXT-165									TTC	Cluster2	No_TCR	182
HKTCYBBXY_1_IDT-DUI-NXT-206					TRBV29_GCAGTCCTCACGACTGGGCCGCCTCCT_TRBJ2-7	346			CTL	Cluster2	No_TCR	182
HKTCYBBXY_2_IDT-DUI-NXT-84									TTC	Cluster2	No_TCR	182
HKTCYBBXY_2_IDT-DUI-NXT-148									CTL	Cluster4	No_TCR	182
HKTCYBBXY_1_IDT-DUI-NXT-17					TRBV13-2_ATATGAACAG_TRBJ2-7	325			CTL	Cluster2	No_TCR	182
HKTCYBBXY_1_IDT-DUI-NXT-170									CTL	Cluster2	No_TCR	182
HKTCYBBXY_1_IDT-DUI-NXT-364	TRAV11_GTGGGGGATAG_TRAJ18	343							CTL	Cluster2	No_TCR	182
HKTCYBBXY_1_IDT-DUI-NXT-172	TRAV11_GGGCGATAGA_TRAJ18	343							CTL	Cluster2	No_TCR	182
HKTCYBBXY_1_IDT-DUI-NXT-290					TRBV13-2_CGGTGGGGACTGGGGGAGCTCCT_TRBJ2-7	343			CTL	Cluster4	No_TCR	182
HKTCYBBXY_1_IDT-DUI-NXT-174	TRAV11_GTGGGGGATAG_TRAJ18	343							CTL	Cluster2	No_TCR	182
HKTCYBBXY_1_IDT-DUI-NXT-330	TRAV11_GGTCGATAGA_TRAJ18	343							CTL	Cluster2	No_TCR	182
HKTCYBBXY_1_IDT-DUI-NXT-176					TRBV29_CAGTTCCCGGAACTA_TRBJ2-1	337			TTC	Cluster2	No_TCR	182
HKTCYBBXY_1_IDT-DUI-NXT-177									TTC	Cluster5	No_TCR	182
HKTCYBBXY_1_IDT-DUI-NXT-295					TRBV13-1_AGCAGAGGGACTGGGGGGAACCA_TRBJ2-5	343			TTC	Cluster4	No_TCR	182
HKTCYBBXY_2_IDT-DUI-NXT-187	TRAV11_GTGGGTGATAG_TRAJ18	343							TTC	Cluster5	No_TCR	182
HKTCYBBXY_1_IDT-DUI-NXT-181					TRBV29_CTAGCCACCATCGACAGGGGGACTCCT_TRBJ2-7	343			CTL	Cluster2	No_TCR	182
HKTCYBBXY_1_IDT-DUI-NXT-195	TRAV11_GTGGGAGATA_TRAJ18	343							CTL	Cluster2	No_TCR	182
HKTCYBBXY_1_IDT-DUI-NXT-220	TRAV11_GTGGGGGATAG_TRAJ18	307							CTL	Cluster2	No_TCR	182
HKTCYBBXY_1_IDT-DUI-NXT-184					TRBV13-2_TGATGCCGGGGGGCGGTATGC_TRBJ2-1	343			CTL	Cluster2	No_TCR	182
HKTCYBBXY_1_IDT-DUI-NXT-69					TRBV29_GTTTACGAGCAGGAGCAAAC_TRBJ1-1	341			TTC	Cluster2	No_TCR	182
HKTCYBBXY_2_IDT-DUI-NXT-21	TRAV11_GTGGGGGATAG_TRAJ18	343							TTC	Cluster4	No_TCR	182
HKTCYBBXY_1_IDT-DUI-NXT-263	TRAV11_GGGCGATAGA_TRAJ18	343							TTC	Cluster5	No_TCR	182
HKTCYBBXY_2_IDT-DUI-NXT-152					TRBV29_GCAGTCCCCGGAACTATA_TRBJ1-6	340	TRBV17_GTAGACCGGACACAGCAAAC_TRBJ1-2	343	TTC	Cluster4	No_TCR	182
HKTCYBBXY_1_IDT-DUI-NXT-303									CTL	Cluster2	No_TCR	182
HKTCYBBXY_1_IDT-DUI-NXT-19	TRAV11_GTGGGGGATAG_TRAJ18	343							TTC	Cluster4	No_TCR	182
HKTCYBBXY_1_IDT-DUI-NXT-190					TRBV13-2_TGATGCCCGGGACAACTCCT_TRBJ2-7	343			TTC	Cluster5	No_TCR	182
HKTCYBBXY_1_IDT-DUI-NXT-191					TRBV29_AGTTTGAGGGATAACT_TRBJ2-1	340			TTC	Cluster4	No_TCR	182
HKTCYBBXY_2_IDT-DUI-NXT-28	TRAV11_GGGCGATAGA_TRAJ18	343							CTL	Cluster2	No_TCR	182
HKTCYBBXY_1_IDT-DUI-NXT-194					TRBV1_GCAGATTCAGGGGACGGAAA_TRBJ1-3	343			CTL	Cluster2	No_TCR	182
HKTCYBBXY_1_IDT-DUI-NXT-219									CTL	Cluster2	No_TCR	182
HKTCYBBXY_2_IDT-DUI-NXT-30					TRBV29_AGCAGGGACAGACAAGA_TRBJ2-5	334			CTL	Cluster2	No_TCR	182
HKTCYBBXY_2_IDT-DUI-NXT-72	TRAV13-3_CTATGAAATCCT_TRAJ50	331							TTC	Cluster2	No_TCR	182
HKTCYBBXY_2_IDT-DUI-NXT-32	TRAV11_GGGCGATAGA_TRAJ18	343							TTC	Cluster4	No_TCR	182
HKTCYBBXY_1_IDT-DUI-NXT-237									TTC	Cluster4	No_TCR	182
HKTCYBBXY_1_IDT-DUI-NXT-84	TRAV11_GGGCGATAGA_TRAJ18	334							TTC	Cluster4	No_TCR	182
HKTCYBBXY_1_IDT-DUI-NXT-329	TRAV11_GGCCGATAGA_TRAJ18	343							CTL	Cluster2	No_TCR	182
HKTCYBBXY_1_IDT-DUI-NXT-278					TRBV13-2_GGTGACGGGACAGGGGCTTCTG_TRBJ1-3	346			CTL	Cluster2	No_TCR	182
HKTCYBBXY_2_IDT-DUI-NXT-13					TRBV13-2_TGATGCCCTGGGGGGTAACT_TRBJ2-1	346			CTL	Cluster4	No_TCR	182
HKTCYBBXY_1_IDT-DUI-NXT-88					TRBV29_CAGTTCGCCGGGGGGAGACA_TRBJ2-5	337			CTL	Cluster2	No_TCR	182
HKTCYBBXY_1_IDT-DUI-NXT-89					TRBV29_AGCAGCTGGACAGGGAACTC_TRBJ1-2	337	TRBV13-2_TGATGCGAGTAGAACTGGGGGGACGAGCTCCT_TRBJ2-7	355	CTL	Cluster2	No_TCR	182
HKTCYBBXY_1_IDT-DUI-NXT-205	TRAV11_GTGGGAGATA_TRAJ18	343							CTL	Cluster2	No_TCR	182
HKTCYBBXY_2_IDT-DUI-NXT-83					TRBV13-2_CGGTGGCCCTTATGA_TRBJ2-7	331			TTC	Cluster5	No_TCR	182
HKTCYBBXY_2_IDT-DUI-NXT-7					TRBV13-2_TGATGAGCACTGGGGAACCTAT_TRBJ2-7	343			TTC	Cluster5	No_TCR	182
HKTCYBBXY_1_IDT-DUI-NXT-297					TRBV13-2_GTGATAACGGGGACTAT_TRBJ2-1	340			TTC	Cluster5	No_TCR	182
HKTCYBBXY_2_IDT-DUI-NXT-43					TRBV13-2_CGGTGGCCCCGGACTGGGGAAATATGA_TRBJ2-7	343			TTC	Cluster5	No_TCR	182
HKTCYBBXY_1_IDT-DUI-NXT-94					TRBV29_CAGTTCTCTCGGGGGTGAAC_TRBJ2-7	334			TTC	Cluster2	No_TCR	182
HKTCYBBXY_1_IDT-DUI-NXT-287									TTC	Cluster2	No_TCR	182
HKTCYBBXY_1_IDT-DUI-NXT-328									CTL	Cluster2	No_TCR	182
HKTCYBBXY_2_IDT-DUI-NXT-151					TRBV13-2_TGATGCCCCATTCTCCT_TRBJ2-7	340			TTC	Cluster5	No_TCR	182
HKTCYBBXY_1_IDT-DUI-NXT-33					TRBV13-2_GGTGAGGGGGGGGGGTCCTA_TRBJ2-7	340			TTC	Cluster5	No_TCR	182
HKTCYBBXY_2_IDT-DUI-NXT-141					TRBV13-1_AGTGAGGGACTTAACT_TRBJ2-1	340			TTC	Cluster4	No_TCR	182
HKTCYBBXY_2_IDT-DUI-NXT-102					TRBV13-2_CGGTGGGGACTGGGGGTCCTA_TRBJ2-7	340			CTL	Cluster4	No_TCR	182
HKTCYBBXY_2_IDT-DUI-NXT-54	TRAV11_GGGCGATAGA_TRAJ18	343							CTL	Cluster2	No_TCR	182
HKTCYBBXY_1_IDT-DUI-NXT-217	TRAV11_GGGCGATAGA_TRAJ18	343	TRAV7-5_CTCTGGACCTC_TRAJ6	130					CTL	Cluster2	No_TCR	182
HKTCYBBXY_1_IDT-DUI-NXT-334	TRAV11_GTGGGAGATA_TRAJ18	343							TTC	Cluster4	No_TCR	182
HKTCYBBXY_1_IDT-DUI-NXT-9									TTC	Cluster2	No_TCR	182
HKTCYBBXY_2_IDT-DUI-NXT-70					TRBV13-2_GTGATAGCGGGTCCGA_TRBJ1-2	334			TTC	Cluster4	No_TCR	182
HKTCYBBXY_2_IDT-DUI-NXT-108					TRBV13-3_CAGTGGGAGCTCCT_TRBJ2-7	334			TTC	Cluster2	No_TCR	182
HKTCYBBXY_1_IDT-DUI-NXT-260					TRBV13-1_AGCAGCCAGGGGGATTCTG_TRBJ1-3	340			TTC	Cluster2	No_TCR	182
HKTCYBBXY_1_IDT-DUI-NXT-375					TRBV13-3_TGATGCAGGGGGCTATG_TRBJ2-1	340	TRBV19_CCAGCGTAAGGGAGTTAGGCAACC_TRBJ1-5	340	CTL	Cluster2	No_TCR	182
HKTCYBBXY_1_IDT-DUI-NXT-262	TRAV11_GGGCGATCGAGGT_TRAJ18	343							TTC	Cluster2	No_TCR	182
HKTCYBBXY_2_IDT-DUI-NXT-33									TTC	Cluster2	No_TCR	182
HKTCYBBXY_2_IDT-DUI-NXT-14					TRBV13-2_GTGATACCAGGGACAGGGAGTATGA_TRBJ2-7	343			CTL	Cluster2	No_TCR	182
HKTCYBBXY_2_IDT-DUI-NXT-65					TRBV13-2_CGGTGTCGGACTGGGGTATGC_TRBJ2-1	340			CTL	Cluster2	No_TCR	182
HKTCYBBXY_1_IDT-DUI-NXT-382					TRBV13-2_TGATGCGGGACAGGGAGGAGCTGA_TRBJ2-1	343			TTC	Cluster2	No_TCR	182
HKTCYBBXY_2_IDT-DUI-NXT-67	TRAV11_GGGCGATAGA_TRAJ18	343							TTC	Cluster2	No_TCR	182
HKTCYBBXY_2_IDT-DUI-NXT-26					TRBV13-2_TGCTGGGGGGGCGAGTCA_TRBJ2-4	82			CTL	Cluster3	No_TCR	182
HKTCYBBXY_2_IDT-DUI-NXT-69					TRBV1_GCAGAGGTTGCTG_TRBJ2-1	334			TTC	Cluster2	No_TCR	182
HKTCYBBXY_2_IDT-DUI-NXT-104					TRBV13-2_AGCGGGGGGAACTCCT_TRBJ2-7	334			TTC	Cluster4	No_TCR	182
HKTCYBBXY_2_IDT-DUI-NXT-146					TRBV13-1_GTGATATGGGTTCAAAC_TRBJ1-1	340			CTL	Cluster4	No_TCR	182
HKTCYBBXY_2_IDT-DUI-NXT-160					TRBV13-2_AGCGGGCAGGGAGCAAAC_TRBJ1-2	337			CTL	Cluster2	No_TCR	182
HKTCYBBXY_2_IDT-DUI-NXT-58									TTC	Cluster2	No_TCR	182
HKTCYBBXY_2_IDT-DUI-NXT-73					TRBV1_CAGTGGGGACAGGGGATCCTA_TRBJ2-7	340			CTL	Cluster2	No_TCR	182
HKTCYBBXY_1_IDT-DUI-NXT-45					TRBV13-2_GGTGAAGGGGTTAACCA_TRBJ2-5	340			TTC	Cluster4	No_TCR	182
HKTCYBBXY_2_IDT-DUI-NXT-138	TRAV11_GGGCGATAGA_TRAJ18	343							CTL	Cluster2	No_TCR	182
HKTCYBBXY_2_IDT-DUI-NXT-163									TTC	Cluster2	No_TCR	182
HKTCYBBXY_2_IDT-DUI-NXT-76	TRAV11_GTGGGGGATAG_TRAJ18	343							CTL	Cluster2	No_TCR	182
HKTCYBBXY_2_IDT-DUI-NXT-166					TRBV29_AGCAGCCTCCGGGACGAAAACA_TRBJ1-1	340			TTC	Cluster4	No_TCR	182
HKTCYBBXY_2_IDT-DUI-NXT-168	TRAV11_GGTGGCGGATAG_TRAJ18	343							TTC	Cluster4	No_TCR	182
HKTCYBBXY_2_IDT-DUI-NXT-131					TRBV13-2_AGCGGAAGGGACTGGTCTTATGA_TRBJ2-7	227			TTC	Cluster4	No_TCR	182
HKTCYBBXY_1_IDT-DUI-NXT-243					TRBV13-1_CAGTGGAGGAAGTGC_TRBJ2-3	337			CTL	Cluster2	No_TCR	182
HKTCYBBXY_1_IDT-DUI-NXT-269					TRBV13-1_TGATGCTCTGTGCTCCT_TRBJ2-7	340			CTL	Cluster2	No_TCR	182
HKTCYBBXY_1_IDT-DUI-NXT-40					TRBV13-2_GCGGTAACTGGGGGGGTGCTG_TRBJ2-1	337			CTL	Cluster4	No_TCR	182
HKTCYBBXY_2_IDT-DUI-NXT-107					TRBV13-2_GTGATCGGGACAACTA_TRBJ2-1	340			TTC	Cluster5	No_TCR	182
HKTCYBBXY_1_IDT-DUI-NXT-31					TRBV13-2_GGTGACCCGACAGGGGGCGTCACAG_TRBJ1-1	343			TTC	Cluster5	No_TCR	182
HKTCYBBXY_2_IDT-DUI-NXT-87					TRBV13-2_AGCGGGCCGGGACAAAACA_TRBJ1-1	337			CTL	Cluster2	No_TCR	182
HKTCYBBXY_1_IDT-DUI-NXT-44									TTC	Cluster2	No_TCR	182
HKTCYBBXY_1_IDT-DUI-NXT-292					TRBV29_TTTATACCAGGGGGACACA_TRBJ1-1	340			CTL	Cluster2	No_TCR	182
HKTCYBBXY_1_IDT-DUI-NXT-57					TRBV5_CAGCCCCCTCGGGACAGGGCGGAACAC_TRBJ1-1	343			TTC	Cluster5	No_TCR	182
HKTCYBBXY_2_IDT-DUI-NXT-90	TRAV11_GTGGGTGATAG_TRAJ18	343							CTL	Cluster2	No_TCR	182
HKTCYBBXY_1_IDT-DUI-NXT-291					TRBV1_GCAGATCAGGGGACTGGA_TRBJ1-3	343			CTL	Cluster2	No_TCR	182
HKTCYBBXY_1_IDT-DUI-NXT-359	TRAV11_GGGCGATAGA_TRAJ18	343							TTC	Cluster4	No_TCR	182
HKTCYBBXY_1_IDT-DUI-NXT-254					TRBV1_GCAGATGAAAACA_TRBJ1-1	337			CTL	Cluster2	No_TCR	182
HKTCYBBXY_1_IDT-DUI-NXT-370	TRAV11_GGGCGATAGA_TRAJ18	343							TTC	Cluster5	No_TCR	182
HKTCYBBXY_2_IDT-DUI-NXT-8									TTC	Cluster2	No_TCR	182
HKTCYBBXY_1_IDT-DUI-NXT-59					TRBV13-2_CAGCGCCGGGACTGGGGGCTCCT_TRBJ2-7	313			TTC	Cluster5	No_TCR	182
HKTCYBBXY_1_IDT-DUI-NXT-309					TRBV29_CAGTTCCAGGACAGGGGACCAA_TRBJ2-5	343			TTC	Cluster4	No_TCR	182
HKTCYBBXY_2_IDT-DUI-NXT-159	TRAV11_GGGCGATAGA_TRAJ18	343							CTL	Cluster4	No_TCR	182
HKTCYBBXY_2_IDT-DUI-NXT-29	TRAV11_GTGGGAGATA_TRAJ18	343	TRAV6-3_CTACTCCTGGGGGAAT_TRAJ31	331					CTL	Cluster2	No_TCR	182
HKTCYBBXY_1_IDT-DUI-NXT-63	TRAV11_GGGCGATAGA_TRAJ18	343							CTL	Cluster2	No_TCR	182
HKTCYBBXY_2_IDT-DUI-NXT-24	TRAV11_GTGGGAGATA_TRAJ18	343							TTC	Cluster4	No_TCR	182
HKTCYBBXY_2_IDT-DUI-NXT-156	TRAV11_GTGGGGGATAG_TRAJ18	343							TTC	Cluster2	No_TCR	182
HKTCYBBXY_1_IDT-DUI-NXT-29					TRBV13-2_TGATGTGGGACATATTTCC_TRBJ1-4	346			CTL	Cluster2	No_TCR	182
HKTCYBBXY_2_IDT-DUI-NXT-25					TRBV13-3_CAGTGGAGTGGGGGGATCAAAC_TRBJ2-2	346			CTL	Cluster2	No_TCR	182
HKTCYBBXY_2_IDT-DUI-NXT-143									TTC	Cluster2	No_TCR	182
HKTCYBBXY_2_IDT-DUI-NXT-57					TRBV29_AGTTTGAGGGGACCCGGG_TRBJ2-2	337			TTC	Cluster4	No_TCR	182
HKTCYBBXY_1_IDT-DUI-NXT-293					TRBV29_GCAGTCAACAGGGTGCAAAC_TRBJ1-2	340			CTL	Cluster4	No_TCR	182
HKTCYBBXY_2_IDT-DUI-NXT-52									CTL	Cluster2	No_TCR	182
HKTCYBBXY_2_IDT-DUI-NXT-53	TRAV11_GTGGGGGATAG_TRAJ18	343							CTL	Cluster2	No_TCR	182
HKTCYBBXY_2_IDT-DUI-NXT-51	TRAV11_GTGGGGGATAG_TRAJ18	343							CTL	Cluster2	No_TCR	182
HKTCYBBXY_1_IDT-DUI-NXT-319									TTC	Cluster2	No_TCR	182
HKTCYBBXY_2_IDT-DUI-NXT-78					TRBV29_CTAGCGCCGGGACAGGGGGCGCGGACCAA_TRBJ2-5	346			CTL	Cluster2	No_TCR	182
HKTCYBBXY_1_IDT-DUI-NXT-306					TRBV13-2_GTGATCAGGGGATTTCTG_TRBJ1-3	343			CTL	Cluster2	No_TCR	182
HKTCYBBXY_1_IDT-DUI-NXT-37					TRBV13-3_AGGGACTGGAGCTCCT_TRBJ2-7	337	TRBV13-3_GATGGCAGGGACTGGAGCTCCT_TRBJ2-7	247	CTL	Cluster2	No_TCR	182
HKTCYBBXY_1_IDT-DUI-NXT-60									TTC	Cluster2	No_TCR	182
HKTCYBBXY_1_IDT-DUI-NXT-62	TRAV11_CTGCATTTTG_TRAJ18	262	TRAV11_GTGGGAGATA_TRAJ18	343	TRBV13-2_TGATGCAACTGGGGACCAA_TRBJ2-5	343			CTL	Cluster2	TRAV11_CTGCATTTTG_TRAJ18-TRBV13-2_TGATGCAACTGGGGACCAA_TRBJ2-5	1
HKTCYBBXY_1_IDT-DUI-NXT-283	TRAV11_GAGCGATAGA_TRAJ18	343			TRBV29_CAGTTCTATTTCC_TRBJ1-4	242			TTC	Cluster4	TRAV11_GAGCGATAGA_TRAJ18-TRBV29_CAGTTCTATTTCC_TRBJ1-4	1
HKTCYBBXY_1_IDT-DUI-NXT-369	TRAV11_GGCCGATAGA_TRAJ18	343			TRBV1_CAGTGGGACAGGGGGTAGTGC_TRBJ2-3	343			TTC	Cluster2	TRAV11_GGCCGATAGA_TRAJ18-TRBV1_CAGTGGGACAGGGGGTAGTGC_TRBJ2-3	1
HKTCYBBXY_1_IDT-DUI-NXT-61	TRAV11_GGCCGATAGA_TRAJ18	343			TRBV13-2_AGCGGGGGGACAGGGGGCAGCTCCG_TRBJ1-2	340			CTL	Cluster2	TRAV11_GGCCGATAGA_TRAJ18-TRBV13-2_AGCGGGGGGACAGGGGGCAGCTCCG_TRBJ1-2	1
HKTCYBBXY_1_IDT-DUI-NXT-167	TRAV11_GGCCGATAGA_TRAJ18	343			TRBV13-2_GGTGAAGGGACAGGGGGCGCGGGCTTCTATG_TRBJ2-7	349			TTC	Cluster5	TRAV11_GGCCGATAGA_TRAJ18-TRBV13-2_GGTGAAGGGACAGGGGGCGCGGGCTTCTATG_TRBJ2-7	1
HKTCYBBXY_2_IDT-DUI-NXT-128	TRAV11_GGCCGATAGA_TRAJ18	343			TRBV13-2_GTGATAGACAGGGGGGGGAACA_TRBJ2-7	337			TTC	Cluster4	TRAV11_GGCCGATAGA_TRAJ18-TRBV13-2_GTGATAGACAGGGGGGGGAACA_TRBJ2-7	1
HKTCYBBXY_1_IDT-DUI-NXT-189	TRAV11_GGCCGATAGA_TRAJ18	343			TRBV13-2_TGATGCCGGGAGGGTTGAAC_TRBJ2-7	337			TTC	Cluster4	TRAV11_GGCCGATAGA_TRAJ18-TRBV13-2_TGATGCCGGGAGGGTTGAAC_TRBJ2-7	1
HKTCYBBXY_1_IDT-DUI-NXT-363	TRAV11_GGCCGATAGA_TRAJ18	343			TRBV13-2_TGATGTGACAGGCCAAG_TRBJ2-5	340			CTL	Cluster2	TRAV11_GGCCGATAGA_TRAJ18-TRBV13-2_TGATGTGACAGGCCAAG_TRBJ2-5	1
HKTCYBBXY_1_IDT-DUI-NXT-360	TRAV11_GGCCGATAGA_TRAJ18	343			TRBV13-2_TGATGTGGGGGCGGGTCAA_TRBJ2-4	343			TTC	Cluster2	TRAV11_GGCCGATAGA_TRAJ18-TRBV13-2_TGATGTGGGGGCGGGTCAA_TRBJ2-4	1
HKTCYBBXY_1_IDT-DUI-NXT-35	TRAV11_GGCCGATAGA_TRAJ18	343			TRBV29_AGCAGAACAAGTCA_TRBJ2-4	206			TTC	Cluster5	TRAV11_GGCCGATAGA_TRAJ18-TRBV29_AGCAGAACAAGTCA_TRBJ2-4	1
HKTCYBBXY_1_IDT-DUI-NXT-336	TRAV11_GGCCGATAGA_TRAJ18	343			TRBV29_AGTTTCCGGGACAGGGGGCCCCCAGAA_TRBJ1-1	343			TTC	Cluster4	TRAV11_GGCCGATAGA_TRAJ18-TRBV29_AGTTTCCGGGACAGGGGGCCCCCAGAA_TRBJ1-1	1
HKTCYBBXY_2_IDT-DUI-NXT-157	TRAV11_GGCCGATAGA_TRAJ18	343			TRBV29_CTAGCCAGGGCACCTAT_TRBJ2-7	331			CTL	Cluster2	TRAV11_GGCCGATAGA_TRAJ18-TRBV29_CTAGCCAGGGCACCTAT_TRBJ2-7	1
HKTCYBBXY_2_IDT-DUI-NXT-153	TRAV11_GGGCGACAGAGG_TRAJ18	343			TRBV13-2_AGCGGGCCAGGAATTTCC_TRBJ1-4	340			TTC	Cluster4	TRAV11_GGGCGACAGAGG_TRAJ18-TRBV13-2_AGCGGGCCAGGAATTTCC_TRBJ1-4	1
HKTCYBBXY_1_IDT-DUI-NXT-348	TRAV11_GGGCGATAGA_TRAJ18	343			TRBV1_CAGTGGACTGGGAGGCGGTGCA_TRBJ2-3	343			TTC	Cluster4	TRAV11_GGGCGATAGA_TRAJ18-TRBV1_CAGTGGACTGGGAGGCGGTGCA_TRBJ2-3	1
HKTCYBBXY_1_IDT-DUI-NXT-238	TRAV11_GGGCGATAGA_TRAJ18	343			TRBV1_CAGTGGGACAGCAAAC_TRBJ1-1	337			TTC	Cluster5	TRAV11_GGGCGATAGA_TRAJ18-TRBV1_CAGTGGGACAGCAAAC_TRBJ1-1	1
HKTCYBBXY_1_IDT-DUI-NXT-341	TRAV11_GGGCGATAGA_TRAJ18	343			TRBV1_GCAGACGGGGGAGGCTCCG_TRBJ1-2	340			CTL	Cluster2	TRAV11_GGGCGATAGA_TRAJ18-TRBV1_GCAGACGGGGGAGGCTCCG_TRBJ1-2	1
HKTCYBBXY_2_IDT-DUI-NXT-88	TRAV11_GGGCGATAGA_TRAJ18	343			TRBV1_GCAGATAAGGGGGACAC_TRBJ2-5	337			CTL	Cluster2	TRAV11_GGGCGATAGA_TRAJ18-TRBV1_GCAGATAAGGGGGACAC_TRBJ2-5	1
HKTCYBBXY_2_IDT-DUI-NXT-116	TRAV11_GGGCGATAGA_TRAJ18	341			TRBV1_GCAGATCAGGGGAGTGC_TRBJ2-3	343			TTC	Cluster4	TRAV11_GGGCGATAGA_TRAJ18-TRBV1_GCAGATCAGGGGAGTGC_TRBJ2-3	1
HKTCYBBXY_1_IDT-DUI-NXT-148	TRAV11_GGGCGATAGA_TRAJ18	343			TRBV1_GCAGATCGCCTGGGGGGTGACCAA_TRBJ2-5	349			CTL	Cluster2	TRAV11_GGGCGATAGA_TRAJ18-TRBV1_GCAGATCGCCTGGGGGGTGACCAA_TRBJ2-5	1
HKTCYBBXY_1_IDT-DUI-NXT-298	TRAV11_GGGCGATAGA_TRAJ18	343			TRBV1_GGAGACAGTTCTG_TRBJ1-3	340			TTC	Cluster4	TRAV11_GGGCGATAGA_TRAJ18-TRBV1_GGAGACAGTTCTG_TRBJ1-3	1
HKTCYBBXY_1_IDT-DUI-NXT-106	TRAV11_GGGCGATAGA_TRAJ18	343			TRBV12-1_GCTCTTGGGACAATAACTC_TRBJ1-2	337	TRBV13-3_AGTGACCCAACAGGGAACTA_TRBJ2-1	343	TTC	Cluster2	TRAV11_GGGCGATAGA_TRAJ18-TRBV12-1_GCTCTTGGGACAATAACTC_TRBJ1-2	1
HKTCYBBXY_1_IDT-DUI-NXT-339	TRAV11_GGGCGATAGA_TRAJ18	343			TRBV13-1_AGTGACATTTCTG_TRBJ1-3	337			CTL	Cluster2	TRAV11_GGGCGATAGA_TRAJ18-TRBV13-1_AGTGACATTTCTG_TRBJ1-3	1
HKTCYBBXY_1_IDT-DUI-NXT-179	TRAV11_GGGCGATAGA_TRAJ18	343			TRBV13-1_AGTGACGGGCAAAATGCT_TRBJ2-1	337	TRBV29_AGTTTTATTGGACCAAAC_TRBJ1-2	340	TTC	Cluster4	TRAV11_GGGCGATAGA_TRAJ18-TRBV13-1_AGTGACGGGCAAAATGCT_TRBJ2-1	1
HKTCYBBXY_1_IDT-DUI-NXT-124	TRAV11_GGGCGATAGA_TRAJ18	343			TRBV13-1_CAGTGCACTGGGGAGGGGTCAA_TRBJ2-4	343			CTL	Cluster4	TRAV11_GGGCGATAGA_TRAJ18-TRBV13-1_CAGTGCACTGGGGAGGGGTCAA_TRBJ2-4	1
HKTCYBBXY_1_IDT-DUI-NXT-207	TRAV11_GGGCGATAGA_TRAJ18	307			TRBV13-1_CAGTGCCGGGACTGGGGGTCCTGAG_TRBJ2-1	340			CTL	Cluster2	TRAV11_GGGCGATAGA_TRAJ18-TRBV13-1_CAGTGCCGGGACTGGGGGTCCTGAG_TRBJ2-1	1
HKTCYBBXY_1_IDT-DUI-NXT-188	TRAV11_GGGCGATAGA_TRAJ18	343			TRBV13-1_CAGTGGAGGTAACA_TRBJ1-5	337			TTC	Cluster2	TRAV11_GGGCGATAGA_TRAJ18-TRBV13-1_CAGTGGAGGTAACA_TRBJ1-5	1
HKTCYBBXY_1_IDT-DUI-NXT-110	TRAV11_GGGCGATAGA_TRAJ18	343			TRBV13-1_TGATGAACACAATAACA_TRBJ1-5	343			CTL	Cluster2	TRAV11_GGGCGATAGA_TRAJ18-TRBV13-1_TGATGAACACAATAACA_TRBJ1-5	1
HKTCYBBXY_1_IDT-DUI-NXT-209	TRAV11_GGGCGATAGA_TRAJ18	343			TRBV13-1_TGATGCAGATGGGGGAAGTCA_TRBJ2-4	346			CTL	Cluster2	TRAV11_GGGCGATAGA_TRAJ18-TRBV13-1_TGATGCAGATGGGGGAAGTCA_TRBJ2-4	1
HKTCYBBXY_1_IDT-DUI-NXT-36	TRAV11_GGGCGATAGA_TRAJ18	343			TRBV13-1_TGATGCATCAGGGGACAAC_TRBJ1-5	343			TTC	Cluster4	TRAV11_GGGCGATAGA_TRAJ18-TRBV13-1_TGATGCATCAGGGGACAAC_TRBJ1-5	1
HKTCYBBXY_1_IDT-DUI-NXT-221	TRAV11_GGGCGATAGA_TRAJ18	343			TRBV13-1_TGATGCCTGGGGGGGCGCGGGGGAACA_TRBJ2-7	343			CTL	Cluster2	TRAV11_GGGCGATAGA_TRAJ18-TRBV13-1_TGATGCCTGGGGGGGCGCGGGGGAACA_TRBJ2-7	1
HKTCYBBXY_1_IDT-DUI-NXT-267	TRAV11_GGGCGATAGA_TRAJ18	343			TRBV13-1_TGATGCGGGGGGGGAAGT_TRBJ1-1	334			CTL	Cluster2	TRAV11_GGGCGATAGA_TRAJ18-TRBV13-1_TGATGCGGGGGGGGAAGT_TRBJ1-1	1
HKTCYBBXY_2_IDT-DUI-NXT-94	TRAV11_GGGCGATAGA_TRAJ18	343			TRBV13-1_TGATGGGCAATCCTA_TRBJ2-7	337			TTC	Cluster2	TRAV11_GGGCGATAGA_TRAJ18-TRBV13-1_TGATGGGCAATCCTA_TRBJ2-7	1
HKTCYBBXY_1_IDT-DUI-NXT-214	TRAV11_GGGCGATAGA_TRAJ18	343			TRBV13-1_TGATGGGCTCCAGG_TRBJ1-5	334			TTC	Cluster4	TRAV11_GGGCGATAGA_TRAJ18-TRBV13-1_TGATGGGCTCCAGG_TRBJ1-5	1
HKTCYBBXY_1_IDT-DUI-NXT-304	TRAV11_GGGCGATAGA_TRAJ18	343			TRBV13-1_TGATGGGGACAATAACA_TRBJ1-5	343			CTL	Cluster2	TRAV11_GGGCGATAGA_TRAJ18-TRBV13-1_TGATGGGGACAATAACA_TRBJ1-5	1
HKTCYBBXY_1_IDT-DUI-NXT-53	TRAV11_GGGCGATAGA_TRAJ18	343			TRBV13-1_TGATGTGGGACAGGATTCTG_TRBJ1-3	346			CTL	Cluster2	TRAV11_GGGCGATAGA_TRAJ18-TRBV13-1_TGATGTGGGACAGGATTCTG_TRBJ1-3	1
HKTCYBBXY_1_IDT-DUI-NXT-277	TRAV11_GGGCGATAGA_TRAJ18	341			TRBV13-1_TGATGTGGGGGGGGCGCAAGAACA_TRBJ2-7	340			CTL	Cluster2	TRAV11_GGGCGATAGA_TRAJ18-TRBV13-1_TGATGTGGGGGGGGCGCAAGAACA_TRBJ2-7	1
HKTCYBBXY_2_IDT-DUI-NXT-173	TRAV11_GGGCGATAGA_TRAJ18	343			TRBV13-2_AGCGGAGGGACAGGAACAAAC_TRBJ1-2	340			CTL	Cluster2	TRAV11_GGGCGATAGA_TRAJ18-TRBV13-2_AGCGGAGGGACAGGAACAAAC_TRBJ1-2	1
HKTCYBBXY_1_IDT-DUI-NXT-140	TRAV11_GGGCGATAGA_TRAJ18	343			TRBV13-2_AGCGGATCTACAGGGGGCGCATATGA_TRBJ2-7	340			TTC	Cluster5	TRAV11_GGGCGATAGA_TRAJ18-TRBV13-2_AGCGGATCTACAGGGGGCGCATATGA_TRBJ2-7	1
HKTCYBBXY_1_IDT-DUI-NXT-64	TRAV11_GGGCGATAGA_TRAJ18	343			TRBV13-2_AGCGGCAAAAATTCTG_TRBJ1-3	337			CTL	Cluster2	TRAV11_GGGCGATAGA_TRAJ18-TRBV13-2_AGCGGCAAAAATTCTG_TRBJ1-3	1
HKTCYBBXY_2_IDT-DUI-NXT-182	TRAV11_GGGCGATAGA_TRAJ18	343			TRBV13-2_AGCGGCCCGGGACAGGGAGGCACAG_TRBJ1-1	340			CTL	Cluster2	TRAV11_GGGCGATAGA_TRAJ18-TRBV13-2_AGCGGCCCGGGACAGGGAGGCACAG_TRBJ1-1	1
HKTCYBBXY_1_IDT-DUI-NXT-256	TRAV11_GGGCGATAGA_TRAJ18	343			TRBV13-2_AGCGGGGCCCAAG_TRBJ2-5	331			CTL	Cluster2	TRAV11_GGGCGATAGA_TRAJ18-TRBV13-2_AGCGGGGCCCAAG_TRBJ2-5	1
HKTCYBBXY_1_IDT-DUI-NXT-213	TRAV11_GGGCGATAGA_TRAJ18	343			TRBV13-2_AGCGGGGCGGGACTGGGGGGCTATG_TRBJ2-7	340			TTC	Cluster5	TRAV11_GGGCGATAGA_TRAJ18-TRBV13-2_AGCGGGGCGGGACTGGGGGGCTATG_TRBJ2-7	1
HKTCYBBXY_2_IDT-DUI-NXT-162	TRAV11_GGGCGATAGA_TRAJ18	343	TRAV15D-1_DV6D-1_GGAGCAGAATT_TRAJ32	355	TRBV13-2_AGCGGGGGACAGGCCAGCTCCT_TRBJ2-7	340			CTL	Cluster4	TRAV11_GGGCGATAGA_TRAJ18-TRBV13-2_AGCGGGGGACAGGCCAGCTCCT_TRBJ2-7	1
HKTCYBBXY_1_IDT-DUI-NXT-321	TRAV11_GGGCGATAGA_TRAJ18	343			TRBV13-2_AGCGGGGGACTGGGGGGGGGGTATGA_TRBJ2-7	340			TTC	Cluster4	TRAV11_GGGCGATAGA_TRAJ18-TRBV13-2_AGCGGGGGACTGGGGGGGGGGTATGA_TRBJ2-7	1
HKTCYBBXY_2_IDT-DUI-NXT-161	TRAV11_GGGCGATAGA_TRAJ18	343			TRBV13-2_CAGCGCCAACGCCGGGACTGGGGATAGTCA_TRBJ2-4	349			CTL	Cluster2	TRAV11_GGGCGATAGA_TRAJ18-TRBV13-2_CAGCGCCAACGCCGGGACTGGGGATAGTCA_TRBJ2-4	1
HKTCYBBXY_1_IDT-DUI-NXT-320	TRAV11_GGGCGATAGA_TRAJ18	343			TRBV13-2_CAGCGCCGACTGGGGAGAAAAC_TRBJ2-4	337			TTC	Cluster4	TRAV11_GGGCGATAGA_TRAJ18-TRBV13-2_CAGCGCCGACTGGGGAGAAAAC_TRBJ2-4	1
HKTCYBBXY_1_IDT-DUI-NXT-362	TRAV11_GGGCGATAGA_TRAJ18	343			TRBV13-2_CAGCGTGCCAGGGAGGGATGCT_TRBJ2-1	337			CTL	Cluster2	TRAV11_GGGCGATAGA_TRAJ18-TRBV13-2_CAGCGTGCCAGGGAGGGATGCT_TRBJ2-1	1
HKTCYBBXY_2_IDT-DUI-NXT-118	TRAV11_GGGCGATAGA_TRAJ18	343			TRBV13-2_CGGTGCGGGGGGAGATGCT_TRBJ2-1	337			TTC	Cluster5	TRAV11_GGGCGATAGA_TRAJ18-TRBV13-2_CGGTGCGGGGGGAGATGCT_TRBJ2-1	1
HKTCYBBXY_1_IDT-DUI-NXT-104	TRAV11_GGGCGATAGA_TRAJ18	343			TRBV13-2_CGGTGGAGACACAAAC_TRBJ1-1	337			TTC	Cluster4	TRAV11_GGGCGATAGA_TRAJ18-TRBV13-2_CGGTGGAGACACAAAC_TRBJ1-1	1
HKTCYBBXY_1_IDT-DUI-NXT-365	TRAV11_GGGCGATAGA_TRAJ18	343			TRBV13-2_CGGTGGGGACAGCTCCG_TRBJ1-2	334			CTL	Cluster2	TRAV11_GGGCGATAGA_TRAJ18-TRBV13-2_CGGTGGGGACAGCTCCG_TRBJ1-2	1
HKTCYBBXY_1_IDT-DUI-NXT-86	TRAV11_GGGCGATAGA_TRAJ18	343			TRBV13-2_CGGTGGGGACTATG_TRBJ2-7	331			CTL	Cluster4	TRAV11_GGGCGATAGA_TRAJ18-TRBV13-2_CGGTGGGGACTATG_TRBJ2-7	1
HKTCYBBXY_1_IDT-DUI-NXT-259	TRAV11_GGGCGATAGA_TRAJ18	343			TRBV13-2_CGGTGGGGACTGGGGGGCTAGTCA_TRBJ2-4	346			TTC	Cluster4	TRAV11_GGGCGATAGA_TRAJ18-TRBV13-2_CGGTGGGGACTGGGGGGCTAGTCA_TRBJ2-4	1
HKTCYBBXY_2_IDT-DUI-NXT-37	TRAV11_GGGCGATAGA_TRAJ18	343			TRBV13-2_CGGTGGGGACTGGGGGTCCTA_TRBJ2-7	340			CTL	Cluster4	TRAV11_GGGCGATAGA_TRAJ18-TRBV13-2_CGGTGGGGACTGGGGGTCCTA_TRBJ2-7	1
HKTCYBBXY_1_IDT-DUI-NXT-284	TRAV11_GGGCGATAGA_TRAJ18	343			TRBV13-2_CGGTGGGGGACAGGGGAACTC_TRBJ1-2	340			TTC	Cluster5	TRAV11_GGGCGATAGA_TRAJ18-TRBV13-2_CGGTGGGGGACAGGGGAACTC_TRBJ1-2	1
HKTCYBBXY_1_IDT-DUI-NXT-228	TRAV11_GGGCGATAGA_TRAJ18	84			TRBV13-2_CGGTGTCAACTGGGGGCAAGA_TRBJ2-5	340			TTC	Cluster4	TRAV11_GGGCGATAGA_TRAJ18-TRBV13-2_CGGTGTCAACTGGGGGCAAGA_TRBJ2-5	1
HKTCYBBXY_2_IDT-DUI-NXT-31	TRAV11_GGGCGATAGA_TRAJ18	343			TRBV13-2_CGGTGTTTCTCTGGGGGGTCAA_TRBJ2-4	343			TTC	Cluster2	TRAV11_GGGCGATAGA_TRAJ18-TRBV13-2_CGGTGTTTCTCTGGGGGGTCAA_TRBJ2-4	1
HKTCYBBXY_1_IDT-DUI-NXT-273	TRAV11_GGGCGATAGA_TRAJ18	336			TRBV13-2_GCGGTACACTGGTTAGTGC_TRBJ2-3	340			TTC	Cluster2	TRAV11_GGGCGATAGA_TRAJ18-TRBV13-2_GCGGTACACTGGTTAGTGC_TRBJ2-3	1
HKTCYBBXY_1_IDT-DUI-NXT-211	TRAV11_GGGCGATAGA_TRAJ18	343			TRBV13-2_GCGGTCCTCCACATAGTCA_TRBJ2-4	340			TTC	Cluster4	TRAV11_GGGCGATAGA_TRAJ18-TRBV13-2_GCGGTCCTCCACATAGTCA_TRBJ2-4	1
HKTCYBBXY_1_IDT-DUI-NXT-201	TRAV11_GGGCGATAGA_TRAJ18	343			TRBV13-2_GCGGTCCTGGGGGGTCCTA_TRBJ2-7	337			TTC	Cluster2	TRAV11_GGGCGATAGA_TRAJ18-TRBV13-2_GCGGTCCTGGGGGGTCCTA_TRBJ2-7	1
HKTCYBBXY_2_IDT-DUI-NXT-77	TRAV11_GGGCGATAGA_TRAJ18	343			TRBV13-2_GGGGACAATGCAAAC_TRBJ1-2	337			CTL	Cluster2	TRAV11_GGGCGATAGA_TRAJ18-TRBV13-2_GGGGACAATGCAAAC_TRBJ1-2	1
HKTCYBBXY_1_IDT-DUI-NXT-196	TRAV11_GGGCGATAGA_TRAJ18	343			TRBV13-2_GGTGAAACGGTTAGTCA_TRBJ2-4	308			CTL	Cluster2	TRAV11_GGGCGATAGA_TRAJ18-TRBV13-2_GGTGAAACGGTTAGTCA_TRBJ2-4	1
HKTCYBBXY_1_IDT-DUI-NXT-119	TRAV11_GGGCGATAGA_TRAJ18	343			TRBV13-2_GGTGAAGGGACAGGCTCCG_TRBJ1-2	337			TTC	Cluster4	TRAV11_GGGCGATAGA_TRAJ18-TRBV13-2_GGTGAAGGGACAGGCTCCG_TRBJ1-2	1
HKTCYBBXY_1_IDT-DUI-NXT-338	TRAV11_GGGCGATAGA_TRAJ18	343			TRBV13-2_GGTGAAGTCT_TRBJ1-1	322			CTL	Cluster4	TRAV11_GGGCGATAGA_TRAJ18-TRBV13-2_GGTGAAGTCT_TRBJ1-1	1
HKTCYBBXY_2_IDT-DUI-NXT-150	TRAV11_GGGCGATAGA_TRAJ18	343			TRBV13-2_GGTGACAATAACA_TRBJ1-5	337			CTL	Cluster2	TRAV11_GGGCGATAGA_TRAJ18-TRBV13-2_GGTGACAATAACA_TRBJ1-5	1
HKTCYBBXY_1_IDT-DUI-NXT-15	TRAV11_GGGCGATAGA_TRAJ18	343			TRBV13-2_GGTGACCCCGGGACAGGGGACTCC_TRBJ1-2	343			CTL	Cluster2	TRAV11_GGGCGATAGA_TRAJ18-TRBV13-2_GGTGACCCCGGGACAGGGGACTCC_TRBJ1-2	1
HKTCYBBXY_1_IDT-DUI-NXT-322	TRAV11_GGGCGATAGA_TRAJ18	343			TRBV13-2_GGTGACCTGGGGGGGCGCTCCT_TRBJ2-7	343			TTC	Cluster4	TRAV11_GGGCGATAGA_TRAJ18-TRBV13-2_GGTGACCTGGGGGGGCGCTCCT_TRBJ2-7	1
HKTCYBBXY_1_IDT-DUI-NXT-361	TRAV11_GGGCGATAGA_TRAJ18	343			TRBV13-2_GGTGACGGGACAGGCTCCT_TRBJ2-7	340			CTL	Cluster2	TRAV11_GGGCGATAGA_TRAJ18-TRBV13-2_GGTGACGGGACAGGCTCCT_TRBJ2-7	1
HKTCYBBXY_1_IDT-DUI-NXT-340	TRAV11_GGGCGATAGA_TRAJ18	343			TRBV13-2_GGTGACGGTACATCAAAC_TRBJ1-1	340			CTL	Cluster2	TRAV11_GGGCGATAGA_TRAJ18-TRBV13-2_GGTGACGGTACATCAAAC_TRBJ1-1	1
HKTCYBBXY_2_IDT-DUI-NXT-190	TRAV11_GGGCGATAGA_TRAJ18	343			TRBV13-2_GGTGACGTGGGACAGGGCCAAAA_TRBJ2-4	343			TTC	Cluster2	TRAV11_GGGCGATAGA_TRAJ18-TRBV13-2_GGTGACGTGGGACAGGGCCAAAA_TRBJ2-4	1
HKTCYBBXY_1_IDT-DUI-NXT-25	TRAV11_GGGCGATAGA_TRAJ18	343			TRBV13-2_GGTGACTCTAGTGC_TRBJ2-3	337			CTL	Cluster2	TRAV11_GGGCGATAGA_TRAJ18-TRBV13-2_GGTGACTCTAGTGC_TRBJ2-3	1
HKTCYBBXY_1_IDT-DUI-NXT-356	TRAV11_GGGCGATAGA_TRAJ18	343			TRBV13-2_GGTGACTGGGTCAGCTCCT_TRBJ2-7	340			TTC	Cluster4	TRAV11_GGGCGATAGA_TRAJ18-TRBV13-2_GGTGACTGGGTCAGCTCCT_TRBJ2-7	1
HKTCYBBXY_1_IDT-DUI-NXT-296	TRAV11_GGGCGATAGA_TRAJ18	343			TRBV13-2_GGTGAGCCGGGACAAAACAA_TRBJ1-5	343			TTC	Cluster5	TRAV11_GGGCGATAGA_TRAJ18-TRBV13-2_GGTGAGCCGGGACAAAACAA_TRBJ1-5	1
HKTCYBBXY_1_IDT-DUI-NXT-282	TRAV11_GGGCGATAGA_TRAJ18	343			TRBV13-2_GGTGAGCCGGGACAATCTGG_TRBJ1-3	343			CTL	Cluster2	TRAV11_GGGCGATAGA_TRAJ18-TRBV13-2_GGTGAGCCGGGACAATCTGG_TRBJ1-3	1
HKTCYBBXY_1_IDT-DUI-NXT-139	TRAV11_GGGCGATAGA_TRAJ18	343			TRBV13-2_GGTGAGGGACTGGGAGATAACT_TRBJ2-1	346			TTC	Cluster5	TRAV11_GGGCGATAGA_TRAJ18-TRBV13-2_GGTGAGGGACTGGGAGATAACT_TRBJ2-1	1
HKTCYBBXY_1_IDT-DUI-NXT-222	TRAV11_GGGCGATAGA_TRAJ18	343			TRBV13-2_GGTGAGGGGGGGGACAAC_TRBJ1-5	340			CTL	Cluster2	TRAV11_GGGCGATAGA_TRAJ18-TRBV13-2_GGTGAGGGGGGGGACAAC_TRBJ1-5	1
HKTCYBBXY_2_IDT-DUI-NXT-15	TRAV11_GGGCGATAGA_TRAJ18	343			TRBV13-2_GGTGAGTGGACTGGGGGGGCGCGAGAACA_TRBJ2-7	343			CTL	Cluster2	TRAV11_GGGCGATAGA_TRAJ18-TRBV13-2_GGTGAGTGGACTGGGGGGGCGCGAGAACA_TRBJ2-7	1
HKTCYBBXY_1_IDT-DUI-NXT-374	TRAV11_GGGCGATAGA_TRAJ18	343			TRBV13-2_GTGATAATGGGGGGGCGCTCACCC_TRBJ2-5	340			CTL	Cluster2	TRAV11_GGGCGATAGA_TRAJ18-TRBV13-2_GTGATAATGGGGGGGCGCTCACCC_TRBJ2-5	1
HKTCYBBXY_1_IDT-DUI-NXT-244	TRAV11_GGGCGATAGA_TRAJ18	343			TRBV13-2_GTGATCACGGGGTTAACCA_TRBJ2-5	343			CTL	Cluster2	TRAV11_GGGCGATAGA_TRAJ18-TRBV13-2_GTGATCACGGGGTTAACCA_TRBJ2-5	1
HKTCYBBXY_1_IDT-DUI-NXT-182	TRAV11_GGGCGATAGA_TRAJ18	343			TRBV13-2_GTGATCAGGGGGCAACAGA_TRBJ1-1	337			CTL	Cluster2	TRAV11_GGGCGATAGA_TRAJ18-TRBV13-2_GTGATCAGGGGGCAACAGA_TRBJ1-1	1
HKTCYBBXY_2_IDT-DUI-NXT-75	TRAV11_GGGCGATAGA_TRAJ18	343			TRBV13-2_GTGATCCCAGGGGACAAGA_TRBJ2-5	340			CTL	Cluster2	TRAV11_GGGCGATAGA_TRAJ18-TRBV13-2_GTGATCCCAGGGGACAAGA_TRBJ2-5	1
HKTCYBBXY_2_IDT-DUI-NXT-40	TRAV11_GGGCGATAGA_TRAJ18	343			TRBV13-2_GTGATCCTGGGGGGCGCCAAG_TRBJ2-5	342			CTL	Cluster2	TRAV11_GGGCGATAGA_TRAJ18-TRBV13-2_GTGATCCTGGGGGGCGCCAAG_TRBJ2-5	1
HKTCYBBXY_2_IDT-DUI-NXT-155	TRAV11_GGGCGATAGA_TRAJ18	343			TRBV13-2_GTGATCTCACTGGGGACCAA_TRBJ2-5	343			TTC	Cluster4	TRAV11_GGGCGATAGA_TRAJ18-TRBV13-2_GTGATCTCACTGGGGACCAA_TRBJ2-5	1
HKTCYBBXY_1_IDT-DUI-NXT-54	TRAV11_GGGCGATAGA_TRAJ18	343			TRBV13-2_GTGATCTGGGGGCTAACT_TRBJ2-1	343			CTL	Cluster2	TRAV11_GGGCGATAGA_TRAJ18-TRBV13-2_GTGATCTGGGGGCTAACT_TRBJ2-1	1
HKTCYBBXY_2_IDT-DUI-NXT-61	TRAV11_GGGCGATAGA_TRAJ18	343			TRBV13-2_TGATGACAGCTATG_TRBJ2-7	334			CTL	Cluster2	TRAV11_GGGCGATAGA_TRAJ18-TRBV13-2_TGATGACAGCTATG_TRBJ2-7	1
HKTCYBBXY_1_IDT-DUI-NXT-247	TRAV11_GGGCGATAGA_TRAJ18	343			TRBV13-2_TGATGACAGGGCCGAC_TRBJ1-2	334			TTC	Cluster4	TRAV11_GGGCGATAGA_TRAJ18-TRBV13-2_TGATGACAGGGCCGAC_TRBJ1-2	1
HKTCYBBXY_1_IDT-DUI-NXT-7	TRAV11_GGGCGATAGA_TRAJ18	343			TRBV13-2_TGATGAGACTGGGGGAGGAGCTGA_TRBJ2-1	343			TTC	Cluster4	TRAV11_GGGCGATAGA_TRAJ18-TRBV13-2_TGATGAGACTGGGGGAGGAGCTGA_TRBJ2-1	1
HKTCYBBXY_2_IDT-DUI-NXT-59	TRAV11_GGGCGATAGA_TRAJ18	343			TRBV13-2_TGATGAGACTGGGGGGATCCAAG_TRBJ2-5	346			TTC	Cluster4	TRAV11_GGGCGATAGA_TRAJ18-TRBV13-2_TGATGAGACTGGGGGGATCCAAG_TRBJ2-5	1
HKTCYBBXY_2_IDT-DUI-NXT-89	TRAV11_GGGCGATAGA_TRAJ18	343			TRBV13-2_TGATGAGGGGGGGGCCTCCT_TRBJ2-7	343			CTL	Cluster2	TRAV11_GGGCGATAGA_TRAJ18-TRBV13-2_TGATGAGGGGGGGGCCTCCT_TRBJ2-7	1
HKTCYBBXY_1_IDT-DUI-NXT-68	TRAV11_GGGCGATAGA_TRAJ18	343			TRBV13-2_TGATGCAACTGGGGGGAACTA_TRBJ2-1	346			TTC	Cluster4	TRAV11_GGGCGATAGA_TRAJ18-TRBV13-2_TGATGCAACTGGGGGGAACTA_TRBJ2-1	1
HKTCYBBXY_1_IDT-DUI-NXT-197	TRAV11_GGGCGATAGA_TRAJ18	343			TRBV13-2_TGATGCAAGCATGTATTCTG_TRBJ1-3	346			CTL	Cluster2	TRAV11_GGGCGATAGA_TRAJ18-TRBV13-2_TGATGCAAGCATGTATTCTG_TRBJ1-3	1
HKTCYBBXY_1_IDT-DUI-NXT-305	TRAV11_GGGCGATAGA_TRAJ18	343			TRBV13-2_TGATGCACTGGGGAGCTCCT_TRBJ2-7	343			CTL	Cluster2	TRAV11_GGGCGATAGA_TRAJ18-TRBV13-2_TGATGCACTGGGGAGCTCCT_TRBJ2-7	1
HKTCYBBXY_1_IDT-DUI-NXT-212	TRAV11_GGGCGATAGA_TRAJ18	343			TRBV13-2_TGATGCAGCTGGGGGGGTTAGTCA_TRBJ2-4	349			TTC	Cluster2	TRAV11_GGGCGATAGA_TRAJ18-TRBV13-2_TGATGCAGCTGGGGGGGTTAGTCA_TRBJ2-4	1
HKTCYBBXY_1_IDT-DUI-NXT-2	TRAV11_GGGCGATAGA_TRAJ18	343			TRBV13-2_TGATGCAGGCAGCTCCT_TRBJ2-7	340			CTL	Cluster2	TRAV11_GGGCGATAGA_TRAJ18-TRBV13-2_TGATGCAGGCAGCTCCT_TRBJ2-7	1
HKTCYBBXY_1_IDT-DUI-NXT-258	TRAV11_GGGCGATAGA_TRAJ18	343			TRBV13-2_TGATGCAGGGGACTCC_TRBJ1-2	337			CTL	Cluster2	TRAV11_GGGCGATAGA_TRAJ18-TRBV13-2_TGATGCAGGGGACTCC_TRBJ1-2	1
HKTCYBBXY_2_IDT-DUI-NXT-171	TRAV11_GGGCGATAGA_TRAJ18	343			TRBV13-2_TGATGCCCAGG_TRBJ1-5	331			CTL	Cluster2	TRAV11_GGGCGATAGA_TRAJ18-TRBV13-2_TGATGCCCAGG_TRBJ1-5	1
HKTCYBBXY_1_IDT-DUI-NXT-20	TRAV11_GGGCGATAGA_TRAJ18	343			TRBV13-2_TGATGCCCGGGACTGGGGCTATG_TRBJ2-7	343			TTC	Cluster5	TRAV11_GGGCGATAGA_TRAJ18-TRBV13-2_TGATGCCCGGGACTGGGGCTATG_TRBJ2-7	1
HKTCYBBXY_1_IDT-DUI-NXT-107	TRAV11_GGGCGATAGA_TRAJ18	343			TRBV13-2_TGATGCCGACTGGTCTAGTCA_TRBJ2-4	346			TTC	Cluster2	TRAV11_GGGCGATAGA_TRAJ18-TRBV13-2_TGATGCCGACTGGTCTAGTCA_TRBJ2-4	1
HKTCYBBXY_1_IDT-DUI-NXT-91	TRAV11_GGGCGATAGA_TRAJ18	343			TRBV13-2_TGATGCCTCACCAAAC_TRBJ1-2	340			TTC	Cluster2	TRAV11_GGGCGATAGA_TRAJ18-TRBV13-2_TGATGCCTCACCAAAC_TRBJ1-2	1
HKTCYBBXY_2_IDT-DUI-NXT-100	TRAV11_GGGCGATAGA_TRAJ18	341			TRBV13-2_TGATGCCTCCGGGACTGGGGCAAACTA_TRBJ2-1	352			CTL	Cluster2	TRAV11_GGGCGATAGA_TRAJ18-TRBV13-2_TGATGCCTCCGGGACTGGGGCAAACTA_TRBJ2-1	1
HKTCYBBXY_1_IDT-DUI-NXT-337	TRAV11_GGGCGATAGA_TRAJ18	343			TRBV13-2_TGATGCCTGGACAGGAAGCTCCT_TRBJ2-7	346	TRBV12-2_CTCTCATACAGGGATCCAAG_TRBJ2-5	340	CTL	Cluster2	TRAV11_GGGCGATAGA_TRAJ18-TRBV13-2_TGATGCCTGGACAGGAAGCTCCT_TRBJ2-7	1
HKTCYBBXY_2_IDT-DUI-NXT-46	TRAV11_GGGCGATAGA_TRAJ18	343			TRBV13-2_TGATGCGAGAACAAAC_TRBJ1-1	340			TTC	Cluster5	TRAV11_GGGCGATAGA_TRAJ18-TRBV13-2_TGATGCGAGAACAAAC_TRBJ1-1	1
HKTCYBBXY_1_IDT-DUI-NXT-187	TRAV11_GGGCGATAGA_TRAJ18	343			TRBV13-2_TGATGCGCCGGGGGCAGA_TRBJ2-3	340			TTC	Cluster4	TRAV11_GGGCGATAGA_TRAJ18-TRBV13-2_TGATGCGCCGGGGGCAGA_TRBJ2-3	1
HKTCYBBXY_2_IDT-DUI-NXT-93	TRAV11_GGGCGATAGA_TRAJ18	343			TRBV13-2_TGATGCGGGCCCTTCTG_TRBJ1-3	343			TTC	Cluster4	TRAV11_GGGCGATAGA_TRAJ18-TRBV13-2_TGATGCGGGCCCTTCTG_TRBJ1-3	1
HKTCYBBXY_1_IDT-DUI-NXT-115	TRAV11_GGGCGATAGA_TRAJ18	343			TRBV13-2_TGATGCTCGACAGGGGGCTGGA_TRBJ1-3	346			TTC	Cluster5	TRAV11_GGGCGATAGA_TRAJ18-TRBV13-2_TGATGCTCGACAGGGGGCTGGA_TRBJ1-3	1
HKTCYBBXY_1_IDT-DUI-NXT-3	TRAV11_GGGCGATAGA_TRAJ18	343			TRBV13-2_TGATGCTGGGGGGGCGGTAAGTGC_TRBJ2-3	349			CTL	Cluster2	TRAV11_GGGCGATAGA_TRAJ18-TRBV13-2_TGATGCTGGGGGGGCGGTAAGTGC_TRBJ2-3	1
HKTCYBBXY_1_IDT-DUI-NXT-98	TRAV11_GGGCGATAGA_TRAJ18	343			TRBV13-2_TGATGCTGGGGGGGCTAACT_TRBJ2-1	346			CTL	Cluster4	TRAV11_GGGCGATAGA_TRAJ18-TRBV13-2_TGATGCTGGGGGGGCTAACT_TRBJ2-1	1
HKTCYBBXY_2_IDT-DUI-NXT-16	TRAV11_GGGCGATAGA_TRAJ18	343			TRBV13-2_TGATGCTGGGGGTAGTCA_TRBJ2-4	343			CTL	Cluster2	TRAV11_GGGCGATAGA_TRAJ18-TRBV13-2_TGATGCTGGGGGTAGTCA_TRBJ2-4	1
HKTCYBBXY_1_IDT-DUI-NXT-48	TRAV11_GGGCGATAGA_TRAJ18	343			TRBV13-2_TGATGCTTCAGCCTCTGG_TRBJ1-3	343			TTC	Cluster4	TRAV11_GGGCGATAGA_TRAJ18-TRBV13-2_TGATGCTTCAGCCTCTGG_TRBJ1-3	1
HKTCYBBXY_2_IDT-DUI-NXT-99	TRAV11_GGGCGATAGA_TRAJ18	343			TRBV13-2_TGATGGACAGGAGAGCTCCT_TRBJ2-7	343			CTL	Cluster2	TRAV11_GGGCGATAGA_TRAJ18-TRBV13-2_TGATGGACAGGAGAGCTCCT_TRBJ2-7	1
HKTCYBBXY_1_IDT-DUI-NXT-268	TRAV11_GGGCGATAGA_TRAJ18	343			TRBV13-2_TGATGGACTGGGCCAAG_TRBJ2-5	340			CTL	Cluster2	TRAV11_GGGCGATAGA_TRAJ18-TRBV13-2_TGATGGACTGGGCCAAG_TRBJ2-5	1
HKTCYBBXY_2_IDT-DUI-NXT-22	TRAV11_GGGCGATAGA_TRAJ18	343			TRBV13-2_TGATGGGACTGGGGACAC_TRBJ2-5	337			TTC	Cluster4	TRAV11_GGGCGATAGA_TRAJ18-TRBV13-2_TGATGGGACTGGGGACAC_TRBJ2-5	1
HKTCYBBXY_1_IDT-DUI-NXT-300	TRAV11_GGGCGATAGA_TRAJ18	343			TRBV13-2_TGATGGGACTGGGGAGAGGGCTGA_TRBJ2-1	343			TTC	Cluster5	TRAV11_GGGCGATAGA_TRAJ18-TRBV13-2_TGATGGGACTGGGGAGAGGGCTGA_TRBJ2-1	1
HKTCYBBXY_1_IDT-DUI-NXT-76	TRAV11_GGGCGATAGA_TRAJ18	343			TRBV13-2_TGATGGGACTGGGGGCACCC_TRBJ2-5	337			CTL	Cluster2	TRAV11_GGGCGATAGA_TRAJ18-TRBV13-2_TGATGGGACTGGGGGCACCC_TRBJ2-5	1
HKTCYBBXY_1_IDT-DUI-NXT-128	TRAV11_GGGCGATAGA_TRAJ18	343			TRBV13-2_TGATGGGCGGGACACGCACTATG_TRBJ2-7	343			TTC	Cluster2	TRAV11_GGGCGATAGA_TRAJ18-TRBV13-2_TGATGGGCGGGACACGCACTATG_TRBJ2-7	1
HKTCYBBXY_1_IDT-DUI-NXT-8	TRAV11_GGGCGATAGA_TRAJ18	343			TRBV13-2_TGATGGGGGGAACTC_TRBJ1-2	337			TTC	Cluster5	TRAV11_GGGCGATAGA_TRAJ18-TRBV13-2_TGATGGGGGGAACTC_TRBJ1-2	1
HKTCYBBXY_1_IDT-DUI-NXT-120	TRAV11_GGGCGATAGA_TRAJ18	343			TRBV13-2_TGATGGTGGCCGCTATG_TRBJ2-1	340			TTC	Cluster5	TRAV11_GGGCGATAGA_TRAJ18-TRBV13-2_TGATGGTGGCCGCTATG_TRBJ2-1	1
HKTCYBBXY_1_IDT-DUI-NXT-204	TRAV11_GGGCGATAGA_TRAJ18	343			TRBV13-2_TGATGTGGGCCAAG_TRBJ2-5	337			TTC	Cluster5	TRAV11_GGGCGATAGA_TRAJ18-TRBV13-2_TGATGTGGGCCAAG_TRBJ2-5	1
HKTCYBBXY_2_IDT-DUI-NXT-165	TRAV11_GGGCGATAGA_TRAJ18	343			TRBV13-2_TGATGTGGGGGTTAGTGC_TRBJ2-3	343			TTC	Cluster5	TRAV11_GGGCGATAGA_TRAJ18-TRBV13-2_TGATGTGGGGGTTAGTGC_TRBJ2-3	1
HKTCYBBXY_1_IDT-DUI-NXT-78	TRAV11_GGGCGATAGA_TRAJ18	343			TRBV13-2_TGATGTTGGGGGCTCCT_TRBJ2-7	315			CTL	Cluster2	TRAV11_GGGCGATAGA_TRAJ18-TRBV13-2_TGATGTTGGGGGCTCCT_TRBJ2-7	1
HKTCYBBXY_1_IDT-DUI-NXT-118	TRAV11_GGGCGATAGA_TRAJ18	343			TRBV13-2_TGGTGCAAAC_TRBJ1-2	334			TTC	Cluster4	TRAV11_GGGCGATAGA_TRAJ18-TRBV13-2_TGGTGCAAAC_TRBJ1-2	1
HKTCYBBXY_1_IDT-DUI-NXT-367	TRAV11_GGGCGATAGA_TRAJ18	343			TRBV13-3_AGCAGGGGGACTGGGGGGGCGCGAGCTGA_TRBJ2-1	343			TTC	Cluster4	TRAV11_GGGCGATAGA_TRAJ18-TRBV13-3_AGCAGGGGGACTGGGGGGGCGCGAGCTGA_TRBJ2-1	1
HKTCYBBXY_1_IDT-DUI-NXT-80	TRAV11_GGGCGATAGA_TRAJ18	343			TRBV13-3_AGTGACAGCTATG_TRBJ2-1	334			TTC	Cluster4	TRAV11_GGGCGATAGA_TRAJ18-TRBV13-3_AGTGACAGCTATG_TRBJ2-1	5
HKTCYBBXY_1_IDT-DUI-NXT-203	TRAV11_GGGCGATAGA_TRAJ18	343			TRBV13-3_AGTGACAGCTATG_TRBJ2-1	334			TTC	Cluster4	TRAV11_GGGCGATAGA_TRAJ18-TRBV13-3_AGTGACAGCTATG_TRBJ2-1	5
HKTCYBBXY_1_IDT-DUI-NXT-333	TRAV11_GGGCGATAGA_TRAJ18	343			TRBV13-3_AGTGACAGCTATG_TRBJ2-1	334			TTC	Cluster4	TRAV11_GGGCGATAGA_TRAJ18-TRBV13-3_AGTGACAGCTATG_TRBJ2-1	5
HKTCYBBXY_2_IDT-DUI-NXT-176	TRAV11_GGGCGATAGA_TRAJ18	343			TRBV13-3_AGTGACAGCTATG_TRBJ2-1	334			TTC	Cluster4	TRAV11_GGGCGATAGA_TRAJ18-TRBV13-3_AGTGACAGCTATG_TRBJ2-1	5
HKTCYBBXY_1_IDT-DUI-NXT-332	TRAV11_GGGCGATAGA_TRAJ18	343			TRBV13-3_AGTGACAGCTATG_TRBJ2-1	334			TTC	Cluster4	TRAV11_GGGCGATAGA_TRAJ18-TRBV13-3_AGTGACAGCTATG_TRBJ2-1	5
HKTCYBBXY_1_IDT-DUI-NXT-354	TRAV11_GGGCGATAGA_TRAJ18	343			TRBV13-3_AGTGACATTTCC_TRBJ1-4	337			CTL	Cluster2	TRAV11_GGGCGATAGA_TRAJ18-TRBV13-3_AGTGACATTTCC_TRBJ1-4	1
HKTCYBBXY_1_IDT-DUI-NXT-325	TRAV11_GGGCGATAGA_TRAJ18	343			TRBV13-3_CAGTGCCAGGGGGGGGGCGCCGGAACA_TRBJ2-7	340	TRBV12-2_CTCTCATACAGGGATCCAAG_TRBJ2-5	339	CTL	Cluster2	TRAV11_GGGCGATAGA_TRAJ18-TRBV13-3_CAGTGCCAGGGGGGGGGCGCCGGAACA_TRBJ2-7	1
HKTCYBBXY_1_IDT-DUI-NXT-38	TRAV11_GGGCGATAGA_TRAJ18	343			TRBV13-3_CAGTGGGGTTTTTTCTG_TRBJ1-3	340	TRBV12-1_CTCTCCGGGACAGGGGGGATTTT_TRBJ1-4	331	CTL	Cluster2	TRAV11_GGGCGATAGA_TRAJ18-TRBV13-3_CAGTGGGGTTTTTTCTG_TRBJ1-3	1
HKTCYBBXY_2_IDT-DUI-NXT-123	TRAV11_GGGCGATAGA_TRAJ18	343			TRBV13-3_TGATGGGACAGGGGGCCCAGAA_TRBJ1-1	340			CTL	Cluster2	TRAV11_GGGCGATAGA_TRAJ18-TRBV13-3_TGATGGGACAGGGGGCCCAGAA_TRBJ1-1	1
HKTCYBBXY_1_IDT-DUI-NXT-193	TRAV11_GGGCGATAGA_TRAJ18	307			TRBV29_AGCAGAACAGGGAGTCA_TRBJ2-4	337			CTL	Cluster2	TRAV11_GGGCGATAGA_TRAJ18-TRBV29_AGCAGAACAGGGAGTCA_TRBJ2-4	1
HKTCYBBXY_1_IDT-DUI-NXT-66	TRAV11_GGGCGATAGA_TRAJ18	343			TRBV29_AGCAGCCACAGGGAGGACCAA_TRBJ2-5	340			CTL	Cluster2	TRAV11_GGGCGATAGA_TRAJ18-TRBV29_AGCAGCCACAGGGAGGACCAA_TRBJ2-5	1
HKTCYBBXY_2_IDT-DUI-NXT-126	TRAV11_GGGCGATAGA_TRAJ18	343			TRBV29_AGCAGGCCAGGCAGTCA_TRBJ2-4	337			CTL	Cluster4	TRAV11_GGGCGATAGA_TRAJ18-TRBV29_AGCAGGCCAGGCAGTCA_TRBJ2-4	1
HKTCYBBXY_1_IDT-DUI-NXT-82	TRAV11_GGGCGATAGA_TRAJ18	235			TRBV29_AGCAGGGGGGACTGGGGGGTATATGA_TRBJ2-7	340			TTC	Cluster4	TRAV11_GGGCGATAGA_TRAJ18-TRBV29_AGCAGGGGGGACTGGGGGGTATATGA_TRBJ2-7	5
HKTCYBBXY_1_IDT-DUI-NXT-250	TRAV11_GGGCGATAGA_TRAJ18	343			TRBV29_AGCAGGGGGGACTGGGGGGTATATGA_TRBJ2-7	340			TTC	Cluster4	TRAV11_GGGCGATAGA_TRAJ18-TRBV29_AGCAGGGGGGACTGGGGGGTATATGA_TRBJ2-7	5
HKTCYBBXY_1_IDT-DUI-NXT-285	TRAV11_GGGCGATAGA_TRAJ18	343			TRBV29_AGCAGGGGGGACTGGGGGGTATATGA_TRBJ2-7	340			TTC	Cluster4	TRAV11_GGGCGATAGA_TRAJ18-TRBV29_AGCAGGGGGGACTGGGGGGTATATGA_TRBJ2-7	5
HKTCYBBXY_1_IDT-DUI-NXT-299	TRAV11_GGGCGATAGA_TRAJ18	343			TRBV29_AGCAGGGGGGACTGGGGGGTATATGA_TRBJ2-7	340			TTC	Cluster4	TRAV11_GGGCGATAGA_TRAJ18-TRBV29_AGCAGGGGGGACTGGGGGGTATATGA_TRBJ2-7	5
HKTCYBBXY_1_IDT-DUI-NXT-168	TRAV11_GGGCGATAGA_TRAJ18	343			TRBV29_AGCAGGGGGGACTGGGGGGTATATGA_TRBJ2-7	340			TTC	Cluster4	TRAV11_GGGCGATAGA_TRAJ18-TRBV29_AGCAGGGGGGACTGGGGGGTATATGA_TRBJ2-7	5
HKTCYBBXY_1_IDT-DUI-NXT-200	TRAV11_GGGCGATAGA_TRAJ18	343			TRBV29_CAGTTCCCGGGACAACTA_TRBJ2-1	340			TTC	Cluster4	TRAV11_GGGCGATAGA_TRAJ18-TRBV29_CAGTTCCCGGGACAACTA_TRBJ2-1	1
HKTCYBBXY_1_IDT-DUI-NXT-71	TRAV11_GGGCGATAGA_TRAJ18	343			TRBV29_CAGTTCCTATAATTCTG_TRBJ1-3	340			TTC	Cluster4	TRAV11_GGGCGATAGA_TRAJ18-TRBV29_CAGTTCCTATAATTCTG_TRBJ1-3	1
HKTCYBBXY_2_IDT-DUI-NXT-130	TRAV11_GGGCGATAGA_TRAJ18	343			TRBV29_CTAGCCGGGACATTTCTG_TRBJ1-3	337			TTC	Cluster4	TRAV11_GGGCGATAGA_TRAJ18-TRBV29_CTAGCCGGGACATTTCTG_TRBJ1-3	1
HKTCYBBXY_1_IDT-DUI-NXT-335	TRAV11_GGGCGATAGA_TRAJ18	343			TRBV29_CTAGCTCAAATAGTGC_TRBJ2-3	318			TTC	Cluster4	TRAV11_GGGCGATAGA_TRAJ18-TRBV29_CTAGCTCAAATAGTGC_TRBJ2-3	1
HKTCYBBXY_2_IDT-DUI-NXT-180	TRAV11_GGGCGATAGA_TRAJ18	336			TRBV29_GCAGTACCAGACAGTCTAGTGC_TRBJ2-3	343			TTC	Cluster4	TRAV11_GGGCGATAGA_TRAJ18-TRBV29_GCAGTACCAGACAGTCTAGTGC_TRBJ2-3	1
HKTCYBBXY_1_IDT-DUI-NXT-85	TRAV11_GGGCGATAGA_TRAJ18	343			TRBV29_GCAGTACCCTCGACAGGAGCTCCT_TRBJ2-7	343			CTL	Cluster4	TRAV11_GGGCGATAGA_TRAJ18-TRBV29_GCAGTACCCTCGACAGGAGCTCCT_TRBJ2-7	1
HKTCYBBXY_1_IDT-DUI-NXT-162	TRAV11_GGGCGATAGA_TRAJ18	343			TRBV29_GCAGTCAACAGGGTGCAAAC_TRBJ1-2	340			CTL	Cluster4	TRAV11_GGGCGATAGA_TRAJ18-TRBV29_GCAGTCAACAGGGTGCAAAC_TRBJ1-2	1
HKTCYBBXY_2_IDT-DUI-NXT-47	TRAV11_GGGCGATAGA_TRAJ18	343			TRBV29_GCAGTCCGACAGGGGAAAACT_TRBJ1-2	324			TTC	Cluster4	TRAV11_GGGCGATAGA_TRAJ18-TRBV29_GCAGTCCGACAGGGGAAAACT_TRBJ1-2	1
HKTCYBBXY_1_IDT-DUI-NXT-72	TRAV11_GGGCGATAGA_TRAJ18	343			TRBV29_GCAGTGGGACGAATGAA_TRBJ2-7	331			TTC	Cluster4	TRAV11_GGGCGATAGA_TRAJ18-TRBV29_GCAGTGGGACGAATGAA_TRBJ2-7	1
HKTCYBBXY_1_IDT-DUI-NXT-248	TRAV11_GGGCGATAGA_TRAJ18	343			TRBV29_GTTTAGACTGGGGTGGAA_TRBJ1-3	340			TTC	Cluster4	TRAV11_GGGCGATAGA_TRAJ18-TRBV29_GTTTAGACTGGGGTGGAA_TRBJ1-3	1
HKTCYBBXY_1_IDT-DUI-NXT-230	TRAV11_GGGCGATAGA_TRAJ18	343			TRBV29_TTATCCCTCGGGACAGCTGGA_TRBJ1-3	346			CTL	Cluster2	TRAV11_GGGCGATAGA_TRAJ18-TRBV29_TTATCCCTCGGGACAGCTGGA_TRBJ1-3	1
HKTCYBBXY_2_IDT-DUI-NXT-86	TRAV11_GGGCGATAGA_TRAJ18	343			TRBV29_TTATCGACAGCAAAC_TRBJ2-2	343			CTL	Cluster2	TRAV11_GGGCGATAGA_TRAJ18-TRBV29_TTATCGACAGCAAAC_TRBJ2-2	1
HKTCYBBXY_2_IDT-DUI-NXT-124	TRAV11_GGGCGATAGA_TRAJ18	343			TRBV29_TTTATTGGCAGGGGGCACCG_TRBJ2-2	343			CTL	Cluster2	TRAV11_GGGCGATAGA_TRAJ18-TRBV29_TTTATTGGCAGGGGGCACCG_TRBJ2-2	1
HKTCYBBXY_1_IDT-DUI-NXT-347	TRAV11_GGGCGATAGA_TRAJ18	343			TRBV3_GCTTACCAAACA_TRBJ2-4	334	TRBV13-2_GGTGAGGCCTAT_TRBJ2-7	331	TTC	Cluster4	TRAV11_GGGCGATAGA_TRAJ18-TRBV3_GCTTACCAAACA_TRBJ2-4	1
HKTCYBBXY_1_IDT-DUI-NXT-368	TRAV11_GGGCGATAGA_TRAJ18	343			TRBV31_AGTCTAGAGGGGGGGCGCGACACC_TRBJ2-4	340			TTC	Cluster4	TRAV11_GGGCGATAGA_TRAJ18-TRBV31_AGTCTAGAGGGGGGGCGCGACACC_TRBJ2-4	1
HKTCYBBXY_2_IDT-DUI-NXT-167	TRAV11_GGGCGATAGA_TRAJ18	343			TRBV4_GCAGCCCTGGACTGGGGTCTAGTGC_TRBJ2-3	346			TTC	Cluster2	TRAV11_GGGCGATAGA_TRAJ18-TRBV4_GCAGCCCTGGACTGGGGTCTAGTGC_TRBJ2-3	1
HKTCYBBXY_2_IDT-DUI-NXT-172	TRAV11_GGGCGATAGA_TRAJ18	343			TRBV5_CAAGATATCCGGGGCGACGAA_TRBJ1-4	340			CTL	Cluster2	TRAV11_GGGCGATAGA_TRAJ18-TRBV5_CAAGATATCCGGGGCGACGAA_TRBJ1-4	1
HKTCYBBXY_2_IDT-DUI-NXT-142	TRAV11_GGTCGATAGA_TRAJ18	341			TRBV1_CAGTGGGGACAGGGGGAACTC_TRBJ1-2	340			TTC	Cluster5	TRAV11_GGTCGATAGA_TRAJ18-TRBV1_CAGTGGGGACAGGGGGAACTC_TRBJ1-2	1
HKTCYBBXY_2_IDT-DUI-NXT-181	TRAV11_GGTCGATAGA_TRAJ18	343			TRBV13-2_CGGTGGTCGGGACTGGGGGGCATATGA_TRBJ2-7	343			CTL	Cluster2	TRAV11_GGTCGATAGA_TRAJ18-TRBV13-2_CGGTGGTCGGGACTGGGGGGCATATGA_TRBJ2-7	1
HKTCYBBXY_2_IDT-DUI-NXT-38	TRAV11_GGTCGATAGA_TRAJ18	343			TRBV13-2_TGATGCCGGGGTCAGCCAAG_TRBJ2-5	343			CTL	Cluster4	TRAV11_GGTCGATAGA_TRAJ18-TRBV13-2_TGATGCCGGGGTCAGCCAAG_TRBJ2-5	1
HKTCYBBXY_1_IDT-DUI-NXT-28	TRAV11_GGTCGATAGA_TRAJ18	343			TRBV29_GCAGTCAACAGGGTGCAAAC_TRBJ1-2	340			CTL	Cluster4	TRAV11_GGTCGATAGA_TRAJ18-TRBV29_GCAGTCAACAGGGTGCAAAC_TRBJ1-2	1
HKTCYBBXY_2_IDT-DUI-NXT-6	TRAV11_GGTGGCAGATA_TRAJ18	343			TRBV29_AGCAGACCCGACAGGGCTGGA_TRBJ1-3	340			CTL	Cluster2	TRAV11_GGTGGCAGATA_TRAJ18-TRBV29_AGCAGACCCGACAGGGCTGGA_TRBJ1-3	1
HKTCYBBXY_2_IDT-DUI-NXT-106	TRAV11_GGTGGCGGATAG_TRAJ18	343			TRBV13-2_TGATGTTGGGACAGTAGAAG_TRBJ1-1	337			TTC	Cluster5	TRAV11_GGTGGCGGATAG_TRAJ18-TRBV13-2_TGATGTTGGGACAGTAGAAG_TRBJ1-1	1
HKTCYBBXY_1_IDT-DUI-NXT-226	TRAV11_GGTGGTAGAT_TRAJ18	343			TRBV1_GCAGAAACAGGGGGCCCCAAC_TRBJ1-4	346			TTC	Cluster5	TRAV11_GGTGGTAGAT_TRAJ18-TRBV1_GCAGAAACAGGGGGCCCCAAC_TRBJ1-4	1
HKTCYBBXY_1_IDT-DUI-NXT-261	TRAV11_GGTGGTAGAT_TRAJ18	343			TRBV13-2_TGATGGGACACATAACA_TRBJ1-5	343			TTC	Cluster4	TRAV11_GGTGGTAGAT_TRAJ18-TRBV13-2_TGATGGGACACATAACA_TRBJ1-5	1
HKTCYBBXY_1_IDT-DUI-NXT-43	TRAV11_GGTGGTAGAT_TRAJ18	343			TRBV29_AGCAGCCCCTCGACAGATTATGA_TRBJ2-7	337			TTC	Cluster4	TRAV11_GGTGGTAGAT_TRAJ18-TRBV29_AGCAGCCCCTCGACAGATTATGA_TRBJ2-7	1
HKTCYBBXY_2_IDT-DUI-NXT-20	TRAV11_GGTGGTAGAT_TRAJ18	343			TRBV29_TTATCACAAAACT_TRBJ1-2	337			TTC	Cluster4	TRAV11_GGTGGTAGAT_TRAJ18-TRBV29_TTATCACAAAACT_TRBJ1-2	1
HKTCYBBXY_1_IDT-DUI-NXT-138	TRAV11_GTGGGAGATA_TRAJ18	343			TRBV13-1_CAGTGCACAGTATTCTG_TRBJ1-3	340			CTL	Cluster2	TRAV11_GTGGGAGATA_TRAJ18-TRBV13-1_CAGTGCACAGTATTCTG_TRBJ1-3	1
HKTCYBBXY_1_IDT-DUI-NXT-234	TRAV11_GTGGGAGATA_TRAJ18	343			TRBV13-1_TGATGCCGGGACAGGGAACTA_TRBJ2-1	346			CTL	Cluster2	TRAV11_GTGGGAGATA_TRAJ18-TRBV13-1_TGATGCCGGGACAGGGAACTA_TRBJ2-1	1
HKTCYBBXY_1_IDT-DUI-NXT-34	TRAV11_GTGGGAGATA_TRAJ18	343			TRBV13-2_AGCGGCCCCCGGGGAGCAAAC_TRBJ1-1	340			TTC	Cluster4	TRAV11_GTGGGAGATA_TRAJ18-TRBV13-2_AGCGGCCCCCGGGGAGCAAAC_TRBJ1-1	1
HKTCYBBXY_2_IDT-DUI-NXT-132	TRAV11_GTGGGAGATA_TRAJ18	343			TRBV13-2_CGGTGCGGGACATAAATCCTA_TRBJ2-7	340			TTC	Cluster2	TRAV11_GTGGGAGATA_TRAJ18-TRBV13-2_CGGTGCGGGACATAAATCCTA_TRBJ2-7	1
HKTCYBBXY_1_IDT-DUI-NXT-377	TRAV11_GTGGGAGATA_TRAJ18	336			TRBV13-2_CGGTGGCAGGAATAACA_TRBJ1-5	328			CTL	Cluster2	TRAV11_GTGGGAGATA_TRAJ18-TRBV13-2_CGGTGGCAGGAATAACA_TRBJ1-5	1
HKTCYBBXY_2_IDT-DUI-NXT-11	TRAV11_GTGGGAGATA_TRAJ18	341			TRBV13-2_CGGTGGCGGACAGGGCTCCT_TRBJ2-7	340			TTC	Cluster4	TRAV11_GTGGGAGATA_TRAJ18-TRBV13-2_CGGTGGCGGACAGGGCTCCT_TRBJ2-7	1
HKTCYBBXY_1_IDT-DUI-NXT-90	TRAV11_GTGGGAGATA_TRAJ18	343			TRBV13-2_CGGTGGGACTGGGGGGGCTCAAGA_TRBJ2-5	343			CTL	Cluster2	TRAV11_GTGGGAGATA_TRAJ18-TRBV13-2_CGGTGGGACTGGGGGGGCTCAAGA_TRBJ2-5	1
HKTCYBBXY_1_IDT-DUI-NXT-147	TRAV11_GTGGGAGATA_TRAJ18	343			TRBV13-2_GGTGAAGACAGGTATGA_TRBJ2-7	334			CTL	Cluster4	TRAV11_GTGGGAGATA_TRAJ18-TRBV13-2_GGTGAAGACAGGTATGA_TRBJ2-7	1
HKTCYBBXY_1_IDT-DUI-NXT-127	TRAV11_GTGGGAGATA_TRAJ18	343			TRBV13-2_GGTGACCGGGACTGGGGGGGTCGGGTCTATG_TRBJ2-7	349			TTC	Cluster2	TRAV11_GTGGGAGATA_TRAJ18-TRBV13-2_GGTGACCGGGACTGGGGGGGTCGGGTCTATG_TRBJ2-7	1
HKTCYBBXY_1_IDT-DUI-NXT-55	TRAV11_GTGGGAGATA_TRAJ18	343			TRBV13-2_GGTGACGCTTCGACAAATAACA_TRBJ1-5	346			TTC	Cluster5	TRAV11_GTGGGAGATA_TRAJ18-TRBV13-2_GGTGACGCTTCGACAAATAACA_TRBJ1-5	1
HKTCYBBXY_1_IDT-DUI-NXT-346	TRAV11_GTGGGAGATA_TRAJ18	343			TRBV13-2_GGTGACGGGACTGGGGGGTCCTCCT_TRBJ2-7	346			TTC	Cluster5	TRAV11_GTGGGAGATA_TRAJ18-TRBV13-2_GGTGACGGGACTGGGGGGTCCTCCT_TRBJ2-7	1
HKTCYBBXY_1_IDT-DUI-NXT-279	TRAV11_GTGGGAGATA_TRAJ18	343			TRBV13-2_GGTGAGACACTCTATG_TRBJ2-7	334			CTL	Cluster2	TRAV11_GTGGGAGATA_TRAJ18-TRBV13-2_GGTGAGACACTCTATG_TRBJ2-7	1
HKTCYBBXY_2_IDT-DUI-NXT-5	TRAV11_GTGGGAGATA_TRAJ18	132			TRBV13-2_GGTGAGGGGGCAAAC_TRBJ1-2	337			CTL	Cluster2	TRAV11_GTGGGAGATA_TRAJ18-TRBV13-2_GGTGAGGGGGCAAAC_TRBJ1-2	1
HKTCYBBXY_2_IDT-DUI-NXT-186	TRAV11_GTGGGAGATA_TRAJ18	343			TRBV13-2_GTGATCCGCGGGGGAACAA_TRBJ1-5	343			CTL	Cluster2	TRAV11_GTGGGAGATA_TRAJ18-TRBV13-2_GTGATCCGCGGGGGAACAA_TRBJ1-5	1
HKTCYBBXY_1_IDT-DUI-NXT-350	TRAV11_GTGGGAGATA_TRAJ18	343			TRBV13-2_GTGATCGGCAGGGCAACC_TRBJ1-5	340			CTL	Cluster2	TRAV11_GTGGGAGATA_TRAJ18-TRBV13-2_GTGATCGGCAGGGCAACC_TRBJ1-5	1
HKTCYBBXY_1_IDT-DUI-NXT-208	TRAV11_GTGGGAGATA_TRAJ18	343			TRBV13-2_GTGATCGGCTGGGGCAAGA_TRBJ2-5	340			CTL	Cluster2	TRAV11_GTGGGAGATA_TRAJ18-TRBV13-2_GTGATCGGCTGGGGCAAGA_TRBJ2-5	1
HKTCYBBXY_2_IDT-DUI-NXT-79	TRAV11_GTGGGAGATA_TRAJ18	343			TRBV13-2_GTGATCGGGCTAACA_TRBJ1-5	340			TTC	Cluster2	TRAV11_GTGGGAGATA_TRAJ18-TRBV13-2_GTGATCGGGCTAACA_TRBJ1-5	1
HKTCYBBXY_1_IDT-DUI-NXT-215	TRAV11_GTGGGAGATA_TRAJ18	343			TRBV13-2_TGATGAAGTTGGGGGGAACTA_TRBJ2-1	346			TTC	Cluster4	TRAV11_GTGGGAGATA_TRAJ18-TRBV13-2_TGATGAAGTTGGGGGGAACTA_TRBJ2-1	1
HKTCYBBXY_2_IDT-DUI-NXT-115	TRAV11_GTGGGAGATA_TRAJ18	343			TRBV13-2_TGATGCAAGGGTAAGCTCCT_TRBJ2-7	343			TTC	Cluster5	TRAV11_GTGGGAGATA_TRAJ18-TRBV13-2_TGATGCAAGGGTAAGCTCCT_TRBJ2-7	1
HKTCYBBXY_2_IDT-DUI-NXT-23	TRAV11_GTGGGAGATA_TRAJ18	343			TRBV13-2_TGATGCACAGGGGGCGCACAAC_TRBJ1-5	346			TTC	Cluster4	TRAV11_GTGGGAGATA_TRAJ18-TRBV13-2_TGATGCACAGGGGGCGCACAAC_TRBJ1-5	1
HKTCYBBXY_2_IDT-DUI-NXT-92	TRAV11_GTGGGAGATA_TRAJ18	343			TRBV13-2_TGATGCATGGGGGAGCTCCT_TRBJ2-7	343			TTC	Cluster4	TRAV11_GTGGGAGATA_TRAJ18-TRBV13-2_TGATGCATGGGGGAGCTCCT_TRBJ2-7	1
HKTCYBBXY_1_IDT-DUI-NXT-231	TRAV11_GTGGGAGATA_TRAJ18	343			TRBV13-2_TGATGCCAGGGGCCAAG_TRBJ2-5	340	TRBV13-2_AGCGGCGGGACTGGGGGCAGTCA_TRBJ2-4	343	CTL	Cluster2	TRAV11_GTGGGAGATA_TRAJ18-TRBV13-2_TGATGCCAGGGGCCAAG_TRBJ2-5	1
HKTCYBBXY_1_IDT-DUI-NXT-81	TRAV11_GTGGGAGATA_TRAJ18	343			TRBV13-2_TGATGCTGAAC_TRBJ2-7	328			TTC	Cluster4	TRAV11_GTGGGAGATA_TRAJ18-TRBV13-2_TGATGCTGAAC_TRBJ2-7	1
HKTCYBBXY_1_IDT-DUI-NXT-122	TRAV11_GTGGGAGATA_TRAJ18	343			TRBV13-2_TGATGGGGGACAGT_TRBJ2-7	328			CTL	Cluster2	TRAV11_GTGGGAGATA_TRAJ18-TRBV13-2_TGATGGGGGACAGT_TRBJ2-7	1
HKTCYBBXY_1_IDT-DUI-NXT-229	TRAV11_GTGGGAGATA_TRAJ18	343			TRBV13-2_TGATGTAGACTGGGGAAGTCA_TRBJ2-4	346			CTL	Cluster2	TRAV11_GTGGGAGATA_TRAJ18-TRBV13-2_TGATGTAGACTGGGGAAGTCA_TRBJ2-4	1
HKTCYBBXY_1_IDT-DUI-NXT-223	TRAV11_GTGGGAGATA_TRAJ18	343			TRBV13-2_TGCTGGGGGGGGGGGGAGTCA_TRBJ2-4	346			TTC	Cluster2	TRAV11_GTGGGAGATA_TRAJ18-TRBV13-2_TGCTGGGGGGGGGGGGAGTCA_TRBJ2-4	1
HKTCYBBXY_2_IDT-DUI-NXT-74	TRAV11_GTGGGAGATA_TRAJ18	343			TRBV13-2_TGGTGGGACACCATCCTA_TRBJ2-7	340			CTL	Cluster2	TRAV11_GTGGGAGATA_TRAJ18-TRBV13-2_TGGTGGGACACCATCCTA_TRBJ2-7	1
HKTCYBBXY_1_IDT-DUI-NXT-154	TRAV11_GTGGGAGATA_TRAJ18	343			TRBV13-3_AGTGACATCTCCT_TRBJ2-7	334			TTC	Cluster4	TRAV11_GTGGGAGATA_TRAJ18-TRBV13-3_AGTGACATCTCCT_TRBJ2-7	1
HKTCYBBXY_1_IDT-DUI-NXT-313	TRAV11_GTGGGAGATA_TRAJ18	343			TRBV13-3_CAGTGCCAGGGGGGGGGCGCCGGAACA_TRBJ2-7	340			CTL	Cluster2	TRAV11_GTGGGAGATA_TRAJ18-TRBV13-3_CAGTGCCAGGGGGGGGGCGCCGGAACA_TRBJ2-7	1
HKTCYBBXY_2_IDT-DUI-NXT-177	TRAV11_GTGGGAGATA_TRAJ18	343			TRBV13-3_TGATGCACAGATTGGTGAAC_TRBJ2-7	337			TTC	Cluster4	TRAV11_GTGGGAGATA_TRAJ18-TRBV13-3_TGATGCACAGATTGGTGAAC_TRBJ2-7	1
HKTCYBBXY_2_IDT-DUI-NXT-36	TRAV11_GTGGGAGATA_TRAJ18	343			TRBV13-3_TGATGGCATGAACTA_TRBJ2-1	340			TTC	Cluster4	TRAV11_GTGGGAGATA_TRAJ18-TRBV13-3_TGATGGCATGAACTA_TRBJ2-1	1
HKTCYBBXY_1_IDT-DUI-NXT-52	TRAV11_GTGGGAGATA_TRAJ18	343			TRBV29_AGCAGCCAGGATGGAA_TRBJ1-3	334	TRBV20_AGGGACAGGGGGCGAACAGA_TRBJ1-1	346	CTL	Cluster4	TRAV11_GTGGGAGATA_TRAJ18-TRBV29_AGCAGCCAGGATGGAA_TRBJ1-3	2
HKTCYBBXY_2_IDT-DUI-NXT-85	TRAV11_GTGGGAGATA_TRAJ18	341			TRBV29_AGCAGCCAGGATGGAA_TRBJ1-3	334			CTL	Cluster4	TRAV11_GTGGGAGATA_TRAJ18-TRBV29_AGCAGCCAGGATGGAA_TRBJ1-3	2
HKTCYBBXY_1_IDT-DUI-NXT-289	TRAV11_GTGGGAGATA_TRAJ18	343			TRBV29_AGCAGCCCGGGACAGGACTATG_TRBJ2-7	337			CTL	Cluster2	TRAV11_GTGGGAGATA_TRAJ18-TRBV29_AGCAGCCCGGGACAGGACTATG_TRBJ2-7	1
HKTCYBBXY_2_IDT-DUI-NXT-48	TRAV11_GTGGGAGATA_TRAJ18	343			TRBV29_AGTTTTTGGGGGGGGGCCAAC_TRBJ1-4	343			TTC	Cluster4	TRAV11_GTGGGAGATA_TRAJ18-TRBV29_AGTTTTTGGGGGGGGGCCAAC_TRBJ1-4	1
HKTCYBBXY_1_IDT-DUI-NXT-355	TRAV11_GTGGGAGATA_TRAJ18	336			TRBV29_CAGTTCAAGAAACA_TRBJ2-2	337			TTC	Cluster4	TRAV11_GTGGGAGATA_TRAJ18-TRBV29_CAGTTCAAGAAACA_TRBJ2-2	1
HKTCYBBXY_2_IDT-DUI-NXT-113	TRAV11_GTGGGAGATA_TRAJ18	343			TRBV29_CAGTTCGGGACAGGAGAACAC_TRBJ2-4	337			CTL	Cluster2	TRAV11_GTGGGAGATA_TRAJ18-TRBV29_CAGTTCGGGACAGGAGAACAC_TRBJ2-4	1
HKTCYBBXY_2_IDT-DUI-NXT-3	TRAV11_GTGGGAGATA_TRAJ18	343			TRBV29_GCAGTCCCTCGGGGGTCGGGC_TRBJ2-2	337	TRBV12-2_CTCTCCAAATTTCTG_TRBJ1-3	340	CTL	Cluster4	TRAV11_GTGGGAGATA_TRAJ18-TRBV29_GCAGTCCCTCGGGGGTCGGGC_TRBJ2-2	1
HKTCYBBXY_2_IDT-DUI-NXT-55	TRAV11_GTGGGAGATA_TRAJ18	225			TRBV29_GCAGTGGACTGGGGGACTATG_TRBJ2-7	337			TTC	Cluster4	TRAV11_GTGGGAGATA_TRAJ18-TRBV29_GCAGTGGACTGGGGGACTATG_TRBJ2-7	1
HKTCYBBXY_1_IDT-DUI-NXT-58	TRAV11_GTGGGAGATA_TRAJ18	343			TRBV29_GTTTAAGGGGGGCTGCAAAC_TRBJ1-1	339			TTC	Cluster4	TRAV11_GTGGGAGATA_TRAJ18-TRBV29_GTTTAAGGGGGGCTGCAAAC_TRBJ1-1	1
HKTCYBBXY_2_IDT-DUI-NXT-98	TRAV11_GTGGGAGATA_TRAJ18	343			TRBV29_GTTTAGACAATTCTG_TRBJ1-3	340			CTL	Cluster2	TRAV11_GTGGGAGATA_TRAJ18-TRBV29_GTTTAGACAATTCTG_TRBJ1-3	1
HKTCYBBXY_1_IDT-DUI-NXT-14	TRAV11_GTGGGAGATA_TRAJ18	343			TRBV29_TTATCCGACAGGGGGCCTGGA_TRBJ1-3	346			CTL	Cluster2	TRAV11_GTGGGAGATA_TRAJ18-TRBV29_TTATCCGACAGGGGGCCTGGA_TRBJ1-3	1
HKTCYBBXY_1_IDT-DUI-NXT-241	TRAV11_GTGGGAGATA_TRAJ18	343			TRBV29_TTATCGCTGGGGGGTAGTGC_TRBJ2-3	346			CTL	Cluster2	TRAV11_GTGGGAGATA_TRAJ18-TRBV29_TTATCGCTGGGGGGTAGTGC_TRBJ2-3	1
HKTCYBBXY_1_IDT-DUI-NXT-67	TRAV11_GTGGGGAATAGA_TRAJ18	343			TRBV29_TTTATGGGACAGTCA_TRBJ2-4	340			TTC	Cluster4	TRAV11_GTGGGGAATAGA_TRAJ18-TRBV29_TTTATGGGACAGTCA_TRBJ2-4	1
HKTCYBBXY_2_IDT-DUI-NXT-189	TRAV11_GTGGGGGATAG_TRAJ18	343			TRBV1_GCAGAAGGGGGCGAAGT_TRBJ1-1	309			TTC	Cluster5	TRAV11_GTGGGGGATAG_TRAJ18-TRBV1_GCAGAAGGGGGCGAAGT_TRBJ1-1	1
HKTCYBBXY_1_IDT-DUI-NXT-30	TRAV11_GTGGGGGATAG_TRAJ18	343			TRBV1_GCAGACAGGGGAACCGG_TRBJ2-2	340			CTL	Cluster2	TRAV11_GTGGGGGATAG_TRAJ18-TRBV1_GCAGACAGGGGAACCGG_TRBJ2-2	1
HKTCYBBXY_1_IDT-DUI-NXT-136	TRAV11_GTGGGGGATAG_TRAJ18	343			TRBV1_GCAGATAAACTGGGGTTTCAAA_TRBJ2-4	346			CTL	Cluster2	TRAV11_GTGGGGGATAG_TRAJ18-TRBV1_GCAGATAAACTGGGGTTTCAAA_TRBJ2-4	1
HKTCYBBXY_1_IDT-DUI-NXT-242	TRAV11_GTGGGGGATAG_TRAJ18	343			TRBV1_GCCGACAACAACG_TRBJ1-4	337			CTL	Cluster2	TRAV11_GTGGGGGATAG_TRAJ18-TRBV1_GCCGACAACAACG_TRBJ1-4	1
HKTCYBBXY_1_IDT-DUI-NXT-345	TRAV11_GTGGGGGATAG_TRAJ18	343			TRBV1_GTACAACTAGTCA_TRBJ2-4	337			TTC	Cluster5	TRAV11_GTGGGGGATAG_TRAJ18-TRBV1_GTACAACTAGTCA_TRBJ2-4	1
HKTCYBBXY_1_IDT-DUI-NXT-126	TRAV11_GTGGGGGATAG_TRAJ18	343			TRBV13-1_AGCAGCCCACGGGACAGGGGGCTTGAAC_TRBJ2-7	340			CTL	Cluster2	TRAV11_GTGGGGGATAG_TRAJ18-TRBV13-1_AGCAGCCCACGGGACAGGGGGCTTGAAC_TRBJ2-7	1
HKTCYBBXY_1_IDT-DUI-NXT-99	TRAV11_GTGGGGGATAG_TRAJ18	343			TRBV13-1_AGCAGGGGGGCGGACACC_TRBJ2-2	337			CTL	Cluster2	TRAV11_GTGGGGGATAG_TRAJ18-TRBV13-1_AGCAGGGGGGCGGACACC_TRBJ2-2	1
HKTCYBBXY_1_IDT-DUI-NXT-46	TRAV11_GTGGGGGATAG_TRAJ18	343			TRBV13-1_AGTGACGGGACCTCCG_TRBJ1-2	334			TTC	Cluster5	TRAV11_GTGGGGGATAG_TRAJ18-TRBV13-1_AGTGACGGGACCTCCG_TRBJ1-2	1
HKTCYBBXY_1_IDT-DUI-NXT-102	TRAV11_GTGGGGGATAG_TRAJ18	343			TRBV13-1_CAGTGGCGCAGGGCGTGAAC_TRBJ2-7	334			CTL	Cluster2	TRAV11_GTGGGGGATAG_TRAJ18-TRBV13-1_CAGTGGCGCAGGGCGTGAAC_TRBJ2-7	1
HKTCYBBXY_2_IDT-DUI-NXT-112	TRAV11_GTGGGGGATAG_TRAJ18	343			TRBV13-1_TGATGAACAAAACCA_TRBJ1-5	337			CTL	Cluster2	TRAV11_GTGGGGGATAG_TRAJ18-TRBV13-1_TGATGAACAAAACCA_TRBJ1-5	1
HKTCYBBXY_1_IDT-DUI-NXT-342	TRAV11_GTGGGGGATAG_TRAJ18	343			TRBV13-1_TGATGCGGGGGGGTCCTA_TRBJ2-7	340			CTL	Cluster2	TRAV11_GTGGGGGATAG_TRAJ18-TRBV13-1_TGATGCGGGGGGGTCCTA_TRBJ2-7	1
HKTCYBBXY_1_IDT-DUI-NXT-343	TRAV11_GTGGGGGATAG_TRAJ18	343			TRBV13-1_TGATGGACTGGGGGGGCTTGAAC_TRBJ2-7	340			TTC	Cluster5	TRAV11_GTGGGGGATAG_TRAJ18-TRBV13-1_TGATGGACTGGGGGGGCTTGAAC_TRBJ2-7	1
HKTCYBBXY_2_IDT-DUI-NXT-169	TRAV11_GTGGGGGATAG_TRAJ18	343			TRBV13-1_TGATGGAGACAACTA_TRBJ2-1	340			CTL	Cluster4	TRAV11_GTGGGGGATAG_TRAJ18-TRBV13-1_TGATGGAGACAACTA_TRBJ2-1	1
HKTCYBBXY_1_IDT-DUI-NXT-272	TRAV11_GTGGGGGATAG_TRAJ18	343			TRBV13-1_TGATGTTGGGGATTATAACT_TRBJ2-1	346			TTC	Cluster2	TRAV11_GTGGGGGATAG_TRAJ18-TRBV13-1_TGATGTTGGGGATTATAACT_TRBJ2-1	1
HKTCYBBXY_1_IDT-DUI-NXT-123	TRAV11_GTGGGGGATAG_TRAJ18	343			TRBV13-2_AGCGGCCTTCCGGGACTGGGGGACCAAAA_TRBJ2-4	346			CTL	Cluster2	TRAV11_GTGGGGGATAG_TRAJ18-TRBV13-2_AGCGGCCTTCCGGGACTGGGGGACCAAAA_TRBJ2-4	1
HKTCYBBXY_1_IDT-DUI-NXT-366	TRAV11_GTGGGGGATAG_TRAJ18	343			TRBV13-2_AGCGGGGCCGGGACAGGGGACCAG_TRBJ1-5	340			CTL	Cluster2	TRAV11_GTGGGGGATAG_TRAJ18-TRBV13-2_AGCGGGGCCGGGACAGGGGACCAG_TRBJ1-5	1
HKTCYBBXY_1_IDT-DUI-NXT-65	TRAV11_GTGGGGGATAG_TRAJ18	343			TRBV13-2_CAGCGTCGGCACTGCAAAC_TRBJ1-2	337			CTL	Cluster2	TRAV11_GTGGGGGATAG_TRAJ18-TRBV13-2_CAGCGTCGGCACTGCAAAC_TRBJ1-2	1
HKTCYBBXY_1_IDT-DUI-NXT-150	TRAV11_GTGGGGGATAG_TRAJ18	343			TRBV13-2_CGGGACAATAACA_TRBJ1-5	337			CTL	Cluster2	TRAV11_GTGGGGGATAG_TRAJ18-TRBV13-2_CGGGACAATAACA_TRBJ1-5	1
HKTCYBBXY_1_IDT-DUI-NXT-251	TRAV11_GTGGGGGATAG_TRAJ18	343			TRBV13-2_CGGTGCCGGGACAGGGTATGC_TRBJ2-1	340			TTC	Cluster5	TRAV11_GTGGGGGATAG_TRAJ18-TRBV13-2_CGGTGCCGGGACAGGGTATGC_TRBJ2-1	1
HKTCYBBXY_2_IDT-DUI-NXT-71	TRAV11_GTGGGGGATAG_TRAJ18	343			TRBV13-2_CGGTGGAGGGACTGGGGGGCTTAACT_TRBJ2-1	349			TTC	Cluster4	TRAV11_GTGGGGGATAG_TRAJ18-TRBV13-2_CGGTGGAGGGACTGGGGGGCTTAACT_TRBJ2-1	1
HKTCYBBXY_1_IDT-DUI-NXT-318	TRAV11_GTGGGGGATAG_TRAJ18	343			TRBV13-2_CGGTGGCCGACTGGGGTTCTCCT_TRBJ2-7	343			CTL	Cluster4	TRAV11_GTGGGGGATAG_TRAJ18-TRBV13-2_CGGTGGCCGACTGGGGTTCTCCT_TRBJ2-7	1
HKTCYBBXY_1_IDT-DUI-NXT-105	TRAV11_GTGGGGGATAG_TRAJ18	343			TRBV13-2_CGGTGGCTCCGGGACTCCAAAC_TRBJ1-1	343			TTC	Cluster4	TRAV11_GTGGGGGATAG_TRAJ18-TRBV13-2_CGGTGGCTCCGGGACTCCAAAC_TRBJ1-1	1
HKTCYBBXY_1_IDT-DUI-NXT-326	TRAV11_GTGGGGGATAG_TRAJ18	343			TRBV13-2_CGGTGGCTGGGGGGCCAAAAAC_TRBJ2-4	340			CTL	Cluster2	TRAV11_GTGGGGGATAG_TRAJ18-TRBV13-2_CGGTGGCTGGGGGGCCAAAAAC_TRBJ2-4	1
HKTCYBBXY_1_IDT-DUI-NXT-32	TRAV11_GTGGGGGATAG_TRAJ18	343			TRBV13-2_CGGTGGGACTGGGGAGAACTA_TRBJ2-1	343			TTC	Cluster5	TRAV11_GTGGGGGATAG_TRAJ18-TRBV13-2_CGGTGGGACTGGGGAGAACTA_TRBJ2-1	1
HKTCYBBXY_1_IDT-DUI-NXT-77	TRAV11_GTGGGGGATAG_TRAJ18	343			TRBV13-2_CGGTGGGACTGGGGGAAGTCA_TRBJ2-4	343			CTL	Cluster2	TRAV11_GTGGGGGATAG_TRAJ18-TRBV13-2_CGGTGGGACTGGGGGAAGTCA_TRBJ2-4	1
HKTCYBBXY_1_IDT-DUI-NXT-6	TRAV11_GTGGGGGATAG_TRAJ18	343			TRBV13-2_CGGTGGGACTGGGGGGGCGCGGGAACA_TRBJ2-7	340			CTL	Cluster2	TRAV11_GTGGGGGATAG_TRAJ18-TRBV13-2_CGGTGGGACTGGGGGGGCGCGGGAACA_TRBJ2-7	1
HKTCYBBXY_2_IDT-DUI-NXT-188	TRAV11_GTGGGGGATAG_TRAJ18	343			TRBV13-2_CGGTGGGGACGGGGCGGACAC_TRBJ2-5	337			TTC	Cluster4	TRAV11_GTGGGGGATAG_TRAJ18-TRBV13-2_CGGTGGGGACGGGGCGGACAC_TRBJ2-5	1
HKTCYBBXY_1_IDT-DUI-NXT-93	TRAV11_GTGGGGGATAG_TRAJ18	343			TRBV13-2_CGGTGTGACTGGGAATAGTGC_TRBJ2-3	343			TTC	Cluster5	TRAV11_GTGGGGGATAG_TRAJ18-TRBV13-2_CGGTGTGACTGGGAATAGTGC_TRBJ2-3	1
HKTCYBBXY_1_IDT-DUI-NXT-73	TRAV11_GTGGGGGATAG_TRAJ18	343			TRBV13-2_GCGGTCACAACTA_TRBJ2-1	334			CTL	Cluster2	TRAV11_GTGGGGGATAG_TRAJ18-TRBV13-2_GCGGTCACAACTA_TRBJ2-1	1
HKTCYBBXY_1_IDT-DUI-NXT-75	TRAV11_GTGGGGGATAG_TRAJ18	336			TRBV13-2_GGTGAATCTGTTAACCA_TRBJ2-5	340			CTL	Cluster2	TRAV11_GTGGGGGATAG_TRAJ18-TRBV13-2_GGTGAATCTGTTAACCA_TRBJ2-5	1
HKTCYBBXY_2_IDT-DUI-NXT-101	TRAV11_GTGGGGGATAG_TRAJ18	343			TRBV13-2_GGTGACCAAGAAG_TRBJ1-1	228			CTL	Cluster2	TRAV11_GTGGGGGATAG_TRAJ18-TRBV13-2_GGTGACCAAGAAG_TRBJ1-1	1
HKTCYBBXY_2_IDT-DUI-NXT-109	TRAV11_GTGGGGGATAG_TRAJ18	115			TRBV13-2_GGTGACGGGACAGGGGGCGCGGGTTCTG_TRBJ1-3	352			CTL	Cluster2	TRAV11_GTGGGGGATAG_TRAJ18-TRBV13-2_GGTGACGGGACAGGGGGCGCGGGTTCTG_TRBJ1-3	1
HKTCYBBXY_2_IDT-DUI-NXT-27	TRAV11_GTGGGGGATAG_TRAJ18	341			TRBV13-2_GGTGAGCAAGA_TRBJ2-5	331			CTL	Cluster2	TRAV11_GTGGGGGATAG_TRAJ18-TRBV13-2_GGTGAGCAAGA_TRBJ2-5	1
HKTCYBBXY_1_IDT-DUI-NXT-131	TRAV11_GTGGGGGATAG_TRAJ18	343			TRBV13-2_GGTGAGGACAACTATG_TRBJ2-7	334			TTC	Cluster4	TRAV11_GTGGGGGATAG_TRAJ18-TRBV13-2_GGTGAGGACAACTATG_TRBJ2-7	1
HKTCYBBXY_1_IDT-DUI-NXT-276	TRAV11_GTGGGGGATAG_TRAJ18	343			TRBV13-2_GGTGAGGGACTGGGGAGGGCTGA_TRBJ2-1	340			TTC	Cluster4	TRAV11_GTGGGGGATAG_TRAJ18-TRBV13-2_GGTGAGGGACTGGGGAGGGCTGA_TRBJ2-1	2
HKTCYBBXY_2_IDT-DUI-NXT-144	TRAV11_GTGGGGGATAG_TRAJ18	343			TRBV13-2_GGTGAGGGACTGGGGAGGGCTGA_TRBJ2-1	340			TTC	Cluster4	TRAV11_GTGGGGGATAG_TRAJ18-TRBV13-2_GGTGAGGGACTGGGGAGGGCTGA_TRBJ2-1	2
HKTCYBBXY_1_IDT-DUI-NXT-21	TRAV11_GTGGGGGATAG_TRAJ18	343			TRBV13-2_GGTGAGGGGGACTAT_TRBJ2-1	337			TTC	Cluster2	TRAV11_GTGGGGGATAG_TRAJ18-TRBV13-2_GGTGAGGGGGACTAT_TRBJ2-1	1
HKTCYBBXY_1_IDT-DUI-NXT-92	TRAV11_GTGGGGGATAG_TRAJ18	343			TRBV13-2_GTGATACAGGGTATGA_TRBJ2-7	334			TTC	Cluster4	TRAV11_GTGGGGGATAG_TRAJ18-TRBV13-2_GTGATACAGGGTATGA_TRBJ2-7	1
HKTCYBBXY_1_IDT-DUI-NXT-13	TRAV11_GTGGGGGATAG_TRAJ18	343			TRBV13-2_GTGATACCGCCGGGACAGGGAATTATGA_TRBJ2-7	346			CTL	Cluster2	TRAV11_GTGGGGGATAG_TRAJ18-TRBV13-2_GTGATACCGCCGGGACAGGGAATTATGA_TRBJ2-7	1
HKTCYBBXY_1_IDT-DUI-NXT-198	TRAV11_GTGGGGGATAG_TRAJ18	343			TRBV13-2_GTGATAGGCAGCAAGA_TRBJ2-5	337			CTL	Cluster2	TRAV11_GTGGGGGATAG_TRAJ18-TRBV13-2_GTGATAGGCAGCAAGA_TRBJ2-5	1
HKTCYBBXY_2_IDT-DUI-NXT-66	TRAV11_GTGGGGGATAG_TRAJ18	343			TRBV13-2_GTGATCATCAAA_TRBJ2-4	334			CTL	Cluster2	TRAV11_GTGGGGGATAG_TRAJ18-TRBV13-2_GTGATCATCAAA_TRBJ2-4	1
HKTCYBBXY_1_IDT-DUI-NXT-171	TRAV11_GTGGGGGATAG_TRAJ18	343			TRBV13-2_GTGATTTCGGACAGAGGTATGC_TRBJ2-1	343			CTL	Cluster2	TRAV11_GTGGGGGATAG_TRAJ18-TRBV13-2_GTGATTTCGGACAGAGGTATGC_TRBJ2-1	1
HKTCYBBXY_1_IDT-DUI-NXT-164	TRAV11_GTGGGGGATAG_TRAJ18	341			TRBV13-2_TGATGCAGAGGGGGTTAACT_TRBJ2-1	346			TTC	Cluster4	TRAV11_GTGGGGGATAG_TRAJ18-TRBV13-2_TGATGCAGAGGGGGTTAACT_TRBJ2-1	1
HKTCYBBXY_2_IDT-DUI-NXT-178	TRAV11_GTGGGGGATAG_TRAJ18	343			TRBV13-2_TGATGCAGCCCTCGGACAGGGGGCAGGCACAG_TRBJ1-1	352			TTC	Cluster5	TRAV11_GTGGGGGATAG_TRAJ18-TRBV13-2_TGATGCAGCCCTCGGACAGGGGGCAGGCACAG_TRBJ1-1	1
HKTCYBBXY_1_IDT-DUI-NXT-112	TRAV11_GTGGGGGATAG_TRAJ18	343			TRBV13-2_TGATGCAGGGGCTTCTG_TRBJ1-3	343			CTL	Cluster2	TRAV11_GTGGGGGATAG_TRAJ18-TRBV13-2_TGATGCAGGGGCTTCTG_TRBJ1-3	1
HKTCYBBXY_2_IDT-DUI-NXT-42	TRAV11_GTGGGGGATAG_TRAJ18	343			TRBV13-2_TGATGCAGTAGGGGGCTATG_TRBJ2-7	340			CTL	Cluster4	TRAV11_GTGGGGGATAG_TRAJ18-TRBV13-2_TGATGCAGTAGGGGGCTATG_TRBJ2-7	1
HKTCYBBXY_2_IDT-DUI-NXT-121	TRAV11_GTGGGGGATAG_TRAJ18	112			TRBV13-2_TGATGCCAAAAACCA_TRBJ1-5	337			CTL	Cluster2	TRAV11_GTGGGGGATAG_TRAJ18-TRBV13-2_TGATGCCAAAAACCA_TRBJ1-5	1
HKTCYBBXY_2_IDT-DUI-NXT-185	TRAV11_GTGGGGGATAG_TRAJ18	343			TRBV13-2_TGATGCGACTGAAAAC_TRBJ2-4	337			CTL	Cluster2	TRAV11_GTGGGGGATAG_TRAJ18-TRBV13-2_TGATGCGACTGAAAAC_TRBJ2-4	1
HKTCYBBXY_1_IDT-DUI-NXT-327	TRAV11_GTGGGGGATAG_TRAJ18	343			TRBV13-2_TGATGCGAGGACTGGGGGGAACTA_TRBJ2-1	349			CTL	Cluster2	TRAV11_GTGGGGGATAG_TRAJ18-TRBV13-2_TGATGCGAGGACTGGGGGGAACTA_TRBJ2-1	1
HKTCYBBXY_1_IDT-DUI-NXT-310	TRAV11_GTGGGGGATAG_TRAJ18	343			TRBV13-2_TGATGCGCTGGGGGGGCAGAGTCA_TRBJ2-4	349			TTC	Cluster5	TRAV11_GTGGGGGATAG_TRAJ18-TRBV13-2_TGATGCGCTGGGGGGGCAGAGTCA_TRBJ2-4	1
HKTCYBBXY_1_IDT-DUI-NXT-331	TRAV11_GTGGGGGATAG_TRAJ18	343			TRBV13-2_TGATGCGGCTGGGGGGGAAAAC_TRBJ2-4	343			TTC	Cluster4	TRAV11_GTGGGGGATAG_TRAJ18-TRBV13-2_TGATGCGGCTGGGGGGGAAAAC_TRBJ2-4	1
HKTCYBBXY_1_IDT-DUI-NXT-275	TRAV11_GTGGGGGATAG_TRAJ18	343			TRBV13-2_TGATGCGGGGCAGGGGTCTGG_TRBJ1-3	346			TTC	Cluster2	TRAV11_GTGGGGGATAG_TRAJ18-TRBV13-2_TGATGCGGGGCAGGGGTCTGG_TRBJ1-3	1
HKTCYBBXY_1_IDT-DUI-NXT-301	TRAV11_GTGGGGGATAG_TRAJ18	343			TRBV13-2_TGATGCGGGGGGCGAACA_TRBJ2-7	334			CTL	Cluster4	TRAV11_GTGGGGGATAG_TRAJ18-TRBV13-2_TGATGCGGGGGGCGAACA_TRBJ2-7	1
HKTCYBBXY_1_IDT-DUI-NXT-166	TRAV11_GTGGGGGATAG_TRAJ18	343			TRBV13-2_TGATGCGTGGCAGGGGCAAGA_TRBJ2-5	343			TTC	Cluster2	TRAV11_GTGGGGGATAG_TRAJ18-TRBV13-2_TGATGCGTGGCAGGGGCAAGA_TRBJ2-5	1
HKTCYBBXY_1_IDT-DUI-NXT-302	TRAV11_GTGGGGGATAG_TRAJ18	343			TRBV13-2_TGATGCTGGGGGGGCGCGAGACA_TRBJ2-5	343			CTL	Cluster3	TRAV11_GTGGGGGATAG_TRAJ18-TRBV13-2_TGATGCTGGGGGGGCGCGAGACA_TRBJ2-5	1
HKTCYBBXY_1_IDT-DUI-NXT-317	TRAV11_GTGGGGGATAG_TRAJ18	343			TRBV13-2_TGATGGGCCTGGGGGAAGCTCCT_TRBJ2-7	346			CTL	Cluster4	TRAV11_GTGGGGGATAG_TRAJ18-TRBV13-2_TGATGGGCCTGGGGGAAGCTCCT_TRBJ2-7	1
HKTCYBBXY_1_IDT-DUI-NXT-253	TRAV11_GTGGGGGATAG_TRAJ18	343			TRBV13-2_TGATGGGGGACAAGACTTC_TRBJ2-7	328			CTL	Cluster2	TRAV11_GTGGGGGATAG_TRAJ18-TRBV13-2_TGATGGGGGACAAGACTTC_TRBJ2-7	1
HKTCYBBXY_1_IDT-DUI-NXT-352	TRAV11_GTGGGGGATAG_TRAJ18	343			TRBV13-2_TGATGTGGGTAGTCA_TRBJ2-4	340			CTL	Cluster2	TRAV11_GTGGGGGATAG_TRAJ18-TRBV13-2_TGATGTGGGTAGTCA_TRBJ2-4	1
HKTCYBBXY_1_IDT-DUI-NXT-307	TRAV11_GTGGGGGATAG_TRAJ18	343			TRBV13-2_TGATGTTGGGGATAGTGC_TRBJ2-3	343			TTC	Cluster4	TRAV11_GTGGGGGATAG_TRAJ18-TRBV13-2_TGATGTTGGGGATAGTGC_TRBJ2-3	1
HKTCYBBXY_1_IDT-DUI-NXT-312	TRAV11_GTGGGGGATAG_TRAJ18	88			TRBV13-3_CAGCACCGGACAGGGTGGCACCG_TRBJ2-2	340			TTC	Cluster5	TRAV11_GTGGGGGATAG_TRAJ18-TRBV13-3_CAGCACCGGACAGGGTGGCACCG_TRBJ2-2	1
HKTCYBBXY_1_IDT-DUI-NXT-155	TRAV11_GTGGGGGATAG_TRAJ18	343			TRBV13-3_CAGCACCGGGACAGGGGCTGA_TRBJ2-1	334			TTC	Cluster4	TRAV11_GTGGGGGATAG_TRAJ18-TRBV13-3_CAGCACCGGGACAGGGGCTGA_TRBJ2-1	1
HKTCYBBXY_2_IDT-DUI-NXT-110	TRAV11_GTGGGGGATAG_TRAJ18	343			TRBV17_TAGAGTACAGGGGAGAGGCTCAAAC_TRBJ1-2	349			CTL	Cluster4	TRAV11_GTGGGGGATAG_TRAJ18-TRBV17_TAGAGTACAGGGGAGAGGCTCAAAC_TRBJ1-2	1
HKTCYBBXY_1_IDT-DUI-NXT-50	TRAV11_GTGGGGGATAG_TRAJ18	343			TRBV19_AGCAGCGAACTGGGGGGGCCCCAAG_TRBJ2-5	112			CTL	Cluster2	TRAV11_GTGGGGGATAG_TRAJ18-TRBV19_AGCAGCGAACTGGGGGGGCCCCAAG_TRBJ2-5	1
HKTCYBBXY_1_IDT-DUI-NXT-129	TRAV11_GTGGGGGATAG_TRAJ18	343			TRBV19_TATAGATAGGGGACCTGGA_TRBJ1-3	251	TRBV13-2_AGCGGCCCGGACAGATCCTA_TRBJ2-7	337	TTC	Cluster4	TRAV11_GTGGGGGATAG_TRAJ18-TRBV19_TATAGATAGGGGACCTGGA_TRBJ1-3	1
HKTCYBBXY_1_IDT-DUI-NXT-249	TRAV11_GTGGGGGATAG_TRAJ18	343			TRBV29_AGCAGACCGACCGTTAACCA_TRBJ2-5	340			TTC	Cluster4	TRAV11_GTGGGGGATAG_TRAJ18-TRBV29_AGCAGACCGACCGTTAACCA_TRBJ2-5	1
HKTCYBBXY_2_IDT-DUI-NXT-64	TRAV11_GTGGGGGATAG_TRAJ18	343			TRBV29_AGCAGCCAAACAGGGGTCCAGG_TRBJ1-5	337			CTL	Cluster4	TRAV11_GTGGGGGATAG_TRAJ18-TRBV29_AGCAGCCAAACAGGGGTCCAGG_TRBJ1-5	1
HKTCYBBXY_1_IDT-DUI-NXT-153	TRAV11_GTGGGGGATAG_TRAJ18	343			TRBV29_AGCAGCCAGACAGCAAAC_TRBJ1-2	337			TTC	Cluster4	TRAV11_GTGGGGGATAG_TRAJ18-TRBV29_AGCAGCCAGACAGCAAAC_TRBJ1-2	1
HKTCYBBXY_1_IDT-DUI-NXT-16	TRAV11_GTGGGGGATAG_TRAJ18	343			TRBV29_AGCAGGGGTAGTCA_TRBJ2-4	334			CTL	Cluster4	TRAV11_GTGGGGGATAG_TRAJ18-TRBV29_AGCAGGGGTAGTCA_TRBJ2-4	1
HKTCYBBXY_1_IDT-DUI-NXT-18	TRAV11_GTGGGGGATAG_TRAJ18	343			TRBV29_AGTTTGAGGAGGAGCTCCT_TRBJ2-7	340			CTL	Cluster2	TRAV11_GTGGGGGATAG_TRAJ18-TRBV29_AGTTTGAGGAGGAGCTCCT_TRBJ2-7	1
HKTCYBBXY_1_IDT-DUI-NXT-56	TRAV11_GTGGGGGATAG_TRAJ18	343			TRBV29_CAGTTCCGGGACACCTAACCA_TRBJ2-5	343			TTC	Cluster4	TRAV11_GTGGGGGATAG_TRAJ18-TRBV29_CAGTTCCGGGACACCTAACCA_TRBJ2-5	1
HKTCYBBXY_2_IDT-DUI-NXT-4	TRAV11_GTGGGGGATAG_TRAJ18	343			TRBV29_CTAGCGGAAGACAGAGTCA_TRBJ2-4	337			CTL	Cluster4	TRAV11_GTGGGGGATAG_TRAJ18-TRBV29_CTAGCGGAAGACAGAGTCA_TRBJ2-4	1
HKTCYBBXY_2_IDT-DUI-NXT-122	TRAV11_GTGGGGGATAG_TRAJ18	343			TRBV29_GCAGTACGGGACATAACCA_TRBJ2-5	340			CTL	Cluster2	TRAV11_GTGGGGGATAG_TRAJ18-TRBV29_GCAGTACGGGACATAACCA_TRBJ2-5	1
HKTCYBBXY_1_IDT-DUI-NXT-236	TRAV11_GTGGGGGATAG_TRAJ18	343			TRBV29_GCAGTCACAGGGGTGGTGCA_TRBJ2-3	340			TTC	Cluster4	TRAV11_GTGGGGGATAG_TRAJ18-TRBV29_GCAGTCACAGGGGTGGTGCA_TRBJ2-3	1
HKTCYBBXY_1_IDT-DUI-NXT-185	TRAV11_GTGGGGGATAG_TRAJ18	343			TRBV29_GCAGTCTGACTTATAACA_TRBJ1-5	340			CTL	Cluster4	TRAV11_GTGGGGGATAG_TRAJ18-TRBV29_GCAGTCTGACTTATAACA_TRBJ1-5	1
HKTCYBBXY_2_IDT-DUI-NXT-183	TRAV11_GTGGGGGATAG_TRAJ18	343			TRBV29_GTTTAACACTGGGGGGGCCTCAAA_TRBJ2-4	346			CTL	Cluster2	TRAV11_GTGGGGGATAG_TRAJ18-TRBV29_GTTTAACACTGGGGGGGCCTCAAA_TRBJ2-4	1
HKTCYBBXY_2_IDT-DUI-NXT-103	TRAV11_GTGGGGGATAG_TRAJ18	343			TRBV29_GTTTACGACTGGGGGGAGCAGA_TRBJ2-3	343			TTC	Cluster4	TRAV11_GTGGGGGATAG_TRAJ18-TRBV29_GTTTACGACTGGGGGGAGCAGA_TRBJ2-3	1
HKTCYBBXY_1_IDT-DUI-NXT-183	TRAV11_GTGGGGGATAG_TRAJ18	343			TRBV29_TTATCGACGGGTGCTG_TRBJ2-1	337			CTL	Cluster2	TRAV11_GTGGGGGATAG_TRAJ18-TRBV29_TTATCGACGGGTGCTG_TRBJ2-1	1
HKTCYBBXY_2_IDT-DUI-NXT-127	TRAV11_GTGGGGGATAG_TRAJ18	343			TRBV29_TTTATTGGCTAGTCA_TRBJ2-4	340			TTC	Cluster4	TRAV11_GTGGGGGATAG_TRAJ18-TRBV29_TTTATTGGCTAGTCA_TRBJ2-4	1
HKTCYBBXY_1_IDT-DUI-NXT-74	TRAV11_GTGGGGGATAG_TRAJ18	343			TRBV3_TTAGCGTCGACAGGGGGTGATTCG_TRBJ1-6	349			CTL	Cluster2	TRAV11_GTGGGGGATAG_TRAJ18-TRBV3_TTAGCGTCGACAGGGGGTGATTCG_TRBJ1-6	1
HKTCYBBXY_2_IDT-DUI-NXT-62	TRAV11_GTGGGGGATAG_TRAJ18	343			TRBV31_TGGAGCAACTGGGGACAAAA_TRBJ2-4	337			CTL	Cluster2	TRAV11_GTGGGGGATAG_TRAJ18-TRBV31_TGGAGCAACTGGGGACAAAA_TRBJ2-4	1
HKTCYBBXY_1_IDT-DUI-NXT-51	TRAV11_GTGGGTGATAG_TRAJ18	343			TRBV1_CAGTGGCGACTGGGGAGAAA_TRBJ2-3	337			CTL	Cluster2	TRAV11_GTGGGTGATAG_TRAJ18-TRBV1_CAGTGGCGACTGGGGAGAAA_TRBJ2-3	1
HKTCYBBXY_1_IDT-DUI-NXT-216	TRAV11_GTGGGTGATAG_TRAJ18	266			TRBV1_GCAGATCACTGGGGGAACAC_TRBJ2-2	346			TTC	Cluster5	TRAV11_GTGGGTGATAG_TRAJ18-TRBV1_GCAGATCACTGGGGGAACAC_TRBJ2-2	1
HKTCYBBXY_1_IDT-DUI-NXT-87	TRAV11_GTGGGTGATAG_TRAJ18	343			TRBV13-1_AGCAGGGGGACAGGGGTTGCTG_TRBJ2-1	337			CTL	Cluster2	TRAV11_GTGGGTGATAG_TRAJ18-TRBV13-1_AGCAGGGGGACAGGGGTTGCTG_TRBJ2-1	2
HKTCYBBXY_1_IDT-DUI-NXT-376	TRAV11_GTGGGTGATAG_TRAJ18	343			TRBV13-1_AGCAGGGGGACAGGGGTTGCTG_TRBJ2-1	337			CTL	Cluster4	TRAV11_GTGGGTGATAG_TRAJ18-TRBV13-1_AGCAGGGGGACAGGGGTTGCTG_TRBJ2-1	2
HKTCYBBXY_2_IDT-DUI-NXT-80	TRAV11_GTGGGTGATAG_TRAJ18	343			TRBV13-1_CAGTGGGACTGGGGGGAGTCA_TRBJ2-4	343			TTC	Cluster4	TRAV11_GTGGGTGATAG_TRAJ18-TRBV13-1_CAGTGGGACTGGGGGGAGTCA_TRBJ2-4	1
HKTCYBBXY_1_IDT-DUI-NXT-351	TRAV11_GTGGGTGATAG_TRAJ18	343			TRBV13-1_GTGATAAGGCGCAGAACTA_TRBJ2-1	343			CTL	Cluster2	TRAV11_GTGGGTGATAG_TRAJ18-TRBV13-1_GTGATAAGGCGCAGAACTA_TRBJ2-1	1
HKTCYBBXY_2_IDT-DUI-NXT-158	TRAV11_GTGGGTGATAG_TRAJ18	343			TRBV13-1_GTGATCACAGGGTGGAGGCT_TRBJ1-5	337			CTL	Cluster2	TRAV11_GTGGGTGATAG_TRAJ18-TRBV13-1_GTGATCACAGGGTGGAGGCT_TRBJ1-5	1
HKTCYBBXY_1_IDT-DUI-NXT-280	TRAV11_GTGGGTGATAG_TRAJ18	343			TRBV13-1_TGATGAAGGGGGGCACACA_TRBJ1-1	340			CTL	Cluster2	TRAV11_GTGGGTGATAG_TRAJ18-TRBV13-1_TGATGAAGGGGGGCACACA_TRBJ1-1	1
HKTCYBBXY_2_IDT-DUI-NXT-39	TRAV11_GTGGGTGATAG_TRAJ18	343			TRBV13-1_TGATGGGGGGGGCTATG_TRBJ2-7	337			CTL	Cluster2	TRAV11_GTGGGTGATAG_TRAJ18-TRBV13-1_TGATGGGGGGGGCTATG_TRBJ2-7	1
HKTCYBBXY_2_IDT-DUI-NXT-35	TRAV11_GTGGGTGATAG_TRAJ18	343			TRBV13-2_AGCGGGCCGGGACTGGGGGGCTATG_TRBJ2-7	314			TTC	Cluster4	TRAV11_GTGGGTGATAG_TRAJ18-TRBV13-2_AGCGGGCCGGGACTGGGGGGCTATG_TRBJ2-7	1
HKTCYBBXY_1_IDT-DUI-NXT-186	TRAV11_GTGGGTGATAG_TRAJ18	343			TRBV13-2_CCAGCTCTGGGGGGGCGCTTGAAC_TRBJ2-7	334			CTL	Cluster2	TRAV11_GTGGGTGATAG_TRAJ18-TRBV13-2_CCAGCTCTGGGGGGGCGCTTGAAC_TRBJ2-7	1
HKTCYBBXY_2_IDT-DUI-NXT-135	TRAV11_GTGGGTGATAG_TRAJ18	343			TRBV13-2_CGGTGCCCGACTGGGGGGGCTTGACAC_TRBJ2-5	343			CTL	Cluster2	TRAV11_GTGGGTGATAG_TRAJ18-TRBV13-2_CGGTGCCCGACTGGGGGGGCTTGACAC_TRBJ2-5	1
HKTCYBBXY_2_IDT-DUI-NXT-174	TRAV11_GTGGGTGATAG_TRAJ18	343			TRBV13-2_CGGTGCCGGGACTGGGCGCTCCT_TRBJ2-7	316			CTL	Cluster4	TRAV11_GTGGGTGATAG_TRAJ18-TRBV13-2_CGGTGCCGGGACTGGGCGCTCCT_TRBJ2-7	1
HKTCYBBXY_2_IDT-DUI-NXT-60	TRAV11_GTGGGTGATAG_TRAJ18	343			TRBV13-2_CGGTGGCCGGGACAACTA_TRBJ2-1	340			TTC	Cluster4	TRAV11_GTGGGTGATAG_TRAJ18-TRBV13-2_CGGTGGCCGGGACAACTA_TRBJ2-1	1
HKTCYBBXY_1_IDT-DUI-NXT-245	TRAV11_GTGGGTGATAG_TRAJ18	343			TRBV13-2_CGGTGGGCAGTCAAAC_TRBJ1-1	337			CTL	Cluster2	TRAV11_GTGGGTGATAG_TRAJ18-TRBV13-2_CGGTGGGCAGTCAAAC_TRBJ1-1	1
HKTCYBBXY_1_IDT-DUI-NXT-11	TRAV11_GTGGGTGATAG_TRAJ18	326			TRBV13-2_CGGTGGGGACGGTGCA_TRBJ2-3	337			TTC	Cluster2	TRAV11_GTGGGTGATAG_TRAJ18-TRBV13-2_CGGTGGGGACGGTGCA_TRBJ2-3	1
HKTCYBBXY_1_IDT-DUI-NXT-265	TRAV11_GTGGGTGATAG_TRAJ18	343			TRBV13-2_GCGGTAGGGACTCC_TRBJ1-2	331			CTL	Cluster2	TRAV11_GTGGGTGATAG_TRAJ18-TRBV13-2_GCGGTAGGGACTCC_TRBJ1-2	1
HKTCYBBXY_1_IDT-DUI-NXT-264	TRAV11_GTGGGTGATAG_TRAJ18	343			TRBV13-2_GCGGTCAGGGTGGCACCG_TRBJ2-2	337			TTC	Cluster4	TRAV11_GTGGGTGATAG_TRAJ18-TRBV13-2_GCGGTCAGGGTGGCACCG_TRBJ2-2	1
HKTCYBBXY_2_IDT-DUI-NXT-114	TRAV11_GTGGGTGATAG_TRAJ18	343			TRBV13-2_GGTGACAGCCTTTCC_TRBJ1-4	340			CTL	Cluster2	TRAV11_GTGGGTGATAG_TRAJ18-TRBV13-2_GGTGACAGCCTTTCC_TRBJ1-4	1
HKTCYBBXY_2_IDT-DUI-NXT-12	TRAV11_GTGGGTGATAG_TRAJ18	343			TRBV13-2_GGTGACCCGACTGGGGGATATGA_TRBJ2-7	340			TTC	Cluster4	TRAV11_GTGGGTGATAG_TRAJ18-TRBV13-2_GGTGACCCGACTGGGGGATATGA_TRBJ2-7	1
HKTCYBBXY_1_IDT-DUI-NXT-70	TRAV11_GTGGGTGATAG_TRAJ18	343			TRBV13-2_GGTGACTGGGACAGGGGGGACGAA_TRBJ1-4	343			TTC	Cluster5	TRAV11_GTGGGTGATAG_TRAJ18-TRBV13-2_GGTGACTGGGACAGGGGGGACGAA_TRBJ1-4	1
HKTCYBBXY_1_IDT-DUI-NXT-271	TRAV11_GTGGGTGATAG_TRAJ18	343			TRBV13-2_GTGATAGTCAGGGAGTCTCCG_TRBJ1-2	340			TTC	Cluster4	TRAV11_GTGGGTGATAG_TRAJ18-TRBV13-2_GTGATAGTCAGGGAGTCTCCG_TRBJ1-2	1
HKTCYBBXY_1_IDT-DUI-NXT-257	TRAV11_GTGGGTGATAG_TRAJ18	341			TRBV13-2_GTGATCAGGCCACAG_TRBJ1-1	334			CTL	Cluster2	TRAV11_GTGGGTGATAG_TRAJ18-TRBV13-2_GTGATCAGGCCACAG_TRBJ1-1	1
HKTCYBBXY_2_IDT-DUI-NXT-117	TRAV11_GTGGGTGATAG_TRAJ18	343			TRBV13-2_GTGATCCAGGGGAGGGTGGAA_TRBJ1-3	343			TTC	Cluster4	TRAV11_GTGGGTGATAG_TRAJ18-TRBV13-2_GTGATCCAGGGGAGGGTGGAA_TRBJ1-3	1
HKTCYBBXY_1_IDT-DUI-NXT-49	TRAV11_GTGGGTGATAG_TRAJ18	343			TRBV13-2_GTGATCTGGGGGGGCGCTCGCAGT_TRBJ2-1	337			CTL	Cluster2	TRAV11_GTGGGTGATAG_TRAJ18-TRBV13-2_GTGATCTGGGGGGGCGCTCGCAGT_TRBJ2-1	1
HKTCYBBXY_1_IDT-DUI-NXT-210	TRAV11_GTGGGTGATAG_TRAJ18	343			TRBV13-2_TGATGAAACTGGGGGACGGAACAC_TRBJ2-4	343			CTL	Cluster2	TRAV11_GTGGGTGATAG_TRAJ18-TRBV13-2_TGATGAAACTGGGGGACGGAACAC_TRBJ2-4	1
HKTCYBBXY_2_IDT-DUI-NXT-111	TRAV11_GTGGGTGATAG_TRAJ18	343			TRBV13-2_TGATGAACAG_TRBJ2-7	325			CTL	Cluster2	TRAV11_GTGGGTGATAG_TRAJ18-TRBV13-2_TGATGAACAG_TRBJ2-7	1
HKTCYBBXY_1_IDT-DUI-NXT-135	TRAV11_GTGGGTGATAG_TRAJ18	343			TRBV13-2_TGATGACGGCGGATATGA_TRBJ2-7	337	TRBV5_CAAGACAGGTCCTA_TRBJ1-6	340	CTL	Cluster2	TRAV11_GTGGGTGATAG_TRAJ18-TRBV13-2_TGATGACGGCGGATATGA_TRBJ2-7	1
HKTCYBBXY_2_IDT-DUI-NXT-170	TRAV11_GTGGGTGATAG_TRAJ18	343			TRBV13-2_TGATGCACAAGA_TRBJ2-5	334			CTL	Cluster2	TRAV11_GTGGGTGATAG_TRAJ18-TRBV13-2_TGATGCACAAGA_TRBJ2-5	2
HKTCYBBXY_1_IDT-DUI-NXT-233	TRAV11_GTGGGTGATAG_TRAJ18	343			TRBV13-2_TGATGCACAAGA_TRBJ2-5	334			CTL	Cluster2	TRAV11_GTGGGTGATAG_TRAJ18-TRBV13-2_TGATGCACAAGA_TRBJ2-5	2
HKTCYBBXY_2_IDT-DUI-NXT-41	TRAV11_GTGGGTGATAG_TRAJ18	343			TRBV13-2_TGATGCGGCTGGGGGGGCGCGGAGTCA_TRBJ2-4	352			CTL	Cluster2	TRAV11_GTGGGTGATAG_TRAJ18-TRBV13-2_TGATGCGGCTGGGGGGGCGCGGAGTCA_TRBJ2-4	1
HKTCYBBXY_2_IDT-DUI-NXT-184	TRAV11_GTGGGTGATAG_TRAJ18	343			TRBV13-2_TGATGCTCAGGGGCCTTCTG_TRBJ1-3	346			CTL	Cluster2	TRAV11_GTGGGTGATAG_TRAJ18-TRBV13-2_TGATGCTCAGGGGCCTTCTG_TRBJ1-3	1
HKTCYBBXY_2_IDT-DUI-NXT-125	TRAV11_GTGGGTGATAG_TRAJ18	343			TRBV13-2_TGATGCTCTGGGGGATAACT_TRBJ2-1	346			CTL	Cluster2	TRAV11_GTGGGTGATAG_TRAJ18-TRBV13-2_TGATGCTCTGGGGGATAACT_TRBJ2-1	1
HKTCYBBXY_2_IDT-DUI-NXT-164	TRAV11_GTGGGTGATAG_TRAJ18	343			TRBV13-2_TGATGCTCTGGGGGGGCAAGA_TRBJ2-5	343			TTC	Cluster4	TRAV11_GTGGGTGATAG_TRAJ18-TRBV13-2_TGATGCTCTGGGGGGGCAAGA_TRBJ2-5	1
HKTCYBBXY_1_IDT-DUI-NXT-371	TRAV11_GTGGGTGATAG_TRAJ18	343			TRBV13-2_TGATGGGGGGGAGTCCGA_TRBJ1-2	337			TTC	Cluster2	TRAV11_GTGGGTGATAG_TRAJ18-TRBV13-2_TGATGGGGGGGAGTCCGA_TRBJ1-2	1
HKTCYBBXY_2_IDT-DUI-NXT-50	TRAV11_GTGGGTGATAG_TRAJ18	343			TRBV13-3_CAGTGGGACAGAGAACTC_TRBJ1-2	337			CTL	Cluster2	TRAV11_GTGGGTGATAG_TRAJ18-TRBV13-3_CAGTGGGACAGAGAACTC_TRBJ1-2	1
HKTCYBBXY_1_IDT-DUI-NXT-142	TRAV11_GTGGGTGATAG_TRAJ18	343			TRBV13-3_GTGATTTGGTTAGTGC_TRBJ2-3	340			TTC	Cluster4	TRAV11_GTGGGTGATAG_TRAJ18-TRBV13-3_GTGATTTGGTTAGTGC_TRBJ2-3	1
HKTCYBBXY_2_IDT-DUI-NXT-91	TRAV11_GTGGGTGATAG_TRAJ18	343			TRBV29_AGCAGAAACAGGGGGCGGGACTCC_TRBJ1-2	340			TTC	Cluster5	TRAV11_GTGGGTGATAG_TRAJ18-TRBV29_AGCAGAAACAGGGGGCGGGACTCC_TRBJ1-2	1
HKTCYBBXY_1_IDT-DUI-NXT-323	TRAV11_GTGGGTGATAG_TRAJ18	131			TRBV29_AGCAGCCTCCGGGACGAAAACA_TRBJ1-1	340			TTC	Cluster4	TRAV11_GTGGGTGATAG_TRAJ18-TRBV29_AGCAGCCTCCGGGACGAAAACA_TRBJ1-1	1
HKTCYBBXY_1_IDT-DUI-NXT-286	TRAV11_GTGGGTGATAG_TRAJ18	343			TRBV29_AGTTTCCCGGACTGGGGGAGCTCCT_TRBJ2-7	346			TTC	Cluster2	TRAV11_GTGGGTGATAG_TRAJ18-TRBV29_AGTTTCCCGGACTGGGGGAGCTCCT_TRBJ2-7	1
HKTCYBBXY_2_IDT-DUI-NXT-139	TRAV11_GTGGGTGATAG_TRAJ18	343			TRBV29_AGTTTCCGTACAGCAGA_TRBJ2-3	337			TTC	Cluster4	TRAV11_GTGGGTGATAG_TRAJ18-TRBV29_AGTTTCCGTACAGCAGA_TRBJ2-3	1
HKTCYBBXY_1_IDT-DUI-NXT-173	TRAV11_GTGGGTGATAG_TRAJ18	343			TRBV29_CAGTTCTACGAGTCA_TRBJ2-4	337			CTL	Cluster2	TRAV11_GTGGGTGATAG_TRAJ18-TRBV29_CAGTTCTACGAGTCA_TRBJ2-4	1
HKTCYBBXY_2_IDT-DUI-NXT-149	TRAV11_GTGGGTGATAG_TRAJ18	343			TRBV29_GTTTAGACAGGGCAAAC_TRBJ1-2	340			CTL	Cluster2	TRAV11_GTGGGTGATAG_TRAJ18-TRBV29_GTTTAGACAGGGCAAAC_TRBJ1-2	1
HKTCYBBXY_1_IDT-DUI-NXT-294	TRAV11_GTGGTTATAGAT_TRAJ18	343			TRBV29_TTATCGTCTGGGGGGCTCTATG_TRBJ2-7	343			CTL	Cluster2	TRAV11_GTGGTTATAGAT_TRAJ18-TRBV29_TTATCGTCTGGGGGGCTCTATG_TRBJ2-7	1
HKTCYBBXY_1_IDT-DUI-NXT-24	TRAV11_TGGGCCATAACA_TRAJ27	340	TRAV11_GTGGGAGATA_TRAJ18	343	TRBV13-2_GGTGACCCGGGGGGGAACAC_TRBJ2-2	343			TTC	Cluster4	TRAV11_TGGGCCATAACA_TRAJ27-TRBV13-2_GGTGACCCGGGGGGGAACAC_TRBJ2-2	1
HKTCYBBXY_1_IDT-DUI-NXT-114	TRAV13-1_TTATCCTGACA_TRAJ11	316	TRAV11_GTGGGGGATAG_TRAJ18	343	TRBV13-2_CGGTGGACAGGATTCTG_TRBJ1-3	340			CTL	Cluster2	TRAV13-1_TTATCCTGACA_TRAJ11-TRBV13-2_CGGTGGACAGGATTCTG_TRBJ1-3	1
HKTCYBBXY_1_IDT-DUI-NXT-274	TRAV13-3_GTGCTTTAGCA_TRAJ50	331			TRBV13-1_AGCAGGGGGGACAGCACAG_TRBJ1-1	334			TTC	Cluster4	TRAV13-3_GTGCTTTAGCA_TRAJ50-TRBV13-1_AGCAGGGGGGACAGCACAG_TRBJ1-1	1
HKTCYBBXY_1_IDT-DUI-NXT-134	TRAV13D-2_ATGGAACGTGGCCCAGG_TRAJ28	337			TRBV13-1_CAGTGCCGGGACAAGCTATG_TRBJ2-7	313			CTL	Cluster2	TRAV13D-2_ATGGAACGTGGCCCAGG_TRAJ28-TRBV13-1_CAGTGCCGGGACAAGCTATG_TRBJ2-7	1
HKTCYBBXY_1_IDT-DUI-NXT-151	TRAV14D-1_AACTGCCAGT_TRAJ24	334			TRBV31_TGGAGCCAGGGACTGGGGAGGAGCTCCT_TRBJ2-7	346			TTC	Cluster2	TRAV14D-1_AACTGCCAGT_TRAJ24-TRBV31_TGGAGCCAGGGACTGGGGAGGAGCTCCT_TRBJ2-7	1
HKTCYBBXY_2_IDT-DUI-NXT-136	TRAV15D-1_DV6D-1_GAGCTCCCCATAGAT_TRAJ18	361			TRBV4_AGCTACCGGGACAGGGGGCGTCGAAGTGC_TRBJ2-3	352			CTL	Cluster4	TRAV15D-1_DV6D-1_GAGCTCCCCATAGAT_TRAJ18-TRBV4_AGCTACCGGGACAGGGGGCGTCGAAGTGC_TRBJ2-3	1
HKTCYBBXY_1_IDT-DUI-NXT-316	TRAV15D-1_DV6D-1_GGAGCATTATAACA_TRAJ27	352	TRAV11_GGGCGATAGA_TRAJ18	343	TRBV29_TTATCGGACAACTC_TRBJ1-2	337			CTL	Cluster4	TRAV15D-1_DV6D-1_GGAGCATTATAACA_TRAJ27-TRBV29_TTATCGGACAACTC_TRBJ1-2	1
HKTCYBBXY_1_IDT-DUI-NXT-79	TRAV16D_DV11_GAGGGCTGGACTGG_TRAJ2	355			TRBV13-2_TGATGCACGGGACTGGGGGGATGAA_TRBJ2-7	343			TTC	Cluster2	TRAV16D_DV11_GAGGGCTGGACTGG_TRAJ2-TRBV13-2_TGATGCACGGGACTGGGGGGATGAA_TRBJ2-7	1
HKTCYBBXY_1_IDT-DUI-NXT-4	TRAV5-1_AAGTATTTGGAATT_TRAJ23	343	TRAV11_GGGCGATAGA_TRAJ18	343	TRBV13-2_TGATGCTGGGGGCTCCT_TRBJ2-7	340			CTL	Cluster2	TRAV5-1_AAGTATTTGGAATT_TRAJ23-TRBV13-2_TGATGCTGGGGGCTCCT_TRBJ2-7	1
HKTCYBBXY_1_IDT-DUI-NXT-218	TRAV6-5_TGCTCCTAATAA_TRAJ31	322	TRAV11_GTGGGGGATAG_TRAJ18	343	TRBV1_GCAGACAACTC_TRBJ1-2	334			CTL	Cluster2	TRAV6-5_TGCTCCTAATAA_TRAJ31-TRBV1_GCAGACAACTC_TRBJ1-2	1
