# Supplementary material for: Transcriptional re-programming of liver-resident iNKT cells into T-regulatory type-1-like liver iNKT cells involves extensive gene de-methylation
Source: Front Immunol. 2024 Sep 9;15:1454314. doi: 10.3389/fimmu.2024.1454314 (PMC11416961; doi:10.3389/fimmu.2024.1454314)
Supplement: Supplementary file 1 [file DataSheet1.zip › Supp_datasheet_3.xlsx]

## Sheet: All
Region ID	Gene IDs	Gene section	P-value (Treated vs. Control)	FDR step up (Treated vs. Control)	Fold change (Treated vs. Control)
chr1:191181772-191182147	Atf3	5' UTR Exon	0.999552	0.999937	1000000
chr7:19093483-19093872	Six5	TSS	0.999553	0.999937	1000000
chr1:135728688-135728829	Csrp1	TSS	0.999557	0.999937	1000000
chr12:102355350-102355789	Rin3	Intron 4	0.999557	0.999937	1000000
chr15:77906432-77906730	.	Intergenic	0.999557	0.999937	1000000
chr10:41440433-41440671	.	Intergenic	0.999558	0.999937	1000000
chr13:23684700-23684829	H2ac6	TSS	0.999558	0.999937	1000000
chr1:36744525-36744777	Gm33533	TSS	0.999559	0.999937	1000000
chr1:164061999-164062369	Sell	TSS	0.999559	0.999937	1000000
chr11:23846310-23846577	.	Intergenic	0.999559	0.999937	1000000
chr2:164047402-164047642	Pabpc1l	TSS	0.999559	0.999937	1000000
chr4:151044794-151044884	Per3	TSS	0.999559	0.999937	1000000
chr5:32746154-32746377	Pisd	TSS	0.999559	0.999937	1000000
chr6:28424246-28424368	Gcc1	TSS	0.999561	0.999937	1000000
chr9:96765870-96766121	C430002N11Rik	Intron 1	0.999561	0.999937	1000000
chr10:60351299-60351588	Vsir	5' UTR Exon	0.999561	0.999937	1000000
chr7:66231718-66231957	Lrrk1	Intron 2	0.999561	0.999937	1000000
chr3:79842899-79843030	Tmem144	TSS	0.999562	0.999937	1000000
chr11:3289469-3289643	Patz1	TSS	0.999562	0.999937	1000000
chr8:120738593-120738874	Irf8	TSS	0.999562	0.999937	1000000
chr12:107976556-107976834	Bcl11b	Intron 1	0.999564	0.999937	1000000
chr18:60499916-60500154	Smim3	CDS Exon 1	0.999564	0.999937	1000000
chr2:25228526-25228777	.	Intergenic	0.999564	0.999937	1000000
chr5:140610149-140610204	Lfng	Intron 1	0.999565	0.999937	1000000
chr14:100284242-100284746	Klf12	TSS	0.0414406	0.999937	36.6711
chr2:152739316-152739650	.	Intergenic	0.108515	0.999937	17.7244
chr6:125266088-125266497	4930417O13Rik	TTS	0.113238	0.999937	17.1132
chr15:89140364-89140661	Mapk12	TSS	0.118305	0.999937	16.502
chr15:79040556-79041143	Galr3	TSS	0.0307552	0.951654	15.5852
chr13:55528180-55528662	Dok3	TSS	0.0320844	0.965679	15.2796
chr6:115360814-115361378	Pparg	TSS	0.0349817	0.987013	14.6684
chr18:34006263-34006625	Epb41l4a	CDS Exon 2	0.135963	0.999937	14.6684
chr2:164389556-164389848	Slpi	TSS	0.14283	0.999937	14.0573
chr15:83033875-83034263	Nfam1	TSS	0.14283	0.999937	14.0573
chr6:55203258-55203652	Mindy4	TSS	0.14283	0.999937	14.0573
chr12:38779877-38780255	Etv1	TSS	0.14283	0.999937	14.0573
chr7:35334265-35334332	Rhpn2	TSS	0.14283	0.999937	14.0573
chr17:6411240-6411624	Gm29719	TSS	0.150286	0.999937	13.4461
chr15:101315954-101316268	Gm49499	TSS	0.158408	0.999937	12.8349
chr11:101226442-101226654	Ezh1	TSS	0.158408	0.999937	12.8349
chr2:30929159-30929836	Ptges	TSS	0.0483714	0.999937	12.5293
chr7:141009903-141010320	Ifitm3	TTS	0.167282	0.999937	12.2237
chr15:103254519-103254818	Nfe2	TSS	0.167282	0.999937	12.2237
chr5:139736064-139736309	Micall2	TSS	0.167282	0.999937	12.2237
chr4:99120386-99121226	Dock7	TSS	0.000717921	0.101764	12.2237
chr4:108878939-108879418	Rab3b	TSS	0.0534357	0.999937	11.9181
chr17:29114350-29114743	Rab44	5' UTR Exon	0.177013	0.999937	11.6125
chr15:99650839-99651065	Racgap1	5' UTR Exon	0.177013	0.999937	11.6125
chr14:120831973-120832267	.	Intergenic	0.177013	0.999937	11.6125
chr4:133056427-133056745	Ahdc1	5' UTR Exon	0.177013	0.999937	11.6125
chr10:37263564-37263797	4930543K20Rik	TSS	0.177013	0.999937	11.6125
chr5:134228067-134229031	Ncf1	TSS	0.0193729	0.766852	11.6125
chr13:48552291-48552760	.	Intergenic	0.0592396	0.999937	11.3069
chr1:82283656-82283815	Irs1	3' UTR Exon	0.183147	0.999937	11.2552
chr2:129592724-129594381	Sirpa	TSS	7.55024e-07	0.000574544	11.0886
chr15:84231861-84232422	Parvb	TSS	0.0624622	0.999937	11.0013
chr1:134304270-134304611	Ppfia4	CDS Exon 2	0.187723	0.999937	11.0013
chr18:61105948-61106758	Csf1r	TSS	0.022507	0.827755	11.0013
chr1:131019787-131022334	Il10	TSS	2.45354e-06	0.00141093	10.8133
chr11:6180992-6181932	Nudcd3	Intron 1	0.0236889	0.844847	10.7976
chr6:68243536-68243856	.	Intergenic	0.0696539	0.999937	10.3901
chr8:122698749-122699240	Cbfa2t3	TSS	0.0696539	0.999937	10.3901
chr15:88837672-88837957	.	Intergenic	0.19956	0.999937	10.3901
chr4:40970325-40970474	Nfx1	TSS	0.19956	0.999937	10.3901
chr5:137424279-137424653	Zan	CDS Exon 40	0.19956	0.999937	10.3901
chr15:78598271-78598683	Cyth4	CDS Exon 2	0.19956	0.999937	10.3901
chr3:84220836-84221071	Trim2	TSS	0.19956	0.999937	10.3901
chr4:11321399-11321510	Dpy19l4	Intron 1	0.19956	0.999937	10.3901
chr7:19227347-19227511	Opa3	TSS	0.19956	0.999937	10.3901
chrY:77488084-77488515	.	Intergenic	0.19956	0.999937	10.3901
chr2:167188523-167188924	1110018N20Rik	TSS	0.0736726	0.999937	10.0846
chr2:113440818-113441251	Gm13963	TSS	0.0736726	0.999937	10.0846
chr6:124909586-124911819	Lag3	TSS	1.35069e-09	2.86243e-06	10.0713
chr6:88196120-88196748	Gata2	5' UTR Exon	0.0292571	0.937457	9.98269
chr3:108283663-108284654	Sort1	TSS	7.36012e-05	0.0193884	9.9012
chr7:29135110-29135760	Rasgrp4	TSS	0.0780113	0.999937	9.77896
chrY:50037702-50037978	.	Intergenic	0.212702	0.999937	9.77896
chr13:67360045-67360140	Gm17039	TSS	0.212702	0.999937	9.77896
chr2:84734473-84734836	Ypel4	TTS	0.212702	0.999937	9.77896
chr17:6663768-6664037	Sytl3	5' UTR Exon	0.212702	0.999937	9.77896
chr11:54028118-54028556	Slc22a4	TSS	0.0345257	0.98644	9.3715
chr16:22656590-22657211	Dgkg	TSS	0.00658419	0.416118	9.29001
chr17:28350427-28350766	Tead3	TSS	0.0877863	0.999937	9.16777
chr8:83331774-83331903	Elmod2	TSS	0.227366	0.999937	9.16777
chr4:41755101-41755293	Galt	TSS	0.227366	0.999937	9.16777
chr5:81021513-81021750	Adgrl3	TSS	0.227366	0.999937	9.16777
chr15:51864710-51864836	Eif3h	Intron 1	0.227366	0.999937	9.16777
chr2:32882336-32882601	Fam129b	Intron 1	0.227366	0.999937	9.16777
chr16:78540223-78540533	D16Ertd472e	TTS	0.227366	0.999937	9.16777
chr15:81466712-81466792	Rbx1	TSS	0.227366	0.999937	9.16777
chr10:67497397-67497657	Gm32255	TSS	0.227366	0.999937	9.16777
chr11:66985456-66985631	.	Intergenic	0.227366	0.999937	9.16777
chr7:100288693-100289024	P4ha3	3' UTR Exon	0.227366	0.999937	9.16777
chr4:133873557-133874602	Rps6ka1	TSS	0.00818992	0.480833	8.80106
chr8:115705068-115705163	Gm15655	TSS	0.23905	0.999937	8.72642
chr5:139380333-139381531	Gpr146	TSS	6.04407e-06	0.00291082	8.59734
chr12:75727747-75727857	Sgpp1	Intron 1	0.243818	0.999937	8.55659
chr10:78412033-78412186	Rrp1	Intron 1	0.243818	0.999937	8.55659
chr17:35824094-35824529	Flot1	TSS	0.243818	0.999937	8.55659
chr11:53590413-53590685	Kif3a	Intron 9	0.243818	0.999937	8.55659
chr15:86067599-86067857	Gramd4	TSS	0.243818	0.999937	8.55659
chr15:98881389-98881642	Rhebl1	TSS	0.243818	0.999937	8.55659
chr7:141070484-141070716	B4galnt4	TSS	0.243818	0.999937	8.55659
chr18:80470494-80470597	Ctdp1	TSS	0.243818	0.999937	8.55659
chrX:7653405-7653733	Gm14703	CDS Exon 2	0.243818	0.999937	8.55659
chr3:142489389-142489612	.	Intergenic	0.243818	0.999937	8.55659
chr2:45111907-45113277	Zeb2	TSS	0.000471593	0.0758806	8.55659
chr10:60367544-60369102	Vsir	TTS	0.00228376	0.222322	8.38197
chr7:133122296-133123379	Ctbp2	TSS	9.73758e-06	0.00408252	8.23062
chr1:184731420-184731901	Hlx	TSS	0.000619214	0.0907987	8.21704
chr7:19076069-19076710	Dmwd	TSS	0.0115151	0.5767	8.06764
chr11:69695482-69696051	Tnfsfm13	TSS	0.0115151	0.5767	8.06764
chr18:80709870-80710814	Nfatc1	Intron 1	0.0028577	0.257566	8.03272
chr8:105596460-105596957	Agrp	5' UTR Exon	0.112969	0.999937	7.9454
chr3:96239036-96239108	H3c15	TSS	0.26239	0.999937	7.9454
chr7:4723690-4723968	Tmem150b	CDS Exon 4	0.26239	0.999937	7.9454
chr19:6980977-6981107	Fkbp2	TSS	0.26239	0.999937	7.9454
chr19:46499918-46500120	.	Intergenic	0.26239	0.999937	7.9454
chr11:88894716-88894944	.	Intergenic	0.26239	0.999937	7.9454
chr5:90588836-90589161	Gm42109	TSS	0.26239	0.999937	7.9454
chr17:15395740-15395874	Fam120b	TSS	0.26239	0.999937	7.9454
chr19:10980046-10980269	Ms4a15	CDS Exon 6	0.26239	0.999937	7.9454
chr9:44708393-44708685	Phldb1	TSS	0.26239	0.999937	7.9454
chr12:3891684-3891997	Dnmt3a	TSS	0.26239	0.999937	7.9454
chr7:80889580-80889838	.	Intergenic	0.26239	0.999937	7.9454
chr5:102069434-102070254	Gm29707	TSS	0.0030249	0.267728	7.9454
chr4:129247853-129248167	C77080	CDS Exon 1	0.0522329	0.999937	7.9454
chr10:128668938-128669360	Ikzf4	TSS	0.0556115	0.999937	7.74168
chr3:95994828-95995892	Plekho1	TSS	0.000251956	0.0483869	7.72316
chr4:116463364-116463594	Mast2	5' UTR Exon	0.119506	0.999937	7.6876
chr19:41932618-41932725	Zdhhc16	TSS	0.263152	0.999937	7.65993
chr4:126259869-126260278	.	Intergenic	0.120775	0.999937	7.63981
chr5:137333045-137333283	Slc12a9	TSS	0.120775	0.999937	7.63981
chr9:52167778-52168757	Zc3h12c	TSS	0.000282021	0.0523819	7.61203
chr17:44737018-44738145	Runx2	TSS	0.0145926	0.65517	7.57869
chr3:88081867-88082402	Iqgap3	TSS	0.0145926	0.65517	7.57869
chr13:22041339-22041459	H4c9	TSS	0.276114	0.999937	7.539
chr8:125733854-125734166	Ntpcr	TSS	0.129335	0.999937	7.33422
chr7:3289061-3289503	Prkcg	TSS	0.129335	0.999937	7.33422
chr14:45219342-45219461	Gpr137c	TSS	0.129335	0.999937	7.33422
chr2:91457540-91457892	Lrp4	TSS	0.129335	0.999937	7.33422
chr11:115277207-115277378	Fdxr	TSS	0.283499	0.999937	7.33422
chr8:22806632-22806721	1700041G16Rik	Intron 1	0.283499	0.999937	7.33422
chr13:67682894-67682993	Zfp738	TTS	0.283499	0.999937	7.33422
chr4:140581306-140581541	Arhgef10l	TTS	0.283499	0.999937	7.33422
chr8:22858591-22858681	Kat6a	TSS	0.283499	0.999937	7.33422
chr3:105686783-105686903	Ddx20	Intron 1	0.283499	0.999937	7.33422
chr12:10391476-10391557	Rdh14	Intron 1	0.283499	0.999937	7.33422
chr13:54191918-54192035	Hrh2	TSS	0.283499	0.999937	7.33422
chr15:99031487-99031710	Tuba1c	Intron 1	0.283499	0.999937	7.33422
chr2:91194807-91195105	Nr1h3	TSS	0.283499	0.999937	7.33422
chr9:48479872-48479971	Rexo2	Intron 1	0.283499	0.999937	7.33422
chr14:47275645-47275888	Gm49150	TSS	0.283499	0.999937	7.33422
chr4:149759446-149759729	Slc25a33	Intron 2	0.283499	0.999937	7.33422
chr4:137468851-137469074	Hspg2	TSS	0.283499	0.999937	7.33422
chr11:69097203-69097481	Per1	5' UTR Exon	0.283499	0.999937	7.33422
chr10:93124189-93124412	.	Intergenic	0.283499	0.999937	7.33422
chr6:145865177-145865422	Bhlhe41	TSS	0.283499	0.999937	7.33422
chr19:6278325-6278577	Ehd1	Intron 1	0.283499	0.999937	7.33422
chr18:24206882-24207031	Galnt1	5' UTR Exon	0.283499	0.999937	7.33422
chr10:93083081-93083336	Gm32468	TSS	0.283499	0.999937	7.33422
chr14:25855369-25855617	Anxa11	5' UTR Exon	0.283499	0.999937	7.33422
chr9:43745118-43745393	Gm30015	TSS	0.283499	0.999937	7.33422
chr15:78326021-78326670	Csf2rb	TSS	0.0164785	0.706796	7.33422
chr7:45339307-45339792	Ppfia3	TTS	0.0319552	0.964654	7.33422
chr1:94050904-94052178	Pdcd1	Intron 1	1.85844e-05	0.00635865	7.3083
chr11:57800550-57800776	Sap30l	TSS	0.283867	0.999937	7.2466
chr1:60910686-60911580	Ctla4	Intron 1	0.0340395	0.98184	7.18142
chr4:156013848-156014891	Tnfrsf4	TSS	0.0186488	0.749148	7.08975
chr11:6065012-6065884	Camk2b	TSS	0.00544352	0.38	7.07228
chr9:110245728-110245914	Cspg5	TSS	0.138746	0.999937	7.02863
chr13:22035054-22035259	Gm44390	TSS	0.138746	0.999937	7.02863
chr7:45129394-45129512	Rpl13a	TSS	0.297216	0.999937	6.97702
chr2:153108434-153109096	Hck	TSS	0.006149	0.403166	6.89766
chr1:135313086-135313215	Timm17a	5' UTR Exon	0.302425	0.999937	6.84866
chr8:82863437-82864289	Rnf150	TSS	0.0117064	0.581742	6.8249
chr6:88195227-88195701	Gata2	5' UTR Exon	0.149119	0.999937	6.72303
chr13:33935595-33935868	Serpinb6a	TSS	0.149119	0.999937	6.72303
chr9:50727946-50728294	Dixdc1	TSS	0.149119	0.999937	6.72303
chr2:73357003-73357401	Gm13703	TSS	0.149119	0.999937	6.72303
chr7:3290399-3290762	Myadm	TSS	0.149119	0.999937	6.72303
chr5:35057147-35057376	Dok7	TSS	0.307676	0.999937	6.72303
chr1:96871860-96872087	Slco4c1	TSS	0.307676	0.999937	6.72303
chr19:41331678-41331901	Pik3ap1	Intron 3	0.307676	0.999937	6.72303
chr2:167071543-167071840	.	Intergenic	0.307676	0.999937	6.72303
chr6:116208619-116208729	9530062K07Rik	TSS	0.307676	0.999937	6.72303
chr5:122264653-122264920	Tctn1	TSS	0.307676	0.999937	6.72303
chr8:95715595-95715645	Setd6	TSS	0.307676	0.999937	6.72303
chr18:12640507-12640732	Ttc39c	5' UTR Exon	0.307676	0.999937	6.72303
chr5:53592116-53592339	Rbpj	5' UTR Exon	0.307676	0.999937	6.72303
chr2:71809904-71810127	Itga6	Intron 1	0.307676	0.999937	6.72303
chr5:148928206-148928295	Katnal1	5' UTR Exon	0.307676	0.999937	6.72303
chr7:30692260-30692502	.	Intergenic	0.307676	0.999937	6.72303
chr16:92400101-92400372	Rcan1	TSS	0.307676	0.999937	6.72303
chr15:25773828-25773952	Myo10	TSS	0.307676	0.999937	6.72303
chr6:122819374-122819539	Foxj2	TSS	0.307676	0.999937	6.72303
chr11:97280973-97281075	Npepps	TSS	0.307676	0.999937	6.72303
chr19:10842833-10843127	Slc15a3	TSS	0.307676	0.999937	6.72303
chr4:44755759-44755853	Zcchc7	TSS	0.307676	0.999937	6.72303
chr2:91444660-91444809	1110051M20Rik	TSS	0.307676	0.999937	6.72303
chr6:114930184-114930423	Vgll4	Intron 2	0.307676	0.999937	6.72303
chr18:34410220-34410514	Pkd2l2	Intron 2	0.307676	0.999937	6.72303
chr10:80329899-80330145	Reep6	TSS	0.307676	0.999937	6.72303
chr11:115198984-115199244	Tmem104	Intron 3	0.307676	0.999937	6.72303
chr4:141425694-141426471	.	Intergenic	0.0413296	0.999937	6.72303
chr3:10366811-10367256	Chmp4c	TSS	0.077248	0.999937	6.72303
chr5:33995854-33997631	Nat8l	TSS	3.5942e-07	0.000305682	6.69859
chr14:48120581-48121686	Peli2	TSS	9.30614e-05	0.0232786	6.6008
chr18:13971038-13971679	Zfp521	TSS	0.0240489	0.853772	6.6008
chr18:13972126-13972894	Zfp521	TSS	0.0141509	0.643672	6.51931
chr2:84799311-84799629	Ube2l6	Intron 1	0.0827685	0.999937	6.51931
chr2:102185811-102186048	Ldlrad3	Intron 1	0.0827685	0.999937	6.51931
chr13:62466215-62466383	Gm22256	TSS	0.157427	0.999937	6.49853
chr7:133121709-133122237	Ctbp2	TSS	0.00839579	0.488224	6.4611
chr10:90969678-90970053	Anks1b	TTS	0.160583	0.999937	6.41744
chr16:43662278-43662615	Tigit	CDS Exon 2	0.160583	0.999937	6.41744
chr15:3583296-3583594	Ghr	TSS	0.160583	0.999937	6.41744
chr8:85119490-85119854	Zfp791	TSS	0.160583	0.999937	6.41744
chr2:103970625-103971250	Lmo2	TSS	0.00170458	0.185861	6.41744
chr7:25005290-25006054	Atp1a3	TSS	0.00170458	0.185861	6.41744
chr9:49797816-49798369	Ncam1	Intron 1	0.0472231	0.999937	6.41744
chr6:128363285-128363551	Rhno1	TSS	0.0472231	0.999937	6.41744
chr17:5840680-5841031	Snx9	TSS	0.0270386	0.905586	6.3815
chr7:97082405-97082983	Gab2	Intron 1	0.0094215	0.51751	6.303
chr9:57940707-57941378	Sema7a	Intron 1	0.000696636	0.099219	6.27727
chr14:61686247-61686746	.	Intergenic	0.0505405	0.999937	6.26465
chr7:135716502-135716567	Mki67	TSS	0.328701	0.999937	6.25472
chr3:69315861-69316009	Ppm1l	TSS	0.330559	0.999937	6.2158
chr7:35318516-35318690	Gpatch1	TSS	0.331275	0.999937	6.2009
chr19:17355740-17356837	Gcnt1	TSS	0.00132083	0.157688	6.16741
chr2:91096736-91098088	Spi1	TSS	0.000296197	0.0534357	6.15551
chr11:80810132-80810444	Tmem98	TSS	0.173291	0.999937	6.11185
chr12:40035983-40036383	Arl4a	TTS	0.173291	0.999937	6.11185
chr11:83664334-83664717	Ccl4	TTS	0.173291	0.999937	6.11185
chr1:153741893-153742279	Rgs16	CDS Exon 4	0.173291	0.999937	6.11185
chr13:56177103-56177555	Tifab	5' UTR Exon	0.173291	0.999937	6.11185
chr11:54068627-54069027	Pdlim4	TSS	0.0953662	0.999937	6.11185
chr1:151326761-151327236	.	Intergenic	0.0953662	0.999937	6.11185
chr9:37146748-37147160	Pknox2	TSS	0.0953662	0.999937	6.11185
chr15:83032256-83033586	Nfam1	TSS	0.00264256	0.242433	5.98961
chr11:19019477-19020170	Meis1	TSS	0.0335069	0.976447	5.98961
chr13:19618680-19619455	Epdr1	CDS Exon 1	9.53807e-05	0.0234644	5.94634
chr12:31074983-31075396	Fam110c	CDS Exon 1	0.102562	0.999937	5.90812
chr18:59174784-59175933	Chsy3	TSS	0.00180967	0.193444	5.8896
chr3:89417568-89417960	Shc1	TSS	0.187419	0.999937	5.80626
chr1:171293866-171294146	Ufc1	Intron 1	0.187419	0.999937	5.80626
chr18:37999268-37999521	Arap3	TSS	0.187419	0.999937	5.80626
chr17:80567921-80568261	Cdkl4	5' UTR Exon	0.187419	0.999937	5.80626
chr18:12741714-12741848	Cabyr	5' UTR Exon	0.187419	0.999937	5.80626
chr1:85649856-85650030	Sp100	TSS	0.187419	0.999937	5.80626
chr1:171059070-171059354	Fcgr3	TSS	0.187419	0.999937	5.80626
chr4:88797358-88797455	Gm13279	TSS	0.187419	0.999937	5.80626
chr17:3113775-3113953	Gm21926	Intron 2	0.187419	0.999937	5.80626
chr15:79271020-79271299	Baiap2l2	TTS	0.187419	0.999937	5.80626
chr13:67061376-67061581	Zfp712	TSS	0.187419	0.999937	5.80626
chr3:136688226-136688450	Ppp3ca	Intron 1	0.187419	0.999937	5.80626
chr1:92647963-92648375	Otos	TSS	0.187419	0.999937	5.80626
chr13:49242246-49242864	Susd3	TSS	0.0622815	0.999937	5.80626
chr5:142817970-142819199	Tnrc18	TSS	0.00533847	0.379261	5.7723
chr7:30291510-30292076	Clip3	TSS	0.0384362	0.999937	5.74514
chr7:35118127-35121549	Cebpa	TSS	1.62106e-13	1.20636e-09	5.71076
chr4:115000424-115000607	Stil	5' UTR Exon	0.110447	0.999937	5.70439
chr10:126900584-126900865	Atp23	Intron 1	0.110447	0.999937	5.70439
chr16:17132606-17132855	Sdf2l1	TSS	0.110447	0.999937	5.70439
chr5:118513917-118514532	.	Intergenic	0.110447	0.999937	5.70439
chr9:121839176-121839692	Ccdc13	TSS	0.110447	0.999937	5.70439
chr11:69684870-69685305	Tnfsf13	CDS Exon 1	0.110447	0.999937	5.70439
chr11:116753037-116753562	BC018473	TSS	0.110447	0.999937	5.70439
chr2:163202859-163203562	Tox2	TSS	0.0150948	0.669645	5.67529
chr6:116460369-116460931	Alox5	TSS	0.0668938	0.999937	5.65346
chr15:97907206-97908345	Vdr	TSS	2.73061e-05	0.00893211	5.64618
chr10:28074450-28075180	Ptprk	TSS	0.041209	0.999937	5.6229
chr19:10101319-10102026	Fads2	TSS	0.041209	0.999937	5.6229
chr17:36206264-36206391	Gm8835	TSS	0.197391	0.999937	5.60898
chr17:6978373-6978664	Gm49721	TSS	0.117081	0.999937	5.54656
chr2:45110263-45111554	Zeb2os	TSS	6.73658e-06	0.00299295	5.50604
chr5:113650352-113650668	Cmklr1	TSS	0.203178	0.999937	5.50066
chr13:49652238-49652364	Nol8	TSS	0.203178	0.999937	5.50066
chr11:49169352-49169681	Btnl9	TTS	0.203178	0.999937	5.50066
chr11:83440002-83440234	1700020L24Rik	TSS	0.203178	0.999937	5.50066
chr17:35842159-35842389	Mdc1	5' UTR Exon	0.203178	0.999937	5.50066
chr5:34761022-34761164	Htt	TSS	0.203178	0.999937	5.50066
chrX:7657722-7657911	Prickle3	TSS	0.203178	0.999937	5.50066
chr12:19249455-19249684	.	Intergenic	0.203178	0.999937	5.50066
chr11:76549318-76549563	Abr	5' UTR Exon	0.203178	0.999937	5.50066
chr4:151861809-151861902	Camta1	TSS	0.203178	0.999937	5.50066
chr8:92855262-92856031	Lpcat2	TSS	0.0172799	0.722509	5.50066
chr11:97574901-97575445	Srcin1	TSS	0.044213	0.999937	5.50066
chr5:30814281-30814465	Mapre3	TSS	0.119102	0.999937	5.50066
chr2:75683093-75683483	Nfe2l2	Intron 1	0.119102	0.999937	5.50066
chr1:171231609-171232049	Fcer1g	TTS	0.119102	0.999937	5.50066
chr16:10991798-10992290	Litaf	5' UTR Exon	0.0277664	0.913286	5.4476
chr7:44588824-44589119	Gm15396	Intron 1	0.0458986	0.999937	5.43616
chr2:60124494-60124804	Gm13620	TSS	0.0294969	0.938145	5.3988
chr3:107895833-107896228	4933431E20Rik	TSS	0.04747	0.999937	5.37843
chr4:115057529-115058156	Tal1	TSS	0.04747	0.999937	5.37843
chr12:79965514-79966022	.	Intergenic	0.04747	0.999937	5.37843
chr12:51593274-51594232	Coch	TSS	0.00143048	0.169645	5.35962
chr8:46210197-46210430	Slc25a4	Intron 1	0.126079	0.999937	5.34945
chr11:26210033-26210934	5730522E02Rik	TSS	0.00541061	0.38	5.31731
chr7:16891724-16892131	Gng8	TSS	0.128621	0.999937	5.29694
chrX:48462653-48463060	Elf4	TSS	0.128621	0.999937	5.29694
chr17:80565753-80566102	Cdkl4	5' UTR Exon	0.128621	0.999937	5.29694
chr2:165055710-165056203	Cd40	TSS	0.128621	0.999937	5.29694
chr7:100120534-100120772	Pold3	5' UTR Exon	0.128621	0.999937	5.29694
chr3:148988636-148989483	Gm43573	TSS	0.00369888	0.304999	5.27842
chr18:52768144-52768619	Sncaip	TSS	0.0510042	0.999937	5.25619
chr1:91801109-91801809	Twist2	TSS	0.021238	0.803234	5.23873
chr7:39544212-39545094	Gm44573	TSS	0.00908448	0.508134	5.22903
chr5:142814836-142817703	Tnrc18	TSS	4.04861e-10	1.00429e-06	5.20683
chr8:31918663-31918939	Nrg1	TSS	0.220817	0.999937	5.19507
chr3:73734545-73734817	.	Intergenic	0.220817	0.999937	5.19507
chr1:75210335-75210466	Stk16	TSS	0.220817	0.999937	5.19507
chr19:58095538-58095936	Gm50287	TSS	0.220817	0.999937	5.19507
chr13:98994711-98994925	Gm35279	Intron 1	0.220817	0.999937	5.19507
chr13:89740547-89740915	Vcan	TSS	0.220817	0.999937	5.19507
chr17:65906952-65907284	Gm35550	Intron 1	0.220817	0.999937	5.19507
chr13:24638132-24638230	Ripor2	TSS	0.220817	0.999937	5.19507
chr18:34006848-34007109	Epb41l4a	TSS	0.220817	0.999937	5.19507
chr7:16993959-16994375	Ccdc8	5' UTR Exon	0.220817	0.999937	5.19507
chr8:54239079-54239306	.	Intergenic	0.220817	0.999937	5.19507
chr15:36578413-36578803	.	Intergenic	0.220817	0.999937	5.19507
chr8:122697733-122698045	Gm10612	TSS	0.220817	0.999937	5.19507
chr5:139381589-139381920	Gpr146	5' UTR Exon	0.220817	0.999937	5.19507
chr10:80931852-80932075	Gadd45b	TTS	0.220817	0.999937	5.19507
chr10:60350654-60351021	Vsir	5' UTR Exon	0.220817	0.999937	5.19507
chr3:122985082-122985169	Usp53	TSS	0.220817	0.999937	5.19507
chr7:25627169-25628056	B3gnt8	TSS	0.0143377	0.649604	5.19507
chrX:36112070-36112607	Il13ra1	TSS	0.0833626	0.999937	5.19507
chr7:16783669-16784123	Slc1a5	TSS	0.0833626	0.999937	5.19507
chr3:67430606-67430898	Gfm1	Intron 1	0.0833626	0.999937	5.19507
chr19:6277554-6278127	Gm14963	TSS	0.00958152	0.522369	5.17577
chr5:104459479-104460323	Pkd2	TSS	0.000826082	0.113037	5.1747
chr4:48540171-48540926	Msantd3	TSS	0.0042265	0.330211	5.16729
chr12:31074091-31074853	Fam110c	CDS Exon 1	0.0227709	0.827755	5.15142
chr8:27177135-27177685	.	Intergenic	0.0548423	0.999937	5.13395
chr4:108579871-108580290	Prpf38a	TSS	0.0548423	0.999937	5.13395
chr18:80714962-80715612	.	Intergenic	0.0153609	0.678411	5.11867
chr8:128357219-128360175	Nrp1	TSS	3.81301e-13	2.27003e-09	5.11019
chr11:109721013-109722538	Fam20a	TSS	1.3073e-05	0.00492586	5.10104
chr17:3102453-3102768	Gm4829	TSS	0.139107	0.999937	5.09321
chr4:126533816-126534033	Ago4	TSS	0.139107	0.999937	5.09321
chr16:42875720-42875980	4932412D23Rik	TSS	0.139107	0.999937	5.09321
chr6:113047142-113047646	Thumpd3	TSS	0.139107	0.999937	5.09321
chr1:135687163-135688270	Nav1	TSS	0.00146037	0.170514	5.0641
chr11:120632052-120632566	Mafg	TTS	0.0242947	0.856271	5.05315
chr16:30008741-30009377	4632428C04Rik	TSS	0.00100601	0.131342	5.05246
chr10:67539225-67539559	Egr2	TTS	0.0577282	0.999937	5.04831
chr1:84284196-84284702	Pid1	TSS	0.0898884	0.999937	5.04228
chr7:34655232-34655597	Kctd15	TSS	0.0898884	0.999937	5.04228
chr9:43744396-43744932	Nectin1	TSS	0.0111507	0.568359	5.0253
chr12:24706939-24708092	Rrm2	TSS	0.00107469	0.137298	5.01172
chr13:52978056-52979054	Nfil3	5' UTR Exon	5.33851e-05	0.014993	4.99577
chr19:31764015-31764960	Prkg1	TSS	0.0391728	0.999937	4.99134
chr11:97986567-97986853	Plxdc1	TSS	0.0391728	0.999937	4.99134
chr16:98082706-98082858	A630089N07Rik	TSS	0.234439	0.999937	4.98116
chr10:79874086-79874765	Plppr3	TSS	0.0176531	0.731235	4.96588
chr11:76621748-76623943	Abr	TSS	2.35983e-18	3.51225e-14	4.95116
chr9:59751780-59751901	Myo9a	5' UTR Exon	0.236473	0.999937	4.9507
chr14:66281116-66281261	Ptk2b	TSS	0.236649	0.999937	4.94807
chr8:80879372-80880663	Gm31105	TSS	0.0012271	0.149701	4.93023
chr13:52979268-52980262	Nfil3	5' UTR Exon	0.0012271	0.149701	4.93023
chr2:32607503-32607848	St6galnac6	TSS	0.0125343	0.598944	4.91038
chr4:144893575-144894889	Dhrs3	CDS Exon 1	3.34728e-05	0.0104883	4.88948
chr18:66458943-66459467	Pmaip1	5' UTR Exon	0.00277561	0.251895	4.88948
chr2:52858523-52858747	Fmnl2	Intron 1	0.240633	0.999937	4.88948
chr9:89622977-89623282	Minar1	TSS	0.240633	0.999937	4.88948
chr11:75416694-75417137	Serpinf1	TSS	0.240633	0.999937	4.88948
chr10:39959695-39959886	Mfsd4b3-ps	CDS Exon 1	0.240633	0.999937	4.88948
chr12:99883022-99883214	Efcab11	TSS	0.240633	0.999937	4.88948
chr8:36249433-36249549	Lonrf1	TSS	0.240633	0.999937	4.88948
chr19:37448182-37448476	.	Intergenic	0.240633	0.999937	4.88948
chr5:105110257-105110385	Gbp9	TSS	0.240633	0.999937	4.88948
chr4:141794213-141794313	Casp9	Intron 1	0.240633	0.999937	4.88948
chr19:12462987-12463313	Mpeg1	CDS Exon 2	0.240633	0.999937	4.88948
chr8:123318064-123318218	Fanca	CDS Exon 2	0.240633	0.999937	4.88948
chr17:6410800-6411040	Gm29719	Intron 1	0.240633	0.999937	4.88948
chr10:45578707-45578893	Hace1	Intron 1	0.240633	0.999937	4.88948
chr6:128425051-128425148	Itfg2	TSS	0.240633	0.999937	4.88948
chr2:79428648-79428992	Cerkl	TSS	0.240633	0.999937	4.88948
chr11:85311110-85311218	Ppm1d	TSS	0.240633	0.999937	4.88948
chr7:140116776-140116942	Echs1	TSS	0.240633	0.999937	4.88948
chr9:108048603-108048897	Gmppb	TSS	0.240633	0.999937	4.88948
chr10:31608647-31609763	Rnf217	TSS	2.33066e-05	0.00770853	4.88948
chr8:120228403-120229223	A330074K22Rik	TSS	0.00592615	0.394639	4.88948
chr8:84704929-84705978	Lyl1	TTS	0.0128052	0.604077	4.88948
chr8:70616864-70617584	Lrrc25	TSS	0.0281475	0.922762	4.88948
chr11:114890195-114890869	Cd300a	TSS	0.0421146	0.999937	4.88948
chr17:29360900-29361604	Fgd2	TSS	0.063552	0.999937	4.88948
chr8:84908997-84909335	Dnase2a	TSS	0.0970264	0.999937	4.88948
chr2:162899257-162899659	Gm11451	TSS	0.0970264	0.999937	4.88948
chr11:102604337-102604750	Fzd2	TSS	0.150682	0.999937	4.88948
chr12:30912196-30912371	Acp1	TSS	0.150682	0.999937	4.88948
chr1:144002364-144002827	Rgs2	TTS	0.150682	0.999937	4.88948
chr4:137723716-137724186	Rap1gap	TSS	0.150682	0.999937	4.88948
chr10:60371343-60371835	Vsir	TTS	0.150682	0.999937	4.88948
chr1:160808600-160809874	.	Intergenic	0.00203842	0.207091	4.84582
chr17:56040840-56041223	Chaf1a	Intron 1	0.0978997	0.999937	4.83128
chr2:60125293-60125345	Gm13620	TTS	0.183995	0.999937	4.82305
chr13:60601861-60602572	Dapk1	TSS	0.0203204	0.787689	4.81308
chr7:134670497-134671206	Dock1	TSS	0.0302379	0.944771	4.80217
chr19:16436169-16436979	Gna14	CDS Exon 1	0.0302379	0.944771	4.80217
chr2:92388875-92389581	Mapk8ip1	CDS Exon 3	0.00317725	0.27657	4.79545
chr8:124232415-124232987	Galnt2	Intron 1	0.0204693	0.789773	4.78767
chr6:83135710-83136221	Rtkn	TSS	0.0684925	0.999937	4.76724
chr17:35342103-35342464	H2-Q2	TSS	0.0684925	0.999937	4.76724
chr12:85474547-85475352	Fos	TSS	0.000199148	0.0422056	4.74396
chr11:62249207-62249951	Adora2b	CDS Exon 1	0.00496923	0.362547	4.73668
chr11:100759609-100759999	Kcnh4	TSS	0.104843	0.999937	4.73668
chr17:46487395-46487733	Ttbk1	TSS	0.104843	0.999937	4.73668
chr5:89883193-89883577	Adamts3	TSS	0.104843	0.999937	4.73668
chr5:64324783-64325386	Tbc1d1	Intron 4	0.104843	0.999937	4.73668
chr2:14054991-14056328	Hacd1	TSS	3.11724e-07	0.000272915	4.7214
chr3:95357246-95357425	Setdb1	TSS	0.244434	0.999937	4.71612
chr17:40879833-40880816	9130008F23Rik	TSS	8.10966e-05	0.0208104	4.68575
chr5:16553834-16554200	Hgf	TSS	0.163482	0.999937	4.68575
chr15:102981838-102982117	Hoxc9	CDS Exon 2	0.163482	0.999937	4.68575
chr7:84688913-84689181	2610206C17Rik	TSS	0.163482	0.999937	4.68575
chr14:101607876-101608552	Tbc1d4	TSS	0.000342313	0.0592421	4.65609
chr16:18425505-18425890	Txnrd2	TSS	0.073876	0.999937	4.64501
chr15:12739566-12740313	Pdzd2	TSS	0.0349482	0.987005	4.62754
chr19:59075124-59075888	Shtn1	CDS Exon 1	0.0169586	0.720123	4.61784
chr4:136172666-136173785	E2f2	CDS Exon 1	5.10974e-07	0.000421723	4.60412
chr11:62248387-62248918	Adora2b	TSS	0.0120696	0.590526	4.60144
chr12:79296722-79296804	Rad51b	TSS	0.262981	0.999937	4.58389
chr4:44168065-44168122	Rnf38	TSS	0.262981	0.999937	4.58389
chr5:125465505-125465803	.	Intergenic	0.262981	0.999937	4.58389
chr4:129623597-129623664	Ccdc28b	TSS	0.262981	0.999937	4.58389
chr5:16553476-16553719	Hgf	TSS	0.262981	0.999937	4.58389
chr17:65612258-65612387	Vapa	Intron 1	0.262981	0.999937	4.58389
chr7:110773436-110773809	Ampd3	TSS	0.262981	0.999937	4.58389
chr5:33629739-33629795	Fam53a	TSS	0.262981	0.999937	4.58389
chr17:26502832-26503089	Gm34455	CDS Exon 1	0.262981	0.999937	4.58389
chr19:5460357-5460468	Fibp	TSS	0.262981	0.999937	4.58389
chr2:106974631-106974816	Arl14ep	TSS	0.262981	0.999937	4.58389
chr6:118065979-118066190	Rasgef1a	TSS	0.262981	0.999937	4.58389
chr3:130818942-130819234	.	Intergenic	0.262981	0.999937	4.58389
chr1:9968306-9968398	Tcf24	TSS	0.262981	0.999937	4.58389
chr4:83539674-83539937	Ccdc171	Intron 2	0.262981	0.999937	4.58389
chr6:68252119-68252358	.	Intergenic	0.262981	0.999937	4.58389
chr5:136243844-136244155	Sh2b2	5' UTR Exon	0.262981	0.999937	4.58389
chr11:75656612-75656753	Myo1c	TTS	0.262981	0.999937	4.58389
chr5:107264582-107264935	Tgfbr3	Intron 2	0.262981	0.999937	4.58389
chr10:127620651-127620989	Lrp1	TSS	0.262981	0.999937	4.58389
chr8:84701341-84703179	Lyl1	TSS	1.45679e-05	0.00529474	4.58389
chr15:89180100-89180951	Plxnb2	TSS	0.00610943	0.401456	4.58389
chr5:113162532-113163427	2900026A02Rik	TSS	0.00610943	0.401456	4.58389
chr5:143112110-143112405	Rnf216	5' UTR Exon	0.0251738	0.868307	4.58389
chr10:60369440-60370128	Vsir	3' UTR Exon	0.113415	0.999937	4.58389
chr17:83122909-83123377	.	Intergenic	0.113415	0.999937	4.58389
chr9:14904141-14904682	Izumo1r	TSS	0.113415	0.999937	4.58389
chr11:33146722-33147585	Fgf18	TSS	0.000817425	0.112719	4.56343
chrX:11807092-11807971	.	Intergenic	0.00896941	0.504712	4.55611
chr16:20240761-20241428	Map6d1	TSS	0.00896941	0.504712	4.55611
chr9:119401862-119402783	Acvr2b	TSS	0.000316776	0.0561277	4.54023
chr15:103365622-103366843	Itga5	TSS	0.00012047	0.0273742	4.53296
chr6:38636595-38637232	Klrg2	TSS	0.00654806	0.415599	4.53296
chr10:60218742-60219512	Chst3	TSS	0.00654806	0.415599	4.53296
chr17:81669218-81670608	Slc8a1	TSS	0.00240717	0.231891	4.52277
chr11:94653320-94653536	Mrpl27	TSS	0.0797472	0.999937	4.52277
chr16:32797075-32797524	Muc20	TSS	0.0797472	0.999937	4.52277
chr2:57116932-57117217	Nr4a2	5' UTR Exon	0.0549636	0.999937	4.52207
chr2:45116240-45117669	Zeb2	TSS	6.63149e-05	0.017625	4.51337
chr11:119090460-119091336	.	Intergenic	0.0270594	0.905586	4.50749
chr17:34135896-34136177	H2-DMa	TSS	0.177667	0.999937	4.48202
chr9:65580461-65580818	Plekho2	TSS	0.177667	0.999937	4.48202
chr1:156365951-156366311	Gm2000	TSS	0.177667	0.999937	4.48202
chr17:14993571-14993798	.	Intergenic	0.177667	0.999937	4.48202
chr17:29238002-29238309	Cpne5	TSS	0.177667	0.999937	4.48202
chr3:152477758-152477957	Ak5	Intron 5	0.177667	0.999937	4.48202
chr7:25281672-25281985	Cic	TSS	0.177667	0.999937	4.48202
chr15:97964566-97964795	Tmem106c	TSS	0.120445	0.999937	4.4684
chr7:141060064-141061850	B4galnt4	TSS	2.40526e-06	0.00141093	4.46
chr6:137648635-137649293	Eps8	TSS	0.0404738	0.999937	4.45292
chr16:44558197-44558955	Mir3081	TSS	0.0404738	0.999937	4.45292
chr2:134786123-134786674	Plcb1	TSS	0.0404738	0.999937	4.45292
chr2:163203907-163204747	Tox2	TSS	0.0103204	0.539624	4.44498
chr18:57355386-57355589	Prrc1	TTS	0.122825	0.999937	4.43109
chr19:21472020-21472680	Gda	TSS	0.0210141	0.799905	4.41411
chr12:24572700-24572984	Grhl1	Intron 1	0.0577938	0.999937	4.40154
chrY:90765658-90765980	.	Intergenic	0.0861559	0.999937	4.40053
chr19:42086039-42086394	Morn4	TSS	0.0861559	0.999937	4.40053
chr10:85101897-85102238	Tmem263	TSS	0.0861559	0.999937	4.40053
chr5:32864153-32864284	Depdc5	TSS	0.268572	0.999937	4.38074
chr19:55743362-55743888	Tcf7l2	Intron 1	0.0610513	0.999937	4.38016
chr11:29374098-29374408	Ccdc88a	TSS	0.0610513	0.999937	4.38016
chr7:139991865-139992497	Adam8	TSS	0.0610513	0.999937	4.38016
chr16:52450381-52452649	Alcam	TSS	5.38364e-07	0.000421723	4.37779
chr7:45238010-45238129	Cd37	TSS	0.279861	0.999937	4.37583
chrX:53056499-53056825	C430049B03Rik	TTS	0.0435893	0.999937	4.36561
chr17:30624075-30624678	Dnah8	TSS	0.0435893	0.999937	4.36561
chr17:43016445-43017633	Tnfrsf21	TSS	0.000191986	0.041114	4.35469
chr3:117868619-117869260	Snx7	TSS	0.0313043	0.956104	4.35469
chr6:17280944-17281127	Cav2	TSS	0.28172	0.999937	4.35398
chr5:139324460-139324935	Adap1	Intron 1	0.0225871	0.827755	4.3462
chr17:88255864-88256484	Gm31615	Intron 1	0.0118877	0.586836	4.33386
chr2:45108443-45109340	Zeb2	CDS Exon 2	0.000981534	0.128711	4.31672
chrX:153237666-153238630	Klf8	TSS	0.000400731	0.0664466	4.30608
chr2:118814642-118814982	Knstrn	Intron 2	0.0916192	0.999937	4.30423
chr1:90998306-90999151	Lrrfip1	TSS	0.000234752	0.0465417	4.27829
chr16:45408282-45409261	Cd200	TSS	0.000234752	0.0465417	4.27829
chr11:8663806-8664768	Tns3	TSS	0.0036372	0.30438	4.27829
chr9:44721019-44721756	Phldb1	TSS	0.00496305	0.362547	4.27829
chr9:21247752-21248881	S1pr5	TSS	0.00929452	0.514256	4.27829
chr19:61227979-61228270	Csf2ra	TSS	0.28829	0.999937	4.27829
chr15:80173272-80173595	Mgat3	TSS	0.28829	0.999937	4.27829
chr7:4752590-4752840	Cox6b2	TSS	0.28829	0.999937	4.27829
chr1:43099241-43099339	Tgfbrap1	TSS	0.28829	0.999937	4.27829
chr2:34250004-34250250	Pbx3	Intron 2	0.28829	0.999937	4.27829
chr7:36697093-36697196	Tshz3	TSS	0.28829	0.999937	4.27829
chr18:67369908-67370232	.	Intergenic	0.28829	0.999937	4.27829
chr11:114852068-114852306	Gprc5c	TSS	0.28829	0.999937	4.27829
chr17:45507209-45507320	Aars2	Intron 1	0.28829	0.999937	4.27829
chr4:147227241-147227534	.	Intergenic	0.28829	0.999937	4.27829
chr2:73358347-73358622	Gpr155	Intron 11	0.28829	0.999937	4.27829
chr5:142932125-142932448	.	Intergenic	0.28829	0.999937	4.27829
chr5:136918601-136918784	4933404O12Rik	TSS	0.28829	0.999937	4.27829
chr11:102190256-102190415	G6pc3	CDS Exon 2	0.28829	0.999937	4.27829
chr1:34510592-34510861	.	Intergenic	0.28829	0.999937	4.27829
chr16:52181957-52182188	Cblb	Intron 11	0.28829	0.999937	4.27829
chr17:22817886-22818011	.	Intergenic	0.28829	0.999937	4.27829
chr1:184733777-184734052	.	Intergenic	0.28829	0.999937	4.27829
chr4:96591298-96591590	Cyp2j9	TSS	0.28829	0.999937	4.27829
chr17:31205714-31206041	.	Intergenic	0.28829	0.999937	4.27829
chr6:125254144-125254387	.	Intergenic	0.28829	0.999937	4.27829
chr7:44572616-44572866	Napsa	CDS Exon 1	0.28829	0.999937	4.27829
chr3:90613831-90613908	S100a6	TSS	0.28829	0.999937	4.27829
chr7:141071411-141071725	B4galnt4	TTS	0.28829	0.999937	4.27829
chr6:4902872-4903128	Ppp1r9a	TSS	0.28829	0.999937	4.27829
chr1:75546310-75546890	Slc4a3	TSS	0.0127636	0.603623	4.27829
chr11:96849875-96850326	Copz2	TSS	0.0658829	0.999937	4.27829
chr6:134036750-134037312	Etv6	5' UTR Exon	0.0658829	0.999937	4.27829
chr3:135212992-135213279	Cenpe	Intron 1	0.0658829	0.999937	4.27829
chr5:76932123-76932379	Ppat	3' UTR Exon	0.0931573	0.999937	4.27829
chrX:85775866-85776227	Gk	Intron 1	0.0931573	0.999937	4.27829
chr12:112620543-112620860	Adssl1	Intron 1	0.0931573	0.999937	4.27829
chr4:6472222-6472876	.	Intergenic	0.133169	0.999937	4.27829
chr2:5012069-5012430	Mcm10	TSS	0.133169	0.999937	4.27829
chr17:8371795-8372267	T2	TSS	0.133169	0.999937	4.27829
chr5:146793587-146793894	Usp12	Intron 1	0.133169	0.999937	4.27829
chr4:47437823-47438159	.	Intergenic	0.193418	0.999937	4.27829
chr19:10869508-10869756	Tmem132a	TSS	0.193418	0.999937	4.27829
chr4:55514841-55515149	.	Intergenic	0.193418	0.999937	4.27829
chr7:45018276-45018417	Rras	Intron 1	0.193418	0.999937	4.27829
chr7:43441362-43441841	Cldnd2	TSS	0.193418	0.999937	4.27829
chr19:53676924-53677163	Rbm20	TSS	0.193418	0.999937	4.27829
chr14:70076381-70076644	Egr3	TSS	0.193418	0.999937	4.27829
chr13:55487379-55487689	Dbn1	TSS	0.193418	0.999937	4.27829
chr11:93997103-93997333	Spag9	Intron 1	0.193418	0.999937	4.27829
chr18:60500281-60501983	Smim3	TSS	3.67395e-08	5.0611e-05	4.26698
chr4:97778652-97778999	E130114P18Rik	TSS	0.00643741	0.412979	4.26361
chr3:61002239-61003735	P2ry1	TSS	1.83691e-05	0.00635808	4.24125
chr5:142820221-142822129	.	Intergenic	0.000664258	0.0959853	4.22009
chr9:81632452-81633421	D430036J16Rik	TSS	0.0188905	0.755757	4.21718
chr7:30413781-30414908	Tyrobp	TSS	0.0261233	0.886138	4.21039
chr1:170589308-170590129	Nos1ap	TSS	0.000388266	0.0649298	4.19857
chr10:8550128-8550179	.	Intergenic	0.200561	0.999937	4.19259
chr13:107887920-107888412	Zswim6	Intron 1	0.0506364	0.999937	4.19098
chr7:30973544-30974264	Lsr	TSS	0.0506364	0.999937	4.19098
chr4:117181862-117182700	Kif2c	TSS	0.00780977	0.467102	4.18427
chr3:157566853-157568272	Ptger3	TSS	0.00177475	0.192106	4.17643
chr2:118598553-118598926	Bub1b	Intron 1	0.0711428	0.999937	4.17643
chr17:34894527-34894698	Zbtb12	TSS	0.0711428	0.999937	4.17643
chr17:29436914-29437544	Gm36486	TSS	0.0203083	0.787689	4.15606
chr8:33715490-33716079	.	Intergenic	0.100813	0.999937	4.15606
chr1:191906101-191906195	Slc30a1	TSS	0.292596	0.999937	4.14916
chr9:92541917-92542814	Plod2	TSS	0.00258602	0.240557	4.13449
chr11:82991913-82992140	Slfn9	TSS	0.205651	0.999937	4.13381
chr17:21650440-21650663	Gm41541	TSS	0.137251	0.999937	4.1282
chr8:71405638-71407016	Ankle1	TSS	0.000113327	0.0263548	4.1255
chr8:25519038-25519373	Fgfr1	TSS	0.144554	0.999937	4.1255
chr17:6131844-6132142	Gm22774	TSS	0.144554	0.999937	4.1255
chr17:25844542-25844721	Rhot2	TSS	0.144554	0.999937	4.1255
chr3:9608713-9609568	Zfp704	CDS Exon 1	0.00149912	0.172878	4.11746
chr9:21759673-21759884	Spc24	5' UTR Exon	0.207554	0.999937	4.1123
chr15:101267270-101269071	Nr4a1	5' UTR Exon	3.93516e-05	0.0120761	4.1064
chr7:48880255-48881022	E2f8	TSS	0.000872333	0.117497	4.10367
chr11:117849181-117850063	Birc5	TSS	0.00656884	0.416031	4.10367
chr7:112679244-112679789	Tead1	TSS	0.0546188	0.999937	4.10367
chr8:54530037-54530488	Spcs3	TSS	0.0394431	0.999937	4.10033
chr1:9699442-9699879	Mybl1	TSS	0.0754954	0.999937	4.09827
chr3:37348290-37349215	Fgf2	TSS	0.00118293	0.146109	4.09494
chr4:152476708-152477179	Nphp4	TSS	0.0218392	0.818751	4.09494
chr14:61599893-61599962	Trim13	5' UTR Exon	0.305609	0.999937	4.0897
chr6:135363615-135364652	Emp1	CDS Exon 1	0.00515476	0.370632	4.07457
chr16:33829419-33829741	Itgb5	TSS	0.0302563	0.944771	4.07457
chr7:16299670-16300173	.	Intergenic	0.0768729	0.999937	4.07457
chr7:31042232-31042563	Fxyd5	TSS	0.0768729	0.999937	4.07457
chr1:16518557-16518973	Stau2	5' UTR Exon	0.0768729	0.999937	4.07457
chr17:29886982-29887290	Mdga1	Intron 5	0.210945	0.999937	4.07457
chr19:8785693-8785872	Taf6l	5' UTR Exon	0.210945	0.999937	4.07457
chr5:124729637-124730036	Dnah10	Intron 3	0.210945	0.999937	4.07457
chr5:93045028-93045433	Sowahb	TSS	0.210945	0.999937	4.07457
chrX:139997730-139997953	Rbm41	5' UTR Exon	0.210945	0.999937	4.07457
chr11:34833154-34833329	Spdl1	5' UTR Exon	0.210945	0.999937	4.07457
chr4:62965584-62965996	Zfp618	TSS	0.210945	0.999937	4.07457
chr19:32757399-32757521	Pten	TSS	0.210945	0.999937	4.07457
chr14:68084523-68084894	Nefl	CDS Exon 1	0.210945	0.999937	4.07457
chr7:45783883-45784092	Lmtk3	TSS	0.210945	0.999937	4.07457
chr17:32321784-32321981	Akap8	TSS	0.210945	0.999937	4.07457
chr19:43571236-43571570	Gm34636	Intron 1	0.210945	0.999937	4.07457
chr4:28812878-28813238	Epha7	TSS	0.210945	0.999937	4.07457
chr10:51481343-51481839	Lilr4b	TTS	0.210945	0.999937	4.07457
chr12:23902977-23903356	Gm47441	TSS	0.210945	0.999937	4.07457
chr13:62091381-62091734	Gm48228	Intron 1	0.210945	0.999937	4.07457
chr8:95293379-95293844	Cngb1	TSS	0.210945	0.999937	4.07457
chr7:98702190-98702423	Thap12	TSS	0.146329	0.999937	4.06674
chr9:65890076-65891214	Pclaf	TSS	0.00126698	0.153519	4.06438
chr17:65771935-65772338	Rab31	Intron 1	0.0421103	0.999937	4.0491
chr14:57825538-57825841	Mrpl57	TSS	0.0421103	0.999937	4.0491
chr10:60106142-60107797	Spock2	TSS	7.20656e-09	1.19176e-05	4.04322
chr7:79660827-79661498	Ticrr	TTS	0.00965999	0.524724	4.04322
chr17:83214672-83216012	Pkdcc	TSS	9.93203e-06	0.0041062	4.03704
chr1:153425129-153425454	Shcbp1l	TSS	0.109191	0.999937	4.03382
chr7:27508350-27508694	Gm15541	TSS	0.109191	0.999937	4.03382
chr15:103254935-103255590	Nfe2	TSS	0.00756559	0.459391	4.01636
chr9:70208418-70208873	Myo1e	Intron 1	0.0589449	0.999937	4.01636
chr8:88272204-88272544	Adcy7	TSS	0.0589449	0.999937	4.01636
chr7:99267913-99269076	Map6	TSS	0.000624682	0.0911515	4.01256
chr17:86963835-86964311	Rhoq	CDS Exon 3	0.0325793	0.968843	4.00666
chr2:16356033-16357083	Plxdc2	TSS	0.0182847	0.74501	4.00048
chr10:128909699-128910837	Cd63	TSS	0.000229146	0.0464013	3.98402
chr10:59636539-59636718	.	Intergenic	0.298755	0.999937	3.98271
chr4:154904346-154905305	.	Intergenic	0.00812155	0.479591	3.9727
chr11:116772691-116775601	St6galnac1	TSS	9.53326e-07	0.000675659	3.9727
chr5:113014956-113015888	Grk3	TSS	0.00155769	0.175635	3.9727
chr2:129199285-129199402	Gm4430	TSS	0.31708	0.999937	3.9727
chr2:156393008-156393061	2900097C17Rik	TSS	0.31708	0.999937	3.9727
chr5:147725722-147725965	Flt1	TSS	0.31708	0.999937	3.9727
chr9:118925085-118925168	Gm16295	TTS	0.31708	0.999937	3.9727
chr10:127195760-127195831	Dtx3	TSS	0.31708	0.999937	3.9727
chr7:127217385-127217439	Septin1	TSS	0.31708	0.999937	3.9727
chr2:15054666-15054786	Arl5b	TSS	0.31708	0.999937	3.9727
chr13:56178011-56178234	Tifab	5' UTR Exon	0.31708	0.999937	3.9727
chr2:121807538-121807658	Frmd5	TSS	0.31708	0.999937	3.9727
chr16:30588303-30588421	Lsg1	TSS	0.31708	0.999937	3.9727
chr5:30013267-30013498	Il6	TSS	0.31708	0.999937	3.9727
chr11:6179046-6179349	Nudcd3	Intron 1	0.31708	0.999937	3.9727
chr1:171284892-171285163	Usp21	TSS	0.31708	0.999937	3.9727
chr18:61398384-61398471	Mir378a	TSS	0.31708	0.999937	3.9727
chr11:78751942-78752091	Ccnq	TSS	0.31708	0.999937	3.9727
chr3:88554398-88554581	Ubqln4	Intron 1	0.31708	0.999937	3.9727
chr9:32702610-32702861	Ets1	Intron 1	0.31708	0.999937	3.9727
chr6:38299413-38299511	Zc3hav1l	TSS	0.31708	0.999937	3.9727
chr5:120588682-120588776	Tpcn1	TSS	0.31708	0.999937	3.9727
chr15:102459819-102459884	Prr13	TSS	0.31708	0.999937	3.9727
chr8:13720585-13720841	Cfap97d2	Intron 1	0.31708	0.999937	3.9727
chr8:70376321-70376572	Comp	TTS	0.31708	0.999937	3.9727
chr3:90220540-90220811	Rab13	TSS	0.31708	0.999937	3.9727
chr5:96998521-96998663	Bmp2k	Intron 1	0.31708	0.999937	3.9727
chr17:27051524-27051749	Gm50295	TSS	0.31708	0.999937	3.9727
chr13:67421821-67421942	Zfp459	TSS	0.31708	0.999937	3.9727
chr4:140770572-140770843	Padi4	Intron 1	0.31708	0.999937	3.9727
chr9:101034963-101035027	Pccb	TSS	0.31708	0.999937	3.9727
chr17:6663386-6663620	Sytl3	5' UTR Exon	0.31708	0.999937	3.9727
chr8:84004369-84004496	1700067K01Rik	TTS	0.31708	0.999937	3.9727
chr17:27655130-27655234	Pacsin1	TSS	0.31708	0.999937	3.9727
chr14:103098255-103098415	Fbxl3	5' UTR Exon	0.31708	0.999937	3.9727
chr9:81632090-81632349	D430036J16Rik	TSS	0.31708	0.999937	3.9727
chr2:130629159-130629323	Fastkd5	5' UTR Exon	0.31708	0.999937	3.9727
chr10:17683997-17684256	.	Intergenic	0.31708	0.999937	3.9727
chr11:83592754-83593020	Ccl6	TSS	0.31708	0.999937	3.9727
chr15:73511928-73512166	Dennd3	TSS	0.31708	0.999937	3.9727
chr10:75932246-75932469	Mmp11	TSS	0.31708	0.999937	3.9727
chr13:40723485-40723603	Gm47061	CDS Exon 1	0.31708	0.999937	3.9727
chr1:153723768-153724063	C230024C17Rik	CDS Exon 3	0.31708	0.999937	3.9727
chr19:55315320-55315484	Vti1a	TSS	0.31708	0.999937	3.9727
chr8:10007077-10007360	Tnfsf13b	CDS Exon 1	0.31708	0.999937	3.9727
chr13:68583106-68583359	Mtrr	TSS	0.31708	0.999937	3.9727
chr4:133966743-133966964	Hmgn2	CDS Exon 3	0.31708	0.999937	3.9727
chr9:57709222-57709375	Edc3	5' UTR Exon	0.31708	0.999937	3.9727
chr11:98338761-98339040	.	Intergenic	0.31708	0.999937	3.9727
chr6:88196884-88197474	Gata2	TSS	0.0453989	0.999937	3.9727
chr3:94821184-94821626	.	Intergenic	0.0453989	0.999937	3.9727
chr8:94435002-94435288	9330175E14Rik	TSS	0.0831189	0.999937	3.9727
chr18:69592417-69592807	Tcf4	TSS	0.157102	0.999937	3.9727
chr7:79148356-79148667	Mfge8	TSS	0.157102	0.999937	3.9727
chr2:93956591-93956985	Gm13889	TSS	0.157102	0.999937	3.9727
chr7:45741735-45742002	Gm31597	TSS	0.157102	0.999937	3.9727
chr11:80779414-80779624	Myo1d	Intron 1	0.157102	0.999937	3.9727
chr9:110880579-110880811	Tmie	TSS	0.157102	0.999937	3.9727
chr2:113847606-113848190	Arhgap11a	CDS Exon 1	0.00366203	0.30438	3.95473
chr9:43238931-43240195	Oaf	TSS	5.33899e-05	0.014993	3.94492
chr5:136244255-136244968	Sh2b2	TSS	0.00288141	0.25757	3.93875
chr7:140955151-140955941	Ifitm2	TSS	0.0350931	0.988284	3.93875
chr5:33983264-33983972	Gm1673	TSS	0.00499789	0.363746	3.9345
chr7:44868875-44869224	Ptov1	TSS	0.0461072	0.999937	3.93337
chr7:127345033-127345451	Zfp768	TSS	0.00871993	0.499166	3.92905
chr9:45838543-45839316	Bace1	TSS	0.0636467	0.999937	3.92905
chr19:59260781-59261369	Slc18a2	TSS	0.0636467	0.999937	3.92905
chr19:4268675-4268880	Ssh3	TSS	0.216699	0.999937	3.91869
chr7:67952487-67954033	Igf1r	TSS	2.74881e-06	0.00151526	3.91559
chr4:46039028-46039632	Tmod1	TSS	0.0272092	0.905586	3.91158
chr11:87595900-87596152	Mtmr4	Intron 2	0.118369	0.999937	3.91158
chr5:150600953-150601480	Gm43597	CDS Exon 2	0.118369	0.999937	3.91158
chr7:48881485-48882283	E2f8	TSS	0.00111368	0.140471	3.88936
chr11:120234266-120235018	Bahcc1	5' UTR Exon	0.0378142	0.999937	3.87084
chr5:140388645-140389003	Snx8	5' UTR Exon	0.0378142	0.999937	3.87084
chr12:32378445-32378664	Ccdc71l	TSS	0.0899317	0.999937	3.87084
chr2:68436089-68436526	Stk39	Intron 1	0.230493	0.999937	3.87084
chr12:69371251-69371469	Arf6	TSS	0.230493	0.999937	3.87084
chrX:49287538-49287725	Enox2	5' UTR Exon	0.230493	0.999937	3.87084
chr19:53460661-53460986	4833407H14Rik	TSS	0.230493	0.999937	3.87084
chr8:70660092-70660208	Pgpep1	TSS	0.230493	0.999937	3.87084
chr4:135397903-135398194	Ncmap	TSS	0.230493	0.999937	3.87084
chr14:52304322-52304515	Mettl3	TTS	0.230493	0.999937	3.87084
chr5:108448642-108448984	Mfsd7a	TSS	0.230493	0.999937	3.87084
chr7:100862453-100862722	Relt	5' UTR Exon	0.230493	0.999937	3.87084
chr1:79711389-79711675	Wdfy1	3' UTR Exon	0.230493	0.999937	3.87084
chr15:88890567-88890704	Gm20621	TTS	0.230493	0.999937	3.87084
chr7:28170508-28170668	Gm31024	TSS	0.230493	0.999937	3.87084
chr10:128923723-128923895	Bloc1s1	TSS	0.230493	0.999937	3.87084
chr5:149266913-149267197	Alox5ap	5' UTR Exon	0.230493	0.999937	3.87084
chr7:7078265-7078533	.	Intergenic	0.230493	0.999937	3.87084
chr11:62250031-62250333	Adora2b	Intron 1	0.230493	0.999937	3.87084
chr11:79962412-79962563	Utp6	TSS	0.230493	0.999937	3.87084
chr17:69396232-69396524	.	Intergenic	0.230493	0.999937	3.87084
chr2:25372757-25373342	Sapcd2	CDS Exon 1	0.0128627	0.604485	3.85517
chr2:44556808-44557476	.	Intergenic	0.0292957	0.937682	3.85047
chr2:163054957-163055780	Mybl2	Intron 1	0.00451936	0.341441	3.84687
chr15:66968089-66969755	Ndrg1	TSS	1.04029e-05	0.00418462	3.84599
chr2:26445507-26445605	0610009E02Rik	TSS	0.316431	0.999937	3.84475
chr5:134613639-134615060	Lat2	TSS	0.00162003	0.180282	3.84173
chr2:138256514-138257383	Btbd3	TSS	0.0100576	0.533023	3.84173
chr5:8622929-8623215	Rundc3b	TSS	0.0687593	0.999937	3.84173
chr11:67455629-67456276	Gas7	CDS Exon 1	0.000588735	0.0885095	3.83824
chr5:149053223-149053764	Hmgb1	TSS	0.0227573	0.827755	3.8338
chr10:5719072-5719499	.	Intergenic	0.0395721	0.999937	3.82967
chr5:118380496-118381655	.	Intergenic	0.00279618	0.25299	3.82795
chr4:129048808-129049526	.	Intergenic	0.0177192	0.731235	3.81991
chr2:33215936-33216728	Angptl2	TSS	0.0528337	0.999937	3.81991
chr11:78179082-78179328	Tlcd1	TSS	0.170948	0.999937	3.81991
chr3:127552497-127552858	Zgrf1	TSS	0.170948	0.999937	3.81991
chr5:125386284-125386757	Ubc	TTS	0.170948	0.999937	3.81991
chr4:135987592-135987781	Pithd1	TSS	0.170948	0.999937	3.81991
chr18:80709229-80709610	Nfatc1	Intron 1	0.170948	0.999937	3.81991
chr7:127992748-127993096	Gm45205	TSS	0.170948	0.999937	3.81991
chr19:5878159-5878589	Slc25a45	TSS	0.170948	0.999937	3.81991
chr17:15024982-15025190	Gm3448	5' UTR Exon	0.170948	0.999937	3.81991
chr9:72961882-72962448	Gm44503	CDS Exon 4	0.170948	0.999937	3.81991
chr6:88897939-88898255	Mcm2	Intron 1	0.170948	0.999937	3.81991
chr3:103058878-103059106	Nras	TSS	0.170948	0.999937	3.81991
chr7:141442972-141443771	Pidd1	TSS	0.00647471	0.413483	3.79443
chr9:22468384-22468731	Rp9	TSS	0.12843	0.999937	3.78935
chr17:24533259-24533744	Gm33508	TSS	0.12843	0.999937	3.78935
chr2:32575260-32575733	9430097D07Rik	TSS	0.12843	0.999937	3.78935
chr6:136661446-136661919	Plbd1	TSS	0.12843	0.999937	3.78935
chr9:48480707-48480976	Rexo2	TSS	0.12843	0.999937	3.78935
chr1:191397268-191397346	Ppp2r5a	TSS	0.336413	0.999937	3.78813
chr17:94865148-94865219	Gm20939	Intron 1	0.337115	0.999937	3.78171
chrX:94636066-94636719	Gspt2	TSS	0.0244918	0.857052	3.77823
chr11:97415497-97416233	Arhgap23	TSS	0.00408822	0.322796	3.76897
chr11:75462270-75462638	Mir22hg	Intron 1	0.0190577	0.758409	3.76897
chr16:56717848-56718103	Tfg	TSS	0.0973672	0.999937	3.76897
chr3:107757331-107759594	Csf1	5' UTR Exon	5.25673e-07	0.000421723	3.76712
chr9:98296411-98296518	Nmnat3	TSS	0.33882	0.999937	3.76618
chr3:27709848-27710470	Fndc3b	TSS	0.000723124	0.102015	3.7649
chr4:53631226-53632029	Fsd1l	TSS	0.0148602	0.663512	3.76114
chr13:62786085-62786194	Gm5141	TSS	0.339788	0.999937	3.75741
chr14:62555583-62556047	Fam124a	TSS	0.0743213	0.999937	3.75442
chr9:14901786-14902753	Izumo1r	CDS Exon 3	0.0743213	0.999937	3.75442
chr3:129878949-129879490	Pla2g12a	Intron 1	0.0743213	0.999937	3.75442
chr8:111933269-111933441	Tmem231	CDS Exon 2	0.34043	0.999937	3.75161
chr1:34850302-34850913	Plekhb2	TSS	0.0570319	0.999937	3.74351
chrX:101419004-101419393	Zmym3	5' UTR Exon	0.0570319	0.999937	3.74351
chr12:111376633-111378484	Cdc42bpb	TSS	3.74053e-08	5.0611e-05	3.74009
chr12:54202404-54203988	Egln3	TSS	1.26569e-06	0.000772185	3.73763
chr5:117413703-117414339	Ksr2	TSS	0.0439518	0.999937	3.73502
chr10:69351657-69352526	Cdk1	TSS	0.0020943	0.209346	3.73402
chr9:90162958-90163478	Adamts7	TSS	0.0339909	0.98184	3.72823
chr11:111066230-111067038	Kcnj2	TSS	0.0339909	0.98184	3.72823
chr4:46304640-46304749	Gm12446	Intron 4	0.343063	0.999937	3.72799
chr17:23802814-23803020	Srrm2	TSS	0.130697	0.999937	3.72768
chr4:132973833-132975479	Fgr	TSS	0.000190597	0.0411123	3.72626
chr18:15149821-15151271	Kctd1	Intron 1	0.00168583	0.185861	3.72267
chr8:71558329-71559190	Tmem221	TSS	0.000518711	0.0816957	3.71238
chr4:132795887-132796522	Themis2	TSS	0.00975623	0.525999	3.70786
chr6:128838031-128838305	.	Intergenic	0.182449	0.999937	3.70364
chr19:7493707-7493921	Atl3	TSS	0.249141	0.999937	3.69555
chr7:19094028-19095416	Six5	TSS	6.46832e-06	0.00294728	3.69368
chr4:107253513-107253795	Lrrc42	TSS	0.0461605	0.999937	3.69101
chr1:172026669-172027646	Vangl2	TSS	0.000555473	0.085019	3.68975
chr2:178413841-178414265	Fam217b	TSS	0.010216	0.536334	3.68166
chr9:114978330-114979165	Osbpl10	TSS	0.00820584	0.480833	3.66711
chr11:80810606-80810848	Tmem98	5' UTR Exon	0.349981	0.999937	3.66711
chr2:34371012-34371092	Pbx3	TSS	0.349981	0.999937	3.66711
chr18:36017800-36017855	Nrg2	TTS	0.349981	0.999937	3.66711
chr1:177555992-177556226	.	Intergenic	0.349981	0.999937	3.66711
chr7:35214941-35215220	Lrp3	TSS	0.349981	0.999937	3.66711
chr14:20478958-20479126	Anxa7	5' UTR Exon	0.349981	0.999937	3.66711
chr3:116006556-116006669	Extl2	TSS	0.349981	0.999937	3.66711
chr15:101145722-101145972	.	Intergenic	0.349981	0.999937	3.66711
chr2:122376597-122376690	.	Intergenic	0.349981	0.999937	3.66711
chr2:25581333-25581587	Ajm1	5' UTR Exon	0.349981	0.999937	3.66711
chr17:64600305-64600480	Man2a1	TSS	0.349981	0.999937	3.66711
chr7:16119591-16119715	Kptn	TSS	0.349981	0.999937	3.66711
chr7:135713386-135713610	Mki67	Intron 3	0.349981	0.999937	3.66711
chr4:129623261-129623485	Ccdc28b	TSS	0.349981	0.999937	3.66711
chr1:175881218-175881298	Exo1	TSS	0.349981	0.999937	3.66711
chr6:129641132-129641443	Klrc3	CDS Exon 3	0.349981	0.999937	3.66711
chr13:55022808-55023058	.	Intergenic	0.349981	0.999937	3.66711
chr6:124888311-124888537	Cd4	TSS	0.349981	0.999937	3.66711
chr11:97511936-97512212	Srcin1	3' UTR Exon	0.349981	0.999937	3.66711
chr2:35232891-35233172	.	Intergenic	0.349981	0.999937	3.66711
chr5:139908415-139908650	Elfn1	TSS	0.349981	0.999937	3.66711
chr5:74069149-74069240	Usp46	TSS	0.349981	0.999937	3.66711
chr3:19629445-19629604	1700064H15Rik	TSS	0.349981	0.999937	3.66711
chr8:26015668-26015787	Fnta	TSS	0.349981	0.999937	3.66711
chr9:44288112-44288348	Abcg4	TSS	0.349981	0.999937	3.66711
chr19:16873236-16873537	Foxb2	TTS	0.349981	0.999937	3.66711
chr4:119359324-119359479	Ccdc30	5' UTR Exon	0.349981	0.999937	3.66711
chr17:28013559-28013851	Anks1	Intron 1	0.349981	0.999937	3.66711
chr10:51526680-51526925	Gm46224	Intron 1	0.349981	0.999937	3.66711
chr11:78343202-78343297	Unc119	TSS	0.349981	0.999937	3.66711
chr2:91444273-91444378	1110051M20Rik	5' UTR Exon	0.349981	0.999937	3.66711
chr4:134963358-134963612	.	Intergenic	0.349981	0.999937	3.66711
chr7:44374633-44374750	1700008O03Rik	TSS	0.349981	0.999937	3.66711
chr8:83996459-83996642	Samd1	TSS	0.349981	0.999937	3.66711
chr9:95279321-95279559	.	Intergenic	0.349981	0.999937	3.66711
chr14:105177691-105177824	Rbm26	TSS	0.349981	0.999937	3.66711
chr4:148159497-148159592	Fbxo44	TSS	0.349981	0.999937	3.66711
chr2:49771182-49771497	Kif5c	3' UTR Exon	0.349981	0.999937	3.66711
chr12:101913554-101913650	Trip11	TSS	0.349981	0.999937	3.66711
chr3:89244899-89245147	Krtcap2	TSS	0.349981	0.999937	3.66711
chr5:65091119-65091232	Tmem156	TTS	0.349981	0.999937	3.66711
chr3:95658236-95658328	Mcl1	TSS	0.349981	0.999937	3.66711
chr17:66017218-66017507	Ankrd12	3' UTR Exon	0.349981	0.999937	3.66711
chrX:153695892-153696133	Kctd12b	5' UTR Exon	0.349981	0.999937	3.66711
chr13:35906345-35906509	Rpp40	TSS	0.349981	0.999937	3.66711
chr6:83866888-83866956	Zfp638	TSS	0.349981	0.999937	3.66711
chr17:87445584-87445668	Calm2	5' UTR Exon	0.349981	0.999937	3.66711
chr15:53343191-53344062	Ext1	Intron 1	0.0615895	0.999937	3.66711
chr17:23925383-23925656	Gm41545	TSS	0.105488	0.999937	3.66711
chr16:33185867-33186143	Osbpl11	CDS Exon 1	0.105488	0.999937	3.66711
chr8:40423159-40423458	Zdhhc2	TSS	0.13947	0.999937	3.66711
chr5:114444694-114445012	Mmab	TSS	0.13947	0.999937	3.66711
chr13:95325659-95325994	Zbed3	TSS	0.186248	0.999937	3.66711
chr14:55660579-55660834	Mdp1	TSS	0.186248	0.999937	3.66711
chr5:125390134-125390301	Ubc	TSS	0.186248	0.999937	3.66711
chr6:6216421-6216631	Slc25a13	Intron 1	0.186248	0.999937	3.66711
chr15:89195753-89195902	Dennd6b	Intron 1	0.186248	0.999937	3.66711
chr9:50660161-50660471	Dlat	TSS	0.186248	0.999937	3.66711
chr3:59099979-59100326	Gpr171	5' UTR Exon	0.186248	0.999937	3.66711
chr5:24388292-24388528	Atg9b	TSS	0.186248	0.999937	3.66711
chr8:57512403-57512468	Hmgb2	TSS	0.186248	0.999937	3.66711
chrX:19237976-19238219	Gm26652	TSS	0.252341	0.999937	3.66711
chr5:151650347-151650548	Rfc3	TTS	0.252341	0.999937	3.66711
chr2:102901631-102901894	Cd44	TSS	0.252341	0.999937	3.66711
chr15:102225309-102225595	Itgb7	TTS	0.252341	0.999937	3.66711
chr10:78010194-78010298	Pfkl	TSS	0.252341	0.999937	3.66711
chr7:114275293-114275463	Psma1	TTS	0.252341	0.999937	3.66711
chr8:70838717-70838843	Arrdc2	TSS	0.252341	0.999937	3.66711
chr12:84219129-84219280	Elmsan1	TSS	0.252341	0.999937	3.66711
chr4:134362845-134363101	Extl1	TTS	0.252341	0.999937	3.66711
chr16:38346832-38346935	Cox17	TSS	0.252341	0.999937	3.66711
chrX:73673036-73673169	Slc6a8	TSS	0.252341	0.999937	3.66711
chr9:31212333-31212558	Aplp2	TSS	0.252341	0.999937	3.66711
chr11:52167742-52167951	Olfr1372-ps1	CDS Exon 1	0.252341	0.999937	3.66711
chr7:128611921-128612060	Inpp5f	Intron 1	0.252341	0.999937	3.66711
chrX:48624185-48624316	Slc25a14	CDS Exon 3	0.252341	0.999937	3.66711
chr2:58566474-58566620	Upp2	TSS	0.252341	0.999937	3.66711
chr2:59881857-59882044	Wdsub1	5' UTR Exon	0.252341	0.999937	3.66711
chr14:62838378-62838569	Wdfy2	Intron 1	0.252341	0.999937	3.66711
chr5:114979641-114980041	Hnf1aos1	Intron 1	0.252341	0.999937	3.66711
chr2:101796255-101797893	Prr5l	TSS	1.97338e-05	0.00667517	3.65256
chr4:99193818-99194513	Atg4c	TSS	0.0054196	0.38	3.63316
chr18:7608740-7609841	Mpp7	TSS	0.000539656	0.0843183	3.62345
chr9:95407655-95408165	Chst2	TSS	0.0144127	0.651839	3.62345
chr17:37050227-37051313	Gabbr1	TSS	0.0184792	0.746034	3.6201
chr2:173000771-173000939	Rae1	5' UTR Exon	0.254899	0.999937	3.61569
chr5:77407430-77407925	Igfbp7	CDS Exon 1	0.0305753	0.948155	3.61155
chr8:111337364-111337717	Mlkl	TSS	0.0850881	0.999937	3.60392
chr3:108017513-108018470	Gstm1	TSS	0.0058169	0.391442	3.5992
chr16:94329035-94329690	Ripply3	CDS Exon 2	0.0511561	0.999937	3.5992
chr7:29231965-29232235	Kcnk6	TSS	0.111764	0.999937	3.59413
chr10:21160459-21160848	Myb	TSS	0.00372974	0.305601	3.58954
chr12:85687598-85688051	Batf	Intron 1	0.112323	0.999937	3.58785
chr4:150009282-150009550	H6pd	TSS	0.11236	0.999937	3.58743
chr7:44747715-44748546	Zfp473	TSS	0.0121013	0.590526	3.58562
chr3:8924161-8924335	Mrps28	TSS	0.350675	0.999937	3.58217
chr18:54986837-54988201	Zfp608	CDS Exon 2	0.00303102	0.267728	3.5798
chr17:23739539-23739866	Paqr4	CDS Exon 1	0.0869661	0.999937	3.5798
chrX:153007443-153007718	Usp51	CDS Exon 2	0.0869661	0.999937	3.5798
chr14:50061938-50062376	Gm37194	CDS Exon 1	0.0869661	0.999937	3.5798
chr16:59601092-59601318	Crybg3	TSS	0.0869661	0.999937	3.5798
chr18:60376266-60376871	Iigp1	5' UTR Exon	0.0869661	0.999937	3.5798
chr2:51147063-51149156	Rnd3	TSS	0.00020617	0.0432187	3.57451
chr9:92457514-92457742	Plscr4	CDS Exon 1	0.148716	0.999937	3.57286
chr7:29616891-29617194	.	Intergenic	0.148793	0.999937	3.5721
chr6:88193734-88195131	Gata2	TSS	0.004902	0.362079	3.57061
chr4:115063072-115063712	Tal1	TTS	0.0255571	0.876449	3.56525
chr8:106169524-106169757	Slc7a6	5' UTR Exon	0.114361	0.999937	3.56525
chr1:142589158-142589573	.	Intergenic	0.114361	0.999937	3.56525
chr13:55329083-55329818	Mxd3	TSS	0.00201645	0.206267	3.56082
chr15:101266946-101267270	Nr4a1	5' UTR Exon	0.00796299	0.473122	3.55925
chr7:52005449-52005956	Svip	TSS	0.0329381	0.968843	3.55599
chr8:84104568-84104879	Dcaf15	TSS	0.0329381	0.968843	3.55599
chr2:168473003-168473385	.	Intergenic	0.0425737	0.999937	3.54487
chr3:127790319-127791051	Tifa	TSS	0.0425737	0.999937	3.54487
chr7:92873683-92873945	Prcp	TSS	0.151593	0.999937	3.54487
chr10:41445383-41445734	.	Intergenic	0.151593	0.999937	3.54487
chr11:120231184-120231647	2900052L18Rik	TSS	0.151593	0.999937	3.54487
chr18:66457894-66458276	Pmaip1	TSS	0.151593	0.999937	3.54487
chr2:121008131-121008412	Ccndbp1	TSS	0.151593	0.999937	3.54487
chr15:97906556-97907106	Vdr	5' UTR Exon	0.151593	0.999937	3.54487
chr11:99041168-99041652	Igfbp4	TSS	0.151593	0.999937	3.54487
chrX:48341833-48341951	Bcorl1	TSS	0.151593	0.999937	3.54487
chr10:60831903-60832149	Unc5b	TSS	0.144829	0.999937	3.54245
chr2:18996455-18996907	Pip4k2a	Intron 1	0.0209747	0.799428	3.53861
chr5:34287892-34288745	Zfyve28	TSS	0.000236195	0.0465417	3.53746
chr5:125442370-125442728	Bri3bp	Intron 1	0.200994	0.999937	3.53316
chr15:67177595-67178114	St3gal1	TSS	0.0552176	0.999937	3.53129
chr1:89580150-89580709	Agap1	TSS	0.0552176	0.999937	3.53129
chr1:167001909-167002639	Fam78b	Intron 1	0.00843224	0.489091	3.53039
chr3:105052484-105052691	Cttnbp2nl	5' UTR Exon	0.25972	0.999937	3.52419
chrX:153006699-153006984	Usp51	5' UTR Exon	0.0918777	0.999937	3.51927
chr2:72285476-72286493	Map3k20	TSS	0.000319172	0.0562178	3.51431
chr15:98167472-98168209	Ccdc184	5' UTR Exon	0.0719153	0.999937	3.51431
chr19:10018227-10018483	Rab3il1	TSS	0.203176	0.999937	3.51431
chr7:92180586-92180919	Dlg2	TSS	0.203176	0.999937	3.51431
chr7:12949227-12949562	1810019N24Rik	TTS	0.203176	0.999937	3.51431
chr6:39781401-39781811	.	Intergenic	0.203176	0.999937	3.51431
chr18:4922269-4922376	Svil	5' UTR Exon	0.203176	0.999937	3.51431
chr10:59702164-59702426	Micu1	TSS	0.203176	0.999937	3.51431
chr10:128213013-128213405	.	Intergenic	0.203176	0.999937	3.51431
chr17:24488305-24488522	Caskin1	TSS	0.203176	0.999937	3.51431
chr17:32166643-32166936	Notch3	TSS	0.203176	0.999937	3.51431
chr7:139915702-139916117	Kndc1	Intron 9	0.203176	0.999937	3.51431
chr7:4866644-4866897	Isoc2b	TSS	0.203176	0.999937	3.51431
chr2:73529647-73529891	Wipf1	TSS	0.0680238	0.999937	3.51227
chr3:84040191-84040291	Tmem131l	TSS	0.270693	0.999937	3.51221
chr1:179668755-179669634	Sccpdh	CDS Exon 1	0.0137885	0.633648	3.5119
chr1:94052178-94052486	Pdcd1	TSS	0.00875017	0.49939	3.51175
chr6:38662829-38663489	Clec2l	TSS	0.00564596	0.385466	3.50627
chr16:30600166-30600858	Fam43a	CDS Exon 1	0.0175416	0.730296	3.50529
chr2:150570845-150571942	Cst7	Intron 1	0.00364687	0.30438	3.50297
chr3:94581685-94581829	Snx27	Intron 1	0.272409	0.999937	3.49839
chr3:37229902-37231972	Gm43822	TSS	0.00374027	0.305601	3.49249
chr8:75213020-75214257	Rasd2	TSS	0.00374027	0.305601	3.49249
chrX:56374458-56375069	Gm2155	TSS	0.0179201	0.737799	3.49249
chr5:149265079-149265605	Alox5ap	TSS	0.0941462	0.999937	3.49249
chr4:43631360-43631812	Npr2	TSS	0.0941462	0.999937	3.49249
chr1:36556206-36556552	Sema4c	TTS	0.0941462	0.999937	3.49249
chr1:149960751-149961367	Pla2g4a	TSS	0.0941462	0.999937	3.49249
chr18:84088643-84088778	Tshz1	TSS	0.157364	0.999937	3.4905
chr14:51984425-51984768	Arhgef40	TSS	0.0903573	0.999937	3.48648
chr5:122263989-122264533	Tctn1	TSS	0.0459175	0.999937	3.48375
chr11:17006814-17008806	Plek	TSS	0.000289695	0.052904	3.4819
chr2:119618554-119619590	Nusap1	TSS	0.00130591	0.157381	3.47905
chr11:74571653-74572769	Rap1gap2	5' UTR Exon	0.0230171	0.829528	3.47905
chr2:180225416-180226128	Lama5	TSS	0.0117395	0.582417	3.47611
chr9:88858497-88858950	9330159M07Rik	TSS	0.0370702	0.999937	3.46813
chr2:92370693-92371242	Large2	TSS	0.0296326	0.940376	3.46338
chr15:78305078-78305694	Csf2rb2	TSS	0.124062	0.999937	3.46338
chr17:24162815-24163094	Amdhd2	TTS	0.124062	0.999937	3.46338
chr5:115845551-115845819	Cit	TSS	0.124062	0.999937	3.46338
chrX:52164455-52165255	Gpc4	TSS	0.124062	0.999937	3.46338
chr19:5098178-5098554	Cnih2	TSS	0.124062	0.999937	3.46338
chr1:51915726-51915949	Myo1b	TSS	0.276817	0.999937	3.46338
chr8:126423142-126423289	Coa6	Intron 1	0.276817	0.999937	3.46338
chr13:65242028-65242265	Gm36445	TSS	0.276817	0.999937	3.46338
chr11:24081294-24081568	Bcl11a	5' UTR Exon	0.276817	0.999937	3.46338
chr6:125426596-125426819	.	Intergenic	0.276817	0.999937	3.46338
chr18:36453878-36454045	Pfdn1	Intron 1	0.276817	0.999937	3.46338
chr6:83711823-83712193	Vax2os	TSS	0.276817	0.999937	3.46338
chr3:18243476-18243804	Cyp7b1	TSS	0.276817	0.999937	3.46338
chr1:85703351-85703665	Sp100	TSS	0.276817	0.999937	3.46338
chr6:91679242-91679450	Gm45217	TSS	0.276817	0.999937	3.46338
chr1:33669214-33669381	1700001G17Rik	TSS	0.276817	0.999937	3.46338
chr11:103092462-103092726	Plcd3	Intron 2	0.276817	0.999937	3.46338
chr12:98258591-98258728	Gm47439	TSS	0.276817	0.999937	3.46338
chr7:19303917-19304312	Fosb	3' UTR Exon	0.276817	0.999937	3.46338
chr15:25622378-25622543	Myo10	TSS	0.276817	0.999937	3.46338
chr5:100518065-100518336	Cops4	TSS	0.276817	0.999937	3.46338
chr6:113605532-113605681	Brk1	Intron 1	0.276817	0.999937	3.46338
chr15:81199475-81199768	.	Intergenic	0.276817	0.999937	3.46338
chr18:54990472-54990838	Zfp608	TSS	0.276817	0.999937	3.46338
chr11:98588209-98588616	Ormdl3	TSS	0.276817	0.999937	3.46338
chr14:16250026-16250193	Oxsm	TSS	0.276817	0.999937	3.46338
chr10:39134401-39134550	Fam229b	TSS	0.276817	0.999937	3.46338
chr3:37312004-37312155	Gm43439	TSS	0.276817	0.999937	3.46338
chr17:43568595-43568939	Pla2g7	TSS	0.276817	0.999937	3.46338
chr11:98962738-98963239	Rara	Intron 3	0.276817	0.999937	3.46338
chr3:40949055-40949224	Larp1b	TSS	0.276817	0.999937	3.46338
chr10:61382895-61383284	Pald1	TSS	0.0758993	0.999937	3.46153
chr2:28205942-28206340	Olfm1	CDS Exon 1	0.0375006	0.999937	3.45957
chr2:127271002-127271228	Gm10766	TSS	0.0956579	0.999937	3.45418
chr6:31399653-31400043	Mkln1os	TSS	0.0767136	0.999937	3.45111
chr19:11818107-11818572	Stx3	Intron 1	0.0184961	0.746034	3.45096
chr16:55822670-55822755	Nfkbiz	TSS	0.376663	0.999937	3.44694
chr18:30268528-30268802	Gm49980	Intron 1	0.162243	0.999937	3.44626
chr9:92458024-92458338	Plscr4	5' UTR Exon	0.0382525	0.999937	3.44486
chr19:56721439-56723459	Adrb1	TSS	3.06398e-06	0.00165828	3.43792
chr2:151973528-151974155	Fam110a	TSS	0.0777577	0.999937	3.43792
chr19:7417905-7418489	2700081O15Rik	TSS	0.0486193	0.999937	3.43768
chr6:87913748-87913827	Hmces	TSS	0.378146	0.999937	3.43533
chr4:154139561-154140540	Trp73	TSS	0.000791294	0.110068	3.43528
chr9:62536444-62537207	Coro2b	TSS	0.0161588	0.700143	3.42264
chr2:145675064-145675754	Rin2	TSS	0.0161588	0.700143	3.42264
chr6:39557265-39557966	Dennd2a	TSS	0.0161588	0.700143	3.42264
chr17:30626567-30627236	Dnah8	TSS	0.0495374	0.999937	3.42264
chr6:145747051-145747391	Gm15704	TSS	0.0495374	0.999937	3.42264
chr9:41073338-41073877	Ubash3b	5' UTR Exon	0.164918	0.999937	3.42264
chr5:73491661-73491759	Dcun1d4	TSS	0.164918	0.999937	3.42264
chr5:45670414-45670695	1600023N17Rik	TSS	0.164918	0.999937	3.42264
chr2:30470137-30470561	.	Intergenic	0.164918	0.999937	3.42264
chr19:47464686-47464916	Sh3pxd2a	TSS	0.164918	0.999937	3.42264
chr3:88831587-88832540	1500004A13Rik	TSS	0.0101329	0.533023	3.42226
chr11:116138117-116138239	Mrpl38	TTS	0.380146	0.999937	3.41978
chr1:64956996-64957368	Plekhm3	TSS	0.126101	0.999937	3.4193
chr2:84798434-84798788	Ube2l6	TSS	0.0628704	0.999937	3.41659
chr5:32137289-32138745	Fosl2	TTS	0.0105987	0.54678	3.41545
chr2:34912979-34913417	Phf19	5' UTR Exon	0.0319173	0.964654	3.41245
chr15:66578400-66578515	Phf20l1	5' UTR Exon	0.381569	0.999937	3.40878
chr8:71367766-71368160	Use1	TSS	0.101971	0.999937	3.40517
chr12:84114307-84114750	Dnal1	TSS	0.101971	0.999937	3.40517
chr16:30063960-30064399	Hes1	TSS	0.101971	0.999937	3.40517
chr7:28796059-28796721	Rinl	TSS	0.101971	0.999937	3.40517
chr17:44733678-44734522	Runx2	Intron 1	0.00306396	0.269041	3.40138
chr1:61638557-61639364	Pard3b	TSS	0.000322519	0.0564731	3.39747
chr11:32347432-32348267	Sh3pxd2b	TSS	0.008911	0.504712	3.39547
chr4:88438592-88439003	Hacd4	TSS	0.0643975	0.999937	3.39547
chr1:59914046-59914492	Fam117b	Intron 1	0.0643975	0.999937	3.39547
chr4:32795336-32796013	.	Intergenic	0.0643975	0.999937	3.39547
chr10:75780618-75781473	Gstt3	TSS	0.00588087	0.392502	3.39208
chr10:84533377-84533611	Ckap4	CDS Exon 1	0.131455	0.999937	3.39147
chr14:30624312-30625142	Prkcd	5' UTR Exon	0.0266686	0.900051	3.38502
chr17:15374695-15375205	Dll1	TSS	0.0334944	0.976447	3.37944
chr2:79256431-79259054	Itga4	TTS	5.36584e-06	0.0027072	3.37819
chr10:72655383-72655654	Zwint	TSS	0.168123	0.999937	3.36331
chr19:10304492-10305136	Dagla	TSS	0.00631196	0.408452	3.36152
chr5:146844889-146845653	Rasl11a	TSS	0.022311	0.827755	3.36152
chr7:143502005-143502228	Phlda2	TTS	0.387769	0.999937	3.36152
chr7:45396345-45396487	Snrnp70	TSS	0.387769	0.999937	3.36152
chr11:97954370-97954603	Plxdc1	Intron 6	0.387769	0.999937	3.36152
chr13:83518170-83518398	Mef2c	5' UTR Exon	0.387769	0.999937	3.36152
chr15:9596705-9596928	Spef2	Intron 29	0.387769	0.999937	3.36152
chr9:58015577-58015800	Cyp11a1	5' UTR Exon	0.387769	0.999937	3.36152
chr6:72553143-72553258	Capg	5' UTR Exon	0.387769	0.999937	3.36152
chr8:90886643-90886802	Chd9	5' UTR Exon	0.387769	0.999937	3.36152
chr14:103349547-103349667	.	Intergenic	0.387769	0.999937	3.36152
chr13:62760838-62760911	Platr25	TSS	0.387769	0.999937	3.36152
chr16:75906368-75906612	Samsn1	Intron 3	0.387769	0.999937	3.36152
chr6:86732385-86732482	Gmcl1	Intron 1	0.387769	0.999937	3.36152
chr9:75441013-75441127	Leo1	TSS	0.387769	0.999937	3.36152
chr8:76898863-76898962	Nr3c2	TSS	0.387769	0.999937	3.36152
chr7:28597563-28597695	Pak4	5' UTR Exon	0.387769	0.999937	3.36152
chr1:16106544-16106710	Rdh10	Intron 1	0.387769	0.999937	3.36152
chr6:81923394-81923508	Gcfc2	TSS	0.387769	0.999937	3.36152
chr3:96278550-96278718	Gm42743	TTS	0.387769	0.999937	3.36152
chr4:130917573-130917811	Laptm5	Intron 1	0.387769	0.999937	3.36152
chr13:77135797-77135925	Slf1	TSS	0.387769	0.999937	3.36152
chr11:119355861-119356005	Sgsh	TSS	0.387769	0.999937	3.36152
chr9:44406603-44406713	Rps25	TSS	0.387769	0.999937	3.36152
chr6:127561764-127561835	Cracr2a	5' UTR Exon	0.387769	0.999937	3.36152
chr6:54327675-54327919	9130019P16Rik	TSS	0.387769	0.999937	3.36152
chr17:57059981-57060045	Slc25a23	TSS	0.387769	0.999937	3.36152
chr13:21834638-21834861	Hist1h2br	3' UTR Exon	0.387769	0.999937	3.36152
chr5:139382608-139382831	Gpr146	5' UTR Exon	0.387769	0.999937	3.36152
chr12:19704503-19704726	Gm48636	TTS	0.387769	0.999937	3.36152
chr1:37496188-37496312	Mgat4a	TSS	0.387769	0.999937	3.36152
chr17:69382371-69382436	Zbtb14	TSS	0.387769	0.999937	3.36152
chr9:14905226-14905534	.	Intergenic	0.387769	0.999937	3.36152
chr16:78377160-78377348	Btg3	TSS	0.387769	0.999937	3.36152
chr8:35375238-35375401	Ppp1r3b	TSS	0.387769	0.999937	3.36152
chr16:87698657-87698832	Bach1	TSS	0.387769	0.999937	3.36152
chr11:103177010-103177269	Fmnl1	Intron 1	0.387769	0.999937	3.36152
chr3:27711392-27711456	Fndc3b	TSS	0.387769	0.999937	3.36152
chr7:31110889-31111156	Hpn	TSS	0.387769	0.999937	3.36152
chr6:134037385-134037635	Etv6	5' UTR Exon	0.387769	0.999937	3.36152
chr11:97659619-97659794	Gm11613	Intron 1	0.387769	0.999937	3.36152
chr17:34972524-34972656	Hspa1a	TSS	0.387769	0.999937	3.36152
chr9:108093783-108093922	Apeh	TSS	0.387769	0.999937	3.36152
chr2:3716575-3716815	Fam107b	5' UTR Exon	0.387769	0.999937	3.36152
chr5:31192332-31192468	Snx17	TSS	0.387769	0.999937	3.36152
chr12:75733424-75733647	Sgpp1	Intron 1	0.387769	0.999937	3.36152
chr2:73356626-73356849	Gm13703	TSS	0.387769	0.999937	3.36152
chr8:85084457-85084721	Man2b1	CDS Exon 1	0.387769	0.999937	3.36152
chr19:36904372-36904595	.	Intergenic	0.387769	0.999937	3.36152
chr11:85989939-85990193	.	Intergenic	0.387769	0.999937	3.36152
chrX:20291990-20292066	Slc9a7	TSS	0.387769	0.999937	3.36152
chr5:4757262-4758055	Fzd1	TSS	0.0145739	0.65517	3.36152
chr5:137031844-137032314	Vgf	TTS	0.0534569	0.999937	3.36152
chr11:46166002-46166660	Nipal4	TSS	0.0534569	0.999937	3.36152
chr8:70617816-70618622	Lrrc25	TTS	0.0841082	0.999937	3.36152
chr2:70509064-70509591	Erich2	TSS	0.0841082	0.999937	3.36152
chrX:75750197-75750515	4933407K13Rik	Intron 4	0.0841082	0.999937	3.36152
chr14:46761012-46761159	Cdkn3	Intron 1	0.134676	0.999937	3.36152
chr13:107891874-107892202	.	Intergenic	0.134676	0.999937	3.36152
chr5:36726344-36726867	.	Intergenic	0.134676	0.999937	3.36152
chr2:181220087-181220584	Fndc11	TSS	0.134676	0.999937	3.36152
chr12:31391825-31392349	Slc26a3	5' UTR Exon	0.134676	0.999937	3.36152
chr4:150087894-150088249	Gpr157	CDS Exon 1	0.134676	0.999937	3.36152
chr5:149051997-149052154	Hmgb1	TSS	0.134676	0.999937	3.36152
chrX:136033218-136033569	Arxes1	TSS	0.134676	0.999937	3.36152
chr4:126254924-126255182	Map7d1	Intron 1	0.221929	0.999937	3.36152
chr11:29525842-29526084	Mtif2	TSS	0.221929	0.999937	3.36152
chr10:39133536-39133796	Tube1	TSS	0.221929	0.999937	3.36152
chr4:55350880-55351077	Rad23b	TTS	0.221929	0.999937	3.36152
chr19:8953041-8953319	Tut1	TSS	0.221929	0.999937	3.36152
chr10:83722526-83722712	1500009L16Rik	TSS	0.221929	0.999937	3.36152
chr9:66069375-66069683	Snx22	TSS	0.221929	0.999937	3.36152
chr5:37029109-37029459	Jakmip1	TSS	0.221929	0.999937	3.36152
chr2:18671842-18671977	Commd3	TSS	0.221929	0.999937	3.36152
chr19:12462348-12462847	Mpeg1	CDS Exon 2	0.221929	0.999937	3.36152
chr4:43499823-43500002	Arhgef39	TSS	0.221929	0.999937	3.36152
chr2:114655131-114655372	Dph6	TSS	0.221929	0.999937	3.36152
chr6:113308158-113308411	Brpf1	5' UTR Exon	0.221929	0.999937	3.36152
chr13:48625002-48625172	Ptpdc1	5' UTR Exon	0.221929	0.999937	3.36152
chr5:74704327-74704673	Gm15984	Intron 1	0.221929	0.999937	3.36152
chr1:30874160-30874305	Phf3	TSS	0.221929	0.999937	3.36152
chr17:34135499-34135642	H2-DMa	TSS	0.221929	0.999937	3.36152
chr8:22701338-22701697	Ikbkb	Intron 2	0.221929	0.999937	3.36152
chr14:70520607-70520771	Bmp1	TSS	0.221929	0.999937	3.36152
chr7:16845878-16846089	Prkd2	TSS	0.283699	0.999937	3.34989
chr4:118180128-118180319	Kdm4a	TSS	0.107369	0.999937	3.34905
chr2:152736204-152737193	Id1	TSS	0.0122349	0.591228	3.34354
chr5:130255512-130255586	Tyw1	TSS	0.2926	0.999937	3.34348
chr14:70519698-70519881	Bmp1	CDS Exon 1	0.166938	0.999937	3.34207
chr19:45017324-45018204	Lzts2	TSS	0.0186865	0.74965	3.34114
chr6:17463753-17464538	Met	TSS	0.0444644	0.999937	3.33374
chr7:12904166-12904451	Zscan22	5' UTR Exon	0.175764	0.999937	3.33107
chr4:101292741-101293009	Gm12796	TTS	0.0555306	0.999937	3.33105
chr18:46526143-46526267	Fem1c	TSS	0.294547	0.999937	3.32924
chr18:37998724-37999168	Arap3	TSS	0.0361274	0.999937	3.32777
chr5:3341030-3341961	Cdk6	TSS	8.7984e-06	0.00379568	3.32756
chr11:114933427-114934357	Cd300lb	TSS	0.0695783	0.999937	3.32756
chr2:172393574-172394255	Cass4	TSS	0.0695783	0.999937	3.32756
chr12:112588204-112588714	Inf2	TSS	0.0695783	0.999937	3.32756
chr11:116623019-116623635	Rhbdf2	5' UTR Exon	0.023699	0.844847	3.32558
chr12:80260102-80260697	Actn1	TSS	0.0156667	0.686822	3.32332
chr16:20621925-20622483	Camk2n2	TSS	0.00814432	0.479591	3.321
chr5:103425611-103426123	Ptpn13	5' UTR Exon	0.00570586	0.385894	3.31786
chr1:52952511-52953409	1700019D03Rik	TSS	0.00570586	0.385894	3.31786
chr4:109475694-109476004	Rnf11	Intron 2	0.110501	0.999937	3.31786
chr17:57246819-57247185	Gpr108	CDS Exon 2	0.110501	0.999937	3.31786
chr2:57123277-57123429	Nr4a2	5' UTR Exon	0.110501	0.999937	3.31786
chr3:32396262-32396568	.	Intergenic	0.110501	0.999937	3.31786
chr12:113152932-113153320	Crip1	TTS	0.110501	0.999937	3.31786
chr16:8672484-8672608	Carhsp1	TSS	0.296386	0.999937	3.31591
chr13:113097997-113101536	Gzma	TSS	1.38989e-05	0.00517159	3.3145
chr5:72648120-72648700	Nipal1	Intron 1	0.0370496	0.999937	3.31059
chr2:177464520-177464647	Zfp970	TSS	0.29728	0.999937	3.30946
chr11:72042460-72043157	Pimreg	TSS	0.0131472	0.612446	3.30759
chr5:108367255-108367881	Gm10419	TSS	0.0577015	0.999937	3.3004
chr6:99520414-99520848	Foxp1	CDS Exon 2	0.0577015	0.999937	3.3004
chr9:89210407-89210772	Mthfs	TSS	0.179575	0.999937	3.3004
chr13:72639483-72639938	.	Intergenic	0.179575	0.999937	3.3004
chrX:135008333-135008797	Zmat1	Intron 1	0.179575	0.999937	3.3004
chr15:81104983-81105267	Mrtfa	TSS	0.179575	0.999937	3.3004
chr4:126058567-126058852	Oscp1	TSS	0.179575	0.999937	3.3004
chr11:72301191-72301409	Xaf1	TSS	0.179575	0.999937	3.3004
chr19:23758285-23758481	Apba1	TSS	0.179575	0.999937	3.3004
chr3:27938240-27939356	Pld1	TSS	8.41232e-05	0.0212211	3.29756
chr5:107986187-107986343	Dipk1a	Intron 1	0.39186	0.999937	3.29723
chr17:71309973-71311499	Emilin2	TSS	1.07446e-05	0.00426444	3.29361
chr7:66387451-66387817	Lrrk1	5' UTR Exon	0.0470829	0.999937	3.29165
chr7:133123555-133124247	Ctbp2	TSS	0.0309191	0.955731	3.291
chr7:64127497-64127753	.	Intergenic	0.0219088	0.820327	3.28878
chr16:17232939-17233142	Hic2	TSS	0.30045	0.999937	3.28679
chr5:135488624-135489216	Hip1	TSS	0.091013	0.999937	3.28512
chr1:131644037-131644355	Ctse	5' UTR Exon	0.091013	0.999937	3.28512
chr4:117132581-117133241	Plk3	CDS Exon 5	0.0111784	0.568634	3.28146
chr2:121289032-121289574	Map1a	TSS	0.00928156	0.514256	3.2811
chr5:124184548-124185924	Pitpnm2	TSS	0.00162313	0.180282	3.27421
chr13:40731080-40731231	Tfap2a	TSS	0.233875	0.999937	3.27183
chr6:88197932-88199061	Gata2	TSS	0.0141288	0.643672	3.27164
chr8:46618218-46618856	Casp3	5' UTR Exon	0.0141288	0.643672	3.27164
chr9:118488031-118489347	Gm33460	TSS	0.00780722	0.467102	3.26984
chr12:4840807-4841301	Fkbp1b	Intron 1	0.0720807	0.999937	3.26327
chr10:81230232-81231045	Atcay	TSS	0.0399281	0.999937	3.25965
chr2:32875738-32876124	Gm13523	TSS	0.0751993	0.999937	3.25965
chr11:118354664-118354830	Timp2	5' UTR Exon	0.146292	0.999937	3.25965
chr4:70535507-70535709	Megf9	TSS	0.146292	0.999937	3.25965
chr7:141010380-141010818	Ifitm3	TSS	0.146292	0.999937	3.25965
chrX:50840889-50841079	Stk26	TSS	0.304299	0.999937	3.25965
chr5:122132265-122132431	Ccdc63	TSS	0.304299	0.999937	3.25965
chr17:34588869-34589152	Gpsm3	TSS	0.304299	0.999937	3.25965
chr5:108268402-108268538	Dr1	TSS	0.304299	0.999937	3.25965
chr5:65955522-65955797	Chrna9	5' UTR Exon	0.304299	0.999937	3.25965
chr11:69415727-69415988	.	Intergenic	0.304299	0.999937	3.25965
chr3:36570620-36570962	Ccna2	TTS	0.304299	0.999937	3.25965
chr6:99666840-99667086	Gm20696	TSS	0.304299	0.999937	3.25965
chr12:17347802-17348009	Nol10	TSS	0.304299	0.999937	3.25965
chr3:146520551-146520667	Rpf1	Intron 1	0.304299	0.999937	3.25965
chr19:46707742-46708021	As3mt	TSS	0.304299	0.999937	3.25965
chr6:120356750-120356932	Ccdc77	5' UTR Exon	0.304299	0.999937	3.25965
chr9:21411699-21411806	Qtrt1	TSS	0.304299	0.999937	3.25965
chr14:58071861-58071979	Fgf9	TSS	0.304299	0.999937	3.25965
chr8:105700260-105700385	Pard6a	TSS	0.304299	0.999937	3.25965
chr4:88796463-88796625	Gm13279	TSS	0.304299	0.999937	3.25965
chr5:100571837-100572082	Plac8	5' UTR Exon	0.304299	0.999937	3.25965
chr15:74968033-74968316	.	Intergenic	0.304299	0.999937	3.25965
chr1:135688383-135688614	Nav1	TSS	0.304299	0.999937	3.25965
chr10:118599858-118600119	.	Intergenic	0.304299	0.999937	3.25965
chr1:130878143-130878484	Fcmr	TSS	0.304299	0.999937	3.25965
chr17:48586043-48586357	.	Intergenic	0.304299	0.999937	3.25965
chr7:43312384-43312520	Zfp715	TSS	0.304299	0.999937	3.25965
chr15:91673246-91673556	Lrrk2	TSS	0.304299	0.999937	3.25965
chr5:31219673-31219830	Ppm1g	TTS	0.304299	0.999937	3.25965
chr11:103028940-103029164	Dcakd	TSS	0.304299	0.999937	3.25965
chr2:24048464-24048818	Hnmt	TSS	0.304299	0.999937	3.25965
chr4:141618852-141619106	Tmem82	TSS	0.304299	0.999937	3.25965
chr3:96600871-96601037	Lix1l	TSS	0.304299	0.999937	3.25965
chr11:29548605-29548833	Rps27a	TSS	0.304299	0.999937	3.25965
chr5:105728808-105729047	Lrrc8d	CDS Exon 2	0.304299	0.999937	3.25965
chr8:54076979-54077837	Vegfc	TSS	0.00996745	0.531722	3.24893
chr6:72549108-72550107	Capg	TSS	0.0181096	0.741498	3.24692
chr8:83165448-83166365	Tbc1d9	TSS	0.0181096	0.741498	3.24692
chr7:3630472-3630671	Tfpt	TSS	0.395593	0.999937	3.24131
chrX:140599359-140599869	Tsc22d3	5' UTR Exon	0.0622989	0.999937	3.23928
chr11:78165770-78166087	Traf4	TSS	0.0622989	0.999937	3.23928
chr10:70096316-70096664	Ccdc6	TSS	0.0622989	0.999937	3.23928
chr1:190978470-190979287	Vash2	TSS	0.0622989	0.999937	3.23928
chr6:115674387-115675230	D830050J10Rik	TSS	0.0622989	0.999937	3.23928
chr2:181598410-181598617	Samd10	TSS	0.238695	0.999937	3.23714
chr5:113137709-113139085	2900026A02Rik	TSS	0.0022059	0.217427	3.23702
chr9:65586792-65588403	Pif1	TSS	0.000286915	0.0527198	3.23285
chrX:74244417-74245016	Flna	Intron 1	0.119804	0.999937	3.23055
chr18:36196637-36197286	Nrg2	TSS	0.119804	0.999937	3.23055
chr6:87812249-87812537	Rab43	TSS	0.119804	0.999937	3.23055
chr13:19357884-19358512	Stard3nl	TTS	0.119804	0.999937	3.23055
chr1:160195706-160195934	Mrps14	Intron 1	0.183949	0.999937	3.22969
chr5:30072643-30073053	Tyms	5' UTR Exon	0.0968184	0.999937	3.2255
chr6:99027163-99027931	Foxp1	TSS	0.0517292	0.999937	3.22261
chr5:109996001-109996155	Zfp932	TSS	0.397159	0.999937	3.21858
chr10:81135605-81135682	Zbtb7a	TSS	0.310498	0.999937	3.21683
chr13:54469089-54469317	Thoc3	TSS	0.14891	0.999937	3.21505
chr4:129238930-129239384	C77080	TSS	0.0985224	0.999937	3.20872
chr4:97777055-97777483	Nfia	TSS	0.0985224	0.999937	3.20872
chr13:113209937-113210556	Esm1	CDS Exon 1	0.0985224	0.999937	3.20872
chr2:28839453-28839655	Ddx31	TSS	0.242731	0.999937	3.20872
chr9:95559780-95560017	Paqr9	CDS Exon 1	0.242731	0.999937	3.20872
chrX:166170188-166170400	Gemin8	TSS	0.242731	0.999937	3.20872
chr3:40847549-40847671	Mfsd8	TSS	0.242731	0.999937	3.20872
chr11:21238215-21238459	Vps54	TSS	0.242731	0.999937	3.20872
chr5:124444636-124444889	Kmt5a	TSS	0.242731	0.999937	3.20872
chr17:17121821-17122062	Zfp97	Intron 1	0.242731	0.999937	3.20872
chr9:118453572-118453846	.	Intergenic	0.242731	0.999937	3.20872
chr11:23666716-23666905	Pex13	TSS	0.242731	0.999937	3.20872
chr17:72922796-72923129	Lbh	Intron 2	0.242731	0.999937	3.20872
chr15:102671838-102672105	Atp5g2	TSS	0.242731	0.999937	3.20872
chr10:78184387-78184651	Pwp2	Intron 1	0.242731	0.999937	3.20872
chr7:143784431-143784760	Mrgpre	TSS	0.242731	0.999937	3.20872
chr2:173659004-173659221	Rab22a	TSS	0.242731	0.999937	3.20872
chr16:17531449-17531704	Thap7	TSS	0.242731	0.999937	3.20872
chr18:80713396-80714222	Nfatc1	TSS	0.00168761	0.185861	3.20345
chr4:115056363-115057431	Tal1	TSS	0.00756978	0.459391	3.20145
chr3:129969543-129970172	Mcub	TSS	0.016321	0.705121	3.19973
chr13:52582662-52583204	Syk	TSS	0.0358683	0.997844	3.19697
chr4:11192091-11192592	Ccne2	TSS	0.0358683	0.997844	3.19697
chr8:12873158-12874199	Mcf2l	TSS	0.00637205	0.411447	3.19483
chr11:86201191-86201329	Brip1os	TSS	0.154355	0.999937	3.19402
chr18:46573722-46574608	Ticam2	TSS	0.0136923	0.631536	3.19174
chr11:69196913-69197985	Alox8	TSS	0.00253392	0.240557	3.19174
chr17:57105952-57106463	Gm11110	TSS	0.0812991	0.999937	3.19174
chr7:25248875-25249236	Erf	Intron 1	0.0812991	0.999937	3.19174
chr2:49619752-49620126	Kif5c	CDS Exon 1	0.0546725	0.999937	3.18212
chr8:84978682-84978877	Junb	TSS	0.155989	0.999937	3.18118
chr11:5861558-5862292	Aebp1	TSS	0.0672789	0.999937	3.17816
chr1:165780389-165780938	Gm16565	TSS	0.195709	0.999937	3.17816
chr6:145866336-145866753	Bhlhe41	TSS	0.195709	0.999937	3.17816
chr2:25225252-25225565	Tubb4b	TSS	0.195709	0.999937	3.17816
chr5:81020238-81020619	Adgrl3	TSS	0.195709	0.999937	3.17816
chr7:52006085-52006526	Svip	TSS	0.195709	0.999937	3.17816
chrX:103067294-103067718	Pabpc1l2a-ps	TSS	0.195709	0.999937	3.17816
chr2:175869733-175869964	Gm6710	5' UTR Exon	0.195709	0.999937	3.17816
chr3:89267061-89267302	Dpm3	TTS	0.195709	0.999937	3.17816
chr19:5924313-5924933	Cdc42ep2	TSS	0.00556811	0.382785	3.17488
chr14:76556070-76557131	Serp2	TSS	0.00321772	0.279248	3.17346
chr6:28397094-28398106	Zfp800	TSS	0.00812497	0.479591	3.17234
chr8:13785041-13785179	Upf3a	TSS	0.310579	0.999937	3.17175
chr12:80109760-80110830	Zfp36l1	TTS	0.020941	0.799428	3.17052
chr10:127188409-127189129	Arhgef25	TSS	0.020941	0.799428	3.17052
chr7:43782606-43783055	Klk10	CDS Exon 3	0.0558122	0.999937	3.16705
chr17:35515564-35516503	Cchcr1	TSS	0.0144308	0.651839	3.16691
chr2:157078514-157079653	Soga1	TSS	0.000782621	0.109372	3.16378
chr15:78900932-78901283	Sh3bp1	CDS Exon 2	0.127527	0.999937	3.16342
chr14:20836190-20837252	Plau	TSS	0.00193725	0.200927	3.1613
chr14:67716762-67717051	Cdca2	TSS	0.128101	0.999937	3.15861
chr18:82693792-82694283	Zfp236	TSS	0.046397	0.999937	3.15779
chr10:41438152-41438531	.	Intergenic	0.046397	0.999937	3.15779
chr11:24078021-24078556	Bcl11a	TSS	0.159013	0.999937	3.15779
chr6:128300286-128300820	Tead4	TSS	0.159013	0.999937	3.15779
chr9:89909899-89910410	Rasgrf1	TSS	0.159013	0.999937	3.15779
chr2:78972591-78973151	Gm37004	TSS	0.159013	0.999937	3.15779
chr9:32032014-32032863	.	Intergenic	0.0123488	0.594084	3.15243
chr4:97777541-97778284	Nfia	TSS	0.00023922	0.0465417	3.15086
chr7:110123210-110123715	Wee1	Intron 1	0.0386406	0.999937	3.14995
chr11:50359059-50359871	Cby3	TTS	0.0103737	0.540795	3.1476
chr12:33146726-33147049	Atxn7l1	TSS	0.08344	0.999937	3.14629
chr15:75748257-75748449	Mafa	TSS	0.312531	0.999937	3.14572
chr15:100731930-100732754	I730030J21Rik	TSS	0.0322326	0.966366	3.14324
chr4:141272975-141273379	.	Intergenic	0.129953	0.999937	3.14324
chr14:75829118-75829591	.	Intergenic	0.129953	0.999937	3.14324
chrX:134276368-134276824	Trmt2b	TSS	0.129953	0.999937	3.14324
chr16:38483053-38483524	Cd80	Intron 3	0.129953	0.999937	3.14324
chr15:100669641-100669994	Bin2	TSS	0.129953	0.999937	3.14324
chr1:80340771-80341046	Cul3	TSS	0.129953	0.999937	3.14324
chr9:118477675-118478164	Eomes	TSS	0.129953	0.999937	3.14324
chr11:70459388-70460012	Cxcl16	TSS	0.0269257	0.904626	3.13742
chr15:103339615-103340276	Zfp385a	TSS	0.0269257	0.904626	3.13742
chr5:66150632-66151995	Rbm47	TSS	0.0014824	0.171699	3.13479
chr4:114909649-114909961	Foxd2	TSS	0.106691	0.999937	3.13232
chr2:120629128-120629501	Stard9	TSS	0.106691	0.999937	3.13232
chr6:146500811-146501202	Itpr2	Intron 1	0.106691	0.999937	3.13232
chr12:92890632-92891249	.	Intergenic	0.106691	0.999937	3.13232
chr2:101886664-101886783	Commd9	Intron 1	0.419976	0.999937	3.13169
chr17:70848111-70850644	Tgif1	TSS	2.44937e-07	0.000227845	3.13046
chr17:31855826-31855889	Sik1	TSS	0.421076	0.999937	3.12426
chr8:27085400-27086093	Adgra2	TSS	0.0158086	0.689993	3.12383
chr13:98986140-98986599	.	Intergenic	0.0879194	0.999937	3.12383
chr8:79209856-79210344	1700011L22Rik	TTS	0.0879194	0.999937	3.12383
chr2:39226460-39226756	Ppp6c	TSS	0.0879194	0.999937	3.12383
chr1:128592844-128593480	Cxcr4	TSS	0.0879194	0.999937	3.12383
chr14:65833194-65834110	Esco2	TSS	0.00187875	0.195563	3.11704
chr19:10740886-10741696	A430093F15Rik	TSS	0.0726741	0.999937	3.11704
chr3:36571156-36571529	Ccna2	TSS	0.0726741	0.999937	3.11704
chr19:12596347-12596533	A330040F15Rik	TSS	0.256523	0.999937	3.11558
chr2:23040208-23040282	Abi1	TSS	0.422438	0.999937	3.11511
chr11:95310963-95311086	Kat7	TSS	0.422453	0.999937	3.11501
chr16:48994485-48994794	Dzip3	TSS	0.0602289	0.999937	3.11149
chrX:105764324-105765016	Fgf16	TSS	0.0602289	0.999937	3.11149
chr10:4431782-4431947	Armt1	TSS	0.326749	0.999937	3.10939
chr17:29093655-29094127	Cdkn1a	TSS	0.0500263	0.999937	3.10686
chr6:88199247-88200172	Gata2	TSS	0.0500263	0.999937	3.10686
chr10:37137076-37139367	5930403N24Rik	TSS	7.53751e-05	0.0196815	3.10582
chr3:7612820-7613676	Il7	TSS	0.00470233	0.351694	3.10482
chr14:14294203-14294426	Gm48857	CDS Exon 1	0.424139	0.999937	3.10374
chr16:90385807-90387009	Hunk	TSS	0.00396451	0.315746	3.10294
chr14:121036463-121037059	Farp1	5' UTR Exon	0.0416324	0.999937	3.10294
chr9:92457742-92458024	Plscr4	CDS Exon 1	0.00567071	0.385894	3.10103
chr6:47595779-47595908	Ezh2	TSS	0.424602	0.999937	3.10066
chr1:40085538-40086167	Gm16894	TSS	0.0347057	0.98644	3.09958
chr3:9403365-9404232	C030034L19Rik	Intron 1	0.0347057	0.98644	3.09958
chr1:60042700-60043554	Ica1l	TSS	0.000215867	0.044623	3.09857
chr4:3678551-3679188	Lyn	5' UTR Exon	0.00238279	0.230287	3.09808
chr2:150217665-150217882	Zfp937	TSS	0.207448	0.999937	3.09611
chr11:17257268-17257452	C1d	TSS	0.425403	0.999937	3.09534
chr19:46356652-46357549	Mfsd13a	TSS	0.0202743	0.787689	3.09188
chr12:45073649-45074788	Stxbp6	TSS	0.0202743	0.787689	3.09188
chr9:37255010-37255753	Slc37a2	TSS	0.0169878	0.720336	3.08988
chr2:75705176-75705340	Nfe2l2	TSS	0.20853	0.999937	3.08881
chr3:88831086-88831325	1500004A13Rik	CDS Exon 1	0.208552	0.999937	3.08866
chr11:76550072-76550622	Abr	5' UTR Exon	0.0119609	0.589472	3.08648
chr16:4420672-4420925	Adcy9	TSS	0.261061	0.999937	3.08619
chr4:136172396-136172666	E2f2	TSS	0.00208673	0.209346	3.08597
chr18:33464250-33464508	Nrep	TSS	0.16877	0.999937	3.08552
chr4:140814173-140814888	Gm13032	CDS Exon 2	0.0100492	0.533023	3.08503
chr3:88552256-88552492	Lamtor2	TTS	0.209171	0.999937	3.0845
chr5:139371761-139372485	3110082I17Rik	Intron 2	0.00504235	0.365197	3.08037
chrX:42150325-42150746	Stag2	TSS	0.0630003	0.999937	3.07873
chr7:97788930-97789295	Pak1	CDS Exon 1	0.138062	0.999937	3.07857
chr12:80258805-80259715	Gm47766	TSS	0.00255302	0.240557	3.077
chr2:119757649-119757894	Ltk	5' UTR Exon	0.138313	0.999937	3.07663
chr18:70568026-70568245	Mbd2	TSS	0.138611	0.999937	3.07434
chr10:89686397-89686665	Scyl2	TSS	0.170457	0.999937	3.07348
chrX:105079511-105079581	Pbdc1	TSS	0.408043	0.999937	3.07118
chr15:73748820-73749250	Ptp4a3	CDS Exon 1	0.0770213	0.999937	3.07113
chr14:47374181-47375114	Lgals3	5' UTR Exon	0.00267477	0.243486	3.06277
chr1:93235628-93236328	Sned1	TSS	0.0311826	0.956104	3.05592
chr15:34306483-34307377	Matn2	TSS	0.00540701	0.38	3.05592
chr15:12549143-12549852	Pdzd2	TSS	0.0448614	0.999937	3.05592
chr4:156254996-156255769	Samd11	TSS	0.0448614	0.999937	3.05592
chr15:7129461-7130006	Lifr	TSS	0.0650069	0.999937	3.05592
chr7:135538529-135538864	Ptpre	CDS Exon 1	0.0650069	0.999937	3.05592
chr5:118331884-118332353	.	Intergenic	0.0650069	0.999937	3.05592
chr1:89454488-89454761	Agap1	TSS	0.0785197	0.999937	3.05592
chr9:27299332-27300207	Igsf9b	CDS Exon 1	0.0785197	0.999937	3.05592
chr3:88532161-88532694	Mex3a	TSS	0.0785197	0.999937	3.05592
chr8:94533403-94533761	Cpne2	5' UTR Exon	0.0951058	0.999937	3.05592
chr2:175703135-175703346	Zfp969	Intron 1	0.0951058	0.999937	3.05592
chr17:15375763-15376081	Dll1	TSS	0.0951058	0.999937	3.05592
chr4:152087274-152087784	Plekhg5	CDS Exon 2	0.0951058	0.999937	3.05592
chr5:138995098-138995602	Pdgfa	TSS	0.115579	0.999937	3.05592
chr1:172144662-172145079	Gm10171	TSS	0.115579	0.999937	3.05592
chr12:111429347-111429951	Exoc3l4	TSS	0.115579	0.999937	3.05592
chr8:123166217-123166551	Gm4316	Intron 1	0.115579	0.999937	3.05592
chr12:110849897-110850202	Zfp839	TSS	0.141028	0.999937	3.05592
chr2:118256680-118257016	Fsip1	TSS	0.141028	0.999937	3.05592
chr1:193153044-193153373	Irf6	TSS	0.141028	0.999937	3.05592
chr11:116671160-116671534	Snhg16	TSS	0.172951	0.999937	3.05592
chr11:20532412-20532794	.	Intergenic	0.172951	0.999937	3.05592
chr3:132949923-132950237	Npnt	TSS	0.172951	0.999937	3.05592
chr2:84743376-84743772	Gm19426	TSS	0.172951	0.999937	3.05592
chr7:19269816-19270075	Vasp	Intron 1	0.172951	0.999937	3.05592
chr1:178528641-178529106	Kif26b	TSS	0.172951	0.999937	3.05592
chr15:98728079-98728280	Fkbp11	TSS	0.172951	0.999937	3.05592
chr9:99436816-99437001	Mras	TSS	0.172951	0.999937	3.05592
chr1:60909776-60910304	Ctla4	Intron 1	0.172951	0.999937	3.05592
chr5:137268185-137268834	.	Intergenic	0.172951	0.999937	3.05592
chr1:178527706-178528269	Kif26b	TSS	0.172951	0.999937	3.05592
chr1:78203619-78204114	.	Intergenic	0.172951	0.999937	3.05592
chr13:63572902-63573269	Ptch1	CDS Exon 1	0.172951	0.999937	3.05592
chr9:120582640-120582802	Gm47062	TTS	0.213482	0.999937	3.05592
chr15:97362365-97362754	Pced1b	5' UTR Exon	0.213482	0.999937	3.05592
chr3:100969827-100970084	Ttf2	TSS	0.213482	0.999937	3.05592
chr7:36697690-36697820	Tshz3	TSS	0.213482	0.999937	3.05592
chr12:21285319-21285558	Cpsf3	TSS	0.213482	0.999937	3.05592
chr3:52046821-52047045	Maml3	Intron 1	0.213482	0.999937	3.05592
chr12:79029487-79029661	Plekhh1	TSS	0.213482	0.999937	3.05592
chr4:46584888-46585229	Coro2a	5' UTR Exon	0.213482	0.999937	3.05592
chr14:55014551-55014791	Ngdn	TSS	0.213482	0.999937	3.05592
chr4:19895302-19895801	Atp6v0d2	Intron 2	0.213482	0.999937	3.05592
chr5:150196295-150196499	Fry	TSS	0.213482	0.999937	3.05592
chr13:81065609-81065983	Gm8399	TTS	0.213482	0.999937	3.05592
chr2:116066503-116066879	G630016G05Rik	TSS	0.265832	0.999937	3.05592
chr8:123255031-123255173	Vps9d1	TSS	0.265832	0.999937	3.05592
chr17:27907096-27907341	Gm49801	TSS	0.265832	0.999937	3.05592
chr7:44590874-44590974	Gm15396	TSS	0.265832	0.999937	3.05592
chr2:72979630-72979767	Sp3	TSS	0.265832	0.999937	3.05592
chr5:21055928-21056040	Ptpn12	TSS	0.265832	0.999937	3.05592
chr16:91044958-91045135	Paxbp1	TSS	0.265832	0.999937	3.05592
chr13:74640383-74640642	Erap1	5' UTR Exon	0.265832	0.999937	3.05592
chr11:11808214-11808486	Fignl1	5' UTR Exon	0.265832	0.999937	3.05592
chr7:45413492-45413662	Ntf5	TSS	0.265832	0.999937	3.05592
chr12:8641420-8641598	.	Intergenic	0.265832	0.999937	3.05592
chr11:116199494-116199658	Acox1	TSS	0.265832	0.999937	3.05592
chr2:164912229-164912408	Zfp335	TSS	0.265832	0.999937	3.05592
chr8:66312487-66312870	Marchf1	Intron 2	0.265832	0.999937	3.05592
chr11:86484387-86484480	Rnft1	TSS	0.265832	0.999937	3.05592
chr17:47139595-47139869	.	Intergenic	0.265832	0.999937	3.05592
chr7:99856465-99856782	Spcs2	CDS Exon 2	0.265832	0.999937	3.05592
chr18:63709173-63709356	Txnl1	TSS	0.265832	0.999937	3.05592
chr7:51879193-51879572	Gas2	TSS	0.265832	0.999937	3.05592
chr7:25283073-25283340	Cic	TSS	0.265832	0.999937	3.05592
chr11:87986321-87986539	Dynll2	TSS	0.265832	0.999937	3.05592
chr1:119913448-119913668	Tmem177	TSS	0.265832	0.999937	3.05592
chr16:10545945-10546112	Clec16a	Intron 1	0.265832	0.999937	3.05592
chr4:43876164-43876420	Reck	Intron 1	0.265832	0.999937	3.05592
chr3:107632117-107632266	Strip1	TSS	0.335227	0.999937	3.05592
chr8:90828665-90828798	Chd9	TSS	0.335227	0.999937	3.05592
chr2:31688123-31688252	Abl1	TSS	0.335227	0.999937	3.05592
chr4:46137842-46138007	Ncbp1	TSS	0.335227	0.999937	3.05592
chr18:32836836-32837084	Wdr36	TSS	0.335227	0.999937	3.05592
chr5:124112925-124113010	Ogfod2	TSS	0.335227	0.999937	3.05592
chr13:93192667-93192752	Tent2	TSS	0.335227	0.999937	3.05592
chr2:27677171-27677238	Rxra	TSS	0.335227	0.999937	3.05592
chr17:6654289-6654532	Dynlt1f	Intron 1	0.335227	0.999937	3.05592
chr17:57250400-57250624	Trip10	Intron 1	0.335227	0.999937	3.05592
chr11:20831553-20831669	Lgalsl	TSS	0.335227	0.999937	3.05592
chr15:36165037-36165214	Fbxo43	TSS	0.335227	0.999937	3.05592
chr19:57314731-57314958	Ablim1	TSS	0.335227	0.999937	3.05592
chr11:97186585-97186832	Kpnb1	Intron 2	0.335227	0.999937	3.05592
chr19:8722542-8722766	Snhg1	TSS	0.335227	0.999937	3.05592
chr1:152624546-152624802	Rgl1	Intron 1	0.335227	0.999937	3.05592
chr13:74808722-74808850	Cast	TSS	0.335227	0.999937	3.05592
chr6:122282500-122282774	Klrg1	CDS Exon 1	0.335227	0.999937	3.05592
chr11:97042084-97042267	Lrrc46	TSS	0.335227	0.999937	3.05592
chr7:4793307-4793406	Rpl28	TSS	0.335227	0.999937	3.05592
chr4:102573260-102573608	Pde4b	Intron 8	0.335227	0.999937	3.05592
chr1:93115249-93115500	.	Intergenic	0.335227	0.999937	3.05592
chr4:117182959-117183142	Kif2c	TSS	0.335227	0.999937	3.05592
chr11:100545633-100545877	Ttc25	TSS	0.335227	0.999937	3.05592
chr11:72688341-72688571	.	Intergenic	0.335227	0.999937	3.05592
chr16:5051122-5051244	Ubn1	5' UTR Exon	0.335227	0.999937	3.05592
chr3:144381526-144381808	.	Intergenic	0.335227	0.999937	3.05592
chr18:34862787-34863103	Egr1	CDS Exon 3	0.335227	0.999937	3.05592
chr8:25103586-25103930	Gm45745	TTS	0.335227	0.999937	3.05592
chr14:75130501-75130607	Lcp1	TSS	0.335227	0.999937	3.05592
chr17:87344626-87344924	Ttc7	3' UTR Exon	0.335227	0.999937	3.05592
chr10:91081788-91081972	Ikbip	TSS	0.335227	0.999937	3.05592
chr6:53069001-53069232	Jazf1	TSS	0.335227	0.999937	3.05592
chr12:55560541-55560675	.	Intergenic	0.335227	0.999937	3.05592
chr15:99664867-99665100	.	Intergenic	0.335227	0.999937	3.05592
chr5:97111029-97111154	Paqr3	Intron 1	0.335227	0.999937	3.05592
chr10:81404718-81404992	Nfic	CDS Exon 8	0.335227	0.999937	3.05592
chrX:153140477-153140635	Rragb	CDS Exon 1	0.335227	0.999937	3.05592
chr11:62846943-62847113	Fbxw10	TSS	0.335227	0.999937	3.05592
chr15:98567712-98567792	Ccnt1	TSS	0.335227	0.999937	3.05592
chr8:34808202-34810102	Dusp4	Intron 1	5.62867e-06	0.00279248	3.0468
chr18:80710945-80712256	Nfatc1	Intron 1	0.000235885	0.0465417	3.0452
chr8:106603639-106604582	Cdh1	TSS	0.0229489	0.829528	3.03038
chr19:7416981-7417561	2700081O15Rik	TSS	0.0273859	0.90779	3.02983
chr6:112945028-112945890	Srgap3	Intron 1	0.009731	0.525999	3.02814
chr11:120629507-120630852	Mafg	TSS	0.0115806	0.5767	3.02682
chr15:79773795-79773969	Dnal4	5' UTR Exon	0.265746	0.999937	3.02614
chr7:84408860-84409974	Arnt2	TSS	0.000817927	0.112719	3.02289
chr10:83722712-83723001	1500009L16Rik	TSS	0.0335611	0.976447	3.01518
chr1:172148906-172149460	Dcaf8	TSS	0.0574741	0.999937	3.01326
chr18:84090863-84091623	Zadh2	5' UTR Exon	0.0690653	0.999937	3.01194
chr11:95896626-95897222	B4galnt2	Intron 1	0.0483462	0.999937	3.00891
chr1:57774895-57775470	Spats2l	TSS	0.0483462	0.999937	3.00891
chr6:51270384-51271020	Mir148a	TSS	0.0483462	0.999937	3.00891
chr3:89411966-89412387	Flad1	TSS	0.176548	0.999937	3.0078
chr5:123058115-123058205	.	Intergenic	0.413161	0.999937	3.00768
chr13:47122280-47123230	Rnf144b	TSS	0.00621746	0.40484	3.00703
chr13:63562813-63563055	Ptch1	5' UTR Exon	0.217537	0.999937	3.00502
chr2:71529182-71529890	Dlx1	TSS	0.0581841	0.999937	3.00499
chr2:122610765-122611434	Gatm	TSS	0.0581841	0.999937	3.00499
chr9:90054441-90055239	Ctsh	TSS	0.0581841	0.999937	3.00499
chr17:12119628-12120071	Agpat4	5' UTR Exon	0.0581841	0.999937	3.00499
chr7:82174584-82175587	Sh3gl3	TSS	0.00144626	0.170514	3.002
chr4:129513542-129514523	Marcksl1	TSS	0.00024837	0.048008	3.0016
chr18:32376957-32378273	A830052D11Rik	TSS	0.00171095	0.185875	3.00036
chr13:75708513-75708930	Ell2	5' UTR Exon	0.0701761	0.999937	3.00036
chr11:40732900-40733561	Hmmr	TSS	0.0341456	0.98184	2.9967
chr16:52453523-52454447	Alcam	TSS	0.00748018	0.458153	2.98929
chr10:80101476-80102116	Sbno2	TSS	0.124131	0.999937	2.98805
chr8:83772590-83773551	.	Intergenic	0.0210854	0.800282	2.98802
chr2:30472683-30474241	Ier5l	TSS	0.000369619	0.0628712	2.98486
chr2:26337755-26338221	Gpsm1	Intron 6	0.183471	0.999937	2.98478
chr2:112379020-112379112	Katnbl1	TSS	0.432543	0.999937	2.98293
chr6:54039033-54039381	Chn2	TSS	0.151171	0.999937	2.98216
chr13:31557481-31558518	Foxq1	5' UTR Exon	0.00183194	0.193444	2.98184
chr17:3326467-3326998	Tiam2	TSS	0.125251	0.999937	2.97953
chr12:104864707-104865142	Clmn	TSS	0.125251	0.999937	2.97953
chr7:7297925-7298095	Mir5620	TSS	0.341968	0.999937	2.97657
chr4:11559202-11559374	Rad54b	5' UTR Exon	0.226077	0.999937	2.97599
chr5:108433654-108433785	AC158912.1	TSS	0.342395	0.999937	2.97172
chr5:121593000-121593422	Gm42879	TSS	0.0433477	0.999937	2.96861
chr16:16599569-16600152	Fgd4	TSS	0.0433477	0.999937	2.96861
chr15:39944195-39944494	Lrp12	TSS	0.153117	0.999937	2.96861
chr2:119167904-119168145	Gchfr	Intron 1	0.153117	0.999937	2.96861
chr3:41563055-41563281	Jade1	TSS	0.153117	0.999937	2.96861
chr8:33930249-33930446	Rbpms	TSS	0.153117	0.999937	2.96861
chr17:68003764-68004167	Arhgap28	TSS	0.153117	0.999937	2.96861
chr3:130691426-130691680	.	Intergenic	0.153117	0.999937	2.96861
chr11:97127051-97127585	.	Intergenic	0.153117	0.999937	2.96861
chr8:122677599-122678249	Cbfa2t3	TSS	0.0159067	0.693257	2.96425
chr11:17052080-17052574	Plek	TSS	0.0226618	0.827755	2.95406
chr7:19282534-19283161	Rtn2	TSS	0.0627616	0.999937	2.95406
chr11:101225557-101225827	Ezh1	5' UTR Exon	0.188226	0.999937	2.95406
chr16:84836169-84836485	Atp5j	TSS	0.188226	0.999937	2.95406
chr9:45138579-45138960	Scn4b	5' UTR Exon	0.188226	0.999937	2.95406
chr2:30238430-30238716	1700084E18Rik	TSS	0.188226	0.999937	2.95406
chr19:45301693-45302193	Gm28578	Intron 3	0.188226	0.999937	2.95406
chrX:73673527-73673905	Slc6a8	TSS	0.188226	0.999937	2.95406
chr10:22734805-22735119	.	Intergenic	0.188226	0.999937	2.95406
chr3:88771125-88771339	Syt11	Intron 2	0.188226	0.999937	2.95406
chr7:64048523-64048968	.	Intergenic	0.188226	0.999937	2.95406
chr14:33184903-33185437	Wdfy4	TSS	0.188226	0.999937	2.95406
chr19:53311545-53313080	Mxi1	TSS	3.61218e-05	0.0112004	2.95259
chr2:28205602-28205942	Olfm1	TSS	0.00298763	0.265471	2.95247
chr8:90877532-90877798	Gm45640	TTS	0.283283	0.999937	2.95037
chr17:25570331-25571525	Cerox1	TSS	0.000275228	0.0515264	2.94963
chr7:47131934-47132494	Ptpn5	TSS	0.00458047	0.34431	2.94678
chr4:53217590-53217819	4930412L05Rik	TSS	0.28401	0.999937	2.94613
chrX:167382872-167383077	Prps2	TSS	0.28412	0.999937	2.94549
chr18:11656917-11657022	Rbbp8	TSS	0.284379	0.999937	2.94399
chr7:19577121-19578130	Gemin7	TSS	0.00248648	0.237991	2.94133
chr4:21931010-21931641	Faxc	TSS	0.0388839	0.999937	2.93369
chr11:103773580-103774262	Wnt3	TSS	0.091717	0.999937	2.93369
chr7:97081250-97081553	Gab2	TSS	0.091717	0.999937	2.93369
chr14:72708852-72709113	Fndc3a	5' UTR Exon	0.233075	0.999937	2.93369
chr7:3692145-3692344	Mboat7	TSS	0.233075	0.999937	2.93369
chr7:135714416-135714911	Mki67	Intron 1	0.233075	0.999937	2.93369
chr1:191097807-191098240	Batf3	TSS	0.233075	0.999937	2.93369
chr17:24489042-24489264	Caskin1	CDS Exon 1	0.233075	0.999937	2.93369
chr18:38186216-38186512	Pcdh1	TTS	0.233075	0.999937	2.93369
chr5:144100959-144101202	Lmtk2	Intron 1	0.233075	0.999937	2.93369
chr18:84089294-84089624	Zadh2	5' UTR Exon	0.233075	0.999937	2.93369
chr8:110721701-110721847	Mtss2	CDS Exon 1	0.233075	0.999937	2.93369
chr6:47878440-47878705	Zfp282	Intron 1	0.233075	0.999937	2.93369
chr1:75487846-75488072	Obsl1	TSS	0.233075	0.999937	2.93369
chr5:132543025-132543387	Auts2	TSS	0.233075	0.999937	2.93369
chr8:36173084-36173543	.	Intergenic	0.233075	0.999937	2.93369
chr7:114635720-114636038	Calca	5' UTR Exon	0.233075	0.999937	2.93369
chr18:67391326-67391794	Tubb6	TSS	0.0203869	0.788838	2.92725
chr2:73892673-73892727	Atf2	TSS	0.346414	0.999937	2.92715
chr17:56304636-56304969	Uhrf1	5' UTR Exon	0.133121	0.999937	2.92181
chr7:108950362-108951127	Tub	TSS	0.00582554	0.391442	2.92011
chr15:85860079-85860402	Gtse1	CDS Exon 2	0.111378	0.999937	2.92011
chr5:44135913-44136299	Gm42428	TSS	0.111378	0.999937	2.92011
chr7:88430268-88430803	Rab38	TSS	0.111378	0.999937	2.92011
chr15:97825260-97825818	Hdac7	5' UTR Exon	0.111378	0.999937	2.92011
chr11:120660544-120661011	Notum	TSS	0.111378	0.999937	2.92011
chr18:75819564-75820368	Zbtb7c	TSS	0.0129086	0.60512	2.91702
chr5:124531587-124531846	Rilpl1	TSS	0.16286	0.999937	2.90344
chr10:98914350-98914568	Atp2b1	TSS	0.162903	0.999937	2.90316
chr7:127142065-127144980	.	Intergenic	4.40678e-05	0.0131177	2.90313
chr1:153739789-153741392	Rgs16	TSS	0.000468296	0.0757596	2.90313
chr17:26948362-26949016	Mir3083	TSS	0.0183455	0.74501	2.90313
chr4:150048328-150049188	Gm13067	TSS	0.0348951	0.98644	2.90313
chr2:73528642-73529205	Wipf1	5' UTR Exon	0.0348951	0.98644	2.90313
chr1:39535165-39535644	Cnot11	TSS	0.0677073	0.999937	2.90313
chr3:32615806-32616140	Gnb4	5' UTR Exon	0.135777	0.999937	2.90313
chr17:87974526-87974939	Msh6	TSS	0.135777	0.999937	2.90313
chr11:95514195-95514779	Nxph3	TSS	0.135777	0.999937	2.90313
chr9:99436237-99436465	Mras	5' UTR Exon	0.135777	0.999937	2.90313
chr19:38055368-38055608	I830134H01Rik	TSS	0.135777	0.999937	2.90313
chr2:25621530-25622116	Tmem141	TSS	0.135777	0.999937	2.90313
chr1:135146340-135146594	Arl8a	TSS	0.135777	0.999937	2.90313
chr7:81214220-81214391	Pde8a	Intron 1	0.291518	0.999937	2.90313
chr13:67729451-67729670	Zfp65	TSS	0.291518	0.999937	2.90313
chr17:33818099-33818237	Kank3	CDS Exon 2	0.291518	0.999937	2.90313
chr5:110449073-110449255	Fbrsl1	TSS	0.291518	0.999937	2.90313
chr8:111522161-111522406	Wdr59	TSS	0.291518	0.999937	2.90313
chr17:27566094-27566222	AI413582	TSS	0.291518	0.999937	2.90313
chrX:106187024-106187139	Pgk1	TSS	0.291518	0.999937	2.90313
chr7:48741545-48741951	.	Intergenic	0.291518	0.999937	2.90313
chrX:140062445-140062731	Pih1h3b	TSS	0.291518	0.999937	2.90313
chr19:12475690-12476108	Dtx4	Intron 7	0.291518	0.999937	2.90313
chr16:15593751-15593938	Ube2v2	CDS Exon 1	0.291518	0.999937	2.90313
chr6:29395974-29396307	Ccdc136	TSS	0.291518	0.999937	2.90313
chr8:122698339-122698590	Gm10612	Intron 2	0.291518	0.999937	2.90313
chr4:88759819-88759958	Gm13283	TSS	0.291518	0.999937	2.90313
chr7:82867063-82867241	Gm36584	TSS	0.291518	0.999937	2.90313
chr4:6447154-6447488	Nsmaf	TSS	0.291518	0.999937	2.90313
chr6:125617861-125618243	Vwf	Intron 5	0.291518	0.999937	2.90313
chr13:114932265-114932472	Itga2	TSS	0.291518	0.999937	2.90313
chr9:63756330-63756483	Smad3	Intron 1	0.291518	0.999937	2.90313
chr8:70283629-70283948	Homer3	5' UTR Exon	0.291518	0.999937	2.90313
chr11:58168732-58168919	Gemin5	TSS	0.291518	0.999937	2.90313
chr9:107541633-107541849	Nprl2	TSS	0.291518	0.999937	2.90313
chr18:53863207-53863331	Csnk1g3	5' UTR Exon	0.291518	0.999937	2.90313
chr2:130667420-130667534	Itpa	TSS	0.291518	0.999937	2.90313
chr3:96576453-96576845	Gm16253	TSS	0.291518	0.999937	2.90313
chr18:67390336-67390485	Tubb6	TSS	0.291518	0.999937	2.90313
chr15:80263588-80263771	Rps19bp1	3' UTR Exon	0.291518	0.999937	2.90313
chr9:55540925-55541201	Isl2	TSS	0.291518	0.999937	2.90313
chr9:3464816-3465120	Cwf19l2	Intron 16	0.291518	0.999937	2.90313
chr1:86586899-86587006	Cops7b	TSS	0.36112	0.999937	2.90238
chr3:89912125-89913666	Il6ra	TSS	0.00183911	0.193444	2.89876
chr11:102924429-102924743	Kif18b	CDS Exon 2	0.0964303	0.999937	2.89439
chr2:69822344-69822778	Klhl23	TSS	0.0418575	0.999937	2.89294
chr17:34267769-34268199	H2-Ab1	TSS	0.236856	0.999937	2.89191
chr14:54605503-54605923	4931414P19Rik	TSS	0.0818187	0.999937	2.88924
chr10:67538265-67538483	Egr2	TSS	0.0818187	0.999937	2.88924
chr2:83725458-83726021	Itgav	TTS	0.136952	0.999937	2.88787
chr13:74617379-74617642	Gm46430	TSS	0.115862	0.999937	2.8863
chr11:50850514-50851630	Grm6	TSS	0.0261787	0.886532	2.88615
chr11:78194686-78195082	Proca1	TSS	0.166316	0.999937	2.8813
chr17:32523164-32523728	Cyp4f17	Intron 6	0.166316	0.999937	2.8813
chr7:109082913-109083421	Ric3	TSS	0.166316	0.999937	2.8813
chr13:36727051-36727487	Gm30177	TSS	0.166316	0.999937	2.8813
chr19:46505666-46506434	Trim8	Intron 1	0.166316	0.999937	2.8813
chr5:66259821-66260245	Nsun7	TSS	0.166316	0.999937	2.8813
chr5:151369376-151369629	D730045B01Rik	TSS	0.291441	0.999937	2.8783
chr12:32821288-32821573	Nampt	Intron 1	0.365683	0.999937	2.87672
chr8:117498788-117499401	Plcg2	5' UTR Exon	0.0313284	0.956104	2.87616
chr10:108333254-108333536	Pawr	CDS Exon 2	0.0991543	0.999937	2.87257
chr1:191063371-191063680	Tatdn3	TSS	0.0991543	0.999937	2.87257
chr7:80386767-80388395	Fes	TSS	0.00115145	0.14341	2.86787
chr8:33928890-33929429	Rbpms	TSS	0.0605466	0.999937	2.86787
chr5:127615996-127616732	Gm43474	TSS	0.0375431	0.999937	2.86493
chr3:152323692-152325212	Miga1	Intron 3	0.000134148	0.0300238	2.86351
chr7:16049211-16050017	.	Intergenic	0.0148676	0.663512	2.86146
chr15:59649637-59650357	Trib1	Intron 1	0.00449206	0.340244	2.85888
chr3:32616140-32616506	Gnb4	TSS	0.00387435	0.311696	2.85877
chr14:47373907-47374181	Lgals3	TSS	0.0240861	0.853772	2.85247
chr11:116335431-116335909	Foxj1	TSS	0.0177276	0.731235	2.8522
chr11:96318093-96318573	Hoxb4	TSS	0.0450606	0.999937	2.8522
chr18:60623527-60623918	Synpo	TSS	0.120575	0.999937	2.8522
chr15:94629012-94629503	Tmem117	TSS	0.120575	0.999937	2.8522
chr7:27487901-27488225	Sertad1	5' UTR Exon	0.204975	0.999937	2.8522
chr17:56718278-56718461	Vmac	TSS	0.204975	0.999937	2.8522
chr13:56609579-56609980	Tgfbi	TSS	0.204975	0.999937	2.8522
chr19:3936280-3936567	Unc93b1	TTS	0.204975	0.999937	2.8522
chr18:82812281-82812570	.	Intergenic	0.204975	0.999937	2.8522
chr6:49213836-49214240	Igf2bp3	TSS	0.204975	0.999937	2.8522
chr15:89149545-89149703	Mapk11	TSS	0.204975	0.999937	2.8522
chr19:32485299-32485532	AC115752.1	TSS	0.204975	0.999937	2.8522
chrX:166238927-166239332	Gpm6b	TSS	0.204975	0.999937	2.8522
chr18:56756517-56756745	.	Intergenic	0.204975	0.999937	2.8522
chr12:102284541-102284778	Rin3	5' UTR Exon	0.370111	0.999937	2.8522
chr17:55892671-55892785	Zfp959	CDS Exon 1	0.370111	0.999937	2.8522
chr9:77911306-77911422	.	Intergenic	0.370111	0.999937	2.8522
chr18:84684624-84684826	Cndp2	TSS	0.370111	0.999937	2.8522
chr18:84589319-84589430	Zfp407	TSS	0.370111	0.999937	2.8522
chr19:10688271-10688387	Vps37c	TSS	0.370111	0.999937	2.8522
chr3:146682564-146682820	Samd13	TSS	0.370111	0.999937	2.8522
chr5:149248172-149248395	Gm29264	TSS	0.370111	0.999937	2.8522
chr2:122701762-122701996	4930417H01Rik	TSS	0.370111	0.999937	2.8522
chr2:157424608-157424740	Src	5' UTR Exon	0.370111	0.999937	2.8522
chr13:34154793-34155046	.	Intergenic	0.370111	0.999937	2.8522
chrY:12301702-12301981	Gm29554	Intron 6	0.370111	0.999937	2.8522
chr10:13993277-13993575	Hivep2	5' UTR Exon	0.370111	0.999937	2.8522
chr19:45074281-45074388	Kazald1	TSS	0.370111	0.999937	2.8522
chr16:36041860-36041963	Wdr5b	CDS Exon 1	0.370111	0.999937	2.8522
chr13:104863842-104864096	Shisal2b	TSS	0.370111	0.999937	2.8522
chrX:20662741-20662828	Uba1	TSS	0.370111	0.999937	2.8522
chr7:122132311-122132473	Dctn5	TSS	0.370111	0.999937	2.8522
chr13:23576102-23576283	H3c4	TTS	0.370111	0.999937	2.8522
chr14:47417750-47417900	Dlgap5	5' UTR Exon	0.370111	0.999937	2.8522
chr4:115058359-115058676	Tal1	TSS	0.370111	0.999937	2.8522
chr4:126024711-126024944	Csf3r	TSS	0.370111	0.999937	2.8522
chr16:21947629-21947727	Tmem41a	TSS	0.370111	0.999937	2.8522
chr10:62979943-62980154	Rufy2	TSS	0.370111	0.999937	2.8522
chr19:6418267-6418374	Nrxn2	TSS	0.370111	0.999937	2.8522
chr3:79248075-79248417	4921511C10Rik	CDS Exon 2	0.370111	0.999937	2.8522
chr4:43499218-43499423	Arhgef39	TSS	0.370111	0.999937	2.8522
chr16:31991711-31991938	Hmgb1-ps6	TSS	0.370111	0.999937	2.8522
chr9:53398170-53398477	Poglut3	Intron 7	0.370111	0.999937	2.8522
chr16:32002312-32002473	Senp5	5' UTR Exon	0.370111	0.999937	2.8522
chr2:29964993-29965059	Sptan1	TSS	0.370111	0.999937	2.8522
chr14:106454662-106454897	1700128A07Rik	Intron 1	0.370111	0.999937	2.8522
chr16:8739377-8739460	Usp7	TSS	0.370111	0.999937	2.8522
chr11:70229209-70229550	Bcl6b	TTS	0.370111	0.999937	2.8522
chr3:41083261-41083375	Pgrmc2	TSS	0.370111	0.999937	2.8522
chr11:58183642-58183800	.	Intergenic	0.370111	0.999937	2.8522
chr13:101768692-101768813	Pik3r1	TSS	0.370111	0.999937	2.8522
chr7:118741176-118741298	1700016B15Rik	TSS	0.370111	0.999937	2.8522
chr13:54072589-54072765	Sfxn1	5' UTR Exon	0.370111	0.999937	2.8522
chr3:89418036-89418165	Shc1	TSS	0.370111	0.999937	2.8522
chr15:97908444-97908740	Vdr	TSS	0.370111	0.999937	2.8522
chr2:30049241-30049332	Wdr34	TSS	0.370111	0.999937	2.8522
chr9:106428841-106428986	Rpl29	TSS	0.370111	0.999937	2.8522
chr15:79074748-79074884	Eif3l	TSS	0.370111	0.999937	2.8522
chr7:132551765-132551954	Fgfr2	5' UTR Exon	0.370111	0.999937	2.8522
chr6:124662760-124662885	Lpcat3	TSS	0.370111	0.999937	2.8522
chr8:119575409-119575550	Hsdl1	TSS	0.370111	0.999937	2.8522
chr4:148141091-148141258	Mad2l2	Intron 4	0.370111	0.999937	2.8522
chr5:36868182-36868493	Ppp2r2c	TSS	0.370111	0.999937	2.8522
chr18:57354449-57354559	Prrc1	TSS	0.370111	0.999937	2.8522
chr3:90434110-90434310	Ints3	TSS	0.370111	0.999937	2.8522
chr18:14657295-14657622	Ss18	3' UTR Exon	0.370111	0.999937	2.8522
chrX:12135900-12136056	Bcor	5' UTR Exon	0.370111	0.999937	2.8522
chr12:19243617-19243774	.	Intergenic	0.370111	0.999937	2.8522
chr17:78199501-78199667	Crim1	TSS	0.370111	0.999937	2.8522
chr10:69212574-69213821	A930033H14Rik	TSS	0.000943011	0.125315	2.84723
chr12:103389202-103389440	Otub2	5' UTR Exon	0.169317	0.999937	2.84643
chr1:91539875-91540162	Asb1	TSS	0.144236	0.999937	2.84611
chr7:143052765-143053613	Cd81	TSS	0.005451	0.38	2.84517
chr6:145862933-145863722	Gm43909	TSS	0.0336887	0.976447	2.84021
chr19:6922019-6922689	Esrra	TSS	0.0336887	0.976447	2.84021
chr9:90271010-90271191	Tbc1d2b	TSS	0.249513	0.999937	2.83963
chr5:5379654-5380884	Cdk14	TSS	0.00414895	0.325005	2.83905
chr19:24224347-24224759	Tjp2	5' UTR Exon	0.0541788	0.999937	2.83764
chr4:154635550-154636322	Prdm16	Intron 1	0.0541788	0.999937	2.83764
chr7:25315177-25316404	Megf8	TSS	0.0101351	0.533023	2.8359
chr7:47133278-47133703	Ptpn5	TSS	0.0639161	0.999937	2.83399
chr19:23759054-23759339	Apba1	5' UTR Exon	0.0883641	0.999937	2.83368
chr18:36725530-36726576	Cd14	TTS	0.00492082	0.362547	2.83182
chr18:20745582-20746290	B4galt6	5' UTR Exon	0.0252811	0.870997	2.83075
chr4:134469085-134469761	Stmn1	TSS	0.0644997	0.999937	2.82831
chr11:113750496-113751356	Cdc42ep4	TSS	0.00374725	0.305601	2.82673
chr2:164770278-164771035	Gm11457	TSS	0.0403932	0.999937	2.82673
chr8:14911648-14912061	Arhgef10	TSS	0.147235	0.999937	2.82673
chr11:58640436-58640908	Trim58	TSS	0.147235	0.999937	2.82673
chr1:131638916-131639196	Ctse	5' UTR Exon	0.147235	0.999937	2.82673
chr17:24220152-24220375	Tedc2	TTS	0.147235	0.999937	2.82673
chr4:41124358-41124900	Nol6	TSS	0.147235	0.999937	2.82673
chr8:119446698-119447084	Necab2	TSS	0.147235	0.999937	2.82673
chr10:61272842-61273730	Adamts14	TSS	0.00583942	0.391491	2.8241
chr4:118436343-118436977	Cdc20	TSS	0.0475014	0.999937	2.82306
chr15:99392383-99392875	Tmbim6	TSS	0.105894	0.999937	2.82113
chr1:94052486-94053014	Pdcd1	TSS	0.0652734	0.999937	2.82085
chr7:45800628-45801237	Lmtk3	CDS Exon 15	0.0652734	0.999937	2.82085
chr10:88379870-88380531	Dram1	TSS	0.0479023	0.999937	2.81842
chr6:134916524-134916712	.	Intergenic	0.307964	0.999937	2.81324
chr6:112946002-112946585	Gm44081	TSS	0.0227228	0.827755	2.81145
chr11:121703693-121704487	Metrnl	5' UTR Exon	0.0227228	0.827755	2.81145
chr15:99075084-99075488	Gm34284	TSS	0.0485106	0.999937	2.81145
chr7:45919971-45920416	Emp3	TSS	0.107213	0.999937	2.81145
chr6:42325042-42325427	Fam131b	TSS	0.107213	0.999937	2.81145
chr12:3834540-3835295	Dnmt3a	CDS Exon 2	0.107213	0.999937	2.81145
chr15:101266692-101266946	Nr4a1	TSS	0.107213	0.999937	2.81145
chr9:61945949-61946254	Kif23	CDS Exon 1	0.107213	0.999937	2.81145
chr8:84799197-84799629	Nfix	Intron 1	0.107213	0.999937	2.81145
chr13:43277746-43278031	Gfod1	Intron 1	0.254685	0.999937	2.81145
chr16:17797130-17797435	Scarf2	TSS	0.254685	0.999937	2.81145
chr6:114968400-114968589	Vgll4	5' UTR Exon	0.254685	0.999937	2.81145
chr6:134922514-134922803	Cdkn1b	3' UTR Exon	0.254685	0.999937	2.81145
chr17:6593289-6593709	.	Intergenic	0.254685	0.999937	2.81145
chr17:56303247-56303428	Uhrf1	TSS	0.254685	0.999937	2.81145
chr18:34886960-34887137	.	Intergenic	0.254685	0.999937	2.81145
chr11:72960639-72960864	Atp2a3	TSS	0.254685	0.999937	2.81145
chr6:131388706-131388866	Ybx3	TSS	0.254685	0.999937	2.81145
chr4:88776881-88776960	Gm13289	TSS	0.254685	0.999937	2.81145
chr2:91964728-91965057	Dgkz	Intron 1	0.254685	0.999937	2.81145
chr11:82780450-82780748	Lig3	TSS	0.254685	0.999937	2.81145
chr12:112761033-112761578	Pld4	TSS	0.254685	0.999937	2.81145
chr2:167660013-167660409	Tmem189	Intron 1	0.254685	0.999937	2.81145
chr6:115995384-115995496	Plxnd1	TSS	0.254685	0.999937	2.81145
chr2:26091495-26091837	Nacc2	TSS	0.254685	0.999937	2.81145
chr13:9093233-9093530	Larp4b	TSS	0.254685	0.999937	2.81145
chr1:75169079-75169345	Zfand2b	TTS	0.254685	0.999937	2.81145
chr3:14641612-14641974	Car13	TSS	0.254685	0.999937	2.81145
chr18:23987042-23987407	Zscan30	TSS	0.254685	0.999937	2.81145
chr11:120949492-120949757	Slc16a3	TSS	0.254685	0.999937	2.81145
chrX:98890354-98890773	Ophn1	TSS	0.254685	0.999937	2.81145
chr10:79960633-79960941	Wdr18	Intron 1	0.254685	0.999937	2.81145
chr12:117533639-117534494	Rapgef5	TSS	0.00401192	0.318461	2.80763
chr3:37640903-37641432	Gm42922	TSS	0.0171228	0.721624	2.80589
chr18:37998470-37998724	Arap3	TSS	0.0421761	0.999937	2.80419
chr6:113195054-113195537	Lhfpl4	TSS	0.0788231	0.999937	2.80126
chr13:31558830-31560079	A530084C06Rik	TSS	0.00979346	0.525999	2.79735
chr2:130696918-130697889	Slc4a11	TSS	0.00979346	0.525999	2.79735
chr18:34887854-34888059	.	Intergenic	0.21497	0.999937	2.7956
chr11:88187626-88188314	Cuedc1	TSS	0.0583667	0.999937	2.79399
chr9:120001944-120002458	Cx3cr1	3' UTR Exon	0.18073	0.999937	2.79399
chr7:127770304-127770563	Orai3	Intron 1	0.18073	0.999937	2.79399
chr17:33889760-33890127	Kifc1	5' UTR Exon	0.18073	0.999937	2.79399
chr8:109706054-109706438	Zfp821	TSS	0.18073	0.999937	2.79399
chr17:94750452-94750786	Mettl4	TSS	0.18073	0.999937	2.79399
chr17:56472654-56473259	Ptprs	5' UTR Exon	0.18073	0.999937	2.79399
chr1:39923265-39923796	Map4k4	Intron 2	0.18073	0.999937	2.79399
chr9:114025993-114026841	Fbxl2	TSS	0.00429513	0.33382	2.78853
chr11:99023084-99023772	Top2a	TSS	0.0434605	0.999937	2.78853
chr17:86754602-86755761	Epas1	Intron 1	0.00327273	0.282375	2.78628
chrX:75577708-75578263	Rab39b	TSS	0.13056	0.999937	2.78429
chr19:25000092-25000723	Dock8	Intron 1	0.0696552	0.999937	2.78025
chr2:16028053-16028464	Malrd1	Intron 29	0.0183751	0.745193	2.77811
chr5:72647391-72647758	Nipal1	TSS	0.095445	0.999937	2.77811
chr13:120010371-120011141	Gm36161	TSS	0.095445	0.999937	2.77811
chr2:180455794-180456145	Slco4a1	TSS	0.095445	0.999937	2.77811
chr2:35662123-35662499	Dab2ip	3' UTR Exon	0.095445	0.999937	2.77811
chr2:27425575-27426167	Vav2	Intron 1	0.0515687	0.999937	2.7777
chr17:45434334-45434530	Cdc5l	TSS	0.314953	0.999937	2.77669
chr11:120237487-120237851	Bahcc1	Intron 1	0.155669	0.999937	2.77437
chr2:91949717-91950393	Dgkz	TSS	0.0703738	0.999937	2.77384
chr19:29067025-29067685	Gm9895	TSS	0.0703738	0.999937	2.77384
chr5:146794850-146795100	1700041I07Rik	TSS	0.316504	0.999937	2.76871
chrX:10716793-10717462	Mid1ip1	TSS	0.0389571	0.999937	2.76831
chr2:146221892-146222795	Insm1	TSS	0.02918	0.935993	2.76642
chr9:117871848-117872184	Gm26614	TSS	0.113677	0.999937	2.76575
chr2:57114462-57115259	Nr4a2	TSS	5.04181e-05	0.0145708	2.75959
chr10:80930773-80931218	Gadd45b	TSS	0.0145361	0.65517	2.7588
chr2:160365100-160367766	Mafb	TSS	0.00048561	0.0773003	2.75657
chr4:88937725-88938026	Gm49890	Intron 1	0.184694	0.999937	2.75299
chr12:22155676-22156286	Gm4425	CDS Exon 1	0.0850589	0.999937	2.75033
chr2:150666861-150667478	E130215H24Rik	TSS	0.0850589	0.999937	2.75033
chr14:33319658-33320155	Arhgap22	TSS	0.115946	0.999937	2.75033
chr11:98475369-98476008	Ikzf3	Intron 2	0.115946	0.999937	2.75033
chr10:83954395-83954792	.	Intergenic	0.159707	0.999937	2.75033
chr9:120190859-120191560	Gm38642	Intron 1	0.159707	0.999937	2.75033
chr2:180892982-180893411	Mir124a-3	TSS	0.223344	0.999937	2.75033
chr5:33819312-33819714	.	Intergenic	0.223344	0.999937	2.75033
chr11:50827037-50827289	Zfp354c	TSS	0.223344	0.999937	2.75033
chr4:108118612-108118864	Scp2	TSS	0.223344	0.999937	2.75033
chr12:108766386-108766644	.	Intergenic	0.223344	0.999937	2.75033
chr7:45570847-45571042	0610005C13Rik	TSS	0.223344	0.999937	2.75033
chr5:24751274-24751597	Crygn	TSS	0.223344	0.999937	2.75033
chr14:21076440-21076648	Adk	Intron 1	0.223344	0.999937	2.75033
chr9:107526516-107526876	Cacna2d2	TSS	0.223344	0.999937	2.75033
chr16:22440243-22440507	Etv5	TSS	0.223344	0.999937	2.75033
chr3:83054963-83055300	Plrg1	TSS	0.223344	0.999937	2.75033
chr2:13575668-13576008	Vim	CDS Exon 1	0.223344	0.999937	2.75033
chrX:94367044-94367164	Apoo	TSS	0.320107	0.999937	2.75033
chr1:34011838-34012138	Dst	TSS	0.320107	0.999937	2.75033
chr2:120568132-120568288	Snap23	5' UTR Exon	0.320107	0.999937	2.75033
chr4:115828768-115828996	Mob3c	5' UTR Exon	0.320107	0.999937	2.75033
chr5:138504752-138504999	Gm5564	TSS	0.320107	0.999937	2.75033
chr11:98328386-98328618	Neurod2	5' UTR Exon	0.320107	0.999937	2.75033
chr17:62882670-62883013	.	Intergenic	0.320107	0.999937	2.75033
chr11:79790411-79790704	9130204K15Rik	Intron 4	0.320107	0.999937	2.75033
chr15:38282575-38282865	.	Intergenic	0.320107	0.999937	2.75033
chr4:45297511-45297698	Trmt10b	5' UTR Exon	0.320107	0.999937	2.75033
chr11:103411935-103412068	Plekhm1	5' UTR Exon	0.320107	0.999937	2.75033
chrX:71214967-71215091	Mtm1	TSS	0.320107	0.999937	2.75033
chr3:107695547-107695747	Ahcyl1	5' UTR Exon	0.320107	0.999937	2.75033
chr14:50808322-50808454	Rpph1	TSS	0.320107	0.999937	2.75033
chr3:148989755-148990114	Adgrl2	TSS	0.320107	0.999937	2.75033
chr18:34930750-34930943	Etf1	Intron 2	0.320107	0.999937	2.75033
chr8:88668567-88668891	Nod2	Intron 4	0.320107	0.999937	2.75033
chr13:94284739-94284877	Scamp1	5' UTR Exon	0.320107	0.999937	2.75033
chr3:51701453-51701776	Maml3	Intron 2	0.320107	0.999937	2.75033
chr11:120436717-120436964	Nploc4	Intron 1	0.320107	0.999937	2.75033
chr3:107459443-107459773	Kcnc4	TSS	0.320107	0.999937	2.75033
chr14:54618072-54618198	Psmb5	TSS	0.320107	0.999937	2.75033
chr12:3791585-3792001	.	Intergenic	0.320107	0.999937	2.75033
chr1:138327923-138328225	.	Intergenic	0.320107	0.999937	2.75033
chr11:12958673-12958950	.	Intergenic	0.320107	0.999937	2.75033
chr9:106788073-106788289	Rad54l2	CDS Exon 1	0.320107	0.999937	2.75033
chr7:7187958-7188219	.	Intergenic	0.320107	0.999937	2.75033
chr5:76930834-76931058	Ppat	3' UTR Exon	0.320107	0.999937	2.75033
chr2:27476338-27476489	Brd3	TSS	0.320107	0.999937	2.75033
chr5:105731705-105731851	Lrrc8d	TSS	0.320107	0.999937	2.75033
chr6:82772639-82774901	Hk2	TSS	1.11331e-06	0.000749251	2.75033
chr14:120479143-120479537	Rap2a	Intron 1	0.0305785	0.948155	2.74541
chr10:82986608-82987240	Chst11	Intron 1	0.0173916	0.725064	2.74443
chr4:72199635-72200903	Tle1	TSS	0.00338475	0.291196	2.7416
chr3:131489812-131490917	Sgms2	TSS	0.00444291	0.340244	2.74107
chr5:143112405-143113047	Rnf216	TSS	6.53477e-06	0.00294728	2.73929
chr9:117873022-117873538	Rbms3	TSS	0.0746279	0.999937	2.73719
chr15:101078205-101079041	Fignl2	TSS	0.0177342	0.731235	2.73705
chr12:91383704-91383939	Tshr	TSS	0.262591	0.999937	2.7363
chr1:152807802-152808576	Ncf2	TSS	0.0313487	0.956104	2.73425
chr9:5308698-5309416	Casp4	TSS	0.0313487	0.956104	2.73425
chr4:41568644-41568907	Dnaic1	TSS	0.13861	0.999937	2.73334
chr1:127676576-127677115	Tmem163	Intron 1	0.0203088	0.787689	2.7295
chr5:107288452-107288837	Tgfbr3	5' UTR Exon	0.0758767	0.999937	2.72683
chr16:11322462-11322715	Snx29	TSS	0.192731	0.999937	2.72673
chr19:38931486-38931851	Hells	TSS	0.162076	0.999937	2.72561
chr11:107547751-107547896	Helz	TSS	0.320254	0.999937	2.72554
chr10:5805493-5805553	Fbxo5	TSS	0.394166	0.999937	2.72494
chr9:102835466-102835678	Ryk	Intron 1	0.135924	0.999937	2.72295
chr2:65170647-65171281	Cobll1	Intron 1	0.103104	0.999937	2.72255
chr4:155769931-155770452	Vwa1	CDS Exon 4	0.103104	0.999937	2.72255
chr7:25178717-25179222	Pou2f2	Intron 1	0.103104	0.999937	2.72255
chr6:71631639-71632038	Kdm3a	Intron 2	0.103104	0.999937	2.72255
chr8:88647270-88647878	Nod2	TSS	0.103104	0.999937	2.72255
chr14:52019094-52019446	Gm49086	TSS	0.226963	0.999937	2.71639
chr19:32595510-32596164	Papss2	TSS	0.0375516	0.999937	2.71638
chr10:19935345-19935651	Map3k5	5' UTR Exon	0.141402	0.999937	2.71638
chr2:91527441-91527680	Ckap5	5' UTR Exon	0.141402	0.999937	2.71638
chr4:72201172-72201824	Tle1	TSS	0.141402	0.999937	2.71638
chr1:155811973-155812274	Qsox1	Intron 1	0.141402	0.999937	2.71638
chr13:51171380-51171692	Nxnl2	CDS Exon 1	0.141402	0.999937	2.71638
chr6:72390730-72390935	Vamp8	TSS	0.273106	0.999937	2.71599
chr17:35517496-35517803	Tcf19	TSS	0.273301	0.999937	2.71502
chr7:4776802-4777435	Il11	5' UTR Exon	0.0503126	0.999937	2.71213
chr13:30749862-30750112	Irf4	TTS	0.0503126	0.999937	2.71213
chr2:69886010-69886125	Mettl5	TSS	0.396897	0.999937	2.7111
chr9:14903071-14903952	Izumo1r	TSS	0.0677458	0.999937	2.70668
chr7:127041858-127042081	Kif22	5' UTR Exon	0.19647	0.999937	2.70668
chr13:37853980-37854495	Rreb1	5' UTR Exon	0.19647	0.999937	2.70668
chr5:115158999-115159225	Mlec	TSS	0.19647	0.999937	2.70668
chr11:62006185-62006729	Specc1	5' UTR Exon	0.19647	0.999937	2.70668
chr8:84236161-84236473	Zswim4	Intron 1	0.19647	0.999937	2.70668
chr11:101551262-101551569	Nbr1	TSS	0.19647	0.999937	2.70668
chr3:122419163-122419578	Bcar3	TSS	0.19647	0.999937	2.70668
chr4:132074164-132074403	Gm10300	TSS	0.19647	0.999937	2.70668
chr17:26095211-26095542	Nme4	TSS	0.19647	0.999937	2.70668
chr9:21030251-21030864	Icam4	TTS	0.19647	0.999937	2.70668
chr17:24689643-24690021	Syngr3	TSS	0.19647	0.999937	2.70668
chr12:110850202-110850765	Zfp839	TSS	0.000108045	0.0254656	2.70477
chr2:57115259-57116465	Nr4a2	TSS	0.00448726	0.340244	2.70254
chr8:71670936-71671770	Unc13a	TSS	0.0336778	0.976447	2.70208
chr10:62508662-62509327	Srgn	TSS	0.0917944	0.999937	2.6994
chr9:58554770-58555309	Gm10657	TSS	0.0917944	0.999937	2.6994
chr13:52981770-52983023	Nfil3	TSS	0.0115178	0.5767	2.69715
chr9:110709891-110710630	Ccdc12	TSS	0.0227042	0.827755	2.69477
chr1:135729674-135729833	Csrp1	5' UTR Exon	0.40052	0.999937	2.69291
chr14:21075525-21075697	Adk	TSS	0.326922	0.999937	2.68989
chr7:89404803-89405379	Tmem135	TSS	0.0605355	0.999937	2.68921
chr3:36689465-36690196	Trpc3	TSS	0.0605355	0.999937	2.68921
chr11:117825282-117826424	Tk1	TSS	0.0302181	0.944771	2.68921
chr3:69043847-69044156	Trim59	TTS	0.125408	0.999937	2.68921
chr17:23644681-23645422	Mmp25	TSS	0.125408	0.999937	2.68921
chr13:22043023-22043369	H2ac11	TSS	0.125408	0.999937	2.68921
chr15:89173001-89173660	Plxnb2	5' UTR Exon	0.125408	0.999937	2.68921
chr4:119233522-119233716	AU022252	TSS	0.278533	0.999937	2.68921
chr17:33810482-33810792	Kank3	TSS	0.278533	0.999937	2.68921
chr6:99521167-99521328	Foxp1	TSS	0.278533	0.999937	2.68921
chr4:20008196-20008586	Ttpa	TSS	0.278533	0.999937	2.68921
chr4:41773111-41773296	Ccl27a	TTS	0.278533	0.999937	2.68921
chr6:34909885-34910224	Wdr91	TTS	0.278533	0.999937	2.68921
chr1:91541316-91541501	Asb1	5' UTR Exon	0.278533	0.999937	2.68921
chr5:39644332-39644656	Hs3st1	TSS	0.278533	0.999937	2.68921
chr14:31000769-31000974	Glt8d1	TSS	0.278533	0.999937	2.68921
chr7:112226551-112226776	Mical2	5' UTR Exon	0.278533	0.999937	2.68921
chr12:80642833-80643175	Slc39a9	TSS	0.278533	0.999937	2.68921
chr17:71204706-71205088	Lpin2	TSS	0.278533	0.999937	2.68921
chr1:60981370-60981751	Icos	Intron 1	0.278533	0.999937	2.68921
chr6:112697017-112697258	Rad18	TSS	0.278533	0.999937	2.68921
chr2:27027457-27027938	Slc2a6	TSS	0.278533	0.999937	2.68921
chr7:27591004-27591467	Akt2	TSS	0.278533	0.999937	2.68921
chr15:100615002-100615177	C330013E15Rik	TSS	0.278533	0.999937	2.68921
chr6:67534933-67535193	Tacstd2	TTS	0.278533	0.999937	2.68921
chr11:95009440-95009651	Samd14	TSS	0.278533	0.999937	2.68921
chr2:132145604-132145874	Slc23a2	TSS	0.278533	0.999937	2.68921
chr9:20726873-20727192	Olfm2	TSS	0.278533	0.999937	2.68921
chr2:148673201-148673370	Nxt1	5' UTR Exon	0.278533	0.999937	2.68921
chr17:14962070-14962433	Phf10	TSS	0.278533	0.999937	2.68921
chr14:57665766-57666051	Xpo4	TSS	0.278533	0.999937	2.68921
chr17:46283063-46283397	Tjap1	TSS	0.278533	0.999937	2.68921
chr8:85493100-85493296	Gpt2	TTS	0.278533	0.999937	2.68921
chr13:21810846-21811355	Hist1h2bq	TSS	0.170961	0.999937	2.68655
chr15:64382066-64383133	Asap1	TSS	0.0015042	0.172878	2.68637
chr15:98634229-98634607	Cacnb3	TSS	0.108687	0.999937	2.68464
chr9:54500891-54502170	Dmxl2	TSS	0.00104084	0.135139	2.6839
chr10:59222316-59223205	Septin10	TSS	0.0204053	0.788838	2.6839
chr11:67454926-67455629	Gas7	TSS	1.20345e-05	0.00465235	2.68325
chr14:70076858-70079001	Egr3	TSS	8.43013e-06	0.00369029	2.68202
chr2:173577912-173578378	Ankrd60	TSS	0.0818131	0.999937	2.67981
chr2:144165776-144166171	Gm5535	Intron 2	0.0818131	0.999937	2.67981
chr9:22187986-22188586	Zfp872	TSS	0.0818131	0.999937	2.67981
chr15:76198569-76200020	Plec	TSS	0.000941409	0.125315	2.67881
chr5:122779831-122780029	Camkk2	TSS	0.403556	0.999937	2.67782
chr14:100285328-100286289	Klf12	TSS	0.0271262	0.905586	2.67757
chr10:84440250-84440513	Nuak1	TSS	0.238245	0.999937	2.67411
chr9:21426035-21426233	Dnm2	Intron 1	0.404327	0.999937	2.67401
chr2:152396782-152397252	Sox12	CDS Exon 1	0.0541332	0.999937	2.67393
chr7:25072969-25073333	Grik5	TSS	0.173283	0.999937	2.67393
chr2:172369823-172370179	Cstf1	TSS	0.173283	0.999937	2.67393
chr12:113146276-113146745	Crip1	TSS	0.173283	0.999937	2.67393
chr4:117835283-117835586	Slc6a9	TSS	0.173283	0.999937	2.67393
chr9:108347072-108347352	Usp4	TSS	0.173283	0.999937	2.67393
chr5:136084492-136084978	Rasa4	TSS	0.173283	0.999937	2.67393
chr3:84155269-84155764	Mnd1	TSS	0.0361786	0.999937	2.66991
chr2:174598640-174599918	.	Intergenic	0.00850961	0.489953	2.66884
chr4:9668311-9668663	Gm25677	TSS	0.149543	0.999937	2.66882
chr6:115852622-115852973	Ift122	TSS	0.111389	0.999937	2.66699
chr4:28813562-28814235	Gm11915	TTS	0.111389	0.999937	2.66699
chr11:3408261-3408646	Limk2	Intron 1	0.111389	0.999937	2.66699
chr6:118066731-118067073	Rasgef1a	5' UTR Exon	0.111389	0.999937	2.66699
chr1:89455093-89455448	Agap1	TSS	0.111389	0.999937	2.66699
chr4:32796958-32797249	.	Intergenic	0.149926	0.999937	2.66665
chr6:126938914-126939201	D6Wsu163e	TSS	0.146827	0.999937	2.66016
chr8:123653638-123654469	Rhou	TSS	0.0148442	0.663512	2.6563
chr16:59600761-59601092	Crybg3	TSS	0.0047425	0.352949	2.65429
chr11:54522006-54522400	Rapgef6	TSS	0.0562665	0.999937	2.65376
chr6:29170213-29170332	Prrt4	TTS	0.340211	0.999937	2.65198
chr17:56134199-56134965	Sema6b	TSS	0.0291154	0.935993	2.64847
chr2:128427406-128428214	Morrbid	TSS	0.0433762	0.999937	2.64847
chr15:41447039-41447795	Oxr1	TSS	0.0433762	0.999937	2.64847
chr9:106281402-106281873	Poc1a	TSS	0.0433762	0.999937	2.64847
chr4:107434384-107434875	Glis1	TSS	0.0990687	0.999937	2.64847
chr1:74713150-74713945	Cyp27a1	TSS	0.0990687	0.999937	2.64847
chr2:79259219-79259982	Itga4	Intron 2	0.153173	0.999937	2.64847
chr14:34548714-34549126	Ldb3	Intron 8	0.153173	0.999937	2.64847
chr6:92090623-92090971	Nr2c2	TSS	0.153173	0.999937	2.64847
chr5:140735486-140736059	Amz1	TSS	0.153173	0.999937	2.64847
chr12:112949979-112950165	Gm26583	CDS Exon 2	0.243495	0.999937	2.64847
chr11:71033220-71033559	6330403K07Rik	TSS	0.243495	0.999937	2.64847
chr5:115542410-115542862	Pxn	TSS	0.243495	0.999937	2.64847
chr8:4778931-4779207	Shcbp1	Intron 1	0.243495	0.999937	2.64847
[truncated: 27,768 more rows]

## Sheet: FDR≤0.01
Region ID	Gene IDs	Gene section	P-value (Treated vs. Control)	FDR step up (Treated vs. Control)	Fold change (Treated vs. Control)
chr2:129592724-129594381	Sirpa	TSS	7.55024e-07	0.000574544	11.0886
chr1:131019787-131022334	Il10	TSS	2.45354e-06	0.00141093	10.8133
chr6:124909586-124911819	Lag3	TSS	1.35069e-09	2.86243e-06	10.0713
chr5:139380333-139381531	Gpr146	TSS	6.04407e-06	0.00291082	8.59734
chr7:133122296-133123379	Ctbp2	TSS	9.73758e-06	0.00408252	8.23062
chr1:94050904-94052178	Pdcd1	Intron 1	1.85844e-05	0.00635865	7.3083
chr5:33995854-33997631	Nat8l	TSS	3.5942e-07	0.000305682	6.69859
chr7:35118127-35121549	Cebpa	TSS	1.62106e-13	1.20636e-09	5.71076
chr15:97907206-97908345	Vdr	TSS	2.73061e-05	0.00893211	5.64618
chr2:45110263-45111554	Zeb2os	TSS	6.73658e-06	0.00299295	5.50604
chr5:142814836-142817703	Tnrc18	TSS	4.04861e-10	1.00429e-06	5.20683
chr8:128357219-128360175	Nrp1	TSS	3.81301e-13	2.27003e-09	5.11019
chr11:109721013-109722538	Fam20a	TSS	1.3073e-05	0.00492586	5.10104
chr11:76621748-76623943	Abr	TSS	2.35983e-18	3.51225e-14	4.95116
chr10:31608647-31609763	Rnf217	TSS	2.33066e-05	0.00770853	4.88948
chr2:14054991-14056328	Hacd1	TSS	3.11724e-07	0.000272915	4.7214
chr4:136172666-136173785	E2f2	CDS Exon 1	5.10974e-07	0.000421723	4.60412
chr8:84701341-84703179	Lyl1	TSS	1.45679e-05	0.00529474	4.58389
chr7:141060064-141061850	B4galnt4	TSS	2.40526e-06	0.00141093	4.46
chr16:52450381-52452649	Alcam	TSS	5.38364e-07	0.000421723	4.37779
chr18:60500281-60501983	Smim3	TSS	3.67395e-08	5.0611e-05	4.26698
chr3:61002239-61003735	P2ry1	TSS	1.83691e-05	0.00635808	4.24125
chr10:60106142-60107797	Spock2	TSS	7.20656e-09	1.19176e-05	4.04322
chr17:83214672-83216012	Pkdcc	TSS	9.93203e-06	0.0041062	4.03704
chr11:116772691-116775601	St6galnac1	TSS	9.53326e-07	0.000675659	3.9727
chr7:67952487-67954033	Igf1r	TSS	2.74881e-06	0.00151526	3.91559
chr15:66968089-66969755	Ndrg1	TSS	1.04029e-05	0.00418462	3.84599
chr3:107757331-107759594	Csf1	5' UTR Exon	5.25673e-07	0.000421723	3.76712
chr12:111376633-111378484	Cdc42bpb	TSS	3.74053e-08	5.0611e-05	3.74009
chr12:54202404-54203988	Egln3	TSS	1.26569e-06	0.000772185	3.73763
chr7:19094028-19095416	Six5	TSS	6.46832e-06	0.00294728	3.69368
chr2:101796255-101797893	Prr5l	TSS	1.97338e-05	0.00667517	3.65256
chr19:56721439-56723459	Adrb1	TSS	3.06398e-06	0.00165828	3.43792
chr2:79256431-79259054	Itga4	TTS	5.36584e-06	0.0027072	3.37819
chr5:3341030-3341961	Cdk6	TSS	8.7984e-06	0.00379568	3.32756
chr13:113097997-113101536	Gzma	TSS	1.38989e-05	0.00517159	3.3145
chr17:71309973-71311499	Emilin2	TSS	1.07446e-05	0.00426444	3.29361
chr17:70848111-70850644	Tgif1	TSS	2.44937e-07	0.000227845	3.13046
chr8:34808202-34810102	Dusp4	Intron 1	5.62867e-06	0.00279248	3.0468
chr6:82772639-82774901	Hk2	TSS	1.11331e-06	0.000749251	2.75033
chr5:143112405-143113047	Rnf216	TSS	6.53477e-06	0.00294728	2.73929
chr11:67454926-67455629	Gas7	TSS	1.20345e-05	0.00465235	2.68325
chr14:70076858-70079001	Egr3	TSS	8.43013e-06	0.00369029	2.68202
chr8:108703616-108705030	Zfhx3	5' UTR Exon	1.26766e-05	0.00483776	2.59754
chr2:45109340-45110263	Zeb2os	TSS	7.33315e-08	8.39562e-05	2.58774
chr17:5841031-5841789	Snx9	TSS	1.09569e-05	0.00429149	2.37146
chr19:57610326-57611447	Atrnl1	TSS	6.33331e-06	0.00294568	2.06808
chr17:29094127-29095505	1700023B13Rik	TSS	1.45856e-05	0.00529474	1.95803
chr9:95405817-95407655	Gm37805	TSS	1.51074e-05	0.00541811	1.6609
chr17:44734522-44736806	Runx2	TSS	1.80432e-05	0.00631874	1.53157
chr2:98662128-98662950	Gm10801	TSS	1.02501e-05	0.00417966	-1.63617
chr9:2999942-3000586	Gm10722	TSS	2.81547e-05	0.00910959	-1.64484
chr2:98666136-98667215	Gm10800	TSS	1.04746e-07	0.000115481	-1.67494
chr9:123806048-123810311	Cxcr6	TSS	2.85833e-05	0.0091488	-1.69332
chr9:3001571-3002289	Gm10722	TTS	2.46475e-06	0.00141093	-1.71866
chr9:3037624-3038212	Gm10715	TTS	1.58923e-05	0.00563173	-1.73929
chr9:3002876-3003758	Gm11168	TSS	4.55301e-08	5.89258e-05	-1.74452
chr9:3021814-3022586	Gm10718	TSS	1.02132e-06	0.000707014	-1.74834
chr9:3034128-3035344	Gm17535	TSS	3.04279e-10	8.23408e-07	-1.75495
chr9:3012535-3014299	Gm10721	TSS	4.53337e-14	4.49816e-10	-1.75503
chr9:3031432-3032886	Gm10717	TSS	1.93519e-12	9.60078e-09	-1.75543
chr9:3025357-3026047	Gm10717	TSS	8.63027e-07	0.000626579	-1.76117
chr9:3023285-3024561	Gm10717	TSS	7.39473e-11	2.75149e-07	-1.76374
chr9:3009117-3009970	.	Intergenic	6.80624e-08	8.10406e-05	-1.76399
chr9:3018777-3019442	Gm10719	TSS	1.21031e-06	0.00076654	-1.77423
chr14:19415988-19419442	Gm21738	TSS	2.40451e-28	7.15751e-24	-1.77804
chr9:3000658-3001411	Gm10722	TSS	1.98957e-07	0.000191043	-1.7781
chr9:3020383-3021082	Gm10719	TTS	7.72055e-07	0.000574544	-1.77944
chr9:3027364-3028210	Gm10717	TSS	6.75273e-08	8.10406e-05	-1.7878
chr9:3019670-3020238	Gm10719	TSS	6.20835e-06	0.00293339	-1.79588
chr9:3036500-3037472	Gm10715	TSS	2.42939e-08	3.61579e-05	-1.80096
chr9:3029184-3029848	Gm10717	TSS	1.27111e-06	0.000772185	-1.80197
chr9:3035549-3036315	Gm10715	TSS	1.2951e-07	0.000136153	-1.80215
chr9:3010426-3011043	.	Intergenic	5.11602e-06	0.00262566	-1.80764
chr9:3028266-3029022	Gm10717	TSS	1.75412e-07	0.000174049	-1.80768
chr9:3033013-3033920	Gm17535	TSS	1.58826e-08	2.48831e-05	-1.81222
chr9:3029956-3030902	Gm10717	TSS	3.96877e-09	6.94932e-06	-1.83983
chr11:63919919-63922411	Hs3st3b1	TSS	1.17599e-09	2.69274e-06	-1.84311
chr9:3026116-3027211	Gm10717	TSS	1.92567e-10	6.30347e-07	-1.85272
chr9:3006996-3007604	Gm11168	TTS	2.55215e-06	0.00143339	-1.8531
chr15:75086289-75086879	.	Intergenic	1.13267e-06	0.000749251	-1.9362
chr2:172938827-172940632	Bmp7	TSS	9.0439e-06	0.00384585	-1.98752
chr4:152124449-152126792	Espn	TTS	1.32645e-07	0.000136153	-1.99976
chr12:113424013-113425971	Gm24022	TSS	3.26311e-11	1.38761e-07	-2.08913
chr2:60962215-60963448	Rbms1	TSS	6.06278e-06	0.00291082	-2.1749
chr8:15010826-15012316	Kbtbd11	TSS	2.69114e-07	0.000242749	-2.24132
chr4:152115662-152117153	Tnfrsf25	TSS	4.08286e-06	0.00213218	-2.31663
chr5:110978762-110980145	Gm42778	TSS	1.44242e-09	2.86243e-06	-2.57277
chr1:39193440-39194486	Npas2	TSS	2.1176e-10	6.30347e-07	-4.21313
chr6:41151885-41152357	Trbv16	TTS	3.02484e-05	0.00957877	-4.68538
chr11:43528339-43529334	Ccnjl	TSS	3.43038e-09	6.382e-06	-4.7333
chr14:54220416-54220909	Trac	TSS	2.27071e-05	0.00759462	-5.02822
chr8:127063755-127064899	Pard3	TSS	1.16698e-06	0.000755166	-11.1557
chr18:56432951-56434674	Gramd3	Intron 1	3.47153e-06	0.0018453	-13.4743
