# Supplementary material for: Transcriptional re-programming of liver-resident iNKT cells into T-regulatory type-1-like liver iNKT cells involves extensive gene de-methylation
Source: Front Immunol. 2024 Sep 9;15:1454314. doi: 10.3389/fimmu.2024.1454314 (PMC11416961; doi:10.3389/fimmu.2024.1454314)
Supplement: Supplementary file 1 [file DataSheet1.zip › Supp_datasheet_5.xlsx]

## Sheet: Sheet 1
Upregulated genes with H3K27ac only	Upregulated genes with H3K4me3 only	Upregulated genes with H3K27ac and H3K4me3
Gm43822	Pdcd1	Gzma
Cass4	Alcam	Il10
Runx2os1	St6galnac1	Spock2
Gm12534	Fam20a	Vdr
Slc37a2	Itga4	Lag3
Arnt2
Nfia
Agpat4
Ctla4
Tnfrsf4
Ptms
Sdcbp2
Twsg1
Serpinf1
Il21
