# Supplementary material for: Transcriptional re-programming of liver-resident iNKT cells into T-regulatory type-1-like liver iNKT cells involves extensive gene de-methylation
Source: Front Immunol. 2024 Sep 9;15:1454314. doi: 10.3389/fimmu.2024.1454314 (PMC11416961; doi:10.3389/fimmu.2024.1454314)
Supplement: Supplementary file 1 [file DataSheet1.zip › Supp_datasheet_6.xlsx]

## Sheet: OCRs + H3K4me3
Genes with treatment-associated specific OCRs	Genes with treatment-specific H3K4me3 deposition	Genes with treatment-associated specific OCRs and H3K4me3 deposition
Gpr18	Gramd3	Gzma
Crtam	Npas2	Il10
Cables1	Espn	Lag3
Adgrg1	St6galnac1	Pdcd1
Gm10390	Pard3	Abr
Gdf1	Fam20a	Rnf216
Gnptab	Vdr	Igf1r
2900026A02Rik	Ccnjl	Spock2
4933432G23Rik	Cxcr6	Prr5l
2010010A06Rik	1700023B13Rik	Alcam
Snx29	Adrb1	Atrnl1
Trerf1	B4galnt4	Itga4
1810041H14Rik	Bmp7	Gas7
Cd2	Cdc42bpb	Pkdcc
Nfia	Cdk6	Smim3
Cd8a	Cebpa
Mark1	Csf1
Ehd1	Ctbp2
Mir7057	Dusp4
Pvt1	E2f2
Cers6	Egln3
Mybl2	Egr3
Ppm1h	Emilin2
Plcg2	Gm10715
Irgq	Gm10717
Rbm19	Gm10718
Lilr4b	Gm10719
Ccl9	Gm10721
Zc3h12d	Gm10722
Nt5dc3	Gm10800
Klra2	Gm10801
E230016K23Rik	Gm11168
Suclg2	Gm17535
Hdac4	Gm21738
Cdk5r1	Gm24022
Bcl2l11	Gm37805
Thrap3	Gm42778
Ankrd55	Gpr146
Auh	Hacd1
Myo16	Hk2
Xcl1	Hs3st3b1
Rgs3	Kbtbd11
Tmem189	Lyl1
Chd7	Nat8l
Dlk2	Ndrg1
Sipa1l2	Nrp1
Setbp1	P2ry1
Unkl	Rbms1
Fos	Rnf217
Sult2b1	Runx2
Nsg2	Sirpa
Lhx5	Six5
Lilrb4a	Snx9
Mir802	Tgif1
Adamts14	Tnfrsf25
Mag	Tnrc18
Fam241a	Trac
Pdgfb	Trbv16
Rab3gap2	Zeb2os
Ica1	Zfhx3
Cyria
Eomes
Actn1
Olfr1258
Tspan9
Smndc1
Ctdp1
Rftn1
Myo7a
Gstt2
Atxn1
C030018K13Rik
Ndufs4
Rhoq
1700084D21Rik
Igf2r
Mgat4b
Fbln2
N4bp1
Man2b2
Gm17455
Map3k5
Atf7ip
Rgs8
Morc1
Dscam
Gtf2ird1
Shc3
Scfd2
Ube2f
Adh4
Mir3066
4930563J15Rik
1700029N11Rik
Gzmk
Serpinb1b
Nkd1
Epcam
Dnajc15
Ccl4
Ctla4
Ccl6
Btg2
Rgs9
Ip6k1
Nfkb1
Ermard
Agpat4
Muc1
Stxbp3
Sgsh
Ccl3
Itgae
Eps8l3
Ms4a15
L3mbtl2
Bach2
Trib2
Stk32c
Cbx4
Pitpnc1
Ap1ar
Arhgef3
Cdk14
Med16
Dock5
Coch
Mir5623
Pgbd5
Lekr1
Gadd45g
Vdac3
Gm27162
Dnah17
2210416O15Rik
Bcor
Gabrr1
Slc39a10
Syf2
Mapkapk2
Zbtb46
Runx3
Hspb7
Impa2
Wdr41
Lat2
Arid5b
Gm12596
Gm19510
Herpud2
Ostf1
Tmcc3
Ccr1
Slc9a9
Ankrd46
Wdr95
Klrb1a
Mir6406
Ptpn13
Tox2
Fbxl2
Wwp2
Tle3
Tmem171
Phyhd1
Ppp2r5c
Rbms3
Pdgfra
Ppp2r2c
Ptpn11
Gpx8
Apoh
Maml2
Wnt3
Fyn
Tyk2
Kcnj6
Gm2176
Vwf
Rgs16
Mir144
Med13
5031425F14Rik
Plek
Pald1
Il6st
Fam71d
Rasgef1b
Rapgef1
Srgap1
Tnfrsf8
Asap1
Pdzd2
Mbnl2
Trhr2
Creb5
Plcd4
Mief1
9430021M05Rik
Wwox
1700057G04Rik
Elf4
Kit
Prom1
Gm26839
Chst12
Gm23450
Dync1li2
Mir21a
Lpp
Maff
Mxra7
Faxc
Crybb2
Nfil3
Ric8b
Plekha1
Gm17399
Stim2
F2rl1
Adora2b
Lrrc6
Htra3
Ociad2
Syk
Ccnl1
Gtf2ird2
Frmd4b
Tmem131l
Tmprss6
Cyrib
Ncor2
Chst11
Mfsd6
Inpp5a
Olfr1264
Lsm4
Msh3
Olfm1
Etv6
Ncf2
1700027F09Rik
Fbn2
Hipk2
Gm29811
1810053B23Rik
Hip1r
Smad7
Mir146
Kif19a
2310001H17Rik
Mir1929
Hpse2
Atp10a
Lyn
Banp
Dapk2
Taok3
Rhoc
BB123696
Foxp4
Kcnh5
Ada
Nab1
Cmip
Prkch
Osbpl3
E030011O05Rik
Mthfd1
Sik1
Rbm20
Ak2
Thada
Lmnb1
Myo1e
B930092H01Rik
1700066B17Rik
Kirrel
H2-M10.4
Stat4
Sh2d1b1
Smg6
Limd1
Itga2
Bend4
Cd8b1
Klrh1
Ggta1
Ciapin1
Cstad
Cd244a
Fstl4
Ubash3b
Kcnh1
Upf1
Myh9
Lgals3bp
Hamp2
Septin11
Rtn4rl1
Trib1
Foxred2
Ift27
Rmi2
Ifngas1
Aopep
Jun
Mknk2
Fndc3a
A630001O12Rik
Dnajb6
Rab3ip
Pou2af1
Vac14
Cyth1
Ccdc12
Lcp2
Tmem131
Ntan1
Ptprc
Rhoh
Lrrc28
Desi2
Nosip
1600020E01Rik
Ptprj
Jak2
Sema4c
Klri2
Atp6v0a2
1700024I08Rik
Slc36a3
Itgb1
Zfp541
Cenpv
Hhex
Usp42
Cracr2a
Slc45a1
Zfp648
Stard10
Nup50
Il17d
Cd44
Dgkd
Pptc7
Supt3
Calcoco1
H2-M10.3
Mrtfa
Sh2d2a
Ptpn22
Gm11696
Abtb2
Slc16a5
Dnajc5b
Cnih3
Smug1
Lclat1
Kcnk13
Lrrc8c
Galnt2
Lamb3
Gpr142
Shb
Heg1
Chaf1b
Ifngr2
Ube2d1
Itgb2l
Prrc2b
Nr4a2
Cnnm2
Ildr1
Tekt3
Otud5
Sipa1l1
Cd200r4
St8sia1
Rtn4ip1
Rbm47
Slc38a8
Clic5
Slc10a7
Cacng6
4930431P22Rik
Gzmm
C030013C21Rik
Klf12
Micalcl
Rras2
Morrbid
Stum
Fbxo47
Mpo
Fam178b
Traf5
Arap2
Rasgrf1
Vmp1
Kcnb1
Zbtb49
Grk5
Eepd1
Clec1a
Clec2l
Rab39
Sowaha
Kif13b
Tbc1d1
Pik3r6
Plxnb2
Rpl11
Bco1
Mir5104
Dcbld2
Cd82
Atp11b
1700064M15Rik
Npas4
Metrnl
Myo1g
Wdr81
Prr5
Mdm1
Fam162b
Ppp2r1b
Sik3
Atl2
Lnx2
Cxcr4
Tfeb
Gm46545
Smg9
Dad1
Ezh2
Cadm1
Mnd1
Med13l
Tgfbr3
Spty2d1
Coro2a
Rpl31
Rcbtb2
Hnrnpl
Sppl3
Slc36a1
Map4k4
Lonrf2
Hivep3
Bsn
Mccc2
Slc25a24
Ppfia4
Gtf2i
Arhgef10l
Pik3ap1
Lrrk1
Card11
4921525O09Rik
Dop1b
Tbx21
Btbd16
Tubgcp5
Ikzf2
Akap1
Rreb1
Fbxw4
Adck1
Hamp
Rnf157
Lrmda
Fcrl1
Cblb
Spry2
2500004C02Rik
Irf8
Grap2
Csnk1g3
Klhdc7a
Mlxip
Phldb1
Dusp10
Sgms1
C6
2810004N23Rik
Rgl1
Jaml
Txndc16
Polk
Dffb
Pcyt1a
Kdm7a
Insig2
Urb2
Spry4
Ttc7
Niban3
Pla1a
Zfp618
Il10ra
Rassf2
Kdm1b
Vps54
Prkag2
A530010L16Rik
Sptbn5
Prg2
Jdp2
Cacna1s
Rbm17
Rbpj
4930447F24Rik
Runx1
Mir1936
Mta3
Srebf2
Anxa3
Pacs1
Grap
Ppp1r16b
Mansc1
Reep3
Gm10532
Llgl2
Mir222
Hacd4
Vil1
Nceh1
Topbp1
Furin
Ccdc32
Plec
Disp1
Tex26
Urad
Smim23
Smad4
Rheb
Zc3h12a
Kras
Ankrd12
Fasl
E230029C05Rik
Gm19345
Hpcal1
Mir3473f
Aff1
Sfmbt2
Cd200r2
Ncoa2
Ubl3
Blk
9130015A21Rik
Tnfrsf1b
Phc3
Rogdi
Napsa
Gse1
Capn3
Mbtps1
Clybl
Ppp1cc
Mir8096
Rnft1
St3gal6
9330199G10Rik
Gm11747
Haao
Ralgapa2
Arap1
Cbfa2t3
Vps37b
Kifc3
Trem2
Exoc2
Ak8
Arhgap32
Shank1
Rab7b
Usp18
Cib3
Ednrb
Ddx31
E130308A19Rik
Trim46
Gm5122
Foxn3
Ccdc148
Trak1
Smarcd3
Cd5
Elovl5
Plxnc1
Npl
Nrg2
Fbxo40
Scgb1a1
Fndc3b
Rab44
Dclk2
Gstm1
Mef2a
Pold1
Atat1
Zfp41
Evl
D6Ertd527e
AI839979
St3gal1
Galntl6
A330032B11Rik
Ptprs
Rassf4
Trps1
Fabp4
Serpina12
Cd83
Wscd2
Cass4
Usp6nl
Zfp385a
Bcas3
Mir1195
Bckdha
Myo18b
Cdh17
Tox
Ets1
Lncpint
Cd7
Tm4sf5
Il15ra
Cep41
Scml4
Limd2
Siah1a
Lims1
Ceacam3
Fer1l6
5730435O14Rik
Gcnt1
Acvr2b
4921509O07Rik
Smyd1
Vps33a
Ints7
Cpne5
Cd47
Ift122
Pdxk-ps
Stat3
Cyth3
Maf
Gata6
Trit1
Nefl
Cd68
Bloc1s4
Chrna9
Ssbp3
Cdyl2
Ctnna1
Lzts1
Pxn
Cemip2
Prf1
Glcci1
Tmem65
Ly6m
Ptpn5
Akap13
Utp18
Prdm2
Taf1c
Oxr1
Mertk
Tpd52
Irf2
Bicdl1
Stat5b
Ust
Lalba
Pax5
Susd1
Pmp22
Mir7662
A330035P11Rik
D630024D03Rik
Ubc
Lefty1
Gm12108
Wfs1
Rubcnl
Dleu2
Tspan15
Dagla
Rel
Sh2b3

## Sheet: OCRs + H3K27ac 
Genes with treatment-associated specific OCRs	Genes with treatment-specific H3K27ac deposition	Genes with treatment-associated specific OCRs and H3K27ac deposition
Gpr18	Gm43822	Cass4
Crtam	Tnfrsf10b	Gzma
Cables1	Runx2os1	Nfia
Adgrg1	Gm12534	Agpat4
Gm10390	Slc37a2	Ctla4
Gdf1	Arnt2	Il10
4933432G23Rik	Tnfrsf4	Spock2
2010010A06Rik	Vdr	Lag3
Snx29	Ptms	2900026A02Rik
Trerf1	Sdcbp2	Ehd1
1810041H14Rik	Twsg1	Gnptab
Cd2	Serpinf1	Ica1
Cd8a	Il21	Abr
Mark1	Zeb1	Smim3
Mir7057	Cdk6	2310001H17Rik
Pvt1	Gm10715	Arhgef3
Cers6	Gm10717	Cdyl2
Mybl2	Gm10718	Fndc3b
Ppm1h	Gm10719	Mir21a
Plcg2	Gm11168	Osbpl3
Irgq	Gm24022	Plek
Rbm19	Kbtbd11	Scfd2
Lilr4b	Runx2	Setbp1
Ccl9	Snx9	Slc36a3
Zc3h12d	Tgif1	Stat5b
Nt5dc3	Tnfrsf25	Tox
Klra2	1600014C10Rik	Vmp1
E230016K23Rik	A230083G16Rik	Wwox
Suclg2	A530013C23Rik
Hdac4	Casp1
Cdk5r1	Chst15
Bcl2l11	Cx3cr1
Thrap3	D530033B14Rik
Ankrd55	Dpep2nb
Auh	Dus2
Myo16	Ergic1
Xcl1	Fgfr2
Rgs3	Gm10125
Tmem189	Gm10584
Chd7	Gm12860
Dlk2	Gm22175
Sipa1l2	Gm2238
Unkl	Gm24169
Fos	Gm25747
Sult2b1	Gm26740
Nsg2	Gm33936
Lhx5	Gm36211
Lilrb4a	Gm37004
Mir802	Gm37844
Adamts14	Gm42435
Mag	Gm46519
Fam241a	Gm47735
Pdgfb	Gm9320
Rab3gap2	Hlx
Cyria	Ighm
Eomes	Igsf23
Actn1	Mbp
Olfr1258	Nr1d1
Tspan9	Nudcd3
Smndc1	Parp8
Ctdp1	Pcgf5
Rftn1	Raet1e
Myo7a	Ripor3
Gstt2	Sdf4
Pdcd1	Tex2
Atxn1	Tmem104
C030018K13Rik	Ubr2
Ndufs4	Zbtb10
Rhoq
1700084D21Rik
Igf2r
Mgat4b
Fbln2
N4bp1
Man2b2
Gm17455
Map3k5
Atf7ip
Rgs8
Morc1
Dscam
Gtf2ird1
Shc3
Ube2f
Adh4
Mir3066
4930563J15Rik
1700029N11Rik
Gzmk
Serpinb1b
Nkd1
Epcam
Dnajc15
Ccl4
Ccl6
Btg2
Rgs9
Ip6k1
Nfkb1
Ermard
Muc1
Stxbp3
Sgsh
Ccl3
Itgae
Eps8l3
Ms4a15
L3mbtl2
Bach2
Trib2
Stk32c
Cbx4
Pitpnc1
Ap1ar
Cdk14
Med16
Dock5
Coch
Mir5623
Pgbd5
Lekr1
Gadd45g
Vdac3
Gm27162
Dnah17
2210416O15Rik
Bcor
Gabrr1
Slc39a10
Syf2
Mapkapk2
Zbtb46
Runx3
Hspb7
Impa2
Wdr41
Lat2
Arid5b
Gm12596
Gm19510
Herpud2
Ostf1
Tmcc3
Ccr1
Slc9a9
Ankrd46
Wdr95
Klrb1a
Mir6406
Ptpn13
Tox2
Fbxl2
Wwp2
Tle3
Tmem171
Phyhd1
Ppp2r5c
Rbms3
Pdgfra
Ppp2r2c
Ptpn11
Gpx8
Apoh
Maml2
Wnt3
Fyn
Tyk2
Kcnj6
Gm2176
Vwf
Rgs16
Mir144
Med13
5031425F14Rik
Pald1
Il6st
Fam71d
Rasgef1b
Rapgef1
Srgap1
Tnfrsf8
Asap1
Pdzd2
Mbnl2
Trhr2
Creb5
Plcd4
Mief1
9430021M05Rik
1700057G04Rik
Elf4
Kit
Prom1
Gm26839
Chst12
Gm23450
Dync1li2
Lpp
Maff
Mxra7
Faxc
Crybb2
Nfil3
Ric8b
Plekha1
Gm17399
Stim2
F2rl1
Adora2b
Lrrc6
Htra3
Ociad2
Syk
Ccnl1
Gtf2ird2
Frmd4b
Tmem131l
Rnf216
Tmprss6
Cyrib
Ncor2
Chst11
Mfsd6
Inpp5a
Olfr1264
Lsm4
Msh3
Olfm1
Etv6
Ncf2
1700027F09Rik
Fbn2
Hipk2
Gm29811
1810053B23Rik
Hip1r
Smad7
Mir146
Kif19a
Mir1929
Hpse2
Atp10a
Lyn
Banp
Dapk2
Taok3
Rhoc
BB123696
Foxp4
Kcnh5
Ada
Nab1
Cmip
Prkch
E030011O05Rik
Mthfd1
Sik1
Rbm20
Ak2
Thada
Lmnb1
Myo1e
B930092H01Rik
1700066B17Rik
Kirrel
H2-M10.4
Stat4
Sh2d1b1
Smg6
Limd1
Itga2
Bend4
Cd8b1
Klrh1
Ggta1
Ciapin1
Cstad
Igf1r
Cd244a
Fstl4
Ubash3b
Kcnh1
Upf1
Myh9
Lgals3bp
Hamp2
Septin11
Rtn4rl1
Trib1
Foxred2
Ift27
Rmi2
Ifngas1
Aopep
Jun
Mknk2
Fndc3a
A630001O12Rik
Dnajb6
Rab3ip
Pou2af1
Vac14
Cyth1
Ccdc12
Lcp2
Tmem131
Ntan1
Ptprc
Rhoh
Lrrc28
Desi2
Nosip
1600020E01Rik
Ptprj
Jak2
Sema4c
Klri2
Atp6v0a2
1700024I08Rik
Itgb1
Zfp541
Cenpv
Hhex
Usp42
Cracr2a
Slc45a1
Zfp648
Stard10
Nup50
Il17d
Cd44
Dgkd
Pptc7
Supt3
Calcoco1
H2-M10.3
Mrtfa
Sh2d2a
Ptpn22
Gm11696
Abtb2
Slc16a5
Dnajc5b
Cnih3
Smug1
Lclat1
Kcnk13
Lrrc8c
Galnt2
Lamb3
Gpr142
Shb
Heg1
Chaf1b
Ifngr2
Ube2d1
Itgb2l
Prrc2b
Nr4a2
Cnnm2
Ildr1
Tekt3
Otud5
Sipa1l1
Cd200r4
St8sia1
Rtn4ip1
Rbm47
Slc38a8
Clic5
Slc10a7
Cacng6
4930431P22Rik
Gzmm
C030013C21Rik
Klf12
Micalcl
Rras2
Morrbid
Stum
Prr5l
Fbxo47
Mpo
Fam178b
Traf5
Arap2
Rasgrf1
Kcnb1
Zbtb49
Grk5
Eepd1
Clec1a
Clec2l
Rab39
Sowaha
Kif13b
Tbc1d1
Pik3r6
Plxnb2
Rpl11
Bco1
Mir5104
Dcbld2
Cd82
Atp11b
1700064M15Rik
Npas4
Metrnl
Myo1g
Wdr81
Prr5
Mdm1
Fam162b
Ppp2r1b
Sik3
Atl2
Lnx2
Cxcr4
Tfeb
Gm46545
Smg9
Dad1
Ezh2
Cadm1
Mnd1
Med13l
Tgfbr3
Spty2d1
Coro2a
Rpl31
Rcbtb2
Hnrnpl
Sppl3
Slc36a1
Map4k4
Lonrf2
Hivep3
Bsn
Mccc2
Slc25a24
Ppfia4
Gtf2i
Arhgef10l
Pik3ap1
Lrrk1
Card11
4921525O09Rik
Alcam
Dop1b
Tbx21
Btbd16
Tubgcp5
Ikzf2
Akap1
Rreb1
Fbxw4
Adck1
Atrnl1
Hamp
Rnf157
Lrmda
Fcrl1
Cblb
Spry2
2500004C02Rik
Irf8
Grap2
Csnk1g3
Klhdc7a
Mlxip
Phldb1
Dusp10
Sgms1
C6
2810004N23Rik
Rgl1
Jaml
Txndc16
Polk
Dffb
Pcyt1a
Kdm7a
Insig2
Urb2
Spry4
Ttc7
Niban3
Pla1a
Zfp618
Il10ra
Rassf2
Kdm1b
Vps54
Prkag2
A530010L16Rik
Sptbn5
Prg2
Jdp2
Cacna1s
Rbm17
Rbpj
4930447F24Rik
Runx1
Mir1936
Mta3
Srebf2
Anxa3
Pacs1
Grap
Ppp1r16b
Mansc1
Reep3
Gm10532
Llgl2
Mir222
Hacd4
Vil1
Itga4
Nceh1
Topbp1
Furin
Ccdc32
Plec
Disp1
Tex26
Urad
Smim23
Smad4
Rheb
Zc3h12a
Kras
Ankrd12
Fasl
E230029C05Rik
Gm19345
Hpcal1
Mir3473f
Aff1
Sfmbt2
Cd200r2
Ncoa2
Gas7
Ubl3
Blk
9130015A21Rik
Tnfrsf1b
Phc3
Rogdi
Napsa
Gse1
Capn3
Mbtps1
Clybl
Ppp1cc
Mir8096
Rnft1
St3gal6
9330199G10Rik
Gm11747
Haao
Ralgapa2
Arap1
Cbfa2t3
Vps37b
Kifc3
Trem2
Exoc2
Ak8
Arhgap32
Shank1
Rab7b
Usp18
Cib3
Ednrb
Ddx31
E130308A19Rik
Trim46
Gm5122
Foxn3
Ccdc148
Trak1
Smarcd3
Cd5
Elovl5
Plxnc1
Npl
Nrg2
Fbxo40
Scgb1a1
Rab44
Dclk2
Gstm1
Mef2a
Pold1
Atat1
Zfp41
Evl
D6Ertd527e
AI839979
St3gal1
Galntl6
A330032B11Rik
Ptprs
Rassf4
Trps1
Fabp4
Serpina12
Cd83
Wscd2
Usp6nl
Zfp385a
Bcas3
Mir1195
Bckdha
Myo18b
Cdh17
Ets1
Lncpint
Cd7
Tm4sf5
Il15ra
Cep41
Scml4
Limd2
Siah1a
Lims1
Ceacam3
Fer1l6
5730435O14Rik
Gcnt1
Acvr2b
4921509O07Rik
Smyd1
Vps33a
Ints7
Cpne5
Cd47
Ift122
Pdxk-ps
Stat3
Cyth3
Maf
Gata6
Trit1
Nefl
Cd68
Bloc1s4
Chrna9
Ssbp3
Pkdcc
Ctnna1
Lzts1
Pxn
Cemip2
Prf1
Glcci1
Tmem65
Ly6m
Ptpn5
Akap13
Utp18
Prdm2
Taf1c
Oxr1
Mertk
Tpd52
Irf2
Bicdl1
Ust
Lalba
Pax5
Susd1
Pmp22
Mir7662
A330035P11Rik
D630024D03Rik
Ubc
Lefty1
Gm12108
Wfs1
Rubcnl
Dleu2
Tspan15
Dagla
Rel
Sh2b3
