# Supplementary material for: Transcriptional re-programming of liver-resident iNKT cells into T-regulatory type-1-like liver iNKT cells involves extensive gene de-methylation
Source: Front Immunol. 2024 Sep 9;15:1454314. doi: 10.3389/fimmu.2024.1454314 (PMC11416961; doi:10.3389/fimmu.2024.1454314)
Supplement: Supplementary file 1 [file DataSheet1.zip › Supp_datasheet_8.xlsx]

## Sheet: Control_vs_Treated.CG_DMR
Chr	Start	Stop	q-value	Mean_methylation_difference	#CpGs	mean_Untreated	mean_Treated
chr1	185367397	185367645	0.049965	0.499163	10	0.87474	0.37557
chr3	135594825	135595048	0.049956	0.292584	15	0.56054	0.26796
chr15	96854224	96854827	0.049903	0.33682	12	0.89682	0.56
chr12	55388024	55388801	0.049894	-0.333372	27	0.28398	0.61735
chr9	70226338	70226589	0.049806	0.316892	10	0.80862	0.49173
chr1	88652781	88653013	0.049673	-0.254798	15	0.53734	0.79214
chr10	24124253	24124789	0.049666	0.278896	10	0.91686	0.63796
chr16	33203109	33203490	0.049508	-0.216618	16	0.62763	0.84425
chr2	167951366	167951573	0.049476	0.353479	16	0.55726	0.20378
chr3	103147088	103147338	0.049434	0.232678	12	0.92424	0.69156
chr15	90229522	90229805	0.049427	0.303846	12	0.85679	0.55294
chr4	133328110	133328375	0.049422	-0.185904	10	0.021429	0.20733
chr3	96131200	96131653	0.049355	0.336065	10	0.89826	0.56219
chrY	29429590	29429998	0.049355	-0.515385	12	0.24306	0.75844
chr6	37392689	37392980	0.049337	0.179386	10	0.91349	0.7341
chr3	9829636	9830142	0.049221	-0.520215	10	0.16632	0.68653
chr4	121074241	121074649	0.049142	0.507123	10	0.85	0.34287
chr7	75786065	75786340	0.048681	0.18293	16	0.82879	0.64586
chr16	52095183	52096015	0.048641	0.155115	21	0.22385	0.068736
chr11	119082782	119083427	0.048638	-0.261629	28	0.27696	0.53859
chr10	7630955	7631825	0.048634	-0.19364	36	0.28599	0.47963
chr10	77534595	77534905	0.048581	0.208375	19	0.46772	0.25935
chr6	145894453	145894725	0.048444	-0.359108	10	0.13433	0.49343
chr19	14804860	14805413	0.048347	0.245842	15	0.83075	0.58491
chr4	46183000	46183226	0.048147	-0.247046	16	0.55511	0.80216
chr11	118222767	118223261	0.048096	0.257115	18	0.50512	0.24801
chr16	30525772	30526042	0.048007	0.129658	23	0.91347	0.78381
chr8	46799297	46799522	0.047891	0.347694	10	0.81923	0.47153
chr10	119287009	119287634	0.047647	-0.435896	27	0.10523	0.54113
chr12	69518345	69519224	0.047495	-0.319708	15	0.41082	0.73052
chr13	30632740	30633339	0.047385	-0.341254	24	0.32916	0.67042
chr8	91074219	91074892	0.047168	0.105888	20	0.17407	0.068184
chr11	119159506	119159734	0.047125	0.1698	16	0.90696	0.73716
chr17	27810794	27811029	0.047108	0.296698	10	0.85264	0.55594
chr11	108936442	108936731	0.046767	-0.23345	22	0.36199	0.59544
chr11	83116613	83117321	0.046716	0.125009	30	0.25929	0.13428
chr4	11887779	11888027	0.0467	0.340581	10	0.81354	0.47295
chr6	8647795	8648270	0.046648	0.314888	10	0.65539	0.3405
chr12	79784311	79784829	0.046619	-0.238561	25	0.46534	0.70391
chr3	115818597	115819151	0.046608	-0.273422	26	0.37769	0.65111
chr5	107678349	107678620	0.046582	0.313848	10	0.81663	0.50278
chr5	31178042	31178660	0.046526	0.365287	15	0.85206	0.48677
chr6	50321884	50322097	0.046436	-0.262688	10	0.080273	0.34296
chr6	108661911	108662708	0.046374	0.185224	28	0.46787	0.28265
chr10	60016238	60016477	0.04635	0.379182	10	0.84382	0.46464
chr7	112161341	112161752	0.046329	0.442228	10	0.83205	0.38982
chr19	44040763	44041094	0.046179	0.37957	10	0.90327	0.52371
chr3	126659371	126659652	0.046076	0.317818	10	0.88674	0.56892
chr14	54201564	54202708	0.046025	0.154207	23	0.2706	0.11639
chr9	110684934	110685460	0.045936	-0.226982	22	0.17618	0.40316
chr2	52319831	52320168	0.045721	0.396442	12	0.78135	0.38491
chr2	44338365	44338776	0.045541	0.406301	12	0.96097	0.55467
chr19	59975907	59976206	0.045411	0.270851	10	0.87087	0.60001
chr13	96061312	96062420	0.045388	0.101258	18	0.94087	0.83961
chr13	49253002	49253403	0.04531	-0.239373	19	0.62355	0.86292
chr13	69813836	69814197	0.0453	-0.27194	10	0.075328	0.34727
chr19	4804165	4804685	0.045216	0.437148	14	0.68464	0.2475
chr8	123797907	123798111	0.045047	0.102527	13	0.11491	0.01238
chr13	44971731	44972067	0.044812	0.256235	10	0.93294	0.67671
chr6	100479428	100479756	0.044751	0.414782	10	0.65911	0.24433
chr2	129183377	129183601	0.044602	0.107466	14	0.1085	0.0010352
chr9	104388013	104388344	0.044575	0.483748	10	0.84107	0.35732
chr6	91046423	91046756	0.044499	0.314769	10	0.84017	0.5254
chr10	12981424	12981792	0.044459	0.273754	10	0.95163	0.67787
chr12	106766230	106766535	0.044256	0.417758	10	0.83382	0.41606
chr13	30777346	30777789	0.044043	0.33353	19	0.75205	0.41852
chr9	111055463	111055681	0.043886	-0.28946	17	0.18614	0.4756
chr13	37854494	37854871	0.043851	-0.243183	12	0.064704	0.30789
chr9	40993775	40994528	0.043744	0.248637	24	0.514	0.26536
chr1	57952313	57953043	0.043645	0.207139	21	0.87237	0.66523
chr4	120405975	120406549	0.043513	-0.178719	29	0.14522	0.32394
chr16	33583544	33584118	0.043371	-0.120367	28	0.13359	0.25396
chr8	91395461	91395929	0.043141	0.343922	10	0.90739	0.56346
chr12	107993433	107993789	0.043115	0.104481	21	0.11724	0.012758
chr11	72314158	72314520	0.043075	-0.102999	51	0.1695	0.2725
chr7	98532909	98533245	0.042962	0.289168	10	0.90277	0.6136
chr13	93093467	93093780	0.042932	-0.217781	10	0.068902	0.28668
chr9	65834068	65834481	0.042911	-0.330769	10	0.14907	0.47984
chr2	53102216	53102768	0.042823	0.223632	22	0.85828	0.63465
chr1	34273431	34273768	0.042648	0.270807	12	0.93015	0.65935
chr12	106032278	106032614	0.042495	0.241919	20	0.47563	0.23371
chr1	185201103	185201322	0.0424	-0.226134	21	0.10527	0.33141
chr1	37615731	37616347	0.04223	-0.278078	22	0.52017	0.79825
chr10	96598617	96598873	0.041988	-0.265926	10	0.51565	0.78157
chr4	98948135	98949201	0.041596	0.204915	16	0.93818	0.73326
chr14	31413626	31414597	0.041516	-0.335944	20	0.24527	0.58122
chr12	86310479	86310730	0.041445	-0.243581	14	0.037939	0.28152
chr16	38684370	38684576	0.041016	-0.486076	12	0.46023	0.9463
chr12	107050798	107051437	0.040878	-0.368493	10	0.28896	0.65746
chr3	97930398	97930866	0.040618	0.278291	20	0.65115	0.37286
chr5	44223358	44223849	0.040407	-0.211888	32	0.46182	0.6737
chr17	63159083	63159959	0.040403	0.243544	25	0.89114	0.6476
chr12	35712695	35713147	0.040189	0.41733	10	0.81212	0.39479
chr12	34242870	34243076	0.040167	0.119393	10	0.96917	0.84978
chr1	176922568	176922804	0.039996	0.36272	10	0.84628	0.48356
chr16	70329126	70329696	0.039901	-0.183186	25	0.67666	0.85985
chr18	54860195	54860733	0.03988	0.107692	28	0.95516	0.84746
chr19	32181202	32181592	0.039878	-0.166003	22	0.75259	0.91859
chr11	11710181	11710406	0.039817	0.343338	10	0.53767	0.19433
chr10	71399753	71400259	0.039785	0.395302	15	0.57325	0.17794
chr2	130635956	130636189	0.039739	-0.214792	25	0.10354	0.31833
chr7	19841656	19841879	0.039684	-0.3342	13	0.32436	0.65856
chr5	138829550	138829988	0.039572	0.139187	15	0.94308	0.80389
chr4	58965668	58966215	0.039219	-0.256731	16	0.18943	0.44616
chr15	81358848	81359223	0.039177	0.292261	10	0.61441	0.32215
chr17	63341674	63342174	0.038968	0.213033	10	0.9377	0.72467
chr10	60225327	60225575	0.038938	0.385986	12	0.82963	0.44365
chr1	179170811	179171020	0.038851	0.247047	14	0.87319	0.62614
chr14	121101644	121102090	0.038661	0.360074	15	0.78661	0.42653
chr3	87857688	87858256	0.038552	-0.155514	29	0.74174	0.89725
chr8	61450949	61451582	0.038459	0.340441	15	0.45776	0.11732
chr10	13059897	13060418	0.038425	0.26882	18	0.51987	0.25105
chr19	53395653	53395902	0.03831	-0.244166	10	0.1776	0.42177
chr10	60078621	60078913	0.038129	0.278837	10	0.8979	0.61906
chr17	29283293	29283540	0.038091	-0.207578	17	0.60476	0.81234
chr2	79256968	79257637	0.038078	0.221106	18	0.31144	0.09033
chr12	113101310	113101648	0.038041	-0.322968	10	0.1025	0.42546
chr10	21102530	21103064	0.037879	0.292472	15	0.89419	0.60171
chr5	6487861	6488130	0.037854	-0.674447	12	0.18636	0.8608
chr18	79258364	79258859	0.03778	0.346462	15	0.61028	0.26382
chr15	102745903	102746371	0.037599	0.168452	23	0.34957	0.18112
chr1	156710658	156710859	0.03742	-0.338565	12	0.17105	0.50961
chr16	49806787	49807317	0.037215	0.28922	24	0.46779	0.17857
chr11	77518240	77518776	0.037162	-0.169351	41	0.13461	0.30396
chr5	107774121	107774507	0.037152	0.3811	12	0.66499	0.28389
chr12	73803929	73804258	0.03709	0.483269	10	0.95221	0.46894
chr6	22378298	22378765	0.037019	0.431813	12	0.65211	0.2203
chr15	97342470	97342678	0.036897	-0.335888	10	0.1541	0.48999
chr8	72228288	72228555	0.036778	0.476018	23	0.76998	0.29396
chr17	44476018	44476303	0.036777	0.292683	10	0.96003	0.66734
chr16	46104555	46104823	0.036611	-0.357568	15	0.19261	0.55018
chr12	80070702	80070962	0.036357	0.409781	10	0.75618	0.34639
chr3	101297061	101297574	0.036241	-0.344444	12	0.20009	0.54453
chr15	53294429	53294757	0.036238	0.407013	10	0.93137	0.52436
chr9	115617802	115618039	0.036191	-0.354269	14	0.15666	0.51092
chr10	80997393	80997611	0.036128	0.433944	10	0.82808	0.39413
chr3	116441211	116441461	0.035976	0.344793	10	0.85781	0.51301
chr12	107051624	107051887	0.035904	-0.285967	10	0.54247	0.82844
chr10	13391940	13392317	0.035599	0.191613	15	0.8409	0.64929
chr17	70916060	70916629	0.035527	-0.241667	23	0.31796	0.55962
chr16	93798624	93799073	0.03552	0.491962	14	0.72591	0.23395
chr9	39893247	39893846	0.035508	0.54123	16	0.80796	0.26673
chr15	101146148	101147147	0.035432	-0.162722	38	0.14441	0.30714
chr16	24826055	24826454	0.035343	-0.342859	10	0.25601	0.59887
chr4	109674223	109674678	0.035326	0.276825	12	0.95529	0.67847
chr1	160767807	160768288	0.035164	0.129109	18	0.97952	0.85041
chr15	57878491	57878710	0.035159	-0.301428	18	0.14784	0.44927
chr16	90185507	90185801	0.035065	0.343594	10	0.86727	0.52368
chr19	34959485	34959910	0.034961	0.264772	22	0.46427	0.1995
chr16	34060796	34061200	0.034955	0.416026	10	0.89896	0.48294
chr6	15795314	15795522	0.034883	0.341297	12	0.81178	0.47048
chr7	24661241	24661483	0.034875	-0.288368	12	0.057263	0.34563
chr17	6598330	6598574	0.034848	-0.301728	10	0.083036	0.38476
chr1	78453830	78454110	0.034558	0.617313	10	0.89612	0.2788
chr12	3548620	3548882	0.034523	-0.461227	10	0.072128	0.53336
chr11	101435188	101435651	0.03436	-0.238514	21	0.48336	0.72188
chr17	22674062	22674571	0.034338	-0.150242	27	0.098079	0.24832
chr1	37351006	37351556	0.03417	0.409879	10	0.88537	0.47549
chr2	126475679	126476340	0.034066	-0.265538	20	0.12879	0.39433
chr1	160785363	160785702	0.034004	0.33632	10	0.90464	0.56832
chr11	75564353	75564862	0.033894	0.410729	16	0.74526	0.33453
chr12	85913073	85913402	0.033832	-0.109917	24	0.76966	0.87957
chr2	112741895	112742160	0.03372	0.375624	10	0.84401	0.46839
chr13	34172400	34172622	0.033716	0.531253	23	0.69327	0.16202
chr13	93989325	93990095	0.033588	-0.269945	25	0.31182	0.58176
chr15	55142671	55142931	0.033559	0.237297	10	0.87524	0.63794
chr1	191104608	191104997	0.033557	0.139289	25	0.92215	0.78286
chr2	32447367	32447674	0.033555	-0.170235	10	0.030909	0.20114
chr2	35382124	35382502	0.03335	0.589859	10	0.80889	0.21903
chr15	93273245	93273826	0.033245	0.293209	15	0.5946	0.30139
chr2	151560686	151561052	0.03317	0.320094	12	0.9453	0.6252
chr4	83234037	83234645	0.033169	-0.201358	19	0.11955	0.32091
chr11	108342154	108342672	0.033153	0.276205	18	0.45471	0.1785
chr15	64048762	64049034	0.033084	0.397638	11	0.74009	0.34245
chr17	9931486	9931995	0.033007	0.243064	16	0.79842	0.55536
chr1	153667629	153667883	0.032959	-0.465741	10	0.24187	0.70762
chr10	41751879	41752278	0.032831	-0.302066	19	0.13365	0.43571
chr8	115237116	115237407	0.03283	0.445214	12	0.79154	0.34633
chr14	75182050	75182970	0.032623	0.124366	24	0.19589	0.071523
chr14	65091227	65091504	0.032461	0.312213	13	0.81121	0.499
chr2	11415941	11416252	0.032428	0.168225	10	0.96711	0.79888
chr11	68464204	68464531	0.032314	-0.236709	12	0.16406	0.40077
chr4	11079916	11080154	0.032306	0.496958	18	0.60635	0.10939
chr6	28874279	28874571	0.032263	0.110651	15	0.95278	0.84213
chr1	93377543	93377954	0.032252	0.226753	13	0.42744	0.20069
chr9	32582054	32582386	0.032072	-0.270464	12	0.091616	0.36208
chr8	115213971	115214311	0.032043	0.124284	20	0.94843	0.82415
chr6	99238052	99238431	0.032036	0.444809	14	0.68223	0.23742
chr15	80613729	80614058	0.032031	-0.240331	10	0.09433	0.33466
chr8	25051846	25052302	0.032014	-0.109756	14	0.87711	0.98687
chr17	47162335	47162652	0.031953	0.280247	13	0.77959	0.49935
chr19	57055502	57055749	0.031919	0.439852	10	0.83896	0.39911
chr15	102207523	102208388	0.031759	-0.236507	28	0.15715	0.39366
chr1	131747427	131748016	0.031709	0.331398	10	0.87699	0.5456
chr4	89292804	89294142	0.031706	-0.196784	43	0.49989	0.69667
chr11	11555580	11555781	0.031469	-0.303041	14	0.43852	0.74156
chr16	76650814	76651147	0.03142	0.210383	10	0.96654	0.75616
chr1	39918379	39918985	0.031396	-0.340408	10	0.24962	0.59003
chr17	35092972	35093290	0.031167	-0.403495	13	0.25175	0.65525
chr19	10695385	10696086	0.031158	-0.257421	22	0.48952	0.74694
chr11	86573645	86574132	0.031139	0.333814	13	0.44882	0.115
chr5	64684206	64684680	0.031125	-0.379048	16	0.14481	0.52386
chr1	109128685	109128902	0.030751	0.586343	16	0.75926	0.17292
chr2	78980246	78980601	0.030645	0.399133	10	0.92415	0.52502
chr14	71113639	71113991	0.030547	0.261448	18	0.54119	0.27975
chr16	45406366	45406965	0.030533	0.179475	16	0.92062	0.74115
chr10	24710833	24711218	0.030413	0.27846	21	0.56509	0.28663
chr3	103405851	103406660	0.030349	0.208414	21	0.88328	0.67486
chr16	24836704	24836975	0.030325	0.523301	12	0.84643	0.32313
chr9	121398492	121398916	0.030233	-0.229784	22	0.5443	0.77408
chr4	137365694	137365932	0.030201	-0.417645	10	0.26131	0.67896
chr11	88589560	88590121	0.030122	0.373154	19	0.57083	0.19767
chr8	83416876	83417078	0.02999	0.391514	10	0.88466	0.49315
chr5	73234984	73235325	0.029974	0.365079	16	0.71277	0.34769
chr1	52454491	52455092	0.029908	0.534451	10	0.69139	0.15694
chr3	37273724	37274443	0.029766	0.242851	23	0.82351	0.58066
chr6	31853060	31853481	0.029707	-0.463774	32	0.13056	0.59433
chr11	31808074	31808301	0.029633	0.397547	13	0.82872	0.43118
chr5	66068225	66068495	0.029628	0.30196	16	0.74425	0.44229
chr5	73391483	73391833	0.02958	0.33331	15	0.71921	0.3859
chr9	56509231	56509676	0.029545	-0.312611	18	0.15519	0.4678
chr9	90213033	90213234	0.029492	-0.381847	10	0.30398	0.68583
chr10	110290531	110291380	0.029448	0.135618	17	0.92718	0.79157
chr10	45635289	45635719	0.029389	0.485065	12	0.68324	0.19818
chr9	62827679	62828012	0.029175	-0.300731	21	0.34164	0.64237
chr4	58469879	58470276	0.02899	0.344301	10	0.91987	0.57557
chr9	44046678	44046879	0.028981	-0.255059	19	0.13389	0.38895
chr5	139175182	139175603	0.02893	-0.300672	13	0.10524	0.40591
chr3	84388593	84389549	0.028828	0.386622	24	0.73275	0.34613
chr5	118081601	118081803	0.02864	-0.375962	10	0.060454	0.43642
chr11	64015305	64015563	0.028459	-0.390618	14	0.13821	0.52882
chr4	34346842	34347392	0.028383	0.599048	10	0.66571	0.066667
chr12	110386346	110386687	0.028281	0.218826	18	0.87422	0.6554
chr16	22146497	22146785	0.028033	0.191939	10	0.86718	0.67524
chr2	92167773	92167988	0.027869	0.286231	10	0.92791	0.64168
chr2	92769980	92770250	0.027846	0.324073	10	0.73707	0.413
chr10	108406623	108406843	0.027513	0.174218	14	0.91131	0.73709
chr3	131113751	131114088	0.027477	-0.310878	10	0.16266	0.47353
chr13	95881608	95881823	0.027476	-0.321528	14	0.40777	0.72929
chr13	30746923	30747218	0.027388	0.4895	10	0.76549	0.27599
chr7	80652426	80652835	0.027231	-0.3954	12	0.17815	0.57355
chr18	34198447	34198826	0.027224	0.336691	13	0.87362	0.53693
chr1	23917641	23918069	0.027154	0.327438	18	0.81404	0.48661
chr1	85984322	85984683	0.027141	0.397268	13	0.73091	0.33364
chr5	147046016	147046259	0.027069	-0.321314	15	0.41314	0.73446
chr18	82481875	82482171	0.027016	-0.342196	13	0.36584	0.70803
chr6	99066150	99066541	0.026918	0.103795	16	0.95018	0.84639
chr3	103829170	103829526	0.026762	0.470972	10	0.7189	0.24793
chr4	129884264	129884485	0.026759	-0.356061	10	0.41749	0.77355
chr7	49598937	49599160	0.026703	-0.285951	20	0.35303	0.63898
chr12	85702227	85702579	0.026688	0.123053	14	0.93776	0.8147
chr2	38514304	38514816	0.026569	-0.179735	17	0.12681	0.30655
chr14	120352082	120352429	0.026457	-0.258489	15	0.18599	0.44447
chr2	17672410	17672685	0.026359	0.141574	10	0.24204	0.10047
chr7	132986249	132986554	0.026319	0.172788	10	0.96144	0.78866
chr11	104336232	104336453	0.026314	0.323781	10	0.96346	0.63968
chr11	95907796	95908017	0.026179	-0.118427	10	0.0075758	0.126
chr4	59675322	59675568	0.026153	0.285271	10	0.92832	0.64305
chr11	98001536	98001774	0.026128	-0.325443	10	0.020017	0.34546
chr17	44607266	44607636	0.025991	-0.413952	15	0.16893	0.58288
chr18	38415855	38416273	0.025808	0.379192	12	0.80229	0.42309
chr6	99374531	99374733	0.02576	-0.404032	10	0.18705	0.59108
chr10	30535638	30536073	0.025742	0.308059	10	0.97413	0.66607
chr2	173349837	173350354	0.025677	-0.306169	18	0.15915	0.46531
chr8	128165016	128165257	0.025677	0.43105	10	0.88115	0.4501
chr12	70135766	70136095	0.025638	0.128479	19	0.17548	0.046999
chr6	28548036	28548601	0.025627	0.343837	10	0.89498	0.55115
chr2	78975511	78975896	0.025531	0.52704	11	0.80456	0.27752
chr19	18746409	18746674	0.025527	0.187682	10	0.21819	0.030507
chr2	11364636	11365547	0.025414	0.139789	20	0.96335	0.82356
chr6	145741990	145742586	0.025408	0.120537	10	0.92081	0.80028
chr10	42617181	42617523	0.025391	0.299325	10	0.89245	0.59313
chr19	16284811	16285083	0.025231	0.432944	10	0.94268	0.50974
chr19	24362153	24362425	0.025197	0.298066	16	0.85348	0.55542
chr4	133090750	133091429	0.02519	-0.233895	32	0.15282	0.38671
chr7	125631642	125631922	0.025127	-0.421284	10	0.19777	0.61905
chr14	69780479	69780801	0.025067	-0.184609	18	0.17013	0.35474
chr6	95687334	95687610	0.025063	0.291691	10	0.90347	0.61178
chr11	114134297	114134604	0.025014	0.195309	10	0.85113	0.65583
chr8	61305713	61306022	0.024964	0.126099	10	0.16036	0.034265
chr6	37590681	37591118	0.024937	0.359827	10	0.8317	0.47188
chr13	111845673	111846649	0.024838	-0.224586	46	0.52255	0.61522
chr17	66108016	66108358	0.024759	-0.26042	14	0.34117	0.60159
chr14	118594890	118595642	0.024639	-0.266443	18	0.39202	0.65847
chr9	89199538	89199766	0.024536	0.271747	10	0.33493	0.06318
chr10	95349282	95349710	0.024529	0.291166	10	0.89664	0.60547
chr11	49175091	49175319	0.024513	-0.313267	10	0.16102	0.47428
chr19	36455100	36455415	0.024477	0.326923	10	0.90651	0.57958
chr5	73145055	73145323	0.024377	-0.264495	20	0.17246	0.43695
chr8	94923731	94923976	0.024363	-0.140741	10	0.0055556	0.1463
chr19	40691679	40691948	0.024293	0.358031	10	0.44432	0.086294
chr2	6598518	6599576	0.024262	0.377179	19	0.72317	0.34599
chr11	96462366	96462607	0.024252	-0.351315	10	0.1275	0.47882
chr10	118441385	118441727	0.024156	0.405596	10	0.48329	0.077689
chr4	63560576	63561002	0.024059	-0.330101	15	0.31559	0.64569
chr7	64049707	64050106	0.024007	-0.352646	10	0.3106	0.66325
chr5	148388236	148388549	0.023955	-0.282661	22	0.37891	0.66157
chr3	146127493	146127779	0.023766	-0.266933	12	0.45656	0.72349
chr9	32926309	32926568	0.023714	0.134472	10	0.14349	0.0090161
chr3	137954257	137954986	0.023684	0.171269	44	0.4031	0.23183
chr10	21251824	21252139	0.023629	-0.373512	10	0.19237	0.56588
chr4	133715993	133716351	0.023609	-0.305154	10	0.45734	0.76249
chr1	180824700	180825508	0.02344	-0.209873	18	0.37266	0.58254
chr9	124128843	124129352	0.023432	0.283614	10	0.73749	0.45388
chr10	54026527	54027128	0.023328	0.53317	10	0.87722	0.34405
chr10	82996429	82996659	0.023245	0.201634	10	0.98156	0.77993
chr11	90199397	90199881	0.023158	0.188393	13	0.9404	0.752
chr10	82891866	82892180	0.023031	-0.247155	10	0.33855	0.58571
chr10	44447473	44448613	0.022987	0.107183	54	0.059051	0.015409
chr13	30986861	30987164	0.022867	-0.292434	14	0.20064	0.49307
chr14	53012894	53013591	0.022763	-0.430017	28	0.16624	0.59626
chr14	31368127	31368500	0.022755	0.227538	14	0.51031	0.28277
chr10	93361837	93362074	0.022686	0.44773	13	0.6609	0.21317
chr1	106567602	106567839	0.022636	0.473947	10	0.82998	0.35603
chr14	20772728	20773278	0.022636	-0.273635	18	0.18584	0.45948
chr9	63718701	63718911	0.022628	0.39204	10	0.665	0.27296
chr5	53429946	53430232	0.02239	0.468328	12	0.76403	0.2957
chr15	5846650	5846905	0.022381	0.441139	10	0.81773	0.37659
chr14	65106603	65106831	0.022244	0.43006	10	0.61631	0.18625
chr14	121376346	121377761	0.022243	-0.142394	40	0.60522	0.74761
chr9	44510593	44511203	0.022209	-0.320617	19	0.24228	0.5629
chr1	153632832	153633129	0.022149	0.457856	10	0.75363	0.29578
chr13	20207142	20207406	0.022143	-0.266058	10	0.59211	0.85817
chr13	93406794	93407010	0.022141	0.255902	10	0.89932	0.64342
chr9	61892872	61893239	0.02185	0.315483	14	0.86852	0.55303
chr2	157400575	157400826	0.021663	0.456839	10	0.75707	0.30023
chr8	115045676	115045961	0.021542	0.169016	10	0.19284	0.023821
chr2	49522353	49522801	0.021491	0.398649	14	0.86924	0.47059
chr5	64864868	64865415	0.021418	-0.280262	18	0.20943	0.48969
chr17	44718079	44718915	0.021141	0.143532	24	0.24338	0.099848
chr12	91813016	91813267	0.021139	0.264178	10	0.77413	0.50995
chr6	48839638	48841010	0.021102	-0.265572	38	0.34996	0.61553
chr9	40575842	40576355	0.021008	0.252992	15	0.86303	0.61004
chr13	63139777	63140083	0.020987	0.280275	12	0.918	0.63773
chr12	113422688	113423024	0.020944	-0.402622	10	0.39932	0.80194
chr13	64150593	64151147	0.020823	0.351636	16	0.73848	0.38685
chr5	122431671	122432843	0.020775	0.132437	54	0.97077	0.94127
chr18	35093233	35094168	0.02065	-0.109321	42	0.16832	0.27764
chr13	41546083	41546375	0.020572	-0.115418	10	0.8506	0.96602
chr16	43376835	43377229	0.020528	-0.30668	14	0.1316	0.43828
chr15	60186268	60186889	0.020518	0.135077	16	0.16703	0.031958
chr4	120062648	120062987	0.020515	0.407153	17	0.77278	0.36562
chr10	67003433	67003994	0.020274	-0.199081	43	0.39887	0.57209
chr10	118787355	118787961	0.020159	0.259064	28	0.81741	0.55834
chr13	37420576	37420805	0.020132	0.353447	10	0.92035	0.5669
chr2	135940585	135941289	0.019986	0.226984	26	0.84878	0.6218
chr7	127699185	127699407	0.019957	0.410342	10	0.84131	0.43097
chr14	73363826	73364035	0.01992	0.214268	10	0.96796	0.75369
chr17	44557280	44557794	0.019892	0.137576	17	0.23304	0.095468
chr15	64173379	64173937	0.019868	0.307321	10	0.52885	0.22153
chr15	97346294	97346693	0.019858	0.262213	10	0.95161	0.6894
chr1	55430411	55431018	0.019834	0.255534	14	0.8819	0.62636
chr12	99626952	99627158	0.019811	0.341355	10	0.67983	0.33848
chr14	72829359	72830092	0.019792	-0.310869	22	0.3475	0.65837
chr5	53426057	53426398	0.019775	0.489558	10	0.80176	0.3122
chr15	64211730	64212100	0.019651	0.147052	10	0.16614	0.019091
chr15	62191174	62191491	0.019618	0.178419	10	0.94052	0.7621
chr15	6573322	6573586	0.01956	-0.32097	10	0.35572	0.67669
chr8	57809751	57810051	0.019467	0.3972	10	0.7648	0.3676
chr10	95085850	95086361	0.019304	0.358106	16	0.70477	0.34666
chr8	25766848	25767290	0.019268	0.309726	10	0.93545	0.62572
chr12	111872141	111872422	0.019255	-0.323062	10	0.10513	0.42819
chr17	26779078	26779309	0.01919	0.288684	10	0.8989	0.61022
chr11	108269435	108269681	0.019092	0.349266	10	0.94822	0.59895
chr13	59657125	59657442	0.019088	-0.414253	10	0.17147	0.58572
chr7	68478878	68479254	0.019054	0.349644	14	0.82662	0.47697
chr11	98515781	98516155	0.019038	-0.138457	14	0.80661	0.94507
chr6	116183593	116183864	0.019007	0.393332	10	0.90134	0.50801
chr14	118912946	118913338	0.018979	0.294502	28	0.83826	0.54375
chr19	7562455	7563073	0.018972	0.190819	22	0.66432	0.4735
chr19	4052388	4052843	0.018879	0.363772	18	0.54219	0.17841
chr10	80429693	80430140	0.018839	-0.121806	28	0.82767	0.94948
chrX	85705517	85705940	0.018839	0.345874	10	0.96093	0.61506
chr17	32879144	32879448	0.018802	-0.166468	16	0.67693	0.8434
chr17	86969543	86969925	0.018787	-0.278399	10	0.012136	0.29054
chr11	5158169	5158534	0.018772	-0.104983	24	0.84867	0.95366
chr3	109307993	109308240	0.018736	0.187983	14	0.91448	0.7265
chr16	57571844	57572409	0.018591	0.268411	14	0.92935	0.66094
chr7	28930826	28931202	0.018581	0.4137	12	0.71279	0.29909
chr11	117345807	117346087	0.018513	0.386952	14	0.57349	0.18654
chr9	57789832	57790574	0.018344	-0.252577	18	0.099155	0.35173
chr13	30754522	30755340	0.018342	0.329191	25	0.94403	0.71203
chr7	118276733	118276976	0.018336	0.139062	15	0.30498	0.16592
chr18	75459631	75459925	0.018335	-0.414222	16	0.24686	0.66108
chr17	47564524	47564952	0.01833	0.173431	13	0.20454	0.031108
chrX	101368961	101369380	0.018219	0.312157	15	0.66749	0.35533
chr3	127705053	127705562	0.018204	0.187894	25	0.88214	0.69425
chr6	88742177	88742583	0.018127	-0.260071	20	0.54434	0.80441
chr9	8468028	8468405	0.018104	-0.625238	10	0.066667	0.6919
chr8	96018988	96019368	0.018082	0.333986	14	0.88681	0.55282
chr13	28431680	28432092	0.018079	0.356541	10	0.88268	0.52614
chr14	54220023	54220285	0.018061	0.171481	10	0.30844	0.13696
chr4	59294994	59295486	0.018058	0.459301	12	0.82007	0.36077
chr6	59200163	59200598	0.01804	-0.499983	24	0.10764	0.60762
chr17	87609800	87610126	0.018016	0.186054	25	0.8911	0.70504
chr11	105587972	105588208	0.018005	0.520238	10	0.76588	0.24564
chr3	31038877	31039085	0.01786	0.140856	12	0.96744	0.82658
chr7	44091103	44091393	0.017762	0.226794	12	0.92575	0.69895
chr9	75546940	75547533	0.017681	-0.340019	23	0.2604	0.60042
chr6	29827841	29828501	0.017657	0.43027	12	0.78261	0.35234
chr7	75387985	75388298	0.017606	0.460048	12	0.87215	0.4121
chr6	115671801	115672218	0.017583	0.304234	17	0.82537	0.52114
chr15	50653246	50653514	0.017564	0.385997	10	0.8539	0.4679
chr16	48799378	48800012	0.017555	0.109431	10	0.97878	0.86935
chr11	54878949	54879220	0.01755	0.284083	12	0.58352	0.29943
chr8	114816389	114816616	0.017508	-0.306615	14	0.20489	0.5115
chr17	78994946	78995310	0.017497	-0.358749	10	0.083463	0.44221
chr15	94423790	94424006	0.017447	0.242954	10	0.91595	0.673
chr9	44093906	44094136	0.017447	-0.307757	14	0.28926	0.59701
chr5	124872942	124873398	0.017414	-0.112616	16	0.023035	0.13565
chr8	124314436	124315107	0.017373	-0.183079	23	0.64274	0.82582
chr9	63707888	63708418	0.017369	-0.284976	16	0.23983	0.52481
chr5	36373683	36377702	0.017318	-0.163872	133	0.44984	0.5486
chr9	7783898	7784114	0.017274	-0.26801	18	0.52534	0.79335
chr16	87727297	87728015	0.017249	-0.364724	31	0.44638	0.74413
chr6	6187017	6187387	0.01715	0.345071	15	0.89103	0.54596
chr9	32747411	32748305	0.017141	-0.146459	25	0.077595	0.22405
chr3	52017512	52017922	0.01712	0.151182	27	0.88387	0.73269
chr10	39470291	39470628	0.017063	0.147289	10	0.18697	0.039677
chr1	185367026	185367318	0.017059	0.267688	16	0.91204	0.64436
chr11	11564868	11565738	0.017007	-0.316277	17	0.16275	0.47903
chr4	59224698	59225241	0.016937	0.433103	12	0.79293	0.35983
chr2	104871913	104872353	0.016869	0.442305	10	0.89733	0.45502
chrX	113178719	113179089	0.016859	0.412794	10	0.73858	0.32579
chr18	83739393	83739829	0.016756	0.110892	10	0.99429	0.88339
chr10	99210946	99211773	0.01673	0.300635	34	0.68083	0.38019
chr6	145262534	145262747	0.016631	0.347081	14	0.86606	0.51898
chr16	22558750	22558959	0.016585	0.218147	13	0.85011	0.63196
chr2	45068078	45068431	0.016538	0.264343	10	0.92657	0.66223
chr2	168524974	168525302	0.016512	-0.355319	19	0.29214	0.64746
chr1	60960563	60960924	0.01645	-0.209706	26	0.47904	0.68875
chr8	84655840	84656111	0.016299	-0.340577	12	0.1278	0.46838
chr8	116589551	116590155	0.016279	-0.425322	10	0.2126	0.63793
chr11	55131026	55131680	0.016243	0.257884	24	0.39466	0.13678
chr2	128388855	128389404	0.01618	0.39706	15	0.56956	0.1725
chr9	45945823	45946147	0.016178	-0.391906	18	0.11612	0.50803
chr16	91443412	91443636	0.016115	-0.128686	10	0.035326	0.16401
chr11	108032695	108032933	0.016074	-0.320809	16	0.42498	0.74579
chrX	130875850	130876266	0.016062	0.274159	16	0.86563	0.59147
chr12	54774935	54775258	0.015978	0.611404	19	0.72982	0.11842
chr19	47908667	47909641	0.015883	-0.363154	20	0.16229	0.52544
chr16	45148685	45148894	0.015866	-0.39462	10	0.31566	0.71028
chrX	163868834	163869361	0.015831	0.217551	20	0.75841	0.54086
chr5	33352173	33352626	0.015824	-0.238051	17	0.20667	0.44472
chr16	48596504	48596725	0.015786	0.102625	10	0.96381	0.86118
chr1	190958622	190959112	0.015766	0.263192	22	0.83573	0.57254
chr1	137904680	137905935	0.015646	-0.271214	28	0.3911	0.66231
chr3	93290650	93291025	0.01562	-0.651339	16	0.083333	0.73467
chr4	149066745	149067298	0.015521	-0.358614	25	0.24607	0.57225
chr9	44044439	44044951	0.0155	0.135967	25	0.22829	0.092326
chr2	32024800	32025606	0.01535	0.3442	18	0.89209	0.54789
chr10	81346695	81347036	0.015271	-0.139797	60	0.20431	0.34411
chrX	27839433	27839653	0.015267	0.71373	10	0.73873	0.025
chr2	58129525	58129775	0.015255	0.409743	12	0.60274	0.193
chr13	101732610	101733185	0.015193	-0.313716	28	0.31755	0.63126
chr3	88448455	88448723	0.01518	-0.441428	16	0.21019	0.65162
chr11	106540271	106540737	0.015166	-0.324994	16	0.10471	0.4297
chr16	22564085	22564366	0.015076	0.169848	15	0.94217	0.77233
chr5	136156799	136157476	0.015038	-0.612438	16	0.041667	0.65411
chr2	33030752	33031019	0.015024	-0.330969	10	0.26215	0.59312
chr12	55393555	55393883	0.014944	0.212886	12	0.94068	0.72779
chr5	107722858	107723142	0.014916	0.45934	10	0.71089	0.25155
chr2	29676584	29676821	0.014835	-0.275919	10	0.55764	0.83356
chr10	117111355	117111586	0.014728	0.316742	12	0.53212	0.21538
chr2	62459942	62460321	0.014671	0.313904	10	0.43757	0.12366
chr5	72740848	72741320	0.01458	-0.35297	22	0.19611	0.54908
chr3	96561727	96562945	0.014541	-0.335392	29	0.47714	0.74863
chr13	20180703	20181673	0.014496	-0.122406	29	0.80365	0.92606
chr18	82488395	82488651	0.01445	-0.298698	10	0.56354	0.86224
chr4	6748136	6748644	0.014431	0.475108	10	0.81079	0.33568
chr2	9751141	9751444	0.014398	0.233847	14	0.85634	0.62249
chrX	11551952	11552191	0.014386	0.235625	12	0.81446	0.57883
chr3	27209832	27210241	0.014383	0.403962	13	0.72626	0.3223
chr16	49938886	49939248	0.014295	0.474839	10	0.78466	0.30983
chr9	111701523	111701838	0.014248	0.442785	30	0.81738	0.37459
chr17	84435071	84436029	0.014088	0.350618	20	0.6464	0.29579
chr7	105519400	105519710	0.014055	0.2984	20	0.44304	0.14464
chr4	148968099	148968319	0.013996	0.121866	15	0.95666	0.83479
chr9	110945526	110945926	0.013916	-0.166362	44	0.54053	0.70689
chr12	70088129	70088651	0.013891	0.293832	12	0.90881	0.61497
chr5	82881636	82881944	0.013831	0.227103	20	0.83981	0.61271
chr2	94142684	94143141	0.013704	0.207199	18	0.93175	0.72456
chr17	78988772	78989398	0.01369	-0.247413	18	0.16265	0.41006
chr17	88063397	88063835	0.013646	0.264772	18	0.40293	0.13816
chr3	108997367	108997941	0.013606	-0.165796	24	0.098505	0.2643
chr8	128703017	128703916	0.013569	0.279559	12	0.82761	0.54805
chr17	46880139	46880347	0.013524	0.374031	13	0.45874	0.084711
chr14	44990826	44991397	0.013519	0.540124	12	0.86688	0.32676
chr3	82315832	82316131	0.013453	0.392706	10	0.88696	0.49425
chr10	73437527	73437870	0.013387	-0.488837	23	0.26812	0.75695
chr1	36764258	36764732	0.013366	0.10119	14	0.11942	0.018228
chr19	10813772	10814217	0.013354	0.410914	15	0.69335	0.28243
chr4	43822680	43823091	0.013334	0.148158	12	0.24514	0.096981
chr16	36540788	36541156	0.013304	0.315341	13	0.47479	0.15945
chr6	98597706	98598215	0.01329	0.30854	14	0.55905	0.25051
chr8	40595047	40595674	0.013272	0.209758	20	0.33847	0.12871
chr2	45194400	45194701	0.013267	0.254498	14	0.84809	0.59359
chr11	75464440	75464985	0.013206	0.356051	10	0.91518	0.55913
chr6	125483586	125483820	0.013088	0.432827	12	0.61407	0.18124
chr2	31761267	31761705	0.013045	-0.395032	14	0.37866	0.77369
chr2	35259686	35260107	0.013014	-0.347794	17	0.16917	0.51697
chr3	9832437	9832651	0.012978	-0.144479	10	0.02902	0.1735
chr3	28554848	28555259	0.012969	-0.324905	20	0.42119	0.74609
chr1	191384826	191385274	0.012927	0.357114	14	0.52663	0.16952
chr2	166630841	166631323	0.012923	-0.31728	16	0.16782	0.4851
chr1	61102281	61102712	0.012817	-0.25778	10	0.095233	0.35301
chr9	16833969	16834303	0.012744	0.525101	21	0.67748	0.15238
chr3	89882718	89883165	0.012674	0.338847	10	0.93402	0.59518
chr3	20104127	20104435	0.012612	0.308084	10	0.71176	0.40368
chr11	75878573	75878805	0.0126	0.321964	10	0.8235	0.50154
chr10	119062224	119062454	0.01247	0.171294	15	0.93318	0.76189
chr10	44722125	44722686	0.012468	0.362866	20	0.86922	0.50636
chr6	98951954	98952368	0.012456	0.297587	10	0.94354	0.64596
chr16	78377344	78377795	0.012292	0.409216	10	0.79069	0.38148
chr9	120128874	120129481	0.012292	0.198272	30	0.44288	0.2446
chr2	6557685	6558446	0.012232	0.390915	12	0.92632	0.53541
chr8	91075498	91076374	0.012225	0.129951	26	0.21871	0.088758
chr16	11489130	11489423	0.012224	0.534729	21	0.79845	0.26372
chr2	52525982	52526661	0.012222	-0.276898	24	0.37996	0.65686
chr14	27352693	27353591	0.012214	0.245422	25	0.74432	0.4989
chr3	52272019	52273083	0.012203	0.288009	32	0.70387	0.41586
chr18	79062536	79062911	0.012177	0.415064	10	0.70542	0.29036
chr10	57818370	57819052	0.012172	0.37977	16	0.8181	0.43833
chr2	165509693	165510126	0.012143	0.139925	20	0.28561	0.14569
chr11	85407752	85408191	0.012142	0.356326	10	0.90573	0.54941
chr19	47530985	47531318	0.012126	-0.444246	10	0.16292	0.60717
chr9	32962647	32963144	0.012084	-0.429593	12	0.19267	0.62226
chr11	80109849	80110193	0.012081	0.335715	10	0.85812	0.52241
chr14	120289671	120290011	0.012049	-0.180667	16	0.72708	0.90774
chr6	129184799	129185135	0.012022	0.158478	10	0.19514	0.036662
chr6	125270567	125270896	0.012021	-0.381996	12	0.3222	0.7042
chr11	88625007	88625443	0.011911	-0.264564	29	0.24377	0.50834
chr16	94518246	94518622	0.011906	0.367109	12	0.84818	0.48107
chr14	118551446	118551810	0.011875	-0.210436	35	0.49176	0.70219
chr3	41587235	41587914	0.01184	-0.335078	18	0.2102	0.54528
chr16	52184749	52185296	0.011822	0.398255	12	0.87065	0.4724
chr19	53446389	53446623	0.011765	-0.34844	10	0.19875	0.54719
chr16	52090935	52091231	0.011721	-0.239978	10	0.022192	0.26217
chr9	32699951	32700333	0.011697	0.104783	10	0.12021	0.015426
chr17	29302340	29302589	0.011568	-0.348498	12	0.32564	0.67413
chr9	32520781	32521071	0.011559	-0.392062	10	0.24042	0.63248
chr16	24886602	24887336	0.011552	-0.372468	18	0.27385	0.64632
chr8	115700890	115701326	0.01155	0.389505	10	0.84958	0.46007
chr19	16204739	16205475	0.011532	0.470711	13	0.86452	0.39381
chr18	66422308	66422539	0.011498	0.465873	11	0.86384	0.39797
chr15	86167862	86168805	0.01142	-0.29351	29	0.14676	0.44027
chr2	128062783	128063286	0.011405	-0.314219	17	0.51148	0.8257
chr18	23828389	23828811	0.011266	0.191947	21	0.29467	0.10273
chr1	97910899	97911210	0.011225	0.20295	16	0.93911	0.73616
chr16	49965841	49966475	0.011159	0.380594	18	0.64691	0.26631
chr10	99227758	99228556	0.011118	-0.333937	19	0.16243	0.49637
chr2	66102069	66102303	0.011043	0.334696	10	0.93818	0.60348
chr4	123662695	123663216	0.010903	-0.13646	19	0.051122	0.18758
chr15	52944586	52944850	0.010891	0.422248	10	0.58787	0.16562
chr6	30079941	30080264	0.010847	0.336599	10	0.92173	0.58513
chr13	63294115	63294763	0.010777	0.270264	22	0.76268	0.49242
chr3	137968544	137968975	0.010729	-0.221914	20	0.14339	0.3653
chr6	38690530	38690938	0.010713	0.54217	10	0.9054	0.36323
chr4	95302263	95302609	0.010668	-0.334443	10	0.46288	0.79732
chr8	57410082	57410805	0.010661	-0.125554	50	0.7379	0.86345
chr14	27198540	27199147	0.010653	0.482748	12	0.78912	0.30638
chr1	180391761	180392602	0.010607	0.237379	21	0.8198	0.58242
chr12	85970041	85970380	0.010597	-0.351996	10	0.21841	0.57041
chr13	44544857	44545245	0.010581	-0.268966	20	0.32665	0.59561
chr12	79579953	79580789	0.010566	0.25302	22	0.814	0.56098
chr13	43752239	43752587	0.010539	0.561571	10	0.71798	0.15641
chr11	11751231	11751548	0.010537	-0.380683	10	0.042007	0.42269
chr8	19785800	19786131	0.01052	0.20203	10	0.96896	0.76693
chr11	57958258	57958669	0.010447	-0.270486	14	0.08164	0.35213
chr13	52807377	52808071	0.010413	0.10919	28	0.18323	0.074036
chr3	41598359	41598954	0.010408	-0.17085	39	0.62337	0.79422
chr3	101291269	101291542	0.010324	-0.335476	14	0.19394	0.52942
chr9	41969131	41969373	0.010308	0.263305	10	0.35101	0.087707
chr2	153237210	153238219	0.010175	0.386018	20	0.72522	0.3392
chr13	45694383	45694894	0.010162	0.199345	21	0.93382	0.73448
chr5	139166735	139167198	0.010137	-0.277738	10	0.044528	0.32227
chr11	86621318	86621879	0.010136	0.386094	18	0.79064	0.40455
chr18	68346683	68347417	0.01012	0.158985	18	0.9075	0.74851
chr2	164939644	164941719	0.010061	-0.248162	66	0.37952	0.62768
chr3	105893330	105893585	0.010018	-0.266585	14	0.033514	0.3001
chr3	54723870	54724118	0.01001	0.267199	12	0.30238	0.035185
chr13	24602537	24603336	0.0099934	-0.281252	13	0.16898	0.45023
chr7	80200007	80200231	0.0098901	0.335496	12	0.76275	0.42726
chr14	61415536	61416050	0.0098735	0.514137	10	0.82526	0.31112
chr5	73244967	73245206	0.0098655	0.277528	14	0.92035	0.64282
chr15	84312710	84313001	0.0098212	-0.345253	10	0.42538	0.77064
chr19	26749726	26750105	0.0098031	-0.222206	19	0.62328	0.84549
chr2	153342278	153342895	0.0098006	0.394255	18	0.75895	0.36469
chr5	105419136	105419396	0.009756	-0.199275	15	0.66136	0.86063
chr10	81302369	81304509	0.0096731	-0.19033	82	0.24409	0.40478
chr18	79101250	79101664	0.0096649	-0.330017	18	0.10509	0.43511
chr12	85690919	85691214	0.0096391	0.474712	10	0.9423	0.46759
chr10	21092656	21094961	0.0095642	-0.265396	79	0.52694	0.66764
chr11	49090734	49091084	0.0095145	0.120519	14	0.15122	0.030697
chr11	32733191	32733541	0.0095116	0.389409	12	0.90476	0.51535
chr3	37228687	37229069	0.0095058	0.505934	10	0.85415	0.34822
chr7	112053955	112054211	0.0094893	0.26363	12	0.30719	0.043558
chr3	116658908	116659408	0.0094567	0.135264	32	0.24822	0.11296
chr14	75188447	75188884	0.0094313	0.287519	13	0.63916	0.35164
chr6	144643019	144643509	0.0094042	0.228897	12	0.91043	0.68153
chr5	94713751	94714325	0.0093826	0.4726	21	0.61546	0.14286
chr10	62300448	62300688	0.009378	-0.281453	15	0.50197	0.78342
chr15	94591290	94591504	0.0093276	0.336525	10	0.83691	0.50039
chr10	19406749	19406952	0.0093243	0.344975	10	0.92865	0.58368
chr6	114917664	114918175	0.0092974	0.180407	22	0.3036	0.1232
chr17	24417182	24417519	0.0092831	0.426628	10	0.63754	0.21092
chr1	181257757	181257996	0.0092451	0.295545	12	0.4043	0.10875
chr1	138601122	138601797	0.0092022	0.359623	20	0.81093	0.45131
chr15	59059243	59059464	0.0091564	-0.118922	13	0.83848	0.9574
chr15	51828333	51828802	0.0090999	0.329608	21	0.68212	0.35252
chr12	76841095	76841562	0.0090818	-0.281921	25	0.24902	0.53094
chr17	50763435	50763857	0.0090692	-0.336084	10	0.21033	0.54641
chr11	57674015	57674290	0.0090544	-0.460954	12	0.084568	0.54552
chr9	57942879	57943401	0.0090399	0.423944	16	0.82946	0.40551
chr2	32555695	32556626	0.0090395	-0.264068	29	0.39649	0.66056
chr8	128647555	128647835	0.0090306	0.502664	10	0.80425	0.30159
chr1	153564892	153565106	0.0090275	0.356504	13	0.70881	0.3523
chrX	42147203	42148012	0.0090103	0.226455	23	0.80003	0.57358
chr3	38092016	38092217	0.0090016	0.293666	12	0.77024	0.47657
chr16	92460590	92461039	0.0089299	-0.210273	16	0.081523	0.2918
chr14	34240605	34241263	0.0089296	0.233234	16	0.91273	0.67949
chr2	168945082	168945411	0.0089147	0.263736	18	0.85549	0.59176
chr17	49269176	49269396	0.0089091	0.346825	10	0.91515	0.56833
chr6	124907205	124907750	0.0088738	0.349962	16	0.8786	0.52863
chr7	35796250	35796455	0.0088401	-0.423683	14	0.092536	0.51622
chr8	46512416	46512812	0.0087736	-0.293262	17	0.24754	0.5408
chr15	5512442	5513106	0.0087516	0.479997	13	0.7368	0.2568
chr14	30826864	30827708	0.0087504	0.377624	16	0.7628	0.38518
chr9	66895223	66895465	0.0087266	0.387265	10	0.61626	0.22899
chr6	108704826	108705235	0.008714	0.309891	16	0.8468	0.53691
chr10	117951334	117951848	0.0087006	0.384003	28	0.86347	0.59326
chr18	80416415	80416778	0.0086112	0.38551	10	0.84006	0.45455
chr11	6179570	6180678	0.0086046	0.269818	27	0.527	0.25719
chr13	93095528	93095868	0.0086016	0.285421	14	0.47816	0.19274
chr15	86064241	86065060	0.0085694	-0.295908	22	0.3487	0.6446
chr6	26960504	26960946	0.0085467	-0.64966	14	0.14575	0.79541
chr7	101454832	101458445	0.0085172	-0.182379	103	0.52502	0.69849
chr5	115779513	115779984	0.0084952	0.260527	13	0.86986	0.60933
chr6	48744095	48744660	0.0084772	0.225163	12	0.78487	0.55971
chr1	36921760	36922500	0.00847	-0.4102	30	0.267	0.6772
chr8	116905154	116905777	0.0084557	-0.28705	24	0.17766	0.46471
chr3	104762554	104762941	0.0084528	0.285241	18	0.58026	0.29502
chr7	16343678	16344088	0.0084492	0.446491	10	0.81165	0.36516
chr14	45039622	45039993	0.0083607	0.28402	13	0.86529	0.58127
chr16	14303696	14303991	0.0083463	0.311306	13	0.93274	0.62144
chr1	165789695	165790799	0.0083385	0.14453	49	0.42986	0.29229
chr9	14376268	14376637	0.0083314	0.375518	10	0.69137	0.31585
chr4	147808537	147808900	0.0083305	0.272891	12	0.74536	0.47247
chr16	32090049	32090301	0.0082973	0.258417	10	0.92596	0.66755
chr19	30919765	30920007	0.0082867	0.528135	10	0.8598	0.33166
chr5	130102807	130103498	0.0082507	0.365671	13	0.85907	0.4934
chr15	6564946	6565694	0.0082128	-0.233984	32	0.57993	0.81391
chr18	74213760	74213987	0.0081445	0.350227	10	0.95497	0.60475
chr11	54569699	54570382	0.0080925	-0.22091	15	0.50572	0.72663
chr5	124529719	124530269	0.0080761	-0.309062	22	0.38638	0.69544
chr6	121214568	121214808	0.0080381	-0.267415	12	0.097218	0.36463
chr7	123346874	123347119	0.0080246	0.478475	10	0.77737	0.29889
chr19	11880309	11880931	0.0080021	0.365929	10	0.81928	0.45335
chr11	60185945	60189314	0.0079104	-0.237755	205	0.8	0.86757
chr6	47561038	47561800	0.0079036	0.309612	18	0.86778	0.55817
chr13	30911724	30912191	0.0078499	0.357736	12	0.86707	0.50934
chr18	38331374	38331713	0.0078228	0.538649	10	0.8909	0.35225
chr7	80412022	80412651	0.0077745	0.300504	24	0.88026	0.57976
chr1	61026793	61027295	0.0077709	0.406456	10	0.52912	0.12267
chr1	52856136	52856393	0.0076797	0.641603	10	0.94358	0.30198
chr16	18503571	18503882	0.0076597	-0.393974	10	0.36957	0.76354
chr17	44569322	44569660	0.0076458	0.124725	17	0.16947	0.044749
chr9	85916609	85916996	0.0076274	0.549711	22	0.73409	0.18438
chr13	54079711	54079936	0.0076013	0.337922	10	0.85761	0.51969
chr1	162727731	162728588	0.0075923	0.105575	22	0.13378	0.028207
chr2	79267364	79268377	0.0075639	0.380379	14	0.82476	0.44438
chr7	80667181	80667442	0.0074798	-0.363499	15	0.29067	0.65416
chr2	76207444	76207910	0.0074661	0.568638	11	0.82098	0.25235
chr1	154794483	154794799	0.0073534	-0.105517	15	0.04	0.14552
chr7	47113404	47113933	0.0073445	0.179952	13	0.22664	0.046686
chr3	37299446	37300110	0.0072539	0.441467	14	0.87328	0.43181
chr13	113120054	113120521	0.007176	0.258117	18	0.45533	0.19721
chr17	86758955	86759261	0.0071751	0.179718	14	0.96383	0.78411
chr2	143903573	143903846	0.0071311	0.302648	13	0.86954	0.56689
chr4	41295610	41295862	0.0071223	0.288764	20	0.78816	0.49939
chrX	91129659	91129881	0.0071146	-0.485705	30	0.20399	0.68969
chr14	23870565	23871722	0.0070906	0.140604	18	0.84051	0.69991
chr19	46478126	46478761	0.0070898	0.206901	22	0.88642	0.67952
chr5	140208354	140209227	0.0070596	-0.118536	44	0.25923	0.37777
chr3	153717825	153718068	0.0070532	-0.266498	13	0.50501	0.77151
chr1	160832684	160833038	0.0070206	0.379884	14	0.88139	0.50151
chr4	11769256	11769599	0.0070171	0.47257	10	0.77231	0.29974
chr4	156015055	156015333	0.00697	0.163658	10	0.98873	0.82508
chr10	75294194	75294599	0.0069535	-0.326543	12	0.14741	0.47396
chr13	97902796	97903026	0.0069349	0.251627	12	0.49443	0.2428
chr4	156015333	156015903	0.0069216	0.302925	10	0.92416	0.62124
chr5	147055892	147056301	0.0068909	0.488006	10	0.67538	0.18737
chr15	9600014	9600389	0.0068662	-0.277858	16	0.13389	0.41175
chr6	86594791	86595415	0.0067942	0.247799	33	0.81945	0.57165
chr17	80520504	80521042	0.0067801	0.208028	22	0.40004	0.19202
chr1	165722639	165723271	0.0067646	0.166774	23	0.42759	0.26081
chr1	33506840	33507293	0.0067104	0.213035	10	0.95483	0.7418
chr2	44427544	44427864	0.0067044	0.359656	10	0.80604	0.44638
chr14	59051521	59051743	0.0066741	0.340083	12	0.59397	0.25388
chr8	35491441	35491692	0.0066701	0.233285	15	0.91879	0.6855
chr16	84703934	84704192	0.0066435	0.456614	10	0.59876	0.14214
chr2	167840449	167840676	0.0066052	-0.129179	16	0.019737	0.14892
chr13	45894517	45894894	0.0065847	0.265775	14	0.87197	0.60619
chr13	24501244	24501597	0.0065804	-0.257544	25	0.11735	0.37489
chr9	52188156	52188410	0.0065544	0.157264	15	0.91441	0.75714
chr2	128407161	128407404	0.0065499	-0.370494	10	0.076293	0.44679
chr17	28588424	28589102	0.0065386	0.246571	16	0.85382	0.60725
chr18	56713625	56714125	0.0065351	0.173785	18	0.91809	0.74431
chr6	124886606	124886856	0.0065093	0.269717	14	0.75631	0.48659
chr1	36767940	36768694	0.0064927	0.388782	10	0.60374	0.21496
chr4	7961801	7962039	0.0064893	0.553787	10	0.87165	0.31786
chr13	117054672	117054985	0.0064852	-0.445425	14	0.17308	0.61851
chr16	95808934	95809191	0.0064805	0.365124	10	0.8588	0.49367
chr6	103335344	103335660	0.0064018	0.364954	18	0.69083	0.32588
chr1	138939420	138939856	0.0063778	0.421314	19	0.80731	0.386
chr2	66126414	66126854	0.006356	0.303283	12	0.88132	0.57804
chr10	116913686	116917118	0.0063449	-0.265525	148	0.64409	0.7809
chr19	10261373	10261706	0.0062901	0.430991	10	0.88905	0.45806
chr11	86593469	86594059	0.0062566	0.426109	16	0.62399	0.19788
chr4	83284245	83284916	0.0062504	-0.248391	33	0.20454	0.45293
chr7	79259110	79259391	0.0062485	0.229077	10	0.94162	0.71255
chr5	76869058	76869776	0.0062469	0.141803	40	0.71172	0.56992
chr16	10690220	10690504	0.0062401	-0.432652	12	0.14564	0.57829
chr1	39346643	39346863	0.006211	0.316288	12	0.9008	0.58451
chr10	63175063	63175766	0.0061883	0.365353	22	0.65351	0.28815
chr2	65198568	65198886	0.0061806	0.36705	10	0.86592	0.49887
chr17	45695612	45695844	0.0061601	-0.258694	16	0.53803	0.79672
chr8	128692436	128693150	0.0061468	0.427063	18	0.79027	0.36321
chr1	74379249	74379481	0.006132	0.367091	12	0.87111	0.50402
chr12	118376183	118376552	0.0061233	0.145414	12	0.17825	0.032832
chr17	84432209	84432441	0.0061138	0.43401	11	0.87688	0.44287
chr11	108171387	108171591	0.0060952	0.22559	10	0.95973	0.73414
chr4	6443948	6444218	0.0060791	0.261881	14	0.32239	0.060507
chr19	43886382	43886718	0.0060735	0.303812	10	0.92327	0.61946
chr11	121019537	121019843	0.006034	-0.29431	10	0.22727	0.52158
chr6	134217788	134218109	0.0060263	0.276346	10	0.94015	0.66381
chr2	92422631	92422972	0.0060126	-0.354372	10	0.13699	0.49136
chr2	145731075	145731316	0.0060099	0.415733	12	0.79961	0.38388
chr19	53547579	53547951	0.0059998	-0.242936	17	0.11737	0.3603
chr5	115524325	115524581	0.0059986	-0.424139	10	0.31864	0.74277
chr11	108339177	108339415	0.0059887	0.244584	10	0.96041	0.71583
chr9	61384719	61385498	0.0059602	-0.315868	35	0.46067	0.6925
chr1	92064524	92064728	0.0059472	0.12187	10	0.15827	0.036404
chr1	179662992	179663508	0.0059443	0.248928	12	0.9371	0.68817
chr7	66246836	66247098	0.0059254	-0.378059	10	0.22967	0.60773
chr6	52743205	52743433	0.0058966	0.267361	10	0.92776	0.6604
chr6	108087186	108087551	0.0058818	-0.712249	10	0.058333	0.77058
chr13	100846126	100846543	0.0058678	0.16178	13	0.95276	0.79098
chr11	3482148	3482550	0.0058656	0.462304	10	0.9045	0.4422
chr2	74285064	74285989	0.0058388	0.229067	17	0.86274	0.63368
chr13	38173185	38174103	0.0057674	0.271768	30	0.81546	0.54369
chr4	7893042	7893547	0.0057452	0.14739	14	0.94839	0.801
chr11	113491135	113491375	0.0057195	-0.380697	14	0.1571	0.5378
chr10	80792307	80793075	0.0057184	-0.286618	60	0.27575	0.54649
chr12	73580800	73581024	0.005689	-0.386217	13	0.27317	0.65938
chr13	24467626	24467890	0.0056645	0.458642	10	0.76911	0.31046
chr8	114888935	114889165	0.0056559	-0.313227	10	0.2148	0.52803
chr14	45037925	45038294	0.0056484	0.428765	10	0.56222	0.13346
chr10	7867359	7867628	0.0056168	-0.194732	66	0.42215	0.61689
chr3	135556271	135556596	0.0056141	0.361242	14	0.84453	0.48329
chr9	61385786	61386139	0.0056029	-0.396704	13	0.11921	0.51591
chr5	31571272	31572002	0.0055626	-0.312968	31	0.10624	0.37284
chr11	46090457	46090756	0.0055528	0.121686	10	0.17326	0.051577
chr6	48508054	48508361	0.0055518	0.560978	10	0.86186	0.30089
chr17	72978033	72978471	0.0055417	-0.388647	10	0.20759	0.59624
chr4	124742867	124743257	0.0055224	0.129115	21	0.96862	0.83951
chr11	79781139	79781440	0.0055192	0.334328	14	0.91015	0.57582
chr17	35439878	35440198	0.0054518	0.19937	49	0.50742	0.30805
chr19	36379120	36379588	0.0054422	0.360001	13	0.86566	0.50566
chr5	143638094	143638320	0.0054357	0.311735	12	0.92774	0.61601
chr16	33683215	33683518	0.0054213	0.207202	16	0.93416	0.72696
chr10	122792363	122792677	0.0053995	-0.310054	13	0.15809	0.46814
chr1	132406877	132407145	0.0053966	0.275256	20	0.76405	0.48879
chr13	63901572	63902116	0.0053602	-0.198792	51	0.45692	0.69143
chr4	46823835	46824048	0.005352	0.18411	16	0.3447	0.16059
chr5	122302006	122302247	0.0053442	-0.358686	10	0.43312	0.7918
chr5	122232967	122233562	0.0053299	-0.226239	30	0.1619	0.38814
chr2	60011004	60011434	0.0053264	0.265479	18	0.85065	0.58517
chr8	115531067	115531551	0.0053261	0.158115	20	0.93196	0.77384
chr7	123189868	123190076	0.0053147	0.468976	14	0.84553	0.37655
chr4	135988049	135988449	0.0052897	0.41919	10	0.90645	0.48726
chr11	43380014	43380576	0.0052644	0.341955	26	0.91781	0.60189
chr10	21354700	21354941	0.0052641	0.323667	10	0.94361	0.61994
chr4	32405896	32406290	0.0052571	0.346942	10	0.71148	0.36454
chr15	73734810	73735199	0.0052514	-0.175249	20	0.76017	0.93542
chr14	42572688	42572899	0.0052174	-0.451052	24	0.20692	0.65797
chrY	58551119	58551386	0.0051935	0.548135	10	0.69952	0.15139
chr3	22072120	22072620	0.0051908	0.339889	16	0.62525	0.28536
chr4	119815026	119815245	0.005189	-0.165762	29	0.098926	0.26469
chr6	32795890	32796103	0.0051785	0.482101	10	0.88006	0.39796
chr3	59088336	59088588	0.0051714	0.273638	10	0.91952	0.64588
chr13	63275391	63275633	0.005166	0.369441	10	0.91964	0.5502
chr5	143517259	143517497	0.0051458	0.2838	12	0.8573	0.5735
chr11	87240331	87240708	0.0050952	-0.348817	14	0.27545	0.62427
chr4	6940900	6941388	0.0050668	0.484827	12	0.72108	0.23625
chr4	89478760	89479000	0.0050518	0.373603	12	0.83001	0.45641
chr3	59234768	59235154	0.005047	-0.173139	14	0.017536	0.19067
chr15	57922928	57923150	0.0050419	-0.216549	20	0.61107	0.82761
chr5	23569995	23570248	0.0050308	-0.780714	10	0.066667	0.84738
chr10	69542669	69542993	0.00502	0.270162	11	0.92287	0.65271
chr11	86652646	86653174	0.0050116	0.433265	14	0.80956	0.37629
chr9	118262072	118262371	0.004999	0.364751	10	0.89011	0.52536
chr19	6071135	6071366	0.004962	0.150001	14	0.92857	0.77857
chr4	102880772	102881202	0.0049608	0.776706	10	0.85306	0.076349
chr12	100765841	100766045	0.0049532	-0.384078	10	0.38875	0.77283
chr7	99391964	99392169	0.0049512	-0.37627	22	0.32343	0.6997
chr12	21369033	21369300	0.0048917	-0.452779	10	0.25769	0.71047
chr11	60291072	60291651	0.004883	0.334068	12	0.92085	0.58678
chr2	91088346	91088741	0.0048658	-0.300867	15	0.1661	0.46697
chr10	70176537	70176779	0.0048625	0.423949	16	0.82791	0.40396
chr18	67502562	67502958	0.0048478	0.256038	16	0.90703	0.65099
chr13	63180704	63181343	0.0048421	0.34718	16	0.84231	0.49513
chr6	115678389	115679186	0.0048115	0.208082	14	0.94452	0.73644
chr6	125073874	125074180	0.0048115	-0.365152	12	0.056873	0.42203
chr7	63930821	63931063	0.0048037	0.451394	10	0.8855	0.4341
chr4	155354226	155354450	0.0048034	-0.416588	10	0.028593	0.44518
chr16	11475822	11476148	0.0047821	0.502052	10	0.79155	0.28949
chr5	53620301	53621647	0.0047364	0.107463	34	0.92219	0.81473
chr8	120539468	120539672	0.0047271	-0.486885	10	0.059606	0.54649
chr6	125264193	125264601	0.0047245	0.359774	20	0.68227	0.32249
chr7	126289513	126289753	0.0046917	0.335703	10	0.47374	0.13804
chr14	103652127	103652911	0.0046898	0.280303	20	0.60661	0.3263
chr2	13559653	13559941	0.0046873	0.462286	10	0.80028	0.33799
chr10	106396422	106396786	0.004666	-0.738384	11	0.080808	0.81919
chr10	59236541	59236945	0.0046606	0.355224	14	0.87235	0.51713
chr11	88112260	88112597	0.0046549	0.269866	10	0.94941	0.67955
chr10	94863303	94863597	0.0046304	0.326458	16	0.92525	0.59879
chr10	98961852	98962419	0.0046136	0.313213	21	0.68374	0.37053
chr19	36364829	36365052	0.004608	0.43491	12	0.872	0.43709
chr13	36131917	36132121	0.0045978	0.313174	10	0.71715	0.40398
chr8	57591428	57591635	0.0045888	0.430014	10	0.76501	0.335
chr4	119125513	119125841	0.0045746	0.399362	12	0.7012	0.30184
chr15	94607897	94608119	0.0045689	0.536691	10	0.80987	0.27318
chrX	75475599	75475833	0.0045558	0.219375	18	0.55457	0.3352
chr3	101913025	101913322	0.0045536	0.22079	12	0.97375	0.75296
chr1	74551190	74551437	0.0045456	0.480296	12	0.7826	0.30231
chr11	61644827	61645085	0.0044771	0.393744	12	0.64058	0.24684
chr11	117826279	117826860	0.0044679	0.272653	21	0.6934	0.42075
chr6	65538640	65539380	0.0044541	0.334986	22	0.64603	0.31104
chr11	75992166	75992675	0.0044099	-0.356151	21	0.059594	0.41574
chr12	110558183	110558509	0.0043829	0.497364	10	0.96385	0.46648
chr15	79432928	79433526	0.0043291	-0.203454	52	0.53191	0.73537
chr11	60130496	60130888	0.0043141	-0.227493	16	0.057681	0.28517
chr8	115046069	115046564	0.00431	0.2861	16	0.43844	0.15234
chr12	107999887	108000113	0.0042963	0.13444	11	0.14602	0.011576
chr10	12976528	12976784	0.0042667	0.319284	10	0.90941	0.59012
chr9	48089426	48089778	0.0042619	0.171258	17	0.91956	0.7483
chr10	44304899	44305374	0.0042568	0.36936	12	0.91634	0.54698
chr11	70271769	70271999	0.0042057	0.352727	14	0.89024	0.53752
chr10	42055738	42056024	0.0041871	-0.33223	20	0.33029	0.66252
chr5	53479860	53480691	0.0041742	0.192554	21	0.90435	0.7118
chr5	134272633	134273067	0.0041684	-0.327778	24	0.27423	0.602
chr7	135597646	135598022	0.0041639	-0.267883	21	0.40711	0.675
chr9	123756858	123757182	0.0041449	-0.413149	10	0.17845	0.5916
chr2	174442453	174442667	0.0041292	0.414421	13	0.66727	0.25284
chr3	116441746	116441984	0.004128	0.137198	15	0.19178	0.054584
chr14	27379305	27379857	0.004125	-0.199906	30	0.11713	0.31704
chr8	57401124	57401693	0.0041153	0.16654	21	0.24495	0.078413
chr12	86046946	86047605	0.0041081	-0.321614	16	0.16109	0.48271
chr18	9393951	9394509	0.0041004	0.406021	13	0.80622	0.4002
chr9	14902140	14902427	0.0040768	0.351444	14	0.72083	0.36939
chr7	110270497	110270718	0.0040414	-0.20754	14	0.0098002	0.21734
chr5	115509402	115509663	0.0039885	-0.3518	18	0.28776	0.63956
chr2	32047295	32047675	0.0039835	-0.373639	22	0.32674	0.70038
chr9	96577715	96578009	0.0039808	-0.480159	12	0.12357	0.60373
chr13	30880429	30880735	0.0039667	0.350184	12	0.89501	0.54482
chr2	73003436	73004266	0.003963	-0.288105	43	0.34672	0.63482
chr19	45528065	45528597	0.0039193	-0.299773	22	0.28359	0.58337
chr18	56668661	56669157	0.0039049	0.13903	21	0.92556	0.78653
chr18	39391046	39391269	0.0039012	0.222218	18	0.92687	0.70465
chrX	93594429	93594775	0.0038832	0.242699	10	0.96574	0.72305
chr1	43191118	43191377	0.0038574	0.438326	14	0.86082	0.42249
chr2	57110417	57111651	0.0038453	-0.222574	83	0.25914	0.50567
chr1	64482176	64482385	0.0038252	-0.178472	14	0.010346	0.18882
chr1	106035354	106035934	0.0038216	-0.354548	25	0.18903	0.54358
chr10	95297078	95297316	0.0037663	-0.217386	12	0.68545	0.90284
chr4	43522336	43522656	0.0037606	0.273055	12	0.909	0.63594
chr14	75909170	75909891	0.0037499	-0.379106	23	0.22791	0.60702
chr15	81669317	81669548	0.0037339	0.416605	10	0.9114	0.4948
chr1	184533912	184534184	0.0037157	0.52707	10	0.78907	0.262
chr6	99388067	99389221	0.0037068	-0.267071	36	0.079469	0.31908
chr18	11996210	11996467	0.0036839	0.327359	10	0.83722	0.50986
chr9	41112617	41112931	0.0036819	0.381231	10	0.88576	0.50453
chr17	26005806	26006080	0.0036751	-0.197149	16	0.057477	0.25463
chr11	109649082	109649803	0.003672	-0.200885	27	0.09708	0.29797
chr1	189657567	189657770	0.0036045	0.279968	14	0.92998	0.65001
chr5	100569849	100571051	0.0035904	-0.150493	54	0.10988	0.26037
chr15	98832625	98832940	0.0035806	-0.418916	14	0.14742	0.56634
chr6	145972928	145973257	0.0035728	0.403549	13	0.85164	0.44809
chr13	43790679	43790952	0.0035539	-0.141014	12	0.80356	0.94458
chr13	42101583	42101924	0.0035523	-0.228575	16	0.12071	0.34929
chr13	104307971	104308436	0.0035411	0.289811	12	0.92622	0.6364
chr2	150906933	150907191	0.0035239	0.248997	10	0.97484	0.72584
chr3	51906693	51906987	0.0035107	0.519814	10	0.87947	0.35966
chr2	166668294	166668549	0.0035037	-0.216461	19	0.63229	0.84875
chr2	102103749	102104143	0.0034709	0.113767	17	0.20023	0.08646
chr1	153745564	153745869	0.0034706	0.263259	10	0.87392	0.61066
chr5	117354176	117354412	0.0034694	-0.232412	14	0.027529	0.25994
chr8	117198181	117198387	0.0034481	-0.356364	13	0.14114	0.4975
chr1	60753554	60754444	0.0034288	0.188137	43	0.64724	0.45911
chr8	46716283	46716540	0.0034277	0.247907	15	0.91508	0.66717
chr8	123479022	123479265	0.0034121	0.464386	12	0.65772	0.19334
chr2	59392306	59392662	0.0033873	0.400015	10	0.95787	0.55786
chr2	104853173	104853470	0.003387	0.460019	10	0.7495	0.28948
chr6	124684016	124684309	0.0033816	0.292854	14	0.46924	0.17639
chr9	95151537	95151859	0.0033568	0.426802	10	0.56284	0.13603
chr5	134304071	134304408	0.0033541	0.409934	14	0.82274	0.4128
chr4	129620707	129621662	0.0033304	0.317018	36	0.68348	0.36646
chr12	98524916	98525372	0.0033067	0.461821	12	0.80371	0.34189
chr15	12885470	12885677	0.0032851	0.150627	16	0.9367	0.78607
chr5	24591746	24592099	0.0032742	-0.215908	31	0.46115	0.67706
chr17	6745940	6746350	0.0032718	0.222882	19	0.59691	0.37403
chr19	10743902	10744395	0.0032651	0.226521	18	0.88135	0.65483
chr4	134058622	134060370	0.0032617	0.253049	60	0.62435	0.42149
chr10	93567246	93567586	0.0032455	0.249418	17	0.84303	0.59361
chr14	122011891	122012129	0.003229	-0.519582	12	0.268	0.78758
chr1	128770895	128771103	0.0032136	0.585109	10	0.80859	0.22349
chr7	114115783	114116273	0.00321	-0.25332	20	0.48258	0.7359
chr14	25186102	25186673	0.0032042	0.295255	26	0.70121	0.40595
chr14	101480318	101480686	0.0032009	0.500967	12	0.79217	0.2912
chr10	122726191	122726761	0.0032006	-0.293239	15	0.42874	0.72198
chr7	130903764	130904040	0.0031933	-0.261703	17	0.18564	0.44734
chr11	22823864	22824070	0.0031796	0.468069	12	0.66987	0.2018
chr13	24412996	24413941	0.0031541	-0.223442	21	0.16218	0.38562
chr1	60910984	60911510	0.003143	0.451373	12	0.78048	0.32911
chr17	84419387	84420096	0.0031168	-0.215077	20	0.10769	0.32277
chr13	42985946	42986253	0.0031069	0.116401	16	0.16085	0.044445
chr9	95310913	95311151	0.0030964	0.466046	12	0.82092	0.35487
chr5	115722671	115722926	0.0030864	-0.351908	19	0.37542	0.72732
chr5	113899424	113899647	0.0030806	0.194505	20	0.40654	0.21204
chr9	75431224	75431675	0.0030702	-0.255067	24	0.41142	0.66649
chr18	37841622	37842067	0.0030586	-0.177431	37	0.65651	0.83394
chr15	101175639	101175867	0.003038	-0.318392	18	0.25203	0.57042
chr16	23610586	23612121	0.0030322	-0.225025	30	0.22166	0.44668
chr18	15343562	15344581	0.0030142	0.224856	10	0.85387	0.62902
chr4	111573167	111573435	0.0030137	0.411578	22	0.82609	0.41452
chr6	31131537	31132155	0.0029994	0.173344	24	0.90504	0.73169
chr10	95914403	95914740	0.0029979	0.491993	12	0.66516	0.17316
chr14	25462024	25462394	0.0029952	-0.230225	12	0.09617	0.3264
chr3	133159712	133160023	0.0029861	0.354936	10	0.87527	0.52033
chr2	60370263	60370667	0.0029792	0.240743	12	0.94261	0.70187
chr11	106544159	106544684	0.0029786	-0.317514	24	0.17198	0.4895
chr10	80664465	80664807	0.0029742	-0.104217	24	0.038354	0.14257
chr6	54224242	54224704	0.0029706	0.223272	24	0.86529	0.64202
chr10	39540212	39540624	0.0029624	-0.318327	17	0.18668	0.50501
chr10	21468402	21468764	0.0029412	-0.126299	21	0.81505	0.94135
chr6	124913233	124913628	0.0029277	0.392767	14	0.82842	0.43566
chr1	180779215	180779791	0.0029247	0.222496	19	0.92285	0.70035
chr10	70116489	70116781	0.0029136	0.340687	12	0.8778	0.53711
chr2	132714571	132714863	0.002911	-0.322227	12	0.23106	0.55329
chr11	78531574	78531864	0.0028973	0.484376	10	0.82724	0.34287
chr6	122761138	122761385	0.0028885	-0.285334	22	0.15088	0.43621
chr11	97658875	97659120	0.0028842	0.32166	17	0.70689	0.38523
chr5	107283983	107284429	0.0028521	0.49731	16	0.78074	0.28343
chr2	150571482	150571851	0.0028198	0.354215	12	0.71663	0.36242
chr2	91965217	91965471	0.002806	-0.371619	10	0.067267	0.43889
chr6	8393359	8393578	0.0028042	-0.26604	14	0.43162	0.69766
chr4	59196410	59196765	0.0028038	0.135407	21	0.18524	0.049833
chr17	51811539	51811975	0.0028028	-0.182917	18	0.02363	0.20655
chr2	126497383	126498074	0.0028017	-0.252243	28	0.24293	0.49518
chr13	35226282	35226605	0.0027918	0.364027	12	0.92106	0.55704
chr8	104435573	104435942	0.0027821	0.27828	14	0.829	0.55072
chr10	39435529	39435868	0.0027775	0.522633	10	0.78325	0.26062
chr15	6129653	6130115	0.0027752	0.532029	10	0.92147	0.38944
chr10	50604528	50604824	0.002761	0.414751	10	0.89199	0.47724
chr5	123346250	123346593	0.0027603	-0.342257	20	0.31689	0.65915
chr16	90330948	90331684	0.0027559	0.297728	24	0.79378	0.49605
chr13	104042846	104043085	0.0027539	-0.350027	16	0.45601	0.80604
chr10	68036370	68036581	0.0027443	0.365325	10	0.7187	0.35337
chr8	34815026	34815642	0.0027274	-0.214007	23	0.13677	0.35078
chr10	91077655	91077861	0.002722	0.252907	10	0.92521	0.67231
chr4	155195385	155195674	0.0026973	-0.292601	16	0.37665	0.66925
chr16	23307485	23307849	0.0026935	-0.464255	12	0.26632	0.73058
chr19	11511055	11511297	0.0026774	0.390625	10	0.92524	0.53461
chr9	44493100	44493426	0.0026694	-0.420139	13	0.37546	0.7956
chr5	95941566	95941889	0.0026592	0.293294	10	0.78415	0.49086
chr6	91112152	91112379	0.0026443	0.296513	10	0.89055	0.59404
chr16	76532676	76533450	0.0026337	-0.223617	38	0.25735	0.48096
chr11	49196085	49196797	0.0026257	-0.290882	22	0.19853	0.48942
chr11	60185011	60185242	0.0026053	-0.374343	20	0.25593	0.63027
chr19	33286375	33286589	0.002583	0.80881	10	0.87548	0.066667
chr19	29142410	29142724	0.0025672	-0.406677	10	0.20068	0.60735
chr5	53568262	53568708	0.0025366	0.340083	10	0.9441	0.60402
chr1	180247851	180248118	0.0025304	-0.320685	11	0.21244	0.53313
chr10	44409779	44410561	0.00251	-0.220643	41	0.21465	0.43529
chr13	30831492	30831753	0.0025056	0.516024	12	0.65665	0.14062
chr8	94354397	94354758	0.00249	-0.366328	14	0.055862	0.42219
chr8	106007071	106007671	0.002488	0.342595	16	0.48886	0.14626
chr19	18582985	18583206	0.0024858	-0.327071	10	0.16048	0.48755
chr15	5346371	5346584	0.0024646	0.376701	12	0.75249	0.37579
chr6	86847912	86848192	0.0024624	0.150127	14	0.34666	0.19653
chr5	3355670	3355976	0.0024539	0.426644	10	0.56755	0.14091
chr8	86706800	86707127	0.0024159	-0.525631	10	0.286	0.81163
chr10	28776626	28777454	0.0024148	0.37646	16	0.84232	0.46586
chr6	146005264	146005514	0.0023756	-0.364926	10	0.15843	0.52336
chr10	39463283	39463505	0.0023734	0.387107	12	0.83704	0.44993
chr3	59133412	59133714	0.0023724	-0.309574	12	0.38434	0.69391
chr19	57969917	57970120	0.0023672	0.369295	14	0.86846	0.49917
chr5	3462508	3463600	0.0023633	0.392053	27	0.72111	0.32906
chr3	28606149	28606415	0.0023577	0.387398	10	0.8641	0.4767
chr11	52310810	52311024	0.0023551	-0.256264	24	0.15946	0.41573
chr13	93354964	93355428	0.0023536	-0.338219	22	0.23229	0.57051
chr10	76013080	76013282	0.0023414	0.415499	12	0.84189	0.42639
chr2	152101699	152102315	0.0023234	0.164834	32	0.28995	0.12512
chr10	93353991	93354217	0.002319	0.424826	10	0.83507	0.41025
chr18	80228391	80228881	0.0023121	0.456134	20	0.66936	0.21323
chr5	72808238	72808655	0.002288	-0.35202	14	0.30057	0.65259
chr14	69110150	69110569	0.0022878	-0.529422	21	0.13571	0.66514
chr1	180353630	180353850	0.0022813	-0.359987	17	0.29084	0.65082
chr10	93783543	93783771	0.0022714	0.481321	10	0.84284	0.36152
chr6	108328403	108328647	0.0022448	0.540196	10	0.80737	0.26718
chr8	84699936	84700203	0.0022318	-0.432247	12	0.17147	0.60371
chr2	59042765	59043032	0.0022317	0.320442	20	0.57899	0.25854
chr14	20796296	20796505	0.0022251	0.411221	14	0.83631	0.42509
chr11	53657178	53658276	0.0022237	0.298332	33	0.76497	0.46664
chr10	80610146	80610509	0.0022222	-0.535574	10	0.073485	0.60906
chr5	122771016	122771496	0.0022213	-0.286539	23	0.19919	0.48573
chr11	97111161	97111888	0.0021873	0.188244	15	0.25076	0.062511
chr17	83157906	83158317	0.0021815	0.40782	16	0.8302	0.42238
chr14	103621213	103622198	0.002151	0.442235	22	0.90147	0.51583
chr2	128465422	128466029	0.0021431	0.507848	14	0.68475	0.1769
chr15	86101459	86101661	0.0021382	0.229658	25	0.88722	0.65757
chr13	114304741	114305041	0.002129	0.257624	14	0.86159	0.60397
chr3	52585931	52586140	0.0021264	-0.38267	10	0.26499	0.64766
chr6	146214618	146215312	0.0021233	0.121588	28	0.94575	0.82416
chr7	98698754	98699154	0.0021196	0.463282	10	0.90942	0.44614
chr18	78142587	78142946	0.0021183	0.202908	23	0.37403	0.17112
chr8	121948869	121949189	0.0021156	0.302345	15	0.79862	0.49628
chr11	86584396	86587968	0.0021099	0.167656	93	0.040121	0.0083647
chr12	102622664	102623008	0.0021003	0.313876	20	0.68	0.36612
chr11	77372340	77372701	0.0020909	-0.423788	16	0.094889	0.51868
chrX	162760642	162760938	0.0020837	-0.263834	82	0.22294	0.42799
chrX	100508060	100508393	0.0020807	0.333569	11	0.84407	0.5105
chr11	55135272	55135643	0.0020704	0.160802	20	0.91253	0.75173
chr9	66988687	66989092	0.0020653	0.291338	12	0.55747	0.26613
chr10	19521845	19522297	0.0020651	-0.265533	12	0.039059	0.30459
chr10	78183926	78184212	0.0020646	0.434135	15	0.67324	0.2391
chr13	45685767	45686144	0.0020619	0.472183	10	0.80258	0.3304
chr12	77235932	77236316	0.0020593	0.444689	10	0.83304	0.38835
chr17	50606447	50606707	0.0020351	0.390412	10	0.94512	0.5547
chr6	127241567	127242096	0.0020314	0.500718	15	0.77343	0.27271
chr15	44597805	44598372	0.0020291	0.464546	10	0.78251	0.31796
chr15	86183281	86184347	0.0020287	-0.266275	34	0.49781	0.76409
chr2	78960862	78961224	0.0020206	0.175827	19	0.90954	0.73371
chr16	47375940	47376212	0.0020186	-0.586364	22	0.15707	0.74343
chr17	5139523	5139781	0.00201	0.328977	14	0.89317	0.56419
chr14	73347396	73347762	0.0020073	-0.270828	17	0.32232	0.59315
chr5	3300787	3301134	0.001986	0.293212	22	0.51757	0.22436
chr4	32544849	32545369	0.0019813	0.251298	25	0.45287	0.20157
chr12	69217522	69217742	0.0019803	-0.348519	10	0.30253	0.65104
chr17	78875279	78875567	0.0019742	0.184948	18	0.92378	0.73883
chr19	37526872	37527323	0.0019614	0.286992	18	0.6382	0.3512
chrX	103617029	103617245	0.0019587	0.147305	23	0.3465	0.1992
chr11	87688196	87690047	0.0019534	0.289036	56	0.64733	0.42504
chr2	152787711	152788037	0.0019484	0.352491	19	0.62183	0.26934
chr12	17084777	17085329	0.0019376	0.133311	19	0.14525	0.01194
chr6	112729212	112729514	0.0019332	-0.321169	18	0.20287	0.52404
chr10	8490842	8491496	0.0019288	0.273509	17	0.84561	0.5721
chr16	87705926	87706205	0.0019269	-0.321391	22	0.25558	0.57697
chr5	123780609	123781010	0.0019218	-0.342761	17	0.37006	0.71282
chr6	113486821	113487515	0.0019203	-0.250683	24	0.28002	0.5307
chr16	27390059	27390393	0.0019126	0.55493	10	0.85773	0.3028
chr3	154540139	154540625	0.0019054	0.437038	10	0.72565	0.28861
chr15	62240125	62240489	0.0018943	0.456535	10	0.91103	0.45449
chr2	11332495	11333545	0.0018871	-0.254233	38	0.27664	0.53088
chr10	111637217	111637418	0.0018734	0.301362	12	0.91981	0.61844
chr8	44234036	44234576	0.0018603	-0.493561	34	0.21215	0.70571
chr1	153300435	153300826	0.0018559	0.439994	10	0.91611	0.47611
chr16	93732947	93733185	0.001854	0.208926	18	0.90382	0.69489
chr2	13224359	13225002	0.0018467	-0.341246	15	0.15854	0.49979
chr17	30420801	30421377	0.0018462	0.43399	10	0.95503	0.52104
chr16	95798415	95798850	0.0018392	0.15364	16	0.15819	0.004554
chr1	88656194	88656631	0.0018389	-0.347628	18	0.27274	0.62037
chr17	71351180	71351563	0.0018259	0.357169	10	0.90057	0.5434
chr10	14049690	14050612	0.0018246	0.314346	22	0.80626	0.49191
chr18	36701817	36702038	0.0018214	0.520286	10	0.7169	0.19662
chr3	59258020	59258389	0.0018043	-0.287667	27	0.34497	0.63264
chr6	108338138	108338877	0.0018035	0.220379	22	0.80665	0.58628
chr10	44708938	44709289	0.0018017	0.654462	10	0.88113	0.22667
chr12	108557593	108558166	0.0018012	0.144164	15	0.17526	0.0311
chr10	13997276	13998083	0.0018008	0.414134	21	0.81018	0.39605
chr2	166100015	166100518	0.0017992	-0.263418	29	0.29048	0.55389
chr9	59658521	59659413	0.001788	0.300052	22	0.42693	0.12688
chr5	37056381	37056916	0.0017878	-0.392972	16	0.26444	0.65741
chr3	96555317	96555656	0.0017827	-0.110019	20	0.84285	0.95286
chr2	126498901	126499154	0.0017653	-0.392535	10	0.060574	0.45311
chr1	160251398	160251850	0.0017464	0.51083	10	0.88711	0.37628
chr16	87642135	87642546	0.0017446	0.449084	16	0.62521	0.17613
chr1	160804084	160804641	0.0017404	0.414275	10	0.95008	0.53581
chr10	122753439	122754699	0.0017377	0.173776	28	0.80814	0.63436
chr9	96747493	96747955	0.0017315	0.210565	18	0.93743	0.72686
chr17	48299337	48300438	0.0017301	-0.262806	22	0.11322	0.37603
chr5	135524845	135525622	0.0017255	-0.281482	27	0.17808	0.45956
chr18	60830806	60831337	0.0017195	-0.301618	29	0.34384	0.64546
chr16	90004756	90005248	0.0017188	0.243027	20	0.91845	0.67542
chr15	73169700	73170191	0.0017134	0.456199	14	0.65999	0.20379
chr11	102998280	102998845	0.0017067	-0.335645	24	0.31356	0.64921
chr9	116321963	116322277	0.0017061	0.45783	12	0.69518	0.23735
chr1	60447209	60447435	0.0016969	-0.221061	24	0.16418	0.38524
chr2	18899559	18899781	0.0016951	0.374828	10	0.85031	0.47549
chr2	60700287	60700587	0.0016947	0.457101	10	0.81438	0.35728
chr12	31364094	31364423	0.0016942	0.778303	11	0.91467	0.13636
chr2	153238530	153239488	0.0016819	0.372317	20	0.66537	0.29306
chr11	4804530	4805148	0.0016689	0.490287	10	0.67191	0.18162
chr3	153808453	153808803	0.0016681	0.153517	21	0.90928	0.75577
chr4	43300977	43301403	0.001667	0.646662	19	0.80039	0.15373
chr14	33112423	33112775	0.0016655	0.1624	12	0.95057	0.78817
chr10	96654426	96654851	0.001656	-0.329609	14	0.079584	0.40919
chr16	11494890	11495182	0.0016441	-0.359109	16	0.30003	0.65914
chr7	142975842	142976604	0.0016153	0.271826	16	0.89264	0.62082
chr12	79691870	79692229	0.0016046	-0.478855	10	0.29708	0.77593
chr5	113986257	113987122	0.0015992	0.313876	24	0.71872	0.40485
chr3	37780239	37780469	0.0015783	0.333254	15	0.9123	0.57905
chr4	129570132	129571527	0.0015782	0.100242	41	0.38029	0.2542
chr19	29456155	29456477	0.0015698	0.395947	16	0.81324	0.41729
chr10	117969876	117970325	0.0015678	0.343654	18	0.82099	0.47733
chr13	45917024	45917393	0.0015483	0.399252	10	0.93746	0.5382
chr13	113019033	113019548	0.0015431	0.338797	12	0.92352	0.58473
chr10	108138348	108138906	0.0015374	0.242085	14	0.92506	0.68298
chr5	124011348	124018547	0.0015309	-0.249815	277	0.62675	0.69648
chr8	115227587	115227888	0.0015074	0.359125	10	0.87183	0.5127
chr5	121183728	121184016	0.0014805	0.245354	10	0.96087	0.71552
chr16	91465958	91466189	0.001473	0.429637	10	0.65134	0.2217
chr2	91931888	91932094	0.0014589	-0.327249	21	0.11395	0.4412
chr4	6882684	6882942	0.0014572	0.481153	10	0.75073	0.26958
chr8	106937106	106937714	0.0014561	0.208073	27	0.44327	0.23519
chr2	11145705	11145997	0.0014556	0.376882	10	0.92239	0.5455
chr1	69498906	69499455	0.0014546	0.438256	17	0.55518	0.11692
chr3	153240959	153241529	0.0014485	-0.387304	16	0.12996	0.51727
chr1	171684315	171684953	0.0014428	0.409566	16	0.69626	0.28669
chr5	72750279	72750514	0.0014415	-0.365224	10	0.11536	0.48059
chr7	123360937	123361387	0.0014328	0.200398	19	0.94485	0.74445
chr15	25369650	25370088	0.0014295	0.181219	18	0.90315	0.72193
chr1	134096219	134096510	0.0014259	-0.486503	14	0.24989	0.73639
chr13	30198076	30198442	0.001416	-0.295696	22	0.45512	0.75082
chr7	66181229	66181542	0.0014151	-0.308721	16	0.20731	0.51603
chr2	127875728	127875953	0.0014034	0.356662	10	0.68545	0.32879
chr5	3351729	3351966	0.0014011	0.308523	16	0.61035	0.30183
chr4	83322225	83322801	0.0013981	0.49789	10	0.69472	0.19683
chr12	106871598	106871878	0.0013961	0.201374	21	0.80552	0.60414
chr5	121824093	121824562	0.0013955	-0.459402	12	0.27388	0.73328
chr3	133437027	133437281	0.0013942	0.568359	10	0.88563	0.31727
chr11	115274208	115274838	0.001379	0.301695	18	0.88028	0.57858
chr14	7844652	7844887	0.001377	-0.266226	16	0.212	0.47823
chr4	62640735	62641923	0.0013755	-0.230193	48	0.40774	0.63794
chr2	31135739	31136303	0.0013637	0.156043	18	0.18749	0.031451
chr2	154757663	154758294	0.0013618	0.368643	15	0.87965	0.51101
chr5	92183493	92183739	0.0013575	-0.432951	10	0.16785	0.6008
chr16	87684770	87685309	0.0013514	0.470598	12	0.84803	0.37743
chr14	19975319	19975531	0.0013475	0.221008	14	0.27209	0.051086
chr2	112556272	112556870	0.0013472	0.243774	20	0.87371	0.62994
chr19	53808212	53808811	0.0013456	-0.263188	25	0.20129	0.46448
chr12	117294157	117294546	0.0013375	0.196833	16	0.90849	0.71166
chr3	115952381	115952876	0.001337	0.540497	10	0.88839	0.3479
chr2	58907906	58908279	0.0013359	-0.258688	13	0.22612	0.48481
chr5	97982318	97982668	0.0013309	-0.455457	10	0.26689	0.72235
chr1	67442053	67442264	0.0013269	-0.481564	24	0.055556	0.53712
chr2	60860160	60860407	0.0013269	0.588348	10	0.93077	0.34242
chr4	32564985	32565324	0.0013207	-0.355534	14	0.28594	0.64148
chr2	75072547	75073374	0.0013171	-0.197699	28	0.076284	0.27398
chr12	55490688	55491413	0.0013151	0.115751	28	0.18327	0.067523
chr1	177790915	177791148	0.0013065	0.399833	12	0.90428	0.50445
chr3	139064033	139064332	0.0013036	0.331852	14	0.45943	0.12758
chr13	52860190	52860422	0.0012994	0.406203	10	0.903	0.4968
chr5	72159534	72159799	0.0012695	-0.428759	12	0.13027	0.55903
chr1	13155840	13156065	0.001269	0.399596	12	0.91554	0.51594
chr3	100562632	100562946	0.0012673	-0.354316	12	0.21693	0.57125
chr17	84291243	84291552	0.0012616	0.466192	10	0.94382	0.47763
chr8	115405075	115405540	0.0012614	0.308898	14	0.85439	0.54549
chr10	117504498	117504762	0.0012553	0.562004	10	0.86865	0.30664
chr4	83319841	83320170	0.0012539	0.6657	10	0.8722	0.20651
chr3	32421180	32421511	0.0012538	0.474164	12	0.84692	0.37275
chr13	91815327	91815560	0.0012497	-0.607911	16	0.26488	0.87279
chr10	111235000	111235383	0.0012435	0.454754	10	0.90246	0.4477
chr9	96437132	96437442	0.001242	-0.170594	22	0.048254	0.21885
chr5	42136379	42137071	0.0012325	-0.581481	21	0.015873	0.59735
chr9	123740869	123741271	0.0012274	0.489899	14	0.69086	0.20096
chr2	68435098	68435735	0.0012268	0.347059	10	0.47063	0.12357
chr15	5238033	5239343	0.0012263	0.11206	32	0.15525	0.043188
chr4	115830537	115831244	0.0012246	-0.322514	21	0.14996	0.47247
chr5	122894341	122895089	0.0012234	0.392337	22	0.76544	0.37311
chr16	36057268	36057841	0.0012223	0.469063	16	0.78435	0.31529
chrX	40639538	40639758	0.0012181	-0.621212	19	0.25146	0.87267
chr7	72104449	72104953	0.0012114	0.497969	12	0.93713	0.43916
chr14	71269435	71269683	0.0012068	0.164386	14	0.94806	0.78367
chr5	122678035	122678442	0.0012016	-0.196902	15	0.042967	0.23987
chr14	26515749	26516119	0.0011971	-0.225675	19	0.13179	0.35746
chr10	44730760	44731072	0.0011969	-0.238136	10	0.6331	0.87124
chr18	80709613	80709823	0.0011942	0.263726	14	0.36381	0.10009
chr11	108182329	108182707	0.0011939	0.289101	12	0.91862	0.62952
chr5	98166668	98167022	0.0011934	-0.159901	24	0.095155	0.25506
chr9	15529580	15529876	0.0011862	0.249323	14	0.33294	0.083618
chr6	32796534	32796814	0.0011779	0.584511	10	0.86896	0.28445
chr17	26235211	26235651	0.0011764	-0.209255	22	0.12097	0.33022
chr11	109498209	109498573	0.0011755	-0.252955	22	0.6145	0.86745
chr15	59596772	59597055	0.0011749	0.100141	14	0.22543	0.12529
chr4	32180040	32180256	0.0011738	0.524021	10	0.72483	0.20081
chr5	148379508	148379966	0.0011709	-0.278008	28	0.13973	0.41774
chr11	83227723	83228124	0.001159	0.408308	10	0.85243	0.44413
chr11	106165262	106165521	0.0011542	-0.426125	10	0.24803	0.67416
chr11	53626959	53627252	0.0011538	0.132182	22	0.17511	0.04293
chr19	6011621	6011988	0.0011488	-0.305507	14	0.20804	0.51355
chr19	10786962	10787232	0.0011456	-0.408108	13	0.24429	0.6524
chr17	46916270	46916581	0.0011377	0.351953	16	0.8338	0.48184
chr13	42060787	42061431	0.0011203	-0.344862	19	0.26992	0.61478
chr11	94687297	94687540	0.0011128	-0.294328	10	0.18642	0.48075
chr8	81718310	81718603	0.0011051	0.155857	12	0.97916	0.8233
chr11	67580598	67580888	0.0011011	-0.297914	12	0.1641	0.46202
chr18	56338610	56338954	0.0010975	0.205917	10	0.9582	0.75228
chr12	102627652	102627917	0.0010846	0.122678	10	0.12723	0.0045517
chr17	36068936	36069182	0.0010812	0.595437	16	0.7996	0.20417
chr9	14374484	14374719	0.0010799	0.410382	10	0.88829	0.47791
chr3	32436070	32436549	0.0010593	0.138311	28	0.94718	0.80887
chr8	33968337	33968702	0.0010573	0.481705	12	0.67845	0.19674
chr6	83929991	83930291	0.0010511	0.511152	10	0.90192	0.39077
chr4	103098594	103098860	0.0010496	0.541544	10	0.87473	0.33319
chr16	76548667	76549013	0.0010474	-0.28149	18	0.37573	0.65722
chr12	36155063	36155321	0.0010388	-0.417853	10	0.18843	0.60628
chr10	67180734	67181078	0.001033	0.517371	10	0.84596	0.32859
chr3	132979803	132980026	0.0010321	0.321968	10	0.95539	0.63342
chr11	119150672	119155329	0.001031	-0.229549	155	0.79266	0.84306
chr11	115198994	115199195	0.0010299	0.237747	13	0.6447	0.40696
chr11	52272609	52272878	0.0010215	-0.373662	10	0.38251	0.75617
chr13	29522681	29522936	0.0010213	0.449648	10	0.90721	0.45756
chr12	36039653	36040519	0.0010101	-0.287296	27	0.3104	0.59769
chr5	141277005	141277485	0.0010099	0.444315	16	0.79849	0.35418
chr3	116659943	116661398	0.0010024	0.235914	45	0.54965	0.31373
chr16	14439129	14439623	0.00099683	-0.313946	16	0.33824	0.65218
chr10	99116774	99117435	0.00099039	-0.355854	20	0.31073	0.66658
chr17	83962060	83962448	0.00099012	-0.318366	10	0.35338	0.67174
chr18	50077965	50078469	0.00098708	0.203704	16	0.92859	0.72489
chr2	173336039	173336433	0.00098519	-0.280064	19	0.11434	0.3944
chr2	128294927	128295385	0.00097871	-0.195455	23	0.050809	0.24626
chr4	107720026	107720499	0.00097622	0.450505	16	0.75853	0.30802
chr12	24608415	24608692	0.00096486	-0.246984	22	0.50364	0.75063
chr8	115228818	115229260	0.00096348	-0.305804	24	0.15679	0.46259
chr10	42887026	42887304	0.00096347	-0.342799	13	0.11785	0.46065
chr1	60936940	60937217	0.00096309	0.622423	10	0.89744	0.27502
chrX	101765096	101765596	0.00096209	0.351079	12	0.75797	0.40689
chr12	79788426	79788736	0.00096178	0.224322	10	0.97061	0.74629
chr9	123806208	123806750	0.00095539	0.159924	13	0.18301	0.023085
chr17	30055453	30055666	0.00095468	0.427268	10	0.90074	0.47347
chr4	108058276	108058506	0.00095344	0.360788	18	0.74593	0.38514
chr10	121694057	121694764	0.00094806	0.273731	21	0.90037	0.62664
chr7	83855504	83855729	0.0009433	0.454752	10	0.86931	0.41456
chr5	124011096	124011348	0.00092539	-0.554423	10	0.102	0.65642
chr11	74541150	74541359	0.00091583	-0.573065	21	0.21253	0.78559
chr12	69501535	69501860	0.00089887	-0.519361	10	0.11976	0.63912
chr19	47526497	47526840	0.00089775	-0.24679	28	0.14579	0.39258
chr16	91064374	91065103	0.00089172	-0.233772	30	0.21239	0.44616
chr10	33949024	33949359	0.0008902	0.37389	10	0.94162	0.56773
chr10	17548715	17548946	0.00088944	0.405041	12	0.77054	0.3655
chr6	127218895	127219357	0.00088415	0.292442	19	0.86051	0.56807
chr16	52185405	52185672	0.00088295	0.177476	10	0.98164	0.80416
chr8	34614191	34614408	0.00088257	-0.232524	13	0.66144	0.89396
chr1	159952454	159953190	0.00088149	-0.321841	19	0.12502	0.44686
chr12	31580561	31580991	0.00088073	0.346373	12	0.88498	0.5386
chr2	168500732	168501173	0.00087004	-0.325296	19	0.1326	0.4579
chr10	128548196	128548422	0.00086956	0.14485	28	0.46848	0.32363
chr7	80179947	80180436	0.00086758	0.424137	12	0.56275	0.13862
chr2	18913874	18914540	0.00086646	0.455626	19	0.80023	0.3446
chr16	89849439	89849814	0.00086399	0.142043	30	0.38464	0.22258
chr4	32336193	32336695	0.00086279	0.394642	13	0.7366	0.34196
chr1	193336880	193337111	0.00085785	-0.381126	16	0.11476	0.49588
chr2	165408911	165409363	0.00085568	0.284316	15	0.90939	0.62507
chr16	49982289	49982590	0.00084967	0.490812	10	0.65651	0.16569
chr19	57181922	57182394	0.00084333	0.220094	18	0.88785	0.66776
chr6	122527998	122528198	0.00083065	0.455332	10	0.63722	0.18189
chr4	106949338	106949724	0.00083027	-0.411142	13	0.22378	0.63492
chr13	13520577	13520944	0.00082213	-0.39189	14	0.2177	0.60959
chr6	140707142	140707523	0.00082156	-0.304567	25	0.36521	0.66978
chr10	121382516	121382927	0.0008208	-0.244863	25	0.42035	0.66521
chr2	44886561	44887109	0.00079979	0.542279	10	0.91137	0.36909
chr7	35741991	35742412	0.00079951	0.32453	16	0.60327	0.27874
chr13	45418927	45420629	0.00079605	0.399776	53	0.78008	0.5165
chr12	55343714	55344129	0.00079571	0.507537	10	0.76304	0.2555
chr6	99283288	99285136	0.00079225	-0.168652	56	0.26056	0.42921
chr1	153346939	153347206	0.00078779	0.533966	12	0.84383	0.30987
chr11	32644950	32645790	0.00078188	0.313271	14	0.86863	0.55536
chr1	40501668	40501970	0.00077261	-0.400348	10	0.092245	0.49259
chr19	5988956	5989350	0.00077052	-0.316023	24	0.15741	0.47343
chr7	9748100	9748325	0.00076777	0.737075	14	0.85612	0.11905
chr16	23286489	23286770	0.00076379	-0.21627	10	0.026855	0.24312
chr19	34307338	34308359	0.00076244	-0.201351	20	0.62423	0.82558
chr1	131108681	131108951	0.00075426	0.341399	10	0.90315	0.56175
chr9	13449390	13449894	0.00074776	-0.345099	16	0.40878	0.75388
chr7	80368900	80369460	0.00074645	-0.273805	24	0.072285	0.34609
chr16	43695136	43695394	0.00074294	0.380677	12	0.73775	0.35708
chr16	78368889	78369114	0.00074145	0.305062	16	0.90948	0.60441
chr1	43431330	43431563	0.0007341	0.306015	10	0.89377	0.58775
chr6	134220518	134220904	0.00073156	0.479572	17	0.62136	0.14179
chr2	128372068	128372652	0.00072496	0.295643	29	0.8036	0.50796
chr7	96818538	96818848	0.00071865	0.379633	10	0.7816	0.40197
chr2	151572016	151572344	0.00071435	0.408063	10	0.81643	0.40837
chr6	50400070	50400494	0.00070586	0.363916	10	0.52226	0.15834
chr3	89243445	89243866	0.00070573	-0.32957	27	0.21865	0.54822
chr10	59538706	59539056	0.00070314	-0.423548	16	0.21978	0.64333
chr5	74326226	74326492	0.00070267	-0.300031	12	0.44724	0.74727
chr15	50650011	50650355	0.00070241	0.569552	12	0.75944	0.18989
chr4	40815556	40816073	0.00069797	-0.21232	19	0.52989	0.74221
chr9	61330858	61331100	0.00069177	0.356888	18	0.88959	0.53271
chr10	66911357	66912011	0.00068454	-0.298934	20	0.39053	0.68947
chr5	124176366	124176647	0.00068201	-0.34324	10	0.21198	0.55522
chr10	12548217	12549192	0.00068024	-0.30498	37	0.32065	0.62563
chr2	83725507	83726546	0.00068014	0.224362	44	0.53012	0.30576
chr10	60288931	60290713	0.00067573	-0.340681	38	0.22726	0.56794
chr2	33177930	33178210	0.0006751	0.56052	10	0.93537	0.37485
chr3	103861511	103862222	0.00067346	0.157783	15	0.1792	0.021417
chr5	122984522	122984972	0.00067071	0.497694	10	0.78565	0.28796
chr2	128288102	128288336	0.00067048	0.28302	16	0.85549	0.57247
chr11	97826118	97826948	0.00066549	-0.321565	36	0.25106	0.57263
chr13	75841886	75842568	0.00066548	0.32366	12	0.87586	0.5522
chr12	76380822	76381125	0.00066293	0.435887	16	0.84975	0.41386
chr6	134716138	134716518	0.00065856	0.302197	14	0.67224	0.37004
chr14	55821091	55821329	0.00065237	0.305049	13	0.83909	0.53404
chr12	85963686	85964187	0.00065161	-0.299257	34	0.32834	0.6276
chr13	49513408	49514307	0.00064852	0.37428	18	0.87633	0.50205
chr16	8842987	8843252	0.0006484	0.194865	20	0.30536	0.1105
chr12	98244153	98245161	0.00063904	0.237524	18	0.89671	0.65918
chr8	45922907	45923216	0.00063624	0.576378	24	0.91074	0.33436
chr12	86912795	86913057	0.0006291	-0.27047	20	0.14157	0.41204
chr3	19458788	19459314	0.00062732	0.601203	10	0.82117	0.21996
chr4	88997937	88998615	0.00062319	0.427717	15	0.83948	0.41176
chr11	97127920	97128380	0.00062102	0.376304	22	0.66929	0.29298
chr8	46921098	46921534	0.0006198	-0.320128	23	0.45574	0.77587
chr18	79297719	79298246	0.00061774	-0.367732	17	0.11323	0.48096
chr18	75454515	75454859	0.00061197	0.46804	10	0.63627	0.16823
chr4	138166596	138166816	0.0006116	0.285614	20	0.72971	0.4441
chr4	128594182	128594389	0.00060658	-0.334694	10	0.02105	0.35574
chr6	31172003	31172322	0.00060503	0.212266	12	0.95516	0.7429
chr16	91448252	91448572	0.00060225	-0.420805	12	0.29833	0.71913
chr15	80593945	80594373	0.00060034	0.436184	13	0.77227	0.33609
chr5	53400448	53401022	0.00059953	0.400392	22	0.75824	0.35784
chr2	40236743	40237000	0.00059949	0.70424	19	0.89889	0.19465
chr10	44439642	44439898	0.00059238	0.2994	10	0.95578	0.65638
chr14	20179529	20180542	0.00059142	0.165037	18	0.1968	0.031759
chr1	65303448	65303667	0.00058728	0.291937	10	0.90799	0.61605
chr3	133319844	133320176	0.00058161	0.436277	12	0.96189	0.52561
chr16	59563997	59564285	0.00058046	0.439466	12	0.75158	0.31212
chr2	44356650	44356993	0.00057915	0.365191	10	0.93704	0.57185
chr6	66917013	66917267	0.00057401	0.476047	12	0.8076	0.33155
chr1	43743470	43743857	0.00057328	0.23111	16	0.93243	0.70132
chr9	61827639	61828096	0.00057301	0.40431	10	0.88757	0.48326
chr10	39378058	39378416	0.00057015	0.439466	12	0.72866	0.2892
chr15	50667316	50667564	0.00056641	0.496772	10	0.62347	0.1267
chr10	85563455	85563725	0.00056571	-0.434448	10	0.22975	0.6642
chr11	117239689	117239970	0.00056379	0.392662	12	0.67544	0.28277
chr2	151973260	151973533	0.00056292	-0.128001	33	0.075703	0.2037
chr4	139386505	139387198	0.00055628	0.366937	17	0.81304	0.4461
chr15	27935786	27936246	0.00055494	-0.371371	14	0.3133	0.68467
chr8	81343955	81344615	0.00055101	0.372875	10	0.47137	0.098499
chr1	82840603	82841211	0.00054965	0.483629	13	0.84283	0.3592
chr5	118047530	118047829	0.00054723	-0.33253	13	0.47773	0.81026
chr19	48020961	48021235	0.00054549	0.347492	10	0.68603	0.33854
chr10	24651300	24651535	0.00054524	0.292085	17	0.43047	0.13839
chr1	156462653	156463002	0.00054228	-0.312463	18	0.32134	0.6338
chr16	25010576	25011488	0.00054106	0.325827	19	0.54864	0.22281
chr2	129285335	129285948	0.00054079	0.203146	18	0.9443	0.74115
chr11	70437918	70438354	0.00053786	-0.281031	24	0.17658	0.45762
chr11	117220811	117221080	0.00053678	0.329044	16	0.59459	0.26554
chr9	32925059	32925316	0.00053619	0.653645	10	0.83289	0.17924
chr9	48831586	48832404	0.00053619	0.124521	41	0.19385	0.093032
chr19	4226729	4227116	0.00052993	-0.362096	15	0.3477	0.7098
chr4	6449749	6450941	0.00052903	0.407054	16	0.79877	0.39172
chr2	128175673	128176041	0.00051748	0.410342	14	0.91389	0.50355
chr9	3851280	3851896	0.00051592	0.314294	12	0.89092	0.57663
chr3	107820432	107820855	0.00051441	0.459865	10	0.75487	0.29501
chr5	53438416	53439452	0.00051026	0.144614	23	0.92828	0.78366
chr1	153764211	153764591	0.00050157	0.233158	21	0.83069	0.59753
chr3	103907445	103907740	0.00050008	0.544859	10	0.90683	0.36197
chr6	100323143	100323436	0.00049986	0.542944	10	0.81583	0.27289
chr11	106666819	106667047	0.00049592	0.372544	10	0.90525	0.53271
chr6	43420371	43420605	0.00049501	0.655173	10	0.90037	0.2452
chr12	69288579	69288975	0.00049487	0.532985	12	0.78826	0.25528
chr13	29769720	29769926	0.00049257	-0.315118	15	0.066942	0.38206
chr3	133515128	133515622	0.00048905	0.584012	10	0.88207	0.29806
chr15	52000960	52001344	0.00048873	0.279416	15	0.92173	0.64232
chr3	59098666	59098910	0.00048772	-0.33252	19	0.27013	0.60265
chr11	108285510	108286356	0.0004795	0.437885	19	0.65856	0.22067
chr13	44626126	44626456	0.00047804	0.336965	15	0.92293	0.58597
chr11	78982294	78982693	0.00047734	-0.510646	10	0.14057	0.65122
chr9	50852562	50853064	0.00047726	0.171051	23	0.51996	0.34891
chr5	54110841	54111137	0.00047649	0.330546	18	0.78531	0.45476
chr14	78448691	78449134	0.00047409	0.33585	22	0.56961	0.23376
chr4	129580549	129580823	0.00047049	0.481135	14	0.69657	0.21544
chr14	7913868	7914547	0.00046426	-0.331424	17	0.15851	0.48993
chr15	94587496	94588301	0.00046328	0.382105	17	0.78908	0.40698
chr13	85359161	85359462	0.00046223	0.216523	12	0.2551	0.038573
chr9	32661116	32662434	0.00046127	0.298394	34	0.73284	0.43445
chr10	18993118	18993419	0.0004581	0.47293	10	0.89035	0.41742
chr3	51495724	51496009	0.00045074	-0.335079	18	0.24088	0.57596
chr8	116585778	116586940	0.00045042	-0.318768	36	0.33794	0.65671
chr17	84332865	84333191	0.00044862	0.116195	10	0.12965	0.013457
chr4	63901481	63902081	0.00044651	0.488912	10	0.96631	0.4774
chr5	146789420	146789745	0.00044651	-0.410685	16	0.28654	0.69723
chr9	120024380	120024639	0.00044348	-0.286032	17	0.30358	0.58962
chr7	118480451	118480672	0.00044168	0.347393	10	0.76543	0.41803
chr6	53497950	53498293	0.00044104	0.377432	15	0.81969	0.44226
chr10	119071028	119071256	0.00043996	0.497679	10	0.7971	0.29942
chr1	153617224	153617578	0.0004395	0.201419	15	0.22996	0.028544
chr11	108204054	108204554	0.00043545	0.421276	18	0.8724	0.45113
chr12	54652360	54652707	0.00043154	-0.474903	10	0.21621	0.69111
chr11	46509766	46510197	0.00042906	0.483091	12	0.82356	0.34047
chr16	37511912	37512237	0.00042807	0.203642	16	0.93372	0.73008
chr11	79678038	79678798	0.00042489	0.306852	36	0.85365	0.54446
chr10	12867006	12867429	0.00042034	-0.28589	27	0.30086	0.58674
chr12	98295619	98295827	0.0004169	0.337286	10	0.85446	0.51718
chr10	76035861	76036349	0.00041219	0.15039	18	0.95422	0.80383
chr6	15791486	15791876	0.00041085	0.444565	20	0.71989	0.27532
chr11	106572037	106572462	0.00041031	-0.362866	26	0.28764	0.65051
chr9	108111226	108111470	0.00041005	-0.18342	26	0.044982	0.2284
chr1	191934490	191935032	0.00040996	0.318935	29	0.61711	0.29818
chr14	54211196	54211622	0.00040457	0.142502	19	0.18069	0.038192
chr5	149427076	149427494	0.00040091	0.177742	23	0.26067	0.082928
chr2	78976241	78976691	0.00040041	0.577372	14	0.72634	0.14897
chr8	126973908	126974178	0.00039253	0.310084	15	0.50962	0.19953
chr1	160244854	160245226	0.00039222	0.423323	13	0.90656	0.48324
chr7	126277625	126277848	0.00038809	-0.334793	17	0.34463	0.67942
chr3	137795603	137796901	0.00038657	0.382257	32	0.74216	0.3599
chr2	102941913	102942392	0.00037841	0.209223	19	0.91698	0.70775
chr19	30924349	30924938	0.00036845	0.475507	10	0.90296	0.42746
chr12	73687264	73687932	0.00036812	-0.361313	23	0.21316	0.57448
chr15	8615864	8616166	0.00036325	0.373617	10	0.8648	0.49118
chr17	85218105	85218392	0.0003604	0.44338	10	0.76271	0.31933
chr4	149889369	149889658	0.00036029	-0.18993	19	0.12742	0.31735
chr11	19964996	19965199	0.00036019	-0.384121	16	0.082307	0.46643
chr7	80441555	80441952	0.00035729	-0.418998	13	0.18483	0.60382
chr17	65740318	65740528	0.00035545	0.360961	13	0.85888	0.49792
chr6	15797713	15798132	0.00035529	0.380341	12	0.87109	0.49075
chr18	35306244	35306526	0.00035451	0.31055	10	0.89088	0.58033
chr1	153723811	153724039	0.00034964	0.414303	15	0.66343	0.24913
chr16	50289715	50290023	0.0003492	0.247046	12	0.9382	0.69116
chr8	77509221	77509421	0.00034811	0.447956	14	0.68753	0.23957
chr1	74554491	74554696	0.00034457	0.390664	12	0.87034	0.47967
chr17	65770969	65771643	0.00034424	-0.32799	26	0.37034	0.69833
chr18	65107535	65107857	0.0003438	0.392869	10	0.89365	0.50078
chr11	116669824	116670143	0.00034324	0.256376	21	0.71975	0.46337
chr14	60709841	60710115	0.00034128	0.101711	14	0.1067	0.0049858
chr11	83995041	83995468	0.00034108	0.146979	20	0.96753	0.82055
chr2	73361029	73361281	0.00033862	0.678548	10	0.93771	0.25916
chr18	50054456	50054779	0.00033749	0.392105	10	0.60878	0.21668
chr17	83775628	83776178	0.00033708	-0.197942	41	0.62034	0.81828
chr14	112432809	112433022	0.0003359	-0.641425	16	0.16276	0.80419
chrY	2587136	2587701	0.00033509	-0.489537	16	0.125	0.61454
chr13	96968748	96969075	0.00032978	0.296508	10	0.94913	0.65262
chr13	95870147	95870369	0.00032749	-0.374857	13	0.038852	0.41371
chr2	32585276	32585612	0.00032619	0.43506	10	0.74234	0.30728
chr2	92266284	92266537	0.00032505	0.492753	10	0.81015	0.3174
chr1	187216786	187217103	0.00032204	0.465783	11	0.86716	0.40138
chr1	44032739	44033515	0.00032034	0.297152	18	0.91745	0.6203
chr1	40236054	40236488	0.00031997	0.380022	10	0.84963	0.46961
chr12	106034723	106035111	0.0003156	-0.259673	20	0.096941	0.35661
chr3	79161392	79161910	0.0003155	-0.275878	19	0.51365	0.78953
chr12	70079124	70079378	0.00031471	0.408974	18	0.63347	0.22449
chr15	81304059	81304450	0.00031449	-0.345562	16	0.42416	0.76972
chr10	95299152	95299374	0.00031368	0.170446	17	0.92341	0.75297
chr1	105980746	105981331	0.00031337	-0.32863	16	0.042907	0.37154
chr18	80711137	80711996	0.00030967	0.198918	34	0.31491	0.116
chr10	96727018	96727402	0.00030769	0.608798	14	0.82953	0.22073
chr2	68368173	68368388	0.00030333	0.220762	12	0.94471	0.72395
chr7	101288114	101288554	0.00030134	0.450528	11	0.82291	0.37238
chr6	127219370	127220396	0.00029928	0.497987	32	0.73603	0.41665
chr18	65099147	65099469	0.0002983	0.511178	10	0.89819	0.38701
chr16	45305549	45306291	0.00029762	0.483605	10	0.77781	0.29421
chr2	128457781	128458084	0.00029471	0.696775	12	0.89287	0.1961
chr2	128117633	128117946	0.00029405	0.176837	14	0.19871	0.021871
chr19	48137868	48138117	0.00029262	0.398758	12	0.82288	0.42412
chr13	91169998	91170301	0.00029202	-0.34848	15	0.24472	0.5932
chr4	62731360	62731775	0.00029181	0.334668	13	0.85118	0.51651
chr1	69546740	69547221	0.00029064	0.202194	12	0.95171	0.74951
chr10	117531812	117532412	0.00028675	0.291891	19	0.76004	0.46815
chr3	104841048	104841402	0.00028642	0.541332	10	0.73009	0.18876
chr5	111176495	111176800	0.00028497	-0.151757	23	0.084014	0.23577
chr14	31433991	31435187	0.00028226	-0.23683	35	0.54985	0.78668
chr1	95624232	95624661	0.00027997	0.355602	13	0.88025	0.52465
chr2	33173032	33173381	0.00027967	0.418603	14	0.66659	0.24799
chr17	34179641	34180305	0.00027913	0.510388	18	0.79553	0.28514
chr1	180334520	180334971	0.00027789	0.137702	15	0.18171	0.044007
chr2	132245975	132246205	0.000277	0.280202	14	0.92416	0.64395
chr10	93104524	93104822	0.00027656	0.118782	12	0.13061	0.011829
chr11	116617629	116617930	0.00027399	-0.349125	12	0.037932	0.38706
chr17	51824300	51825178	0.00027373	-0.218363	34	0.25489	0.47325
chr10	116565114	116565322	0.00027272	0.290755	12	0.32625	0.035498
chr2	25552640	25552933	0.00027129	0.393324	12	0.72131	0.32799
chr1	43474903	43475356	0.00027111	0.416061	10	0.65623	0.24017
chr3	51727626	51728902	0.00026999	-0.233893	52	0.27749	0.51139
chr11	19922093	19922697	0.00026966	0.362814	13	0.84333	0.48051
chr7	43886845	43887274	0.00026948	0.344505	10	0.83706	0.49255
chr10	117022543	117023193	0.00026862	0.322153	28	0.80035	0.4782
chr3	109361969	109362362	0.00026815	-0.555439	10	0.077241	0.63268
chr14	54198596	54198816	0.00026781	0.324472	15	0.39393	0.06946
chr8	84126325	84126553	0.00026684	0.4033	10	0.5383	0.135
chr12	80065024	80065557	0.00026654	0.380622	19	0.6405	0.25988
chr3	129893139	129893548	0.0002643	0.34071	10	0.88652	0.54581
chr17	34104859	34105168	0.00026395	0.413809	16	0.81698	0.40317
chr6	99061091	99061332	0.0002635	0.503639	10	0.91608	0.41244
chr8	81772861	81773453	0.00026349	0.138714	12	0.16376	0.025046
chr12	98444938	98445146	0.00025932	0.513682	10	0.64765	0.13397
chr10	43217544	43217748	0.00025884	0.414223	13	0.77729	0.36306
chr9	64165295	64165512	0.00025564	0.389478	10	0.92295	0.53348
chr7	142400401	142400748	0.00025384	-0.424456	10	0.26051	0.68497
chr7	139840642	139841001	0.00024814	0.325334	18	0.82672	0.50138
chr9	77801612	77802045	0.00024571	0.324291	24	0.80519	0.4809
chr16	95930113	95930318	0.00024402	-0.33119	15	0.17349	0.50468
chr2	44166539	44166974	0.00024268	0.579821	10	0.84447	0.26465
chr7	112620524	112620845	0.00024241	0.407063	16	0.65343	0.24636
chr2	165983503	165984093	0.00024164	0.362259	18	0.55863	0.19637
chr11	109790354	109790619	0.00024153	0.277787	16	0.83772	0.55994
chr12	85417908	85418456	0.000239	-0.277502	23	0.14586	0.42336
chr12	33159843	33160357	0.0002373	0.350509	18	0.54511	0.1946
chr6	30131610	30132189	0.00023545	0.268907	20	0.91886	0.64995
chr5	117158697	117158943	0.0002348	0.43473	14	0.85775	0.42302
chr5	64378976	64379202	0.00022838	-0.293694	18	0.22642	0.52012
chr8	126943148	126944463	0.00022835	0.263398	45	0.65055	0.38716
chr4	7965707	7965980	0.00022259	0.429094	10	0.96064	0.53155
chr10	26500713	26500940	0.00022228	0.366816	18	0.8323	0.46548
chr5	23479561	23479894	0.0002201	0.353934	10	0.93913	0.5852
chr7	74527658	74528253	0.00021948	0.408345	21	0.76406	0.35571
chr4	155519250	155519547	0.00021908	0.391137	11	0.87657	0.48544
chr4	11090760	11091179	0.00021658	0.477599	14	0.80783	0.33023
chr16	55837237	55837869	0.00021628	0.326991	18	0.87389	0.5469
chr2	45059710	45060070	0.00021619	0.408712	12	0.91089	0.50218
chr3	133078235	133078786	0.00021463	0.528415	14	0.71822	0.1898
chr18	32407288	32407680	0.00021392	-0.330033	15	0.26082	0.59085
chr2	90488399	90488908	0.00021197	0.422567	15	0.83101	0.40844
chr17	44841684	44842030	0.00021194	0.330435	12	0.9284	0.59797
chr10	39172885	39173246	0.00020471	-0.174373	23	0.7181	0.89247
chr10	17549361	17549605	0.00020166	0.233992	14	0.84491	0.61092
chr7	3442540	3443016	0.00020069	-0.199314	19	0.091702	0.29102
chr13	30170143	30170555	0.00019963	0.395648	12	0.94684	0.55119
chr9	107980857	107983003	0.00019934	-0.206982	77	0.37517	0.63266
chr2	76015453	76015685	0.00019473	0.375637	17	0.6186	0.24297
chr11	88727761	88728011	0.00019375	-0.301204	17	0.42293	0.72413
chr11	121553293	121553496	0.00019355	0.550452	10	0.94993	0.39948
chrY	90829080	90829305	0.00019195	0.155129	33	0.49723	0.3421
chr4	59336787	59337528	0.00019161	-0.3324	24	0.32863	0.66103
chr10	96621834	96622741	0.00018905	0.117158	33	0.21272	0.095565
chr6	30736907	30737396	0.00018841	-0.128663	42	0.39951	0.52817
chrX	98104119	98104436	0.00018779	-0.821164	10	0.02963	0.85079
chr5	135538461	135538918	0.00018597	0.435626	17	0.87927	0.44364
chr1	58739592	58739851	0.00018576	0.587091	12	0.90876	0.32167
chr10	93345246	93345743	0.00018473	0.497073	14	0.70048	0.20341
chr6	108326008	108326274	0.00018148	0.263398	15	0.81134	0.54794
chr16	59558960	59559171	0.00018028	0.37745	12	0.86973	0.49228
chr12	113040989	113041462	0.00017996	-0.427182	14	0.19479	0.62197
chr14	20865862	20866102	0.00017935	0.409119	12	0.83522	0.4261
chr1	160308963	160309396	0.00017865	-0.216958	18	0.072922	0.28988
chr11	68442330	68443525	0.00017736	0.136135	47	0.47461	0.33813
chr16	55722964	55723368	0.00017722	0.373372	12	0.87526	0.50189
chr2	49523788	49524265	0.00017662	0.466651	16	0.8713	0.40464
chr14	70130926	70131260	0.00017554	-0.316128	18	0.38982	0.70595
chr9	45007404	45007758	0.00017495	0.153831	17	0.18531	0.031479
chr1	74399170	74399446	0.0001713	0.384888	14	0.79652	0.41163
chr9	61501091	61501553	0.00017062	0.348508	17	0.74814	0.39963
chr17	33918625	33918931	0.00017013	0.319507	25	0.68851	0.36901
chr17	27131304	27131697	0.00016728	0.316076	21	0.85317	0.53709
chr8	111645821	111646045	0.00016717	0.132294	15	0.15154	0.019249
chr2	17845085	17845712	0.00016644	0.409456	18	0.76469	0.35523
chr12	54191320	54191829	0.00016592	-0.330465	20	0.14606	0.47652
chr13	41502601	41502836	0.00016496	-0.403595	10	0.033469	0.43706
chr16	89849820	89850143	0.00016116	0.220829	20	0.85906	0.63823
chr11	86432706	86432995	0.00016045	-0.327929	19	0.286	0.61393
chr10	8136728	8137742	0.00015953	0.378614	25	0.83697	0.45836
chr1	36271670	36271986	0.00015902	-0.52817	10	0.13629	0.66446
chr14	44986671	44988204	0.00015271	0.269153	24	0.8419	0.57275
chr2	18911432	18911946	0.00015179	0.44863	12	0.68683	0.2382
chr8	126721616	126722132	0.00015163	-0.359808	23	0.23529	0.59509
chr4	119226841	119227138	0.00015161	0.355159	16	0.83588	0.48072
chr6	119089915	119090239	0.00015093	0.192909	22	0.88662	0.69371
chr2	94332107	94332409	0.00014944	0.257027	10	0.96815	0.71112
chr7	51859358	51859725	0.00014891	0.306415	16	0.92014	0.61372
chr15	102235376	102235838	0.00014852	-0.298617	33	0.26845	0.56707
chr8	123287369	123287628	0.00014783	0.113539	23	0.95673	0.84319
chr3	135862492	135862966	0.00014646	0.392138	17	0.82687	0.43473
chr3	32417662	32418169	0.00014572	0.522057	12	0.78901	0.26695
chr11	32765355	32765700	0.00014558	0.434271	16	0.84119	0.40692
chr1	52144820	52145171	0.00014492	0.353717	14	0.85705	0.50333
chr1	43496529	43496798	0.00014484	-0.369141	14	0.37406	0.7432
chr1	37013810	37014036	0.00014404	-0.409746	14	0.19641	0.60616
chr18	34644766	34645085	0.00014393	0.462178	13	0.89995	0.43778
chr12	84969484	84969770	0.00014388	0.365875	15	0.52366	0.15778
chr1	60771823	60772158	0.00014384	0.559213	14	0.83538	0.27616
chr5	3373125	3373394	0.0001414	0.44965	13	0.82705	0.3774
chr2	34302544	34303135	0.00014132	0.349283	13	0.67245	0.32316
chr12	91603705	91604101	0.00013954	0.347756	14	0.92727	0.57951
chr11	119150466	119150672	0.00013928	-0.363036	12	0.44113	0.80416
chr8	36122603	36123125	0.0001389	-0.271281	29	0.16331	0.43459
chr14	47540349	47541075	0.00013878	0.365597	23	0.73341	0.36781
chr18	79394891	79395152	0.00013776	0.538329	10	0.91645	0.37812
chr6	112869918	112870758	0.00013758	0.334769	22	0.71532	0.38056
chr14	46817189	46817730	0.00013737	0.388314	17	0.66214	0.27382
chr1	60905734	60905962	0.00013705	0.319333	12	0.93634	0.61701
chrX	98150549	98150822	0.00013698	-0.205762	27	0.27646	0.48222
chr1	36761216	36761931	0.00013599	0.223549	37	0.1558	0.017474
chr10	7987829	7988095	0.00013558	0.303057	16	0.88774	0.58469
chr19	47132890	47133193	0.00013442	-0.265628	34	0.2398	0.50543
chr5	34198667	34199015	0.00013327	-0.448269	14	0.11051	0.55878
chr1	131015370	131015805	0.0001329	0.307474	12	0.95213	0.64466
chr10	12974513	12974916	0.00013271	0.342751	20	0.85583	0.51308
chr7	125597110	125597518	0.00013239	-0.350835	17	0.15317	0.50401
chrX	140598562	140598814	0.00013164	-0.219086	34	0.16069	0.37978
chr10	66955690	66956285	0.00013107	0.395113	22	0.73711	0.342
chr15	27640793	27641004	0.00013093	0.334166	18	0.90395	0.56978
chr1	162094125	162094651	0.00012806	0.300372	24	0.76507	0.4647
chr5	149510105	149510353	0.00012593	0.397908	16	0.88352	0.48561
chr8	120572593	120572922	0.00012226	-0.170219	37	0.63281	0.80303
chr2	73348149	73348945	0.00012112	0.259275	32	0.76167	0.5024
chr6	108448088	108448378	0.00012107	0.436631	16	0.86771	0.43108
chr7	141164900	141165108	0.00012021	0.389233	10	0.81068	0.42145
chr1	36235244	36236040	0.0001189	0.398419	22	0.74077	0.34235
chr4	89003029	89003304	0.00011868	0.461735	14	0.95309	0.49136
chr16	36097872	36098147	0.0001181	0.218674	15	0.92983	0.71116
chr17	34879856	34880062	0.00011802	0.28626	18	0.45296	0.1667
chr5	118361472	118361776	0.00011791	0.310668	22	0.40002	0.089348
chr11	22971863	22972184	0.00011753	-0.164723	34	0.40897	0.57369
chr4	149399656	149400093	0.00011679	0.593008	10	0.91623	0.32322
chr3	157884200	157884461	0.00011591	0.491607	12	0.83234	0.34073
chr17	29065611	29065909	0.00011541	0.319566	15	0.82244	0.50288
chr9	57955083	57955326	0.00011456	0.212474	19	0.8759	0.66342
chr8	36060000	36060246	0.00011409	0.504004	10	0.88183	0.37782
chr9	31283251	31283525	0.0001139	0.444088	12	0.6917	0.24761
chr6	99389292	99389570	0.00011089	-0.48631	12	0.11664	0.60295
chr5	121585183	121585451	0.00011061	0.42301	10	0.78709	0.36408
chr8	81730290	81730601	0.00011031	0.580585	10	0.87618	0.2956
chr7	80636839	80637148	0.00011024	-0.450253	10	0.28352	0.73377
chr11	119143172	119143679	0.00011005	0.13737	28	0.26795	0.13058
chr9	69026046	69026260	0.00010812	0.429137	10	0.8702	0.44106
chr3	142561720	142562181	0.0001073	0.301216	17	0.89018	0.58897
chr7	109521650	109522116	0.00010689	0.287717	10	0.87213	0.58442
chr6	144688907	144689409	0.00010653	0.488385	12	0.86597	0.37758
chr5	103439426	103439646	0.00010612	0.413862	14	0.65327	0.23941
chr8	94922936	94923415	0.00010571	-0.386654	20	0.13435	0.521
chr1	161693349	161693925	0.00010504	0.210127	19	0.35514	0.14502
chr6	87809385	87810410	0.0001045	0.397547	24	0.62621	0.22866
chr4	140989497	140989804	0.00010436	-0.255084	23	0.53225	0.78733
chr4	8915622	8915830	0.00010354	-0.345401	10	0.53165	0.87705
chr3	35749538	35750146	0.00010326	0.599124	13	0.89176	0.29263
chr2	166664655	166664884	0.00010257	-0.210353	19	0.11704	0.32739
chr8	81755788	81756192	0.00010233	0.515099	10	0.80009	0.28499
chr16	33379502	33379766	0.00010204	-0.318875	12	0.15573	0.4746
chr19	10768959	10769357	0.00010154	0.425449	10	0.89969	0.47425
chr4	33497147	33497618	9.9882e-05	0.405116	10	0.8777	0.47259
chr2	61580789	61581323	9.9563e-05	0.215567	22	0.85666	0.64109
chr5	122733810	122734474	9.8681e-05	-0.254911	45	0.17445	0.42936
chr10	21178574	21179050	9.8608e-05	0.320882	26	0.50375	0.18287
chr11	109356915	109357191	9.8149e-05	0.525234	15	0.87421	0.34898
chr14	121697128	121697443	9.7068e-05	-0.332534	12	0.16326	0.4958
chr12	33284600	33284888	9.7036e-05	0.471988	13	0.63857	0.16658
chr11	109784947	109785232	9.6935e-05	0.333682	16	0.79596	0.46228
chr13	37833241	37834415	9.4634e-05	-0.173426	34	0.72291	0.89634
chr7	28581771	28582466	9.4507e-05	-0.283686	21	0.33731	0.621
chr5	124018652	124019190	9.3904e-05	-0.381764	22	0.30266	0.68442
chr12	113055464	113056538	9.3748e-05	-0.289857	31	0.29994	0.5898
chrX	142737875	142738175	9.3551e-05	0.367636	10	0.88151	0.51387
chr16	52418121	52418848	9.3479e-05	0.438187	20	0.73719	0.299
chr6	99394575	99394996	9.2461e-05	-0.27792	12	0.041242	0.31916
chr7	126599042	126599312	9.1681e-05	0.428415	10	0.88482	0.45641
chr2	32038456	32038985	8.9683e-05	0.424483	28	0.72176	0.29728
chr8	47566483	47567116	8.9059e-05	0.144644	19	0.94646	0.80181
chr1	127627225	127627441	8.7014e-05	0.475658	12	0.9275	0.45185
chr4	32501911	32502658	8.6175e-05	0.19763	22	0.92654	0.72891
chr1	165849891	165850388	8.6095e-05	-0.318182	12	0.59682	0.91501
chr5	122986035	122986542	8.5545e-05	0.406638	22	0.8178	0.41116
chr3	65922545	65922827	8.5523e-05	0.385266	13	0.82997	0.4447
chr17	6765574	6766092	8.527e-05	0.316879	10	0.78998	0.4731
chr9	69301633	69302081	8.4993e-05	-0.337467	24	0.19835	0.53581
chr9	62051825	62052109	8.3917e-05	0.507366	10	0.79542	0.28806
chr2	173455096	173455498	8.3394e-05	-0.251992	26	0.16504	0.41703
chr17	49992909	49993317	8.313e-05	0.286863	16	0.9204	0.63354
chr3	115704537	115704906	8.285e-05	-0.395185	14	0.10298	0.49817
chr17	29467551	29467845	8.2624e-05	-0.276295	27	0.3927	0.669
chrX	12062189	12062458	8.2301e-05	0.293165	17	0.59868	0.30551
chr17	17845549	17845756	8.2236e-05	0.642454	10	0.82759	0.18514
chr8	115230796	115231191	8.1832e-05	0.331293	10	0.94031	0.60902
chr2	11625871	11626247	8.177e-05	0.327615	12	0.82962	0.502
chr15	96778299	96778561	8.1747e-05	-0.105326	14	0.0089758	0.1143
chr5	3356018	3356524	8.1638e-05	0.251349	18	0.35743	0.10608
chr10	99198940	99199353	8.098e-05	-0.332656	22	0.17614	0.50879
chr11	118016342	118016721	7.982e-05	-0.333045	18	0.15308	0.48612
chr5	74348551	74348910	7.9625e-05	0.495765	10	0.89229	0.39652
chr15	80538744	80539153	7.9082e-05	-0.519117	10	0.27951	0.79863
chr2	37480365	37480632	7.9035e-05	0.511506	13	0.87773	0.36622
chr5	122310979	122311181	7.9021e-05	-0.45299	16	0.069792	0.52278
chr8	79273828	79274108	7.8899e-05	0.559579	10	0.92194	0.36236
chr9	56260795	56261120	7.835e-05	0.370271	15	0.6304	0.26012
chr4	9640945	9641361	7.8174e-05	0.329124	16	0.85273	0.52361
chr15	59539135	59539401	7.7727e-05	0.359898	13	0.83196	0.47206
chr6	128833101	128833327	7.7525e-05	-0.251185	18	0.053561	0.30475
chr11	23450333	23451163	7.7393e-05	0.264615	18	0.90107	0.63646
chr6	120149589	120150059	7.6376e-05	-0.297048	17	0.134	0.43105
chr12	39851671	39851904	7.6133e-05	0.470015	10	0.68515	0.21513
chr12	85632420	85632688	7.6089e-05	-0.345028	15	0.32423	0.66926
chr1	94053267	94053826	7.6077e-05	0.35338	13	0.43659	0.083214
chr10	116919426	116920108	7.5912e-05	-0.276044	45	0.46173	0.73777
chr2	70105646	70105986	7.5636e-05	0.487787	17	0.81832	0.33053
chr17	26284942	26285239	7.4646e-05	0.371375	10	0.91711	0.54574
chr3	84669362	84669580	7.4135e-05	0.548014	10	0.86561	0.3176
chr10	19613087	19613373	7.4086e-05	-0.487064	10	0.111	0.59806
chr3	103779162	103779581	7.382e-05	-0.450837	16	0.18113	0.63196
chr19	25078117	25078525	7.3763e-05	0.413842	20	0.69776	0.28392
chr14	63123886	63124461	7.2167e-05	0.367008	20	0.61264	0.24563
chr14	57730618	57730876	7.1643e-05	-0.529388	11	0.15947	0.68886
chr7	99405927	99406164	7.1418e-05	0.348694	16	0.63859	0.28989
chr10	13376908	13377230	7.069e-05	0.400009	16	0.86622	0.46622
chr12	84221094	84221683	7.0648e-05	-0.346858	22	0.24283	0.58969
chr10	81382343	81382800	6.9794e-05	-0.30304	18	0.11855	0.42159
chr7	29026450	29026952	6.9366e-05	0.317938	32	0.75356	0.43562
chr10	44715348	44715696	6.9094e-05	0.325556	18	0.76619	0.44064
chr11	88468000	88468229	6.8703e-05	0.193217	22	0.93467	0.74145
chr11	4803628	4804348	6.8428e-05	0.159041	22	0.33817	0.17913
chr17	87325442	87325865	6.8182e-05	-0.359467	24	0.11965	0.47912
chr2	4647971	4648284	6.728e-05	0.549987	10	0.93741	0.38742
chr5	113858813	113859548	6.7136e-05	-0.266255	23	0.13696	0.40321
chr1	184271341	184271617	6.6166e-05	0.330789	10	0.89163	0.56084
chr16	59522061	59522459	6.5396e-05	0.541967	18	0.7222	0.18023
chr11	115629777	115630041	6.5393e-05	0.41545	12	0.7321	0.31665
chr17	83307016	83307237	6.5204e-05	-0.259659	12	0.13364	0.39329
chr15	97892156	97892635	6.4924e-05	0.286193	22	0.49919	0.213
chr6	129208555	129209377	6.4501e-05	0.527558	18	0.74234	0.21478
chr8	124926037	124926638	6.3417e-05	-0.170439	34	0.10884	0.27928
chr4	108637564	108638432	6.327e-05	0.377257	14	0.90471	0.52745
chr1	181249690	181249901	6.3073e-05	-0.35464	10	0.10276	0.4574
chr5	101615662	101616067	6.2817e-05	0.561763	28	0.85879	0.29702
chr13	12411962	12412506	6.2727e-05	-0.260569	22	0.073261	0.33383
chr4	97859562	97860069	6.2648e-05	0.631616	13	0.84902	0.21741
chr3	98053637	98054033	6.2623e-05	-0.333726	14	0.3261	0.65982
chr16	76365769	76366485	6.2605e-05	-0.193253	39	0.20348	0.39673
chr11	106937387	106937709	6.196e-05	-0.337902	12	0.042745	0.38065
chr10	8363175	8363737	6.169e-05	0.327333	24	0.87005	0.54271
chr3	97213927	97214207	6.1367e-05	0.351995	14	0.93603	0.58404
chr11	83528090	83528497	6.0278e-05	0.162075	24	0.88067	0.7186
chr11	86061316	86061543	5.992e-05	0.27286	14	0.9078	0.63494
chr4	89420937	89421197	5.9401e-05	0.417319	10	0.85365	0.43633
chr4	6843957	6844373	5.9362e-05	0.487563	10	0.8755	0.38793
chr7	66262107	66262373	5.9352e-05	-0.436682	14	0.22345	0.66013
chr11	108222599	108223160	5.8964e-05	-0.299627	24	0.161	0.46062
chr12	92171700	92172117	5.8347e-05	-0.546615	27	0.049383	0.596
chr19	53971680	53972242	5.8135e-05	0.249348	18	0.53229	0.28294
chr11	34049083	34049598	5.7991e-05	0.135157	11	0.14095	0.0057912
chr11	5835130	5835369	5.7774e-05	0.398301	12	0.82919	0.43089
chr5	135543973	135544197	5.7052e-05	0.358618	16	0.61967	0.26105
chr14	79141669	79142252	5.6954e-05	0.338132	16	0.85901	0.52088
chr6	118469318	118469824	5.6815e-05	0.300336	14	0.92282	0.62248
chr16	4201813	4202059	5.5973e-05	0.370676	10	0.88093	0.51025
chr9	25230266	25230570	5.5777e-05	0.636469	12	0.82921	0.19274
chr5	113836980	113837202	5.549e-05	-0.408944	12	0.060342	0.46929
chr10	117947500	117947798	5.4836e-05	0.247097	20	0.45888	0.21178
chr1	130996099	130996353	5.4821e-05	0.280621	21	0.85007	0.56945
chr8	128552110	128552393	5.4579e-05	0.460395	14	0.78018	0.31979
chr15	67161681	67162069	5.4196e-05	0.13585	16	0.95633	0.82048
chr17	46713927	46714258	5.3989e-05	0.397195	17	0.55795	0.16075
chr4	43189476	43189864	5.3911e-05	0.387896	12	0.81806	0.43016
chr13	45687645	45687942	5.3418e-05	0.476579	12	0.88394	0.40736
chr14	20903138	20903468	5.2933e-05	0.413812	12	0.92244	0.50863
chr18	34247514	34247813	5.2643e-05	-0.22978	28	0.36116	0.59094
chr7	34321880	34322330	5.2525e-05	0.56626	10	0.78293	0.21666
chr6	41531946	41532828	5.2102e-05	0.318011	19	0.34216	0.024151
chr10	19011165	19011730	5.1734e-05	0.438041	22	0.70554	0.2675
chr9	44036118	44036845	5.1323e-05	0.340467	17	0.7576	0.41714
chr10	44705621	44705943	5.042e-05	0.391762	14	0.96693	0.57516
chr9	96259879	96260100	5.036e-05	-0.279287	14	0.17966	0.45895
chr1	58727605	58728271	4.9899e-05	0.200991	16	0.93301	0.73202
chr3	108435496	108435710	4.9637e-05	0.301876	10	0.94846	0.64659
chr14	55078591	55078872	4.946e-05	-0.382831	31	0.35613	0.73896
chr17	29164451	29165101	4.9177e-05	-0.30031	36	0.16223	0.46254
chr17	29382599	29382836	4.8869e-05	0.493272	12	0.91497	0.42169
chr16	24859570	24860477	4.8167e-05	0.385978	21	0.8201	0.43413
chr9	14892188	14892553	4.7799e-05	0.34367	10	0.90202	0.55835
chr5	64324714	64325496	4.6982e-05	0.142088	35	0.93492	0.8508
chr10	82889834	82890127	4.6952e-05	-0.436756	10	0.15423	0.59099
chrX	116651452	116652103	4.6767e-05	0.54357	25	0.64515	0.10158
chr15	78495671	78495952	4.6313e-05	0.167563	12	0.2183	0.050737
chr14	32112213	32112435	4.628e-05	0.254574	12	0.93003	0.67546
chr8	22507186	22507617	4.5267e-05	0.312207	18	0.9163	0.6041
chr8	36117033	36117293	4.5159e-05	0.276141	15	0.9319	0.65576
chr18	50096337	50096860	4.5132e-05	0.362485	18	0.52267	0.16019
chr9	20811999	20812553	4.3837e-05	0.313751	15	0.47734	0.16359
chr7	114290332	114291219	4.3096e-05	-0.37856	21	0.31039	0.68895
chr13	6191971	6192259	4.3075e-05	0.349758	10	0.86595	0.51619
chr11	74972962	74974299	4.3064e-05	0.402729	26	0.82197	0.41924
chr3	19253542	19253990	4.2825e-05	-0.391942	18	0.39525	0.78719
chr14	20175094	20175333	4.2653e-05	0.453852	13	0.82212	0.36826
chr6	124694365	124694639	4.252e-05	-0.591855	10	0.22312	0.81497
chr13	51732285	51732598	4.2193e-05	0.533342	14	0.79907	0.26573
chr1	136223323	136223831	4.2008e-05	0.211537	23	0.92408	0.71255
chr9	45287604	45288078	4.1596e-05	0.295305	21	0.86549	0.57018
chr2	32772800	32773139	4.1398e-05	0.463325	13	0.75739	0.29407
chr7	80410285	80410507	4.099e-05	0.477143	16	0.7427	0.26556
chr6	104263340	104263553	4.0616e-05	0.7625	12	0.79028	0.027778
chr14	21558809	21559666	4.0513e-05	-0.224221	33	0.52533	0.74955
chr17	27060800	27061162	4.0388e-05	-0.369772	17	0.093321	0.46309
chr4	129855013	129855615	4.0257e-05	0.339677	24	0.76903	0.42935
chr13	36448846	36449130	3.9959e-05	0.234182	16	0.87978	0.6456
chr9	110474114	110474447	3.9003e-05	0.426875	14	0.8716	0.44472
chr4	137879557	137880108	3.887e-05	0.51698	12	0.83216	0.31518
chr1	127653610	127654110	3.8552e-05	0.351738	20	0.91444	0.5627
chr15	80632397	80632927	3.8327e-05	0.387487	22	0.80683	0.41934
chr18	39141702	39141913	3.8297e-05	0.34143	16	0.56504	0.22361
chr1	87131969	87132944	3.7914e-05	0.31579	19	0.87174	0.55595
chr8	115050478	115050912	3.7912e-05	0.50156	16	0.86923	0.36767
chr1	91185254	91187116	3.7903e-05	-0.318447	40	0.51247	0.75658
chr16	27390765	27391213	3.7725e-05	0.314381	14	0.89482	0.58044
chr1	82836329	82836717	3.77e-05	0.358129	14	0.63084	0.27271
chr17	51808754	51809346	3.7547e-05	-0.453935	22	0.28491	0.73884
chr9	41070713	41071193	3.751e-05	-0.36484	16	0.34192	0.70676
chr2	31821756	31821965	3.7441e-05	-0.36765	12	0.22229	0.58994
chr9	58250341	58250572	3.6548e-05	0.341966	16	0.82212	0.48016
chr5	72635864	72636118	3.6031e-05	0.114551	13	0.12023	0.0056781
chr15	27811064	27811299	3.5386e-05	0.377768	10	0.93637	0.5586
chr15	96770886	96771112	3.53e-05	-0.423575	13	0.27713	0.70071
chr9	123766749	123768246	3.5243e-05	-0.250113	31	0.58524	0.83535
chr2	153175949	153176174	3.4762e-05	0.492358	14	0.85087	0.35852
chr7	75586030	75586283	3.4034e-05	-0.121045	14	0.024515	0.14556
chr5	53565841	53566053	3.3928e-05	0.393384	13	0.51573	0.12234
chr13	119706434	119706748	3.3824e-05	-0.362352	14	0.15571	0.51806
chr10	95313510	95314226	3.3489e-05	-0.268801	27	0.090445	0.35925
chr6	144580309	144580564	3.2762e-05	0.306725	12	0.94403	0.63731
chr13	36916685	36916944	3.2145e-05	0.396461	16	0.87318	0.47672
chr3	8845676	8846068	3.1873e-05	0.542347	12	0.82228	0.27993
chr15	6581888	6582593	3.1512e-05	0.106224	24	0.15953	0.053308
chr2	27740343	27740713	3.1462e-05	-0.358922	21	0.20789	0.56681
chr17	28246665	28246961	3.1389e-05	-0.344653	18	0.40627	0.75093
chr16	20324002	20324797	3.1315e-05	0.294658	26	0.77079	0.47613
chr4	119921358	119921571	3.1213e-05	0.542694	14	0.72482	0.18212
chr1	134084997	134085299	3.1177e-05	-0.374655	14	0.33173	0.70638
chr10	12980938	12981397	3.0981e-05	0.49506	12	0.89529	0.40023
chr15	97259282	97259749	3.0747e-05	0.195118	22	0.83963	0.64451
chr2	62618981	62619387	3.0645e-05	0.368369	15	0.84899	0.48062
chr3	130691385	130691685	3.0187e-05	0.203413	20	0.4821	0.27869
chr12	102350441	102350937	2.9414e-05	0.449033	21	0.76248	0.31344
chr7	63991497	63991841	2.9281e-05	-0.493076	14	0.1388	0.63187
chr1	155222881	155223450	2.8989e-05	-0.416414	21	0.19105	0.60747
chr8	128687133	128687791	2.8439e-05	0.316257	12	0.46353	0.14727
chr16	75894256	75894739	2.833e-05	0.614852	12	0.76234	0.14749
chr14	45100104	45101486	2.8067e-05	0.232543	20	0.92049	0.68795
chr3	98063272	98063662	2.7648e-05	-0.336278	14	0.45956	0.79583
chr6	65631889	65632493	2.7616e-05	0.334353	12	0.91096	0.57661
chr11	45871721	45872097	2.755e-05	0.349276	14	0.69877	0.3495
chr10	81291176	81292001	2.7052e-05	-0.254128	41	0.14601	0.40014
chr11	83060208	83060722	2.6775e-05	0.474569	17	0.70672	0.23215
chr2	50686376	50686643	2.6606e-05	0.739524	15	0.82286	0.083333
chr18	70631880	70632338	2.6535e-05	0.526659	10	0.85062	0.32396
chr13	33077269	33077508	2.6386e-05	0.516307	12	0.6989	0.18259
chr4	106281286	106281766	2.6258e-05	0.467665	14	0.70343	0.23576
chr4	143683513	143683880	2.6001e-05	0.642945	18	0.67998	0.037037
chr11	70434637	70434985	2.5898e-05	0.144869	15	0.16988	0.025009
chr4	19686134	19686339	2.5807e-05	0.395453	14	0.8351	0.43965
chr14	120986138	120986589	2.5738e-05	0.38172	14	0.81071	0.42899
chr4	132667508	132668102	2.5585e-05	0.344114	10	0.93475	0.59063
chr4	128894167	128894375	2.5095e-05	0.512067	13	0.74743	0.23536
chr5	115560838	115561270	2.5058e-05	0.24763	34	0.78204	0.53441
chr4	33466442	33467059	2.4912e-05	0.448573	18	0.87708	0.42851
chr19	8807145	8807359	2.4721e-05	0.566213	10	0.92172	0.35551
chr9	114476387	114477500	2.4602e-05	0.189187	35	0.77584	0.58665
chr19	14125025	14125303	2.406e-05	0.350619	10	0.84277	0.49215
chr3	152257584	152258147	2.3805e-05	0.407096	15	0.85569	0.4486
chr12	107047675	107048593	2.3698e-05	0.312872	36	0.56472	0.43939
chr2	150840029	150840319	2.3501e-05	0.455278	14	0.84022	0.38494
chr12	98282742	98283354	2.3499e-05	0.252071	18	0.912	0.65993
chr11	11667915	11668402	2.3475e-05	-0.404254	10	0.36363	0.76788
chr6	8648340	8648549	2.3452e-05	0.581633	10	0.88394	0.30231
chr2	60867504	60867998	2.3409e-05	0.235138	22	0.36076	0.12562
chr11	106677864	106678111	2.3209e-05	0.379398	10	0.91922	0.53982
chr5	36720328	36720962	2.3208e-05	0.526339	12	0.75226	0.22593
chr17	83272722	83272960	2.3031e-05	-0.375785	12	0.042279	0.41806
chr14	75190613	75191017	2.2693e-05	0.469002	14	0.67132	0.20231
chr6	114861247	114861478	2.2407e-05	0.634996	10	0.94151	0.30651
chr5	107952821	107953437	2.2388e-05	0.493513	12	0.85948	0.36597
chr4	32405216	32405422	2.2216e-05	0.449087	14	0.84841	0.39932
chr5	66009794	66009995	2.2181e-05	0.338033	10	0.91532	0.57729
chr10	43372260	43372810	2.2008e-05	-0.265847	20	0.12794	0.39379
chr17	44463352	44463574	2.1958e-05	0.581027	15	0.82522	0.24419
chr9	68927498	68927715	2.1852e-05	0.221069	18	0.92483	0.70376
chr4	83321681	83322082	2.1624e-05	0.256286	14	0.30207	0.045787
chr11	79088079	79088747	2.1163e-05	-0.342669	25	0.12478	0.46744
chr15	79199072	79199377	2.1051e-05	0.413172	16	0.80398	0.39081
chr7	132806774	132807240	2.0725e-05	0.332063	24	0.61028	0.27821
chr19	6297412	6297687	2.0686e-05	0.465995	18	0.77729	0.31129
chr8	10993748	10994098	2.0655e-05	0.338436	18	0.85782	0.51939
chr9	13651976	13652532	2.0652e-05	0.386017	16	0.64615	0.26014
chr3	68763015	68763421	2.0625e-05	0.327967	17	0.87427	0.5463
chr18	23912633	23913026	2.0488e-05	0.490451	10	0.87081	0.38036
chr10	94444817	94445502	2.0059e-05	0.188819	23	0.91905	0.73023
chr17	3129772	3130498	1.9966e-05	0.292012	29	0.85819	0.56617
chr1	180338542	180338868	1.9829e-05	-0.303707	20	0.14849	0.4522
chr14	9051808	9052041	1.9583e-05	-0.688536	15	0.13852	0.82705
chr7	58730301	58730531	1.9416e-05	-0.339375	16	0.11959	0.45897
chr2	166897139	166897441	1.9407e-05	0.518035	12	0.90253	0.38449
chr9	13894943	13895251	1.9335e-05	0.305953	13	0.38716	0.081203
chr9	50836327	50837091	1.9127e-05	0.412183	18	0.67768	0.2655
chr1	74437886	74438277	1.8827e-05	0.583842	12	0.88388	0.30004
chr8	115063488	115064106	1.8809e-05	0.318574	18	0.60392	0.28535
chr10	76033504	76034043	1.8761e-05	0.366909	17	0.77295	0.40604
chr15	59737245	59737693	1.8692e-05	0.554957	12	0.85437	0.29941
chr2	131423772	131424170	1.8512e-05	0.348278	17	0.8656	0.51732
chr16	91657833	91658219	1.8487e-05	0.573055	10	0.91078	0.33773
chr2	132524589	132524910	1.8446e-05	0.241052	14	0.94105	0.7
chr2	128426807	128427797	1.8413e-05	0.343539	27	0.78802	0.44448
chr17	65939308	65939682	1.828e-05	0.364732	14	0.7767	0.41197
chr9	63749568	63750174	1.8238e-05	-0.323654	23	0.13975	0.46341
chr1	37502486	37503234	1.7925e-05	-0.268839	34	0.12088	0.38972
chr1	71576783	71577019	1.7754e-05	-0.321941	18	0.1436	0.46554
chr11	83533907	83534288	1.7505e-05	0.349389	12	0.50927	0.15988
chr1	155164533	155164891	1.7277e-05	0.522908	12	0.9006	0.37769
chr10	67717373	67718168	1.7069e-05	0.397048	23	0.79592	0.39887
chr13	30841469	30841951	1.7027e-05	0.256263	16	0.95617	0.69991
chr16	76345957	76346308	1.6973e-05	-0.310477	18	0.37599	0.68646
chr5	115150968	115151739	1.6937e-05	-0.240455	38	0.39786	0.63832
chr7	125603764	125605417	1.6906e-05	0.119472	37	0.16614	0.046663
chr11	79652893	79653238	1.6899e-05	-0.245611	23	0.10053	0.34614
chr12	107980232	107980489	1.6889e-05	-0.20225	42	0.63709	0.83934
chr4	102440449	102440901	1.6802e-05	0.370979	12	0.87184	0.50086
chr11	105249375	105249638	1.679e-05	0.487819	12	0.93165	0.44383
chr1	181138766	181139293	1.6473e-05	0.641698	15	0.73493	0.093227
chr2	90542964	90543325	1.6308e-05	0.435541	13	0.95516	0.51962
chr10	75531687	75532047	1.6183e-05	-0.40022	16	0.13111	0.53133
chr3	103990786	103991445	1.6143e-05	0.263953	26	0.3868	0.12285
chr16	55735539	55735842	1.5938e-05	0.48251	12	0.79668	0.31417
chr8	94447352	94447751	1.5935e-05	0.592856	10	0.88063	0.28778
chr5	37082171	37082635	1.5867e-05	-0.495033	12	0.17987	0.6749
chr19	55382764	55383054	1.5593e-05	0.342878	12	0.81659	0.47371
chr5	113841455	113841942	1.5408e-05	-0.403723	28	0.14978	0.5535
chr4	62679023	62679363	1.533e-05	0.22262	23	0.8805	0.65788
chr2	70844918	70845315	1.5306e-05	0.287922	18	0.36933	0.08141
chr3	136730009	136730593	1.5283e-05	0.250112	28	0.6718	0.42169
chr5	139300395	139300897	1.5056e-05	0.399603	24	0.58678	0.18718
chr18	56917036	56917257	1.4915e-05	0.296459	15	0.67791	0.38145
chr19	24724396	24724621	1.4892e-05	0.25492	17	0.85298	0.59806
chr14	66251366	66251749	1.4628e-05	0.287518	30	0.57985	0.29233
chr16	4719085	4719451	1.4441e-05	0.13901	31	0.23024	0.091229
chr2	128156835	128157114	1.4423e-05	0.404767	16	0.72336	0.31859
chr10	68355779	68356577	1.4392e-05	0.263319	26	0.42221	0.15889
chr17	48041713	48042304	1.4333e-05	-0.167299	49	0.10668	0.27398
chr12	76308075	76308422	1.3994e-05	0.394354	16	0.49857	0.10421
chr10	68301084	68301402	1.3961e-05	0.464237	12	0.78015	0.31591
chr8	34140884	34141301	1.3927e-05	0.266914	17	0.86255	0.59563
chr16	27354305	27355220	1.3876e-05	0.435844	16	0.73907	0.30322
chr18	38494788	38495496	1.3746e-05	-0.218232	28	0.12501	0.34325
chr6	31495593	31496094	1.3712e-05	0.469501	14	0.83047	0.36097
chr5	73285667	73286532	1.363e-05	0.420822	20	0.65943	0.2386
chr10	120204674	120204891	1.355e-05	0.44513	12	0.9165	0.47137
chr1	192070179	192070912	1.3451e-05	-0.272014	32	0.31917	0.59118
chr10	121315496	121315801	1.3356e-05	-0.174505	28	0.11492	0.28943
chr19	18599141	18599720	1.3323e-05	0.286294	20	0.90381	0.61751
chr13	63394382	63395371	1.323e-05	-0.395175	17	0.094645	0.48982
chrX	103504008	103504353	1.2716e-05	0.478467	12	0.88627	0.4078
chr10	117953163	117953459	1.2675e-05	-0.14259	14	0.00679	0.14938
chr6	120082282	120082606	1.2636e-05	0.343721	12	0.43685	0.093126
chr5	111510658	111511143	1.2564e-05	-0.335542	16	0.031093	0.36663
chr6	41535498	41535802	1.2555e-05	0.249984	15	0.25739	0.0074074
chr7	75680796	75681527	1.251e-05	0.359939	12	0.82168	0.46174
chr4	97860842	97861183	1.2466e-05	0.603293	12	0.83663	0.23334
chr18	65389137	65389369	1.2461e-05	0.444715	10	0.88617	0.44146
chr10	68039713	68040734	1.2406e-05	0.746286	29	0.70178	0.16501
chr17	35222205	35222867	1.2227e-05	-0.440879	19	0.095271	0.53615
chr10	117860360	117860945	1.2224e-05	0.436295	19	0.73331	0.29701
chr8	105623740	105624595	1.217e-05	-0.315599	18	0.078749	0.39435
chr3	97661025	97661479	1.1931e-05	0.449785	18	0.62677	0.17699
chr19	53273434	53273840	1.1891e-05	0.336743	23	0.64491	0.30817
chr10	7880139	7880758	1.1756e-05	0.471535	15	0.85046	0.37893
chr4	48051529	48051884	1.155e-05	-0.353449	55	0.3023	0.65575
chr9	41067876	41068245	1.1517e-05	-0.331963	14	0.42985	0.76181
chr6	99658532	99659076	1.1511e-05	-0.361385	30	0.25224	0.61363
chrX	142883576	142884074	1.1508e-05	0.490689	14	0.81709	0.3264
chr12	102696670	102696971	1.1351e-05	0.406805	12	0.9	0.4932
chr12	54651786	54652284	1.1318e-05	-0.413278	21	0.19893	0.61221
chr19	8994925	8995828	1.13e-05	0.327821	28	0.58874	0.26092
chr8	82026079	82026923	1.1294e-05	0.500108	16	0.70596	0.20586
chr9	121740410	121740745	1.0513e-05	0.21814	18	0.96229	0.74415
chr5	3382504	3382715	1.026e-05	0.487569	10	0.6136	0.12603
chr5	118082671	118083258	1.0228e-05	-0.256099	26	0.10748	0.36358
chr1	180403115	180403393	1.0189e-05	0.364848	21	0.61403	0.24919
chr13	30753996	30754522	9.9616e-06	0.54552	13	0.85379	0.30827
chr1	60975223	60975441	9.8471e-06	0.595884	10	0.80216	0.20628
chr15	100189066	100189318	9.8297e-06	0.352827	15	0.77626	0.42344
chr13	37793297	37793672	9.7248e-06	0.635045	10	0.7732	0.13815
chr18	75489202	75489514	9.7048e-06	-0.340568	14	0.14624	0.48681
chr11	72176773	72177698	9.6438e-06	0.276662	22	0.91638	0.63972
chr12	84764577	84765087	9.5191e-06	0.388434	15	0.88864	0.5002
chr9	114612893	114613327	9.4613e-06	-0.38379	14	0.29792	0.68171
chr7	47148549	47148881	9.4113e-06	0.358844	10	0.94409	0.58524
chr5	92234199	92234402	9.1474e-06	0.39458	14	0.8923	0.49772
chr1	52040496	52041043	8.9187e-06	0.560991	20	0.66667	0.10568
chr11	79041962	79042358	8.9063e-06	-0.365158	22	0.24014	0.6053
chr17	86801907	86802382	8.8203e-06	-0.283859	21	0.11026	0.39412
chr4	46576457	46576974	8.8132e-06	0.20445	34	0.81183	0.60738
chr1	161321785	161322008	8.7407e-06	0.500276	12	0.73744	0.23717
chr10	20772030	20772421	8.4749e-06	0.39971	10	0.69847	0.29876
chr16	91475639	91476370	8.4231e-06	0.168187	24	0.25238	0.084193
chr17	51760302	51760556	8.2513e-06	-0.386593	16	0.22951	0.6161
chr17	51825642	51827637	8.1141e-06	-0.236821	42	0.15003	0.38685
chr5	64917547	64917780	8.0637e-06	0.353875	10	0.5034	0.14952
chr13	113180854	113181087	7.9897e-06	0.424567	16	0.74686	0.32229
chr5	37082993	37083589	7.9804e-06	-0.264366	20	0.02619	0.29056
chr6	88774060	88774494	7.9659e-06	0.332188	19	0.90429	0.5721
chr13	63245338	63250712	7.8761e-06	0.428546	170	0.45282	0.26464
chr15	6548931	6549416	7.8509e-06	0.524942	12	0.91664	0.3917
chr6	146530372	146530794	7.8354e-06	-0.293185	16	0.13695	0.43014
chr1	130999569	130999968	7.7752e-06	0.549793	12	0.81471	0.26492
[truncated: 874 more rows]
