# Supplementary material for: Transcriptional re-programming of liver-resident iNKT cells into T-regulatory type-1-like liver iNKT cells involves extensive gene de-methylation
Source: Front Immunol. 2024 Sep 9;15:1454314. doi: 10.3389/fimmu.2024.1454314 (PMC11416961; doi:10.3389/fimmu.2024.1454314)
Supplement: Supplementary file 1 [file DataSheet1.zip › Supp_datasheet_9.xlsx]

## Sheet: Hypomethylated
gene_name	type	dif
0610038B21Rik	gene_body	0.447956
0610039K10Rik	gene_body	0.5159
0610040F04Rik	gene_body	0.185224
1110008L16Rik	gene_body	0.32423
1110028F11Rik	gene_body	0.200239
1300014J16Rik	gene_body	0.409781
1300017J02Rik	gene_body	0.161577
1500005C15Rik	gene_body	0.187894
1500015O10Rik	gene_body	0.23111
1600002D24Rik	gene_body	0.377623
1700001D01Rik	gene_body	0.285695
1700001G11Rik	gene_body	0.287518
1700011L22Rik	gene_body	0.559579
1700012B07Rik	gene_body	0.277787
1700013N06Rik	gene_body	0.201374
1700015C17Rik	gene_body	0.31481
1700016B15Rik	gene_body	0.370237
1700016C15Rik	gene_body	0.399833
1700016G22Rik	gene_body	0.506616
1700017J07Rik	gene_body	0.263736
1700022E09Rik	gene_body	0.471534
1700023B13Rik	gene_body	0.319566
1700025M24Rik	gene_body	0.321304
1700026J14Rik	gene_body	0.560978
1700028B04Rik	gene_body	0.380289
1700030C12Rik	gene_body	0.264615
1700042O10Rik	gene_body	0.430515
1700047F07Rik	gene_body	0.450505
1700051K13Rik	gene_body	0.453979
1700056E22Rik	gene_body	0.525578
1700061E17Rik	gene_body	0.394418
1700063D05Rik	gene_body	0.400245
1700064M15Rik	gene_body	0.471042
1700071G01Rik	gene_body	0.633026
1700084D21Rik	gene_body	0.42863
1700087M22Rik	gene_body	0.377624
1700095J12Rik	gene_body	0.285614
1700096J18Rik	gene_body	0.525234
1700112H15Rik	gene_body	0.545159
1700123J17Rik	gene_body	0.335703
1700125G02Rik	gene_body	0.609113
1700126H18Rik	gene_body	0.29066
1810008B01Rik	gene_body	0.341259
1810013L24Rik	gene_body	0.194865
2210408F21Rik	gene_body	0.212266
2210412B16Rik	gene_body	0.365671
2310001H17Rik	gene_body	0.343018
2310014F06Rik	gene_body	0.407063
2310015A10Rik	gene_body	0.409781
2310016D23Rik	gene_body	0.373675
2310026L22Rik	gene_body	0.285614
2310039L15Rik	gene_body	0.230806
2310043M15Rik	gene_body	0.491962
2410003L11Rik	gene_body	0.32166
2410124H12Rik	gene_body	0.180228
2500004C02Rik	gene_body	0.394255
2700016F22Rik	gene_body	0.366937
2810404F17Rik	gene_body	0.15364
2810425M01Rik	gene_body	0.208375
2810455O05Rik	gene_body	0.102527
3300002P13Rik	gene_body	0.328036
4732419C18Rik	gene_body	0.102527
4732491K20Rik	gene_body	0.420588
4833403J16Rik	gene_body	0.225163
4833412K13Rik	gene_body	0.473331
4930402F06Rik	gene_body	0.589859
4930405O22Rik	gene_body	0.213033
4930426I24Rik	gene_body	0.403423
4930428O21Rik	gene_body	0.386594
4930431F10Rik	gene_body	0.325556
4930431P03Rik	gene_body	0.404639
4930432K21Rik	gene_body	0.4033
4930439A04Rik	gene_body	0.409879
4930445E18Rik	gene_body	0.181219
4930452N14Rik	gene_body	0.186536
4930453C13Rik	gene_body	0.470131
4930455C13Rik	gene_body	0.323667
4930469K13Rik	gene_body	0.135157
4930471D02Rik	gene_body	0.518703
4930471L23Rik	gene_body	0.357169
4930503L19Rik	gene_body	0.660125
4930512P04Rik	gene_body	0.185589
4930517E14Rik	gene_body	0.444088
4930532G15Rik	gene_body	0.383425
4930551I23Rik	gene_body	0.467675
4930552P12Rik	gene_body	0.413329
4930554G22Rik	gene_body	0.420307
4930563E22Rik	gene_body	0.340037
4930564C03Rik	gene_body	0.330435
4930568D16Rik	gene_body	0.589859
4930579C12Rik	gene_body	0.423783
4930580E04Rik	gene_body	0.443201
4930595L18Rik	gene_body	0.30854
4930597L12Rik	gene_body	0.31481
4930597O21Rik	gene_body	0.476047
4930599N24Rik	gene_body	0.250112
4931413K12Rik	gene_body	0.410729
4931431B13Rik	gene_body	0.535802
4932702P03Rik	gene_body	0.432849
4933401H06Rik	gene_body	0.392138
4933403L11Rik	gene_body	0.139789
4933407L21Rik	gene_body	0.397268
4933408A14Rik	gene_body	0.114551
4933408B17Rik	gene_body	0.462178
4933408J17Rik	gene_body	0.370103
4933411E08Rik	gene_body	0.338419
4933417C20Rik	gene_body	0.467077
4933417D19Rik	gene_body	0.113539
4933423P22Rik	gene_body	0.446177
4933424G06Rik	gene_body	0.21725
4933424M12Rik	gene_body	0.399078
4933425D22Rik	gene_body	0.177742
4933426B08Rik	gene_body	0.316879
4933427D14Rik	gene_body	0.344912
4933430I17Rik	gene_body	0.4864
5031425E22Rik	gene_body	0.398568
5033430I15Rik	gene_body	0.517309
5330406M23Rik	gene_body	0.173344
5330409N07Rik	gene_body	0.513682
5330417C22Rik	gene_body	0.301876
5330438D12Rik	gene_body	0.290755
5430437J10Rik	gene_body	0.479997
5530400K19Rik	gene_body	0.46625
5830411K02Rik	gene_body	0.386594
6030468B19Rik	gene_body	0.272653
6330409D20Rik	gene_body	0.463325
6430710M23Rik	gene_body	0.309726
6720475M21Rik	gene_body	0.495765
8030442B05Rik	gene_body	0.139789
8430422M14Rik	gene_body	0.458656
8430426J06Rik	gene_body	0.38479
9130019P16Rik	gene_body	0.223272
9130230N09Rik	gene_body	0.468069
9230117E06Rik	gene_body	0.193997
9330162012Rik	gene_body	0.432849
9330175E14Rik	gene_body	0.5109
9330199G10Rik	gene_body	0.13599
9430002A10Rik	gene_body	0.483171
9430018G01Rik	gene_body	0.655173
9530018F02Rik	gene_body	0.444689
9530046B11Rik	gene_body	0.406495
9530052E02Rik	gene_body	0.338436
9530062K07Rik	gene_body	0.393332
9830144P21Rik	gene_body	0.107466
9930104L06Rik	gene_body	0.609113
9930111J21Rik2	gene_body	0.120519
9930120I10Rik	gene_body	0.397547
A230083G16Rik	gene_body	0.331348
A3galt2	gene_body	0.483827
A430028G04Rik	gene_body	0.173776
A430034D21Rik	gene_body	0.211537
A430046D13Rik	gene_body	0.14485
A430072P03Rik	gene_body	0.384763
A430093F15Rik	gene_body	0.325784
A430103D13Rik	gene_body	0.4004
A630019I02Rik	gene_body	0.285421
A630035G10Rik	gene_body	0.409566
A730036I17Rik	gene_body	0.155306
A730071L15Rik	gene_body	0.361702
A830082N09Rik	gene_body	0.37389
A930005N03Rik	gene_body	0.270807
A930006K02Rik	gene_body	0.298912
A930006L05Rik	gene_body	0.293756
A930007I19Rik	gene_body	0.395947
A930024E05Rik	gene_body	0.360309
A930041C12Rik	gene_body	0.313848
Aasdh	gene_body	0.141803
Abca3	gene_body	0.426628
Abcc2	gene_body	0.303812
Abcc5	gene_body	0.294658
Abhd12	gene_body	0.344204
Abhd4	gene_body	0.142502
Abhd6	gene_body	0.428856
Ablim1	gene_body	0.33279
Abtb2	gene_body	0.45442
AC100212.1	gene_body	0.175153
AC100212.3	gene_body	0.175153
AC100212.7	gene_body	0.175153
AC102240.1	gene_body	0.444715
AC110730.1	gene_body	0.525643
AC113540.1	gene_body	0.43399
AC117612.1	gene_body	0.249348
AC117612.2	gene_body	0.249348
AC121874.1	gene_body	0.31055
AC123818.1	gene_body	0.310301
AC125458.1	gene_body	0.309903
AC125544.1	gene_body	0.43399
AC127556.2	gene_body	0.390043
AC131692.1	gene_body	0.150001
AC131692.2	gene_body	0.150001
AC132148.1	gene_body	0.430991
AC132251.1	gene_body	0.330129
AC132402.1	gene_body	0.384944
AC132404.2	gene_body	0.316076
AC134576.1	gene_body	0.379192
AC134576.3	gene_body	0.538649
AC138790.1	gene_body	0.367551
AC138790.2	gene_body	0.367551
AC138790.4	gene_body	0.367551
AC149054.1	gene_body	0.505037
AC157910.2	gene_body	0.444715
AC157910.4	gene_body	0.444715
AC157910.6	gene_body	0.444715
AC158763.1	gene_body	0.173785
AC166063.1	gene_body	0.358031
AC174471.1	gene_body	0.43399
Acad10	gene_body	0.42301
Acad12	gene_body	0.42301
Acoxl	gene_body	0.312755
Acp6	gene_body	0.351995
Acss1	gene_body	0.354215
Actb	gene_body	0.36979
Actg2	gene_body	0.445991
Actn4	gene_body	0.4137
Actr1b	gene_body	0.160072
Adam19	gene_body	0.386516
Adam1a	gene_body	0.42301
Adamts20	gene_body	0.242954
Adamts6	gene_body	0.289811
Adap1	gene_body	0.399603
Adap2	gene_body	0.335715
Adap2os	gene_body	0.335715
Adarb1	gene_body	0.338341
Adgra1	gene_body	0.364611
Adprh	gene_body	0.421801
Adss	gene_body	0.399833
Aebp1	gene_body	0.398301
AF067063	gene_body	0.213656
Afap1l2	gene_body	0.439852
Afg3l1	gene_body	0.464386
Afmid	gene_body	0.272653
Aftph	gene_body	0.39868
Agbl4	gene_body	0.411578
Agfg1	gene_body	0.483629
Agmat	gene_body	0.200872
Ago2	gene_body	0.456199
Ahcyl2	gene_body	0.43027
Ahnak	gene_body	0.32207
Ahsa2	gene_body	0.264615
AI662270	gene_body	0.408308
AI847159	gene_body	0.107466
Aicda	gene_body	0.455332
Aif1l	gene_body	0.543879
Ajm1	gene_body	0.439616
Akap13	gene_body	0.45443
Akap5	gene_body	0.4004
Aktip	gene_body	0.117919
AL607142.1	gene_body	0.407153
Alad	gene_body	0.4864
Alcam	gene_body	0.438187
Aldh2	gene_body	0.42301
Aldh5a1	gene_body	0.432849
Aldh8a1	gene_body	0.323667
Alg10b	gene_body	0.303846
Alg5	gene_body	0.390588
Alg9	gene_body	0.291617
Alpk1	gene_body	0.187894
Alpk2	gene_body	0.444715
Als2cr12	gene_body	0.399312
Amdhd1	gene_body	0.249418
Amigo2	gene_body	0.195118
Ammecr1	gene_body	0.490689
Ampd1	gene_body	0.232678
Anapc16	gene_body	0.379182
Anapc7	gene_body	0.372552
Angel2	gene_body	0.263192
Angptl2	gene_body	0.500767
Ank3	gene_body	0.270162
Ankrd12	gene_body	0.474714
Ankrd26	gene_body	0.300336
Ankrd46	gene_body	0.279511
Ano7	gene_body	0.226753
Ano9	gene_body	0.389233
Anxa6	gene_body	0.432789
Aopep	gene_body	0.396262
Ap3s1-ps2	gene_body	0.469923
Ap4b1	gene_body	0.30809
Apaf1	gene_body	0.252907
Apmap	gene_body	0.354215
Apobec1	gene_body	0.455332
Apoh	gene_body	0.258136
Arel1	gene_body	0.365875
Arfgef2	gene_body	0.483642
Arhgap10	gene_body	0.447956
Arhgap15	gene_body	0.509788
Arhgap17	gene_body	0.339436
Arhgap26	gene_body	0.340312
Arhgdig	gene_body	0.281014
Arhgef28	gene_body	0.253266
Arhgef3	gene_body	0.370579
Arhgef38	gene_body	0.441675
Arhgef39	gene_body	0.273055
Arhgef4	gene_body	0.440748
Arid1b	gene_body	0.328977
Arl6	gene_body	0.439466
Arl6ip5	gene_body	0.281603
Armc12	gene_body	0.246571
Arpc3	gene_body	0.372552
Arrb2	gene_body	0.144869
Art3	gene_body	0.634919
Asap1	gene_body	0.284004
Asb2	gene_body	0.431855
Ascc1	gene_body	0.32901
Ascc3	gene_body	0.414751
Ash2l	gene_body	0.309726
Asph	gene_body	0.329124
Aspn	gene_body	0.37428
Asxl1	gene_body	0.394255
Atad5	gene_body	0.335715
Atf1	gene_body	0.352827
Atg14	gene_body	0.365597
Atg16l2	gene_body	0.450528
Atg2a	gene_body	0.390043
Atg5	gene_body	0.425296
Atg7	gene_body	0.462971
Atl3	gene_body	0.190819
Atp2a2	gene_body	0.372552
Atp2b1	gene_body	0.313213
Atp5l	gene_body	0.244745
Atp5o	gene_body	0.36821
Atp6v0e2	gene_body	0.560978
Atp8b5	gene_body	0.646662
Atp9b	gene_body	0.310301
Atr	gene_body	0.576247
Atrnl1	gene_body	0.409077
Atxn1	gene_body	0.464818
Atxn10	gene_body	0.400766
Atxn3	gene_body	0.379309
Atxn7l1	gene_body	0.441801
Atxn7l1os1	gene_body	0.426707
AU020206	gene_body	0.548921
AU022252	gene_body	0.355159
Auh	gene_body	0.499096
AV099323	gene_body	0.280202
Aven	gene_body	0.243774
Axin1	gene_body	0.281014
Azin2	gene_body	0.512067
B130021K23Rik	gene_body	0.397547
B3galt4	gene_body	0.319507
B3galt5	gene_body	0.497389
B3galt6	gene_body	0.360317
B3gnt2	gene_body	0.468069
B430212C06Rik	gene_body	0.476766
B930059L03Rik	gene_body	0.497364
Babam2	gene_body	0.409211
Bach2	gene_body	0.38918
Bach2os	gene_body	0.251298
Bag4	gene_body	0.309726
Banp	gene_body	0.302345
Basp1	gene_body	0.181219
Batf	gene_body	0.298882
Batf3	gene_body	0.139289
Baz2b	gene_body	0.265479
BB031773	gene_body	0.452573
Bbc3	gene_body	0.446491
Bbip1	gene_body	0.249348
Bbx	gene_body	0.247046
BC028471	gene_body	0.177742
BC034090	gene_body	0.522908
BC035947	gene_body	0.473331
BC048644	gene_body	0.302345
BC049739	gene_body	0.533306
BC051226	gene_body	0.319507
BC051537	gene_body	0.413809
Bcas2	gene_body	0.232678
Bcas3	gene_body	0.356326
Bcl11b	gene_body	0.11946
Bcl2	gene_body	0.50596
Bcl2a1b	gene_body	0.423783
Bcl2l1	gene_body	0.363804
Bcl2l11	gene_body	0.290802
Bcl2l15	gene_body	0.30809
Bcl7c	gene_body	0.410342
Bcl9	gene_body	0.351995
Bcor	gene_body	0.293165
Bcs1l	gene_body	0.43548
BE692007	gene_body	0.390625
Best3	gene_body	0.322153
Bex1	gene_body	0.357452
Bhlhe40	gene_body	0.185224
Birc5	gene_body	0.272653
Bms1	gene_body	0.300336
Borcs5	gene_body	0.302197
Bpnt1	gene_body	0.383425
Braf	gene_body	0.402947
Brcc3	gene_body	0.219375
Brd2	gene_body	0.413809
Brd8	gene_body	0.462178
Brdt	gene_body	0.49731
Brip1	gene_body	0.27286
Bspry	gene_body	0.4864
Btbd9	gene_body	0.450015
Btg1	gene_body	0.117158
Btg3	gene_body	0.305062
Bub1	gene_body	0.356662
Bysl	gene_body	0.173431
C030005K06Rik	gene_body	0.370181
C130089K02Rik	gene_body	0.151182
C1qtnf12	gene_body	0.360317
C1s2	gene_body	0.292854
C2	gene_body	0.28626
C230013L11Rik	gene_body	0.472827
C230024C17Rik	gene_body	0.46625
C2cd3	gene_body	0.343969
C330018D20Rik	gene_body	0.296459
C430002N11Rik	gene_body	0.293756
C530008M17Rik	gene_body	0.141803
C79798	gene_body	0.349283
C8g	gene_body	0.439616
Cabyr	gene_body	0.401965
Cacna1c	gene_body	0.192909
Cacna1s	gene_body	0.504716
Cacng6	gene_body	0.328036
Cacng8	gene_body	0.328036
Cacybp	gene_body	0.467077
Cage1	gene_body	0.356774
Camk2d	gene_body	0.317818
Camk2g	gene_body	0.411221
Camkmt	gene_body	0.44338
Camsap2	gene_body	0.211537
Capn12	gene_body	0.4137
Capn7	gene_body	0.227538
Capza1	gene_body	0.541332
Car5a	gene_body	0.302345
Car8	gene_body	0.389845
Car9	gene_body	0.273055
Casp6	gene_body	0.34071
Casp9	gene_body	0.200872
Casr	gene_body	0.315341
Castor1	gene_body	0.101345
Casz1	gene_body	0.121866
Catip	gene_body	0.367091
Catspere1	gene_body	0.399833
Cblb	gene_body	0.243615
Cbr3	gene_body	0.208926
Cc2d1a	gene_body	0.4033
Cc2d1b	gene_body	0.377257
Cc2d2b	gene_body	0.427306
Ccdc107	gene_body	0.273055
Ccdc148	gene_body	0.320442
Ccdc157	gene_body	0.101345
Ccdc28b	gene_body	0.196587
Ccdc38	gene_body	0.249418
Ccdc50	gene_body	0.496297
Ccdc58	gene_body	0.469063
Ccdc6	gene_body	0.382318
Ccdc73	gene_body	0.442305
Ccdc7a	gene_body	0.375469
Ccdc87	gene_body	0.437148
Ccdc88c	gene_body	0.511259
Ccl24	gene_body	0.397122
Ccl26	gene_body	0.397122
Ccl5	gene_body	0.162075
Ccl9	gene_body	0.162075
Ccnd3	gene_body	0.173431
Ccnd3-ps	gene_body	0.366937
Ccny	gene_body	0.406021
Ccp110	gene_body	0.370237
Ccr2	gene_body	0.345524
Ccr5	gene_body	0.338645
Ccr8	gene_body	0.198272
Ccr9	gene_body	0.324912
Ccrl2	gene_body	0.394418
Ccs	gene_body	0.437148
Ccsap	gene_body	0.102527
Cct2	gene_body	0.430068
Cd200	gene_body	0.179475
Cd247	gene_body	0.306739
Cd28	gene_body	0.373675
Cd302	gene_body	0.145395
Cd3d	gene_body	0.142034
Cd3e	gene_body	0.134856
Cd3g	gene_body	0.133626
Cd4	gene_body	0.331348
Cd44	gene_body	0.486435
Cd47	gene_body	0.359689
Cd48	gene_body	0.409566
Cd5	gene_body	0.266623
Cd52	gene_body	0.253049
Cd6	gene_body	0.325784
Cd63-ps	gene_body	0.362485
Cd80	gene_body	0.421801
Cd9	gene_body	0.432827
Cdc123	gene_body	0.436001
Cdc14b	gene_body	0.351636
Cdc23	gene_body	0.462178
Cdc42bpg	gene_body	0.390043
Cdca5	gene_body	0.150001
Cdca8	gene_body	0.609113
Cdh12	gene_body	0.726274
Cdh17	gene_body	0.47257
Cdip1	gene_body	0.13901
Cdk3	gene_body	0.439739
Cdk6	gene_body	0.397433
Cdkal1	gene_body	0.449648
Cdkn1a	gene_body	0.319566
Cdkn3	gene_body	0.388314
Cdnf	gene_body	0.517326
Cds2	gene_body	0.280202
Cdyl	gene_body	0.369018
Cdyl2	gene_body	0.452447
Cebpz	gene_body	0.184948
Cebpzos	gene_body	0.184948
Cela2a	gene_body	0.200872
Celf2	gene_body	0.384047
Celsr2	gene_body	0.301876
Cenpf	gene_body	0.279968
Cenpp	gene_body	0.37428
Cep128	gene_body	0.503326
Cep19	gene_body	0.258417
Cep95	gene_body	0.396185
Cep97	gene_body	0.461045
Cerk	gene_body	0.229658
Cfap157	gene_body	0.463325
Cfap58	gene_body	0.347492
Cfb	gene_body	0.28626
Cfi	gene_body	0.34071
Cflar	gene_body	0.399312
Cgrrf1	gene_body	0.388314
Chadl	gene_body	0.416605
Chchd3	gene_body	0.533306
Chchd5	gene_body	0.107466
Chd9	gene_body	0.117919
Chga	gene_body	0.397177
Chm	gene_body	0.412794
Chn2	gene_body	0.223272
Chpt1	gene_body	0.266811
Chst11	gene_body	0.344594
Chst2	gene_body	0.166229
Chtf8	gene_body	0.208073
Chuk	gene_body	0.37957
Cib1	gene_body	0.335496
Cidea	gene_body	0.476766
Cir1	gene_body	0.441803
Cisd1	gene_body	0.411673
Cisd3	gene_body	0.32166
Cit	gene_body	0.274225
Ckap2l	gene_body	0.203146
Cldn10	gene_body	0.294502
Cldn19	gene_body	0.355159
Clec2d	gene_body	0.343018
Clgn	gene_body	0.391514
Clic6	gene_body	0.180228
Clint1	gene_body	0.349276
Clps	gene_body	0.246571
Clpsl2	gene_body	0.246571
Cltc	gene_body	0.433265
Cmah	gene_body	0.458642
Cmss1	gene_body	0.268411
Cmtm4	gene_body	0.27828
Cmya5	gene_body	0.285421
Cnbp	gene_body	0.397547
Cnep1r1	gene_body	0.483171
Cnga1	gene_body	0.114551
Cnih1	gene_body	0.388314
Cnih4	gene_body	0.641698
Cnnm1	gene_body	0.367551
Cnot2	gene_body	0.290755
Cnot9	gene_body	0.43548
Cnpy3	gene_body	0.397195
Cobll1	gene_body	0.36705
Col11a2	gene_body	0.413809
Col5a3	gene_body	0.313751
Col9a2	gene_body	0.507123
Cops4	gene_body	0.535581
Cops7a	gene_body	0.374366
Coq7	gene_body	0.347393
Coro1c	gene_body	0.194505
Coro2a	gene_body	0.386332
Coro7	gene_body	0.13901
Cox17	gene_body	0.367154
Cox19	gene_body	0.399603
Cox4i2	gene_body	0.352491
Cox6a2	gene_body	0.535802
Cox6b1	gene_body	0.523441
Cpsf2	gene_body	0.379309
CR974462.1	gene_body	0.413809
CR974462.2	gene_body	0.413809
CR974462.3	gene_body	0.413809
Cradd	gene_body	0.249055
Crcp	gene_body	0.365671
Creb1	gene_body	0.464216
Creb3	gene_body	0.273055
Creb3l2	gene_body	0.211263
Creb5	gene_body	0.377432
Crebbp	gene_body	0.370676
Creg1	gene_body	0.260084
Crlf2	gene_body	0.124039
Crlf3	gene_body	0.335715
Crtam	gene_body	0.248637
Crybg2	gene_body	0.253049
Crybg3	gene_body	0.457604
Cryzl1	gene_body	0.573055
Cse1l	gene_body	0.483642
Cspg5	gene_body	0.187739
Cst7	gene_body	0.354215
Ctbp2	gene_body	0.172788
Ctdp1	gene_body	0.38551
Ctdsp1	gene_body	0.475467
Ctf1	gene_body	0.410342
Ctf2	gene_body	0.410342
Ctif	gene_body	0.46804
Ctla4	gene_body	0.417384
Ctrb1	gene_body	0.132294
Ctrc	gene_body	0.200872
Ctsb	gene_body	0.347421
Cuedc1	gene_body	0.422664
Cul1	gene_body	0.309612
Cul7	gene_body	0.397195
Cxadr	gene_body	0.305062
Cxcl10	gene_body	0.634919
Cxcl11	gene_body	0.634919
Cxcl16	gene_body	0.144869
Cxcl9	gene_body	0.634919
Cxcr6	gene_body	0.159924
Cyfip1	gene_body	0.539182
Cyp2ab1	gene_body	0.294658
Cyp2c23	gene_body	0.37957
Cyth1	gene_body	0.257115
Cyth3	gene_body	0.311735
Cytip	gene_body	0.409743
D11Bhm181e	gene_body	0.484376
D13Ertd608e	gene_body	0.213656
D230022J07Rik	gene_body	0.450998
D330023K18Rik	gene_body	0.156043
D330025C20Rik	gene_body	0.214813
D330041H03Rik	gene_body	0.426628
D430001F17Rik	gene_body	0.338946
D430018E03Rik	gene_body	0.36979
D630008O14Rik	gene_body	0.50596
D630024D03Rik	gene_body	0.397547
D830050J10Rik	gene_body	0.405703
D930028M14Rik	gene_body	0.458155
D930030I03Rik	gene_body	0.421801
Dad1	gene_body	0.20706
Dagla	gene_body	0.430991
Daglb	gene_body	0.2838
Dao	gene_body	0.313876
Dapp1	gene_body	0.345776
Daxx	gene_body	0.319507
Dbndd1	gene_body	0.464386
Dbnl	gene_body	0.398301
Dcaf12	gene_body	0.288764
Dcaf15	gene_body	0.4033
Dcdc2b	gene_body	0.20863
Dclre1b	gene_body	0.383244
Dclre1c	gene_body	0.517326
Dctn6	gene_body	0.266914
Dcun1d1	gene_body	0.458656
Dcun1d4	gene_body	0.40917
Ddc	gene_body	0.430515
Ddhd2	gene_body	0.309726
Ddi2	gene_body	0.200872
Ddx11	gene_body	0.584697
Ddx28	gene_body	0.342595
Ddx5	gene_body	0.396185
Ddx52	gene_body	0.146979
Def6	gene_body	0.472827
Def8	gene_body	0.464386
Dennd2c	gene_body	0.232678
Deptor	gene_body	0.237297
Deup1	gene_body	0.245346
Dgat2l6	gene_body	0.333569
Dgkg	gene_body	0.276156
Dglucy	gene_body	0.511259
Dhtkd1	gene_body	0.436001
Dip2b	gene_body	0.352827
Dipk1a	gene_body	0.493513
Diras1	gene_body	0.433944
Dleu2	gene_body	0.310454
Dmrtb1	gene_body	0.450505
Dnah1	gene_body	0.227538
Dnaja3	gene_body	0.13901
Dnajb13	gene_body	0.447586
Dnajb14	gene_body	0.328325
Dnajb4	gene_body	0.407096
Dnajb7	gene_body	0.292261
Dnajc16	gene_body	0.200872
Dnajc28	gene_body	0.573055
Dnajc3	gene_body	0.294502
Dnase1l2	gene_body	0.426628
Dnase1l3	gene_body	0.428856
Dnm3	gene_body	0.300372
Dnmbp	gene_body	0.330129
Dnmt3l-ps1	gene_body	0.224362
Dock7	gene_body	0.204915
Dock8	gene_body	0.413842
Donson	gene_body	0.573055
Dop1b	gene_body	0.339558
Dpep2	gene_body	0.342595
Dpep3	gene_body	0.342595
Dph5	gene_body	0.540497
Dpp4	gene_body	0.313904
Dpp8	gene_body	0.339948
Dpy19l3	gene_body	0.32453
Dram1	gene_body	0.266811
Drd1	gene_body	0.337922
Drg1	gene_body	0.405029
Drosha	gene_body	0.150627
Dsp	gene_body	0.271768
Dst	gene_body	0.270807
Dtnbp1	gene_body	0.256235
Dus2	gene_body	0.342595
Dusp10	gene_body	0.525578
Dusp16	gene_body	0.302197
Dusp22	gene_body	0.420961
Dxo	gene_body	0.28626
Dync1h1	gene_body	0.497364
Dync1li2	gene_body	0.27828
Dynlt1f	gene_body	0.64285
Dzip1	gene_body	0.294502
E030018B13Rik	gene_body	0.451394
E030024N20Rik	gene_body	0.470711
E130308A19Rik	gene_body	0.394614
E230034D01Rik	gene_body	0.238217
E330023G01Rik	gene_body	0.533106
E4f1	gene_body	0.426628
E530011L22Rik	gene_body	0.21814
Ebag9	gene_body	0.464546
Ece1	gene_body	0.51698
Eci1	gene_body	0.426628
Ecm2	gene_body	0.37428
Edem2	gene_body	0.359106
Edf1	gene_body	0.439616
Eef1akmt2	gene_body	0.332063
Eef1g	gene_body	0.32207
Ehd1	gene_body	0.390043
Ehmt2	gene_body	0.28626
Eif2ak2	gene_body	0.184948
Eif2b4	gene_body	0.365287
Eif3h	gene_body	0.34
Eif3i	gene_body	0.20863
Eif3k	gene_body	0.365819
Eif4a-ps4	gene_body	0.188137
Eif4enif1	gene_body	0.405029
Eif4g3	gene_body	0.285614
Elk3	gene_body	0.497073
Elmod3	gene_body	0.497898
Elmsan1	gene_body	0.37418
Emc1	gene_body	0.366937
Emg1	gene_body	0.292854
Emilin2	gene_body	0.357169
Eml1	gene_body	0.144164
Emsy	gene_body	0.463282
Endod1	gene_body	0.39295
Enpp1	gene_body	0.285272
Enthd1	gene_body	0.436184
Entpd1	gene_body	0.392668
Eogt	gene_body	0.281603
Ep300	gene_body	0.416605
Epas1	gene_body	0.179718
Epc2	gene_body	0.43265
Epha10	gene_body	0.609113
Epop	gene_body	0.32166
Eprs	gene_body	0.399959
Eps8l3	gene_body	0.420307
Erbb2	gene_body	0.500383
Erbb3	gene_body	0.14485
Eri1	gene_body	0.233285
Erlin1	gene_body	0.37957
Ermap	gene_body	0.37726
Erp29	gene_body	0.249062
Esm1	gene_body	0.42863
Esyt1	gene_body	0.14485
Ets1	gene_body	0.201589
Etv2	gene_body	0.523441
Etv6	gene_body	0.454883
Evi5	gene_body	0.42022
Evl	gene_body	0.144164
Evpl	gene_body	0.439739
Exoc2	gene_body	0.398851
Exoc7	gene_body	0.439739
Exosc1	gene_body	0.574397
Exosc8	gene_body	0.390588
Ext1	gene_body	0.407013
Extl3	gene_body	0.371136
Eya3	gene_body	0.344114
Ezh2	gene_body	0.309612
Ezr	gene_body	0.269881
F13a1	gene_body	0.459959
F530104D19Rik	gene_body	0.326923
F630206G17Rik	gene_body	0.349276
F730043M19Rik	gene_body	0.426707
Fads6	gene_body	0.301695
Fam114a1	gene_body	0.597643
Fam133b	gene_body	0.466245
Fam162a	gene_body	0.469063
Fam167b	gene_body	0.20863
Fam168b	gene_body	0.440748
Fam181a	gene_body	0.431855
Fam207a	gene_body	0.208375
Fam220a	gene_body	0.2838
Fam234a	gene_body	0.326194
Fam49b	gene_body	0.339433
Fam53b	gene_body	0.332063
Fam71b	gene_body	0.146896
Fam78a	gene_body	0.437521
Fam83f	gene_body	0.387487
Fanca	gene_body	0.113539
Fancc	gene_body	0.423773
Fancf	gene_body	0.306415
Fap	gene_body	0.355386
Farp1	gene_body	0.360074
Fars2	gene_body	0.31259
Farsb	gene_body	0.473331
Fau	gene_body	0.150001
Fau-ps2	gene_body	0.405029
Fbxl17	gene_body	0.228289
Fbxl18	gene_body	0.36979
Fbxl19	gene_body	0.410342
Fbxo11	gene_body	0.264772
Fbxo34	gene_body	0.365597
Fbxw11	gene_body	0.35134
Fbxw5	gene_body	0.439616
Fcf1	gene_body	0.365875
Fchsd2	gene_body	0.450528
Fdft1	gene_body	0.347421
Fdxr	gene_body	0.301695
Fgd3	gene_body	0.570093
Fgfr2	gene_body	0.252426
Fgfr3-ps	gene_body	0.641698
Fhl2	gene_body	0.438326
Fhl3	gene_body	0.129115
Fignl1	gene_body	0.430515
Filip1l	gene_body	0.268411
Fkbp1a	gene_body	0.320094
Flnb	gene_body	0.428856
Flvcr1	gene_body	0.263192
Flvcr2	gene_body	0.123053
Fmnl2	gene_body	0.223632
Fmo5	gene_body	0.449785
Fnbp1	gene_body	0.156043
Fopnl	gene_body	0.311306
Foxo1	gene_body	0.288009
Foxp1	gene_body	0.369312
Fpr1	gene_body	0.642454
Fpr2	gene_body	0.642454
Fpr3	gene_body	0.642454
Frmd4a	gene_body	0.395089
Frs2	gene_body	0.430068
Fryl	gene_body	0.425211
Fscn3	gene_body	0.434922
Fto	gene_body	0.343922
Ftx	gene_body	0.147305
Fubp1	gene_body	0.407096
Fut8	gene_body	0.444689
Fyb	gene_body	0.315583
Fyco1	gene_body	0.324912
Fyn	gene_body	0.361484
Gabbr2	gene_body	0.18411
Gabrr3	gene_body	0.471534
Galc	gene_body	0.237524
Galm	gene_body	0.612213
Galnt2	gene_body	0.341259
Galnt3	gene_body	0.321233
Galnt7	gene_body	0.412849
Galntl6	gene_body	0.3972
Galr2	gene_body	0.439739
Garnl3	gene_body	0.462526
Gart	gene_body	0.573055
Gas2	gene_body	0.306415
Gas8	gene_body	0.464386
Gata4	gene_body	0.327833
Gatd3a	gene_body	0.434135
Gba2	gene_body	0.273055
Gbp2b	gene_body	0.301216
Gbp3	gene_body	0.301216
Gbp5	gene_body	0.301216
Gbp7	gene_body	0.301216
Gca	gene_body	0.381446
Gcg	gene_body	0.313904
Gcn1l1	gene_body	0.24763
Gde1	gene_body	0.370237
Gdpd5	gene_body	0.348694
Gdpgp1	gene_body	0.335496
Get4	gene_body	0.399603
Gfi1	gene_body	0.384763
Gfra3	gene_body	0.462178
Ggta1	gene_body	0.589859
Gimap1	gene_body	0.225163
Gimap1os	gene_body	0.225163
Gimap3	gene_body	0.225163
Gimap6	gene_body	0.225163
Gimap7	gene_body	0.225163
Gin1	gene_body	0.580995
Ginm1	gene_body	0.237781
Gins1	gene_body	0.248997
Gk	gene_body	0.345874
Glrx	gene_body	0.32366
Gls	gene_body	0.353717
Gm10029	gene_body	0.428193
Gm10030	gene_body	0.394418
Gm10064	gene_body	0.215818
Gm10101	gene_body	0.388314
Gm10129	gene_body	0.271768
Gm10131	gene_body	0.266914
Gm10155	gene_body	0.335703
Gm10243	gene_body	0.560978
Gm10271	gene_body	0.322153
Gm10284	gene_body	0.412849
Gm10309	gene_body	0.46608
Gm10441	gene_body	0.308674
Gm10603	gene_body	0.339651
Gm10728	gene_body	0.461668
Gm10747	gene_body	0.486731
Gm10773	gene_body	0.201634
Gm10785	gene_body	0.573055
Gm10819	gene_body	0.432944
Gm10847	gene_body	0.331281
Gm10863	gene_body	0.413172
Gm10941	gene_body	0.338341
Gm11205	gene_body	0.332623
Gm11209	gene_body	0.22262
Gm11210	gene_body	0.22262
Gm11211	gene_body	0.22262
Gm11366	gene_body	0.395648
Gm11370	gene_body	0.420961
Gm11427	gene_body	0.408308
Gm11462	gene_body	0.362259
Gm11464	gene_body	0.362259
Gm11478	gene_body	0.364123
Gm11510	gene_body	0.193217
Gm11572	gene_body	0.173614
Gm11573	gene_body	0.173614
Gm11579	gene_body	0.373675
Gm11581	gene_body	0.559213
Gm11582	gene_body	0.417384
Gm11583	gene_body	0.155012
Gm11609	gene_body	0.373675
Gm11613	gene_body	0.32166
Gm11638	gene_body	0.243639
Gm11640	gene_body	0.243639
Gm11655	gene_body	0.423992
Gm11656	gene_body	0.260394
Gm11657	gene_body	0.621597
Gm11683	gene_body	0.277787
Gm11684	gene_body	0.277787
Gm11696	gene_body	0.525234
Gm11723	gene_body	0.272653
Gm11724	gene_body	0.272653
Gm11725	gene_body	0.272653
Gm11737	gene_body	0.257115
Gm11753	gene_body	0.153585
Gm11754	gene_body	0.153585
Gm11755	gene_body	0.153585
Gm11763	gene_body	0.415733
Gm11799	gene_body	0.389845
Gm11800	gene_body	0.389845
Gm11802	gene_body	0.475108
Gm11935	gene_body	0.426845
Gm11956	gene_body	0.101345
Gm11966	gene_body	0.398301
Gm11969	gene_body	0.361702
Gm11999	gene_body	0.343338
Gm12000	gene_body	0.343338
Gm12036	gene_body	0.39868
Gm12042	gene_body	0.424123
Gm12043	gene_body	0.424123
Gm12058	gene_body	0.468069
Gm12107	gene_body	0.397547
Gm12148	gene_body	0.484453
Gm12164	gene_body	0.349276
Gm12165	gene_body	0.564188
Gm12166	gene_body	0.342937
Gm12167	gene_body	0.146896
Gm12187	gene_body	0.120519
Gm12188	gene_body	0.120519
Gm12230	gene_body	0.432789
Gm12231	gene_body	0.209343
Gm12265	gene_body	0.334068
Gm12298	gene_body	0.552324
Gm12299	gene_body	0.552324
Gm12313	gene_body	0.144869
Gm12314	gene_body	0.144869
Gm12336	gene_body	0.356051
Gm12337	gene_body	0.356051
Gm12338	gene_body	0.410729
Gm12352	gene_body	0.500383
Gm12353	gene_body	0.395453
Gm12354	gene_body	0.395453
Gm12401	gene_body	0.288764
Gm12454	gene_body	0.273055
Gm12492	gene_body	0.148158
Gm12532	gene_body	0.549638
Gm12534	gene_body	0.505934
Gm12577	gene_body	0.344301
Gm12657	gene_body	0.342737
Gm12709	gene_body	0.452573
Gm12710	gene_body	0.541544
Gm12724	gene_body	0.467665
Gm12730	gene_body	0.467665
Gm12731	gene_body	0.467665
Gm12735	gene_body	0.405029
Gm12743	gene_body	0.377257
Gm12867	gene_body	0.399362
Gm12868	gene_body	0.399362
Gm12881	gene_body	0.507123
Gm12882	gene_body	0.507123
Gm12898	gene_body	0.355159
Gm12899	gene_body	0.450505
Gm12906	gene_body	0.450505
Gm12907	gene_body	0.424791
Gm12915	gene_body	0.129115
Gm12917	gene_body	0.129115
Gm12927	gene_body	0.355159
Gm12930	gene_body	0.609113
Gm12966	gene_body	0.339677
Gm12968	gene_body	0.512067
Gm12969	gene_body	0.512067
Gm13012	gene_body	0.51698
Gm13019	gene_body	0.366937
Gm13061	gene_body	0.253049
Gm13171	gene_body	0.391137
Gm13184	gene_body	0.517326
Gm13186	gene_body	0.517326
Gm13199	gene_body	0.436001
Gm13205	gene_body	0.121866
Gm13260	gene_body	0.355029
Gm13267	gene_body	0.436001
Gm13291	gene_body	0.139789
Gm13292	gene_body	0.139789
Gm13293	gene_body	0.139789
Gm13402	gene_body	0.497134
Gm13432	gene_body	0.439616
Gm13433	gene_body	0.439616
Gm13441	gene_body	0.356312
Gm13442	gene_body	0.543879
Gm13443	gene_body	0.589859
Gm13521	gene_body	0.396442
Gm13522	gene_body	0.396442
Gm13528	gene_body	0.462526
Gm13534	gene_body	0.409743
Gm13546	gene_body	0.409743
Gm13561	gene_body	0.313904
Gm13564	gene_body	0.313904
Gm13565	gene_body	0.313904
Gm13571	gene_body	0.193069
Gm13572	gene_body	0.265479
Gm13574	gene_body	0.265479
Gm13580	gene_body	0.240743
Gm13590	gene_body	0.381446
Gm13594	gene_body	0.36705
Gm13596	gene_body	0.347059
Gm13608	gene_body	0.444039
Gm13609	gene_body	0.437521
Gm13616	gene_body	0.318989
Gm13648	gene_body	0.360317
Gm13684	gene_body	0.224362
Gm13686	gene_body	0.224362
Gm13703	gene_body	0.510064
Gm13707	gene_body	0.46479
Gm13708	gene_body	0.337212
Gm13709	gene_body	0.479444
Gm13785	gene_body	0.492753
Gm13786	gene_body	0.492753
Gm13833	gene_body	0.173344
Gm13835	gene_body	0.311718
Gm13840	gene_body	0.24763
Gm13887	gene_body	0.442305
Gm13919	gene_body	0.113767
Gm13920	gene_body	0.113767
Gm14009	gene_body	0.404767
Gm14010	gene_body	0.504305
Gm14012	gene_body	0.28302
Gm14023	gene_body	0.203146
Gm14024	gene_body	0.203146
Gm14026	gene_body	0.107466
Gm14029	gene_body	0.107466
Gm14051	gene_body	0.280202
Gm14123	gene_body	0.354215
Gm14128	gene_body	0.354215
Gm14142	gene_body	0.248997
Gm14143	gene_body	0.248997
Gm14162	gene_body	0.352491
Gm14167	gene_body	0.320094
Gm14260	gene_body	0.263736
Gm14277	gene_body	0.126575
Gm14335	gene_body	0.405703
Gm14377	gene_body	0.179952
Gm14437	gene_body	0.284316
Gm14466	gene_body	0.550573
Gm14573	gene_body	0.296513
Gm14615	gene_body	0.226455
Gm14764	gene_body	0.345874
Gm14767	gene_body	0.345874
Gm14860	gene_body	0.478467
Gm14861	gene_body	0.478467
Gm14874	gene_body	0.147305
Gm14963	gene_body	0.390043
Gm15049	gene_body	0.367636
Gm15200	gene_body	0.539489
Gm15283	gene_body	0.483269
Gm15334	gene_body	0.525643
Gm15336	gene_body	0.133147
Gm15379	gene_body	0.219375
Gm15385	gene_body	0.219375
Gm15401	gene_body	0.497898
Gm15413	gene_body	0.379633
Gm15423	gene_body	0.36272
Gm15460	gene_body	0.328325
Gm15466	gene_body	0.496431
Gm15467	gene_body	0.496431
Gm15469	gene_body	0.365287
Gm15471	gene_body	0.383244
Gm15472	gene_body	0.437116
Gm15504	gene_body	0.335496
Gm15506	gene_body	0.463282
Gm15518	gene_body	0.359689
Gm15523	gene_body	0.431855
Gm15526	gene_body	0.223272
Gm15527	gene_body	0.223272
Gm15546	gene_body	0.249062
Gm15550	gene_body	0.655173
Gm15551	gene_body	0.317818
Gm15560	gene_body	0.237781
Gm15599	gene_body	0.328977
Gm15602	gene_body	0.351321
Gm15628	gene_body	0.124366
Gm15629	gene_body	0.293629
Gm15651	gene_body	0.193997
Gm15655	gene_body	0.340495
Gm15667	gene_body	0.408589
Gm15704	gene_body	0.120537
Gm15711	gene_body	0.425014
Gm15718	gene_body	0.172788
Gm15722	gene_body	0.229658
Gm15729	gene_body	0.258417
Gm15775	gene_body	0.341259
Gm15794	gene_body	0.29066
Gm15809	gene_body	0.116401
Gm15820	gene_body	0.47802
Gm15846	gene_body	0.372552
Gm15850	gene_body	0.504716
Gm15859	gene_body	0.13901
Gm15868	gene_body	0.311306
Gm15884	gene_body	0.292854
Gm15886	gene_body	0.470972
Gm15890	gene_body	0.346989
Gm15892	gene_body	0.422664
Gm15897	gene_body	0.51839
Gm15904	gene_body	0.512067
Gm15915	gene_body	0.316468
Gm15937	gene_body	0.11206
Gm15952	gene_body	0.458656
Gm15964	gene_body	0.573055
Gm15970	gene_body	0.466743
Gm15976	gene_body	0.338946
Gm15981	gene_body	0.495765
Gm15982	gene_body	0.495765
Gm15997	gene_body	0.397908
Gm15999	gene_body	0.278291
Gm16008	gene_body	0.360317
Gm16011	gene_body	0.179475
Gm16033	gene_body	0.502727
Gm16034	gene_body	0.502727
Gm16045	gene_body	0.360853
Gm16075	gene_body	0.321964
Gm16099	gene_body	0.433944
Gm16103	gene_body	0.23111
Gm16107	gene_body	0.641603
Gm16133	gene_body	0.270264
Gm16155	gene_body	0.188819
Gm16195	gene_body	0.319566
Gm16196	gene_body	0.319566
Gm16201	gene_body	0.403887
Gm16212	gene_body	0.532048
Gm16213	gene_body	0.49367
Gm16219	gene_body	0.516393
Gm16220	gene_body	0.36629
Gm16222	gene_body	0.316255
Gm16231	gene_body	0.49367
Gm16235	gene_body	0.266811
Gm16238	gene_body	0.187894
Gm16244	gene_body	0.309903
Gm16267	gene_body	0.426707
Gm16298	gene_body	0.523789
Gm16299	gene_body	0.523789
Gm16302	gene_body	0.34367
Gm16379	gene_body	0.34367
Gm16534	gene_body	0.437521
Gm16556	gene_body	0.455332
Gm16557	gene_body	0.455332
Gm16565	gene_body	0.306739
Gm16580	gene_body	0.326194
Gm16585	gene_body	0.399833
Gm16596	gene_body	0.144164
Gm16675	gene_body	0.354424
Gm16731	gene_body	0.386332
Gm16794	gene_body	0.576247
Gm16907	gene_body	0.423773
Gm16976	gene_body	0.404639
Gm16998	gene_body	0.53317
Gm17020	gene_body	0.324912
Gm17021	gene_body	0.324912
Gm17029	gene_body	0.121866
Gm17055	gene_body	0.185224
Gm17068	gene_body	0.432944
Gm17088	gene_body	0.432565
Gm17089	gene_body	0.453979
Gm17090	gene_body	0.59902
Gm17096	gene_body	0.483642
Gm17130	gene_body	0.409211
Gm17169	gene_body	0.326906
Gm17173	gene_body	0.336896
Gm17190	gene_body	0.101258
Gm17193	gene_body	0.365875
Gm17200	gene_body	0.489899
Gm17207	gene_body	0.425211
Gm17228	gene_body	0.213033
Gm17235	gene_body	0.484376
Gm17322	gene_body	0.212474
Gm17415	gene_body	0.226753
Gm17484	gene_body	0.309726
Gm17490	gene_body	0.355029
Gm17491	gene_body	0.312207
Gm17581	gene_body	0.359106
Gm17590	gene_body	0.429149
Gm17651	gene_body	0.449785
Gm17690	gene_body	0.336065
Gm17709	gene_body	0.302345
Gm17745	gene_body	0.497073
Gm17764	gene_body	0.483629
Gm17800	gene_body	0.25492
Gm17809	gene_body	0.394018
Gm17831	gene_body	0.535802
Gm17893	gene_body	0.511506
Gm17907	gene_body	0.539182
Gm17941	gene_body	0.367008
Gm18020	gene_body	0.338946
Gm18025	gene_body	0.119393
Gm18180	gene_body	0.397268
Gm18192	gene_body	0.737075
Gm18284	gene_body	0.416605
Gm18301	gene_body	0.353717
Gm18330	gene_body	0.392138
Gm18388	gene_body	0.503326
Gm18537	gene_body	0.445991
Gm18789	gene_body	0.347557
Gm18813	gene_body	0.233234
Gm18828	gene_body	0.21725
Gm19030	gene_body	0.356529
Gm19121	gene_body	0.125368
Gm19148	gene_body	0.528415
Gm19193	gene_body	0.166229
Gm19261	gene_body	0.390625
Gm19269	gene_body	0.412849
Gm19327	gene_body	0.37418
Gm19412	gene_body	0.319507
Gm19620	gene_body	0.535581
Gm19656	gene_body	0.463282
Gm19692	gene_body	0.56047
Gm19708	gene_body	0.328325
Gm19951	gene_body	0.471042
Gm20026	gene_body	0.281014
Gm20069	gene_body	0.27791
Gm20075	gene_body	0.101258
Gm20089	gene_body	0.277351
Gm20203	gene_body	0.510381
Gm20234	gene_body	0.125009
Gm20345	gene_body	0.737075
Gm20388	gene_body	0.277552
Gm20402	gene_body	0.288009
Gm20425	gene_body	0.161577
Gm2044	gene_body	0.403887
Gm20456	gene_body	0.468069
Gm20476	gene_body	0.450528
Gm20488	gene_body	0.177742
Gm20493	gene_body	0.413809
Gm20517	gene_body	0.173431
Gm20531	gene_body	0.292854
Gm20536	gene_body	0.497898
Gm20547	gene_body	0.28626
Gm20604	gene_body	0.406805
Gm20609	gene_body	0.480047
Gm20696	gene_body	0.506814
Gm20707	gene_body	0.272891
Gm20708	gene_body	0.272653
Gm20717	gene_body	0.397638
Gm20731	gene_body	0.377257
Gm21010	gene_body	0.443216
Gm21284	gene_body	0.445991
Gm21358	gene_body	0.213656
Gm21844	gene_body	0.437148
Gm21926	gene_body	0.292012
Gm21958	gene_body	0.390588
Gm21970	gene_body	0.429637
Gm21971	gene_body	0.406805
Gm21982	gene_body	0.523441
Gm21987	gene_body	0.367154
Gm21992	gene_body	0.437148
Gm22013	gene_body	0.458642
Gm22015	gene_body	0.264178
Gm22019	gene_body	0.389233
Gm22027	gene_body	0.336065
Gm22056	gene_body	0.194505
Gm22095	gene_body	0.396442
Gm22118	gene_body	0.596487
Gm22192	gene_body	0.615043
Gm22202	gene_body	0.286193
Gm22224	gene_body	0.194865
Gm22270	gene_body	0.493513
Gm22275	gene_body	0.298332
Gm22314	gene_body	0.464386
Gm22317	gene_body	0.611404
Gm22396	gene_body	0.483629
Gm22411	gene_body	0.356662
Gm22428	gene_body	0.117919
Gm22446	gene_body	0.510381
Gm2245	gene_body	0.106224
Gm22455	gene_body	0.389478
Gm22481	gene_body	0.276156
Gm22503	gene_body	0.325556
Gm22556	gene_body	0.380211
Gm22557	gene_body	0.525521
Gm22567	gene_body	0.444715
Gm22571	gene_body	0.389478
Gm22623	gene_body	0.308059
Gm22643	gene_body	0.386017
Gm22672	gene_body	0.454639
Gm2272	gene_body	0.357114
Gm22733	gene_body	0.402729
Gm22751	gene_body	0.349276
Gm22753	gene_body	0.264615
Gm22877	gene_body	0.507704
Gm22942	gene_body	0.301876
Gm22947	gene_body	0.484376
Gm22950	gene_body	0.356529
Gm22972	gene_body	0.342595
Gm23101	gene_body	0.176837
Gm23105	gene_body	0.174218
Gm23111	gene_body	0.319507
Gm23123	gene_body	0.281014
Gm23136	gene_body	0.389478
Gm23170	gene_body	0.397456
Gm23173	gene_body	0.535581
Gm23205	gene_body	0.538649
Gm23206	gene_body	0.395648
Gm23207	gene_body	0.412293
Gm23218	gene_body	0.524942
Gm23222	gene_body	0.535581
Gm23247	gene_body	0.162075
Gm23251	gene_body	0.548921
Gm23264	gene_body	0.584697
Gm23279	gene_body	0.187894
Gm23308	gene_body	0.213656
Gm23344	gene_body	0.389478
Gm23349	gene_body	0.545159
Gm23354	gene_body	0.360788
Gm23370	gene_body	0.425722
Gm23402	gene_body	0.306739
Gm23412	gene_body	0.473292
Gm23444	gene_body	0.408308
Gm23450	gene_body	0.328036
Gm23513	gene_body	0.155115
Gm23517	gene_body	0.400766
Gm23540	gene_body	0.507123
Gm23546	gene_body	0.500767
Gm23547	gene_body	0.292854
Gm23557	gene_body	0.242699
Gm23559	gene_body	0.339436
Gm23566	gene_body	0.533342
Gm23598	gene_body	0.352137
Gm23629	gene_body	0.367008
Gm23630	gene_body	0.207199
Gm23633	gene_body	0.245422
Gm23731	gene_body	0.486435
Gm23734	gene_body	0.425722
Gm23772	gene_body	0.468069
Gm23802	gene_body	0.352491
Gm23845	gene_body	0.339677
Gm23955	gene_body	0.101258
Gm24004	gene_body	0.576247
Gm24008	gene_body	0.507173
Gm24011	gene_body	0.229658
Gm24044	gene_body	0.198272
Gm24060	gene_body	0.257115
Gm24119	gene_body	0.252907
Gm2412	gene_body	0.611404
Gm24154	gene_body	0.407063
Gm24158	gene_body	0.32166
Gm24169	gene_body	0.549638
Gm24186	gene_body	0.326458
Gm24245	gene_body	0.366937
Gm24270	gene_body	0.370271
Gm24305	gene_body	0.611404
Gm24371	gene_body	0.26424
Gm24400	gene_body	0.330129
Gm24447	gene_body	0.408276
Gm24459	gene_body	0.201141
Gm24480	gene_body	0.129115
Gm24492	gene_body	0.291193
Gm24690	gene_body	0.538649
Gm24721	gene_body	0.129115
Gm24722	gene_body	0.392314
Gm24726	gene_body	0.237781
Gm24730	gene_body	0.243544
Gm2479	gene_body	0.360309
Gm24794	gene_body	0.420588
Gm24808	gene_body	0.306739
Gm24813	gene_body	0.213033
Gm24887	gene_body	0.332623
Gm24888	gene_body	0.287717
Gm24900	gene_body	0.256038
Gm24912	gene_body	0.309445
Gm24917	gene_body	0.468069
Gm24976	gene_body	0.497134
Gm24990	gene_body	0.445991
Gm25010	gene_body	0.387896
Gm25035	gene_body	0.43548
Gm25049	gene_body	0.46604
Gm25106	gene_body	0.538485
Gm25110	gene_body	0.4033
Gm25123	gene_body	0.450505
Gm25190	gene_body	0.290755
Gm25219	gene_body	0.353934
Gm25245	gene_body	0.338946
Gm25282	gene_body	0.359939
Gm25290	gene_body	0.39458
Gm25379	gene_body	0.412849
Gm25413	gene_body	0.20295
Gm25428	gene_body	0.464386
Gm25558	gene_body	0.171051
Gm25563	gene_body	0.403423
Gm25580	gene_body	0.268907
Gm25591	gene_body	0.174218
Gm25628	gene_body	0.339433
Gm25632	gene_body	0.615043
Gm25643	gene_body	0.492358
Gm2566	gene_body	0.397908
Gm25668	gene_body	0.452994
Gm25677	gene_body	0.329124
Gm25703	gene_body	0.203146
Gm25706	gene_body	0.612213
Gm25712	gene_body	0.379633
Gm25732	gene_body	0.366937
Gm25837	gene_body	0.301695
Gm25867	gene_body	0.332623
Gm25889	gene_body	0.396185
Gm25902	gene_body	0.315341
Gm25920	gene_body	0.328325
Gm25927	gene_body	0.642454
Gm25953	gene_body	0.300336
Gm25962	gene_body	0.518703
Gm25968	gene_body	0.200239
Gm25982	gene_body	0.360317
Gm25993	gene_body	0.36272
Gm25994	gene_body	0.396185
Gm26002	gene_body	0.407439
Gm26008	gene_body	0.420392
Gm26049	gene_body	0.288764
Gm26064	gene_body	0.480381
Gm26084	gene_body	0.288764
Gm26141	gene_body	0.365662
Gm26153	gene_body	0.467675
Gm26160	gene_body	0.343018
Gm26186	gene_body	0.507123
Gm26203	gene_body	0.510381
Gm26205	gene_body	0.365845
Gm26249	gene_body	0.244745
Gm26274	gene_body	0.313751
Gm26321	gene_body	0.347059
Gm26325	gene_body	0.396354
Gm26343	gene_body	0.522369
Gm26387	gene_body	0.493513
Gm26397	gene_body	0.263398
Gm26409	gene_body	0.394418
Gm26412	gene_body	0.356529
Gm26419	gene_body	0.258417
Gm26423	gene_body	0.271747
Gm26444	gene_body	0.611404
Gm26446	gene_body	0.226753
Gm26448	gene_body	0.198272
Gm26513	gene_body	0.452994
Gm26544	gene_body	0.339428
Gm26546	gene_body	0.266811
Gm26561	gene_body	0.357169
Gm26568	gene_body	0.211537
Gm26577	gene_body	0.320882
Gm26588	gene_body	0.332188
Gm26604	gene_body	0.317938
Gm26625	gene_body	0.309612
Gm26637	gene_body	0.184948
Gm26669	gene_body	0.395201
Gm26676	gene_body	0.214813
Gm26683	gene_body	0.59902
Gm26686	gene_body	0.585109
Gm26692	gene_body	0.386594
Gm26702	gene_body	0.439616
Gm26725	gene_body	0.29066
Gm26728	gene_body	0.432827
Gm26729	gene_body	0.548921
Gm2673	gene_body	0.634919
Gm26745	gene_body	0.176595
Gm26768	gene_body	0.266914
Gm26781	gene_body	0.211537
Gm26790	gene_body	0.32453
Gm2682	gene_body	0.135077
Gm26835	gene_body	0.36424
Gm26839	gene_body	0.471042
Gm26849	gene_body	0.316892
Gm26877	gene_body	0.39116
Gm26879	gene_body	0.303406
Gm26888	gene_body	0.153585
Gm26904	gene_body	0.397195
Gm26962	gene_body	0.309646
Gm26992	gene_body	0.478467
Gm27002	gene_body	0.309646
Gm27011	gene_body	0.302345
Gm27017	gene_body	0.310454
Gm27024	gene_body	0.232678
Gm27162	gene_body	0.394058
Gm27163	gene_body	0.298394
Gm27240	gene_body	0.201589
Gm27252	gene_body	0.451394
Gm27285	gene_body	0.147305
Gm27316	gene_body	0.399603
Gm27321	gene_body	0.147305
Gm27404	gene_body	0.264343
Gm27409	gene_body	0.144644
Gm27514	gene_body	0.343018
Gm27520	gene_body	0.478467
Gm27599	gene_body	0.319566
Gm27645	gene_body	0.264343
Gm27711	gene_body	0.334068
Gm27733	gene_body	0.478467
Gm27740	gene_body	0.319507
Gm27747	gene_body	0.310454
Gm27761	gene_body	0.264343
Gm27773	gene_body	0.338946
Gm27782	gene_body	0.44744
Gm27798	gene_body	0.147305
Gm27805	gene_body	0.416098
Gm27813	gene_body	0.508828
Gm27875	gene_body	0.478467
Gm27913	gene_body	0.44744
Gm27927	gene_body	0.478467
Gm27928	gene_body	0.310454
Gm27957	gene_body	0.178419
Gm27972	gene_body	0.310454
Gm27977	gene_body	0.325556
Gm27987	gene_body	0.147305
Gm28000	gene_body	0.124039
Gm28048	gene_body	0.468069
Gm28051	gene_body	0.406805
Gm28053	gene_body	0.225163
Gm28100	gene_body	0.397268
Gm28177	gene_body	0.378112
Gm28180	gene_body	0.402729
Gm28373	gene_body	0.264742
Gm28374	gene_body	0.150001
Gm28501	gene_body	0.238997
Gm28512	gene_body	0.46625
Gm28513	gene_body	0.46625
Gm28638	gene_body	0.318989
Gm28803	gene_body	0.399312
Gm28809	gene_body	0.432827
Gm2885	gene_body	0.316879
Gm28884	gene_body	0.397268
Gm28942	gene_body	0.483629
Gm28995	gene_body	0.473331
Gm29008	gene_body	0.292854
Gm29010	gene_body	0.434671
Gm29094	gene_body	0.423783
Gm29112	gene_body	0.283409
Gm29114	gene_body	0.367214
Gm29152	gene_body	0.464216
Gm29155	gene_body	0.23111
Gm29156	gene_body	0.23111
Gm29157	gene_body	0.23111
Gm29228	gene_body	0.213035
Gm29322	gene_body	0.370271
Gm29508	gene_body	0.431855
Gm29529	gene_body	0.551407
Gm29585	gene_body	0.14485
Gm29599	gene_body	0.585109
Gm29609	gene_body	0.365287
Gm29675	gene_body	0.41162
Gm29684	gene_body	0.285553
Gm29813	gene_body	0.352919
Gm2a	gene_body	0.209343
Gm30074	gene_body	0.101918
Gm30108	gene_body	0.411221
Gm30251	gene_body	0.193997
Gm30329	gene_body	0.559579
Gm30409	gene_body	0.313727
Gm30489	gene_body	0.462023
Gm30881	gene_body	0.491962
Gm30934	gene_body	0.244745
Gm30970	gene_body	0.338132
Gm31152	gene_body	0.396354
Gm31172	gene_body	0.347694
Gm31243	gene_body	0.392138
Gm31323	gene_body	0.367109
Gm31373	gene_body	0.263192
Gm31513	gene_body	0.37418
Gm31600	gene_body	0.55409
Gm31651	gene_body	0.339428
Gm31678	gene_body	0.382257
Gm31718	gene_body	0.263398
Gm31812	gene_body	0.353717
Gm32312	gene_body	0.498831
Gm32536	gene_body	0.362164
Gm32688	gene_body	0.497073
Gm32999	gene_body	0.468948
Gm33308	gene_body	0.58779
Gm33312	gene_body	0.298882
Gm33424	gene_body	0.596473
Gm33472	gene_body	0.340083
Gm33533	gene_body	0.21725
Gm33619	gene_body	0.320882
Gm33728	gene_body	0.320882
Gm33843	gene_body	0.117158
Gm34388	gene_body	0.253266
Gm34411	gene_body	0.321304
Gm34549	gene_body	0.349644
Gm34767	gene_body	0.166774
Gm34853	gene_body	0.233285
Gm34934	gene_body	0.388314
Gm35028	gene_body	0.339118
Gm35037	gene_body	0.328036
Gm35154	gene_body	0.325556
Gm35166	gene_body	0.365597
Gm3531	gene_body	0.20295
Gm35550	gene_body	0.364732
Gm35558	gene_body	0.497364
Gm35657	gene_body	0.38029
Gm35823	gene_body	0.227538
Gm3617	gene_body	0.316288
Gm36208	gene_body	0.173776
Gm36211	gene_body	0.440086
Gm36283	gene_body	0.174218
Gm36328	gene_body	0.302197
Gm36355	gene_body	0.548592
Gm36431	gene_body	0.420093
Gm36500	gene_body	0.531253
Gm36634	gene_body	0.115751
Gm36660	gene_body	0.395201
Gm36677	gene_body	0.100141
Gm36696	gene_body	0.497969
Gm3690	gene_body	0.737075
Gm36933	gene_body	0.246643
Gm36972	gene_body	0.306739
Gm36975	gene_body	0.467077
Gm36981	gene_body	0.349523
Gm36990	gene_body	0.498111
Gm36999	gene_body	0.483629
Gm37004	gene_body	0.550573
Gm37010	gene_body	0.409566
Gm37015	gene_body	0.214813
Gm37019	gene_body	0.27791
Gm37033	gene_body	0.246643
Gm37036	gene_body	0.12187
Gm37053	gene_body	0.50596
Gm37073	gene_body	0.166774
Gm37080	gene_body	0.29931
Gm37083	gene_body	0.232714
Gm37090	gene_body	0.360317
Gm37095	gene_body	0.263192
Gm37101	gene_body	0.29931
Gm37123	gene_body	0.442066
Gm37127	gene_body	0.440748
Gm37135	gene_body	0.409879
Gm37140	gene_body	0.20295
Gm37186	gene_body	0.370676
Gm37192	gene_body	0.394058
Gm37198	gene_body	0.373675
Gm37202	gene_body	0.101918
Gm37206	gene_body	0.437148
Gm37229	gene_body	0.568659
Gm37239	gene_body	0.279968
Gm37240	gene_body	0.512001
Gm37246	gene_body	0.36272
Gm37253	gene_body	0.467665
Gm37254	gene_body	0.465783
Gm37259	gene_body	0.377623
Gm37282	gene_body	0.533106
Gm37288	gene_body	0.522369
Gm37321	gene_body	0.478393
Gm37328	gene_body	0.129109
Gm37342	gene_body	0.568659
Gm37390	gene_body	0.246643
Gm37420	gene_body	0.310454
Gm37465	gene_body	0.151182
Gm37469	gene_body	0.468948
Gm37472	gene_body	0.310454
Gm37490	gene_body	0.36272
Gm37526	gene_body	0.151182
Gm37536	gene_body	0.427076
Gm37552	gene_body	0.211537
Gm37564	gene_body	0.226455
Gm37619	gene_body	0.213656
Gm37639	gene_body	0.357169
Gm37642	gene_body	0.355602
Gm37675	gene_body	0.519814
Gm37693	gene_body	0.356529
Gm37716	gene_body	0.339651
Gm37728	gene_body	0.311718
Gm37730	gene_body	0.139789
Gm37733	gene_body	0.480296
Gm37759	gene_body	0.504716
Gm37767	gene_body	0.300372
Gm37785	gene_body	0.383425
Gm37787	gene_body	0.409566
Gm37805	gene_body	0.166229
Gm37820	gene_body	0.310454
Gm37841	gene_body	0.352919
Gm37842	gene_body	0.370271
Gm37851	gene_body	0.139789
Gm37856	gene_body	0.468948
Gm37881	gene_body	0.382444
Gm37946	gene_body	0.425014
Gm37969	gene_body	0.497898
Gm37978	gene_body	0.478393
Gm37981	gene_body	0.409566
Gm38000	gene_body	0.519814
Gm38009	gene_body	0.439994
Gm38018	gene_body	0.352919
Gm38020	gene_body	0.147305
Gm38034	gene_body	0.288009
Gm38037	gene_body	0.510381
Gm38055	gene_body	0.151182
Gm38056	gene_body	0.255534
Gm38091	gene_body	0.575819
Gm38114	gene_body	0.497898
Gm38122	gene_body	0.279968
Gm38126	gene_body	0.232714
Gm38132	gene_body	0.101918
Gm38137	gene_body	0.417384
Gm38161	gene_body	0.139289
Gm38171	gene_body	0.139789
Gm38186	gene_body	0.640891
Gm38188	gene_body	0.139289
Gm3822	gene_body	0.29066
Gm38220	gene_body	0.357169
Gm38226	gene_body	0.533106
Gm38252	gene_body	0.461668
Gm3828	gene_body	0.433944
Gm38301	gene_body	0.425722
Gm38312	gene_body	0.376044
Gm38320	gene_body	0.497898
Gm38329	gene_body	0.129109
Gm38336	gene_body	0.440748
Gm38376	gene_body	0.399596
Gm38404	gene_body	0.502651
Gm3841	gene_body	0.587091
Gm38414	gene_body	0.276141
Gm38574	gene_body	0.263398
Gm38642	gene_body	0.198272
Gm38670	gene_body	0.523441
Gm38979	gene_body	0.317938
Gm39090	gene_body	0.410342
Gm39091	gene_body	0.535802
Gm39158	gene_body	0.266914
Gm39323	gene_body	0.238217
Gm39325	gene_body	0.238217
Gm39326	gene_body	0.244745
Gm3940	gene_body	0.560991
Gm3946	gene_body	0.281014
Gm3952	gene_body	0.279559
Gm40304	gene_body	0.451334
Gm40608	gene_body	0.320882
Gm40614	gene_body	0.278896
Gm40639	gene_body	0.484121
Gm40893	gene_body	0.461821
Gm41162	gene_body	0.340083
Gm41325	gene_body	0.237297
Gm41556	gene_body	0.319566
Gm41668	gene_body	0.401965
Gm42435	gene_body	0.429149
Gm42457	gene_body	0.185589
Gm42458	gene_body	0.502651
Gm42471	gene_body	0.274225
Gm42502	gene_body	0.2838
Gm42508	gene_body	0.351995
Gm42509	gene_body	0.443201
Gm4251	gene_body	0.164386
Gm42567	gene_body	0.426181
Gm42571	gene_body	0.499053
Gm42587	gene_body	0.187894
Gm42620	gene_body	0.660112
Gm42658	gene_body	0.541332
Gm42659	gene_body	0.541332
Gm42687	gene_body	0.540497
Gm42710	gene_body	0.49367
Gm42734	gene_body	0.321304
Gm42758	gene_body	0.524344
Gm42797	gene_body	0.194505
Gm42798	gene_body	0.365287
Gm42809	gene_body	0.338847
Gm42822	gene_body	0.250112
Gm42829	gene_body	0.372552
Gm42873	gene_body	0.528415
Gm42874	gene_body	0.528415
Gm42878	gene_body	0.42301
Gm42879	gene_body	0.42301
Gm42893	gene_body	0.185589
Gm42900	gene_body	0.525521
Gm42930	gene_body	0.365845
Gm43005	gene_body	0.317818
Gm43006	gene_body	0.317818
Gm43009	gene_body	0.317818
Gm43010	gene_body	0.317818
Gm43017	gene_body	0.466245
Gm43040	gene_body	0.39458
Gm43058	gene_body	0.443201
Gm43063	gene_body	0.232678
Gm43064	gene_body	0.30809
Gm43065	gene_body	0.367283
Gm43075	gene_body	0.449785
Gm43080	gene_body	0.458656
Gm43106	gene_body	0.540497
Gm43107	gene_body	0.540497
Gm43108	gene_body	0.540497
Gm43150	gene_body	0.177742
Gm43152	gene_body	0.177742
Gm43167	gene_body	0.484168
Gm43185	gene_body	0.407096
Gm43191	gene_body	0.185589
Gm43233	gene_body	0.440086
Gm43254	gene_body	0.436277
Gm43264	gene_body	0.434922
Gm43323	gene_body	0.30196
Gm43335	gene_body	0.194505
Gm43336	gene_body	0.194505
Gm4335	gene_body	0.523342
Gm43359	gene_body	0.132437
Gm43387	gene_body	0.470972
Gm43411	gene_body	0.392337
Gm43412	gene_body	0.291617
Gm43420	gene_body	0.249062
Gm43428	gene_body	0.392138
Gm43429	gene_body	0.392138
Gm43430	gene_body	0.397005
Gm43438	gene_body	0.301876
Gm43479	gene_body	0.420392
Gm43480	gene_body	0.409934
Gm43481	gene_body	0.409934
Gm43554	gene_body	0.336065
Gm43556	gene_body	0.444315
Gm43557	gene_body	0.444315
Gm43584	gene_body	0.285241
Gm43589	gene_body	0.640891
Gm43593	gene_body	0.3811
Gm43622	gene_body	0.187739
Gm43627	gene_body	0.597643
Gm43636	gene_body	0.502651
Gm43637	gene_body	0.406495
Gm43689	gene_body	0.328325
Gm43708	gene_body	0.444315
Gm43722	gene_body	0.443201
Gm43772	gene_body	0.29066
Gm43775	gene_body	0.30196
Gm43802	gene_body	0.301216
Gm43814	gene_body	0.394418
Gm43822	gene_body	0.549638
Gm4383	gene_body	0.271677
Gm43838	gene_body	0.299407
Gm43904	gene_body	0.397547
Gm43919	gene_body	0.511152
Gm43920	gene_body	0.511152
Gm43924	gene_body	0.388734
Gm43937	gene_body	0.332188
Gm43951	gene_body	0.340037
Gm43966	gene_body	0.267361
Gm43967	gene_body	0.267361
Gm43982	gene_body	0.455786
Gm43984	gene_body	0.455786
Gm43990	gene_body	0.388734
Gm43999	gene_body	0.332188
Gm44001	gene_body	0.332188
Gm44005	gene_body	0.332188
Gm44017	gene_body	0.302197
Gm44040	gene_body	0.563956
Gm44064	gene_body	0.397547
Gm44065	gene_body	0.281603
Gm44101	gene_body	0.521514
Gm44157	gene_body	0.548592
Gm44165	gene_body	0.328036
Gm44196	gene_body	0.30854
Gm44226	gene_body	0.225163
Gm44278	gene_body	0.296513
Gm44282	gene_body	0.309612
Gm4430	gene_body	0.107466
Gm44408	gene_body	0.317938
Gm44423	gene_body	0.397547
Gm44424	gene_body	0.457828
Gm44458	gene_body	0.166774
Gm44549	gene_body	0.370237
Gm44574	gene_body	0.360309
Gm44616	gene_body	0.539182
Gm44627	gene_body	0.451394
Gm44649	gene_body	0.471728
Gm44694	gene_body	0.45443
Gm44699	gene_body	0.4137
Gm44700	gene_body	0.4137
Gm44703	gene_body	0.335703
Gm44760	gene_body	0.410342
Gm44850	gene_body	0.535802
Gm44876	gene_body	0.119472
Gm44886	gene_body	0.349644
Gm44934	gene_body	0.463282
Gm44955	gene_body	0.338436
Gm44956	gene_body	0.338436
Gm44969	gene_body	0.179952
Gm45001	gene_body	0.306415
Gm45052	gene_body	0.451394
Gm45053	gene_body	0.497898
Gm45132	gene_body	0.463282
Gm45140	gene_body	0.397547
Gm45202	gene_body	0.335496
Gm45206	gene_body	0.335496
Gm45235	gene_body	0.306415
Gm45236	gene_body	0.370237
Gm45240	gene_body	0.420093
Gm45269	gene_body	0.266914
Gm45344	gene_body	0.450528
Gm45358	gene_body	0.430014
Gm45360	gene_body	0.412849
Gm45363	gene_body	0.117919
Gm45427	gene_body	0.343922
Gm45464	gene_body	0.117919
Gm45473	gene_body	0.407063
Gm45479	gene_body	0.297801
Gm45481	gene_body	0.347694
Gm45501	gene_body	0.332063
Gm45521	gene_body	0.428856
Gm45534	gene_body	0.412849
Gm45539	gene_body	0.372875
Gm45576	gene_body	0.144644
Gm45606	gene_body	0.410729
Gm4566	gene_body	0.357169
Gm45700	gene_body	0.535802
Gm45715	gene_body	0.442232
Gm45716	gene_body	0.160724
Gm45728	gene_body	0.580677
Gm45731	gene_body	0.27828
Gm45746	gene_body	0.375469
Gm45752	gene_body	0.342595
Gm45777	gene_body	0.431855
Gm45842	gene_body	0.113539
Gm45846	gene_body	0.500441
Gm45847	gene_body	0.531906
Gm45865	gene_body	0.102527
Gm45866	gene_body	0.102527
Gm45879	gene_body	0.660125
Gm45883	gene_body	0.160724
Gm45902	gene_body	0.517326
Gm46231	gene_body	0.270162
Gm4632	gene_body	0.338132
Gm46401	gene_body	0.506616
Gm46411	gene_body	0.55409
Gm46496	gene_body	0.479997
Gm46555	gene_body	0.180228
Gm46562	gene_body	0.298912
Gm46578	gene_body	0.292012
Gm4665	gene_body	0.309646
Gm47009	gene_body	0.44513
Gm47050	gene_body	0.198272
Gm47076	gene_body	0.531253
Gm47105	gene_body	0.557778
Gm47108	gene_body	0.21814
Gm47156	gene_body	0.316468
Gm47196	gene_body	0.471042
Gm47214	gene_body	0.351444
Gm47275	gene_body	0.14485
Gm47279	gene_body	0.264615
Gm47284	gene_body	0.287717
Gm47285	gene_body	0.298882
Gm47288	gene_body	0.150627
Gm47319	gene_body	0.39295
Gm47321	gene_body	0.39295
Gm47324	gene_body	0.450528
Gm47326	gene_body	0.39295
Gm47345	gene_body	0.238217
Gm47350	gene_body	0.339948
Gm47370	gene_body	0.261619
Gm47372	gene_body	0.261619
Gm47388	gene_body	0.325556
Gm47389	gene_body	0.325556
Gm47392	gene_body	0.325556
Gm47439	gene_body	0.237524
Gm47447	gene_body	0.37418
Gm47502	gene_body	0.485065
Gm47503	gene_body	0.485065
Gm47507	gene_body	0.506616
Gm47526	gene_body	0.394354
Gm47540	gene_body	0.14485
Gm47558	gene_body	0.257624
Gm47566	gene_body	0.237524
Gm47567	gene_body	0.237524
Gm47574	gene_body	0.397048
Gm47582	gene_body	0.173776
Gm47583	gene_body	0.389746
Gm47585	gene_body	0.423773
Gm47586	gene_body	0.425501
Gm47587	gene_body	0.313727
Gm47597	gene_body	0.480381
Gm47602	gene_body	0.423773
Gm47603	gene_body	0.423773
[truncated: 1,702 more rows]

## Sheet: Hypermethylated
gene_name	type	dif
0610012D04Rik	gene_body	-0.275632
1110008L16Rik	gene_body	-0.333372
1110028F11Rik	gene_body	-0.324796
1190005I06Rik	gene_body	-0.170219
1600014C23Rik	gene_body	-0.258694
1700008B11Rik	gene_body	-0.421391
1700016A09Rik	gene_body	-0.338577
1700016P03Rik	gene_body	-0.273112
1700019L13Rik	gene_body	-0.286032
1700022N22Rik	gene_body	-0.197149
1700026N04Rik	gene_body	-0.388965
1700029I15Rik	gene_body	-0.354372
1700041I07Rik	gene_body	-0.410685
1700051A21Rik	gene_body	-0.102999
1700061E17Rik	gene_body	-0.166362
1700071G01Rik	gene_body	-0.264495
1700074H08Rik	gene_body	-0.362352
1700094J05Rik	gene_body	-0.151421
1700104L18Rik	gene_body	-0.330465
1700123J17Rik	gene_body	-0.334793
1810008B01Rik	gene_body	-0.183079
2010001K21Rik	gene_body	-0.388965
2010008C14Rik	gene_body	-0.365152
2010010A06Rik	gene_body	-0.357222
2010300C02Rik	gene_body	-0.278078
2010320M18Rik	gene_body	-0.200392
2200007N16Rik	gene_body	-0.288368
2210008F06Rik	gene_body	-0.169351
2210404E10Rik	gene_body	-0.257421
2310039L15Rik	gene_body	-0.243093
2310043M15Rik	gene_body	-0.402089
2410004I01Rik	gene_body	-0.335645
2410124H12Rik	gene_body	-0.210273
2510016D11Rik	gene_body	-0.431989
2810001G20Rik	gene_body	-0.45205
2900076G11Rik	gene_body	-0.312968
4731419I09Rik	gene_body	-0.408842
4833407H14Rik	gene_body	-0.34844
4833417C18Rik	gene_body	-0.118427
4833418N02Rik	gene_body	-0.275632
4921517D22Rik	gene_body	-0.414253
4921523L03Rik	gene_body	-0.339011
4930404I05Rik	gene_body	-0.233772
4930404N11Rik	gene_body	-0.139797
4930412M03Rik	gene_body	-0.227493
4930412O13Rik	gene_body	-0.451906
4930417O13Rik	gene_body	-0.381996
4930431F10Rik	gene_body	-0.238136
4930447F24Rik	gene_body	-0.18342
4930470B04Rik	gene_body	-0.278078
4930478M13Rik	gene_body	-0.420172
4930480K23Rik	gene_body	-0.183198
4930512M02Rik	gene_body	-0.360266
4930520M14Rik	gene_body	-0.289205
4930524O05Rik	gene_body	-0.257421
4930535L15Rik	gene_body	-0.339011
4930547H16Rik	gene_body	-0.27194
4930556I23Rik	gene_body	-0.278078
4930557K07Rik	gene_body	-0.365152
4930594C11Rik	gene_body	-0.268839
4931403E22Rik	gene_body	-0.222206
4931406G06Rik	gene_body	-0.233772
4931413K12Rik	gene_body	-0.384644
4932438H23Rik	gene_body	-0.233772
4933412E12Rik	gene_body	-0.270784
4933416M07Rik	gene_body	-0.354068
4933424L21Rik	gene_body	-0.460954
4933426K07Rik	gene_body	-0.460954
4933437G19Rik	gene_body	-0.421391
5530400K19Rik	gene_body	-0.465741
5730414N17Rik	gene_body	-0.418916
5830408C22Rik	gene_body	-0.109756
5830432E09Rik	gene_body	-0.267883
5830444B04Rik	gene_body	-0.416588
5830444F18Rik	gene_body	-0.350802
5830487J09Rik	gene_body	-0.342257
6030408B16Rik	gene_body	-0.352522
6030468B19Rik	gene_body	-0.254793
6330537M06Rik	gene_body	-0.200392
6330549D23Rik	gene_body	-0.389787
6720475M21Rik	gene_body	-0.327915
8030442B05Rik	gene_body	-0.254233
8430426J06Rik	gene_body	-0.345562
9230102O04Rik	gene_body	-0.451906
9230104M06Rik	gene_body	-0.420729
9330151L19Rik	gene_body	-0.348519
9430087J23Rik	gene_body	-0.216958
9430097D07Rik	gene_body	-0.264068
9530036M11Rik	gene_body	-0.359697
9630013K17Rik	gene_body	-0.390618
9930012K11Rik	gene_body	-0.316128
A130050O07Rik	gene_body	-0.271214
A230052G05Rik	gene_body	-0.295314
A330009N23Rik	gene_body	-0.335457
A430028G04Rik	gene_body	-0.301646
A430090L17Rik	gene_body	-0.27306
A430093F15Rik	gene_body	-0.257421
A430108G06Rik	gene_body	-0.487068
A630014C17Rik	gene_body	-0.373662
A630076J17Rik	gene_body	-0.41629
A830035O19Rik	gene_body	-0.391906
A830052D11Rik	gene_body	-0.330033
A930006K02Rik	gene_body	-0.274745
Aanat	gene_body	-0.349125
Aarsd1	gene_body	-0.238514
Abcb9	gene_body	-0.31579
Abcc1	gene_body	-0.313946
Abcc4	gene_body	-0.238439
Abcf2	gene_body	-0.215908
Abhd15	gene_body	-0.169351
Abhd16a	gene_body	-0.403495
Abhd17a	gene_body	-0.535574
Abi2	gene_body	-0.221061
Abl1	gene_body	-0.381341
AC102285.1	gene_body	-0.201351
AC109138.11	gene_body	-0.341192
AC109138.4	gene_body	-0.341192
AC109138.6	gene_body	-0.341192
AC109138.7	gene_body	-0.341192
AC109138.8	gene_body	-0.341192
AC113485.1	gene_body	-0.166003
AC117248.1	gene_body	-0.170594
AC123702.1	gene_body	-0.34844
AC123818.1	gene_body	-0.436792
AC131675.1	gene_body	-0.109321
AC131675.3	gene_body	-0.109321
AC131692.2	gene_body	-0.310765
AC132404.1	gene_body	-0.369772
AC140073.1	gene_body	-0.362096
AC141471.1	gene_body	-0.400923
AC141471.2	gene_body	-0.400923
AC141471.3	gene_body	-0.350082
AC141471.6	gene_body	-0.350082
AC145556.1	gene_body	-0.422086
AC149054.1	gene_body	-0.298679
AC154773.1	gene_body	-0.357568
Acads	gene_body	-0.240455
Acadvl	gene_body	-0.408474
Acoxl	gene_body	-0.388473
Acp7	gene_body	-0.323136
Acrbp	gene_body	-0.365152
Acsl1	gene_body	-0.293262
Actl11	gene_body	-0.206982
Acvr1b	gene_body	-0.335457
Acvrl1	gene_body	-0.318392
Adam15	gene_body	-0.408842
Adam17	gene_body	-0.452779
Adam9	gene_body	-0.109756
Adamts7	gene_body	-0.381847
Adat3	gene_body	-0.535574
Adgra2	gene_body	-0.354068
Adgrb2	gene_body	-0.308755
Adgrg5	gene_body	-0.140741
Adora2a	gene_body	-0.326543
Adora3	gene_body	-0.266585
Afmid	gene_body	-0.254793
Agbl3	gene_body	-0.188573
Agr2	gene_body	-0.287296
Agrp	gene_body	-0.315599
AI413582	gene_body	-0.344468
AI463170	gene_body	-0.316384
AI839979	gene_body	-0.312968
Aif1	gene_body	-0.440879
Akap13	gene_body	-0.121045
Aldh4a1	gene_body	-0.441445
Alkbh4	gene_body	-0.612438
Als2cl	gene_body	-0.166362
Ambra1	gene_body	-0.349434
Amh	gene_body	-0.286618
Amz2	gene_body	-0.252955
Anapc5	gene_body	-0.286539
Angpt4	gene_body	-0.128001
Ankmy2	gene_body	-0.417853
Ankrd13b	gene_body	-0.169351
Ankrd13d	gene_body	-0.362096
Ankrd34a	gene_body	-0.389787
Ankrd63	gene_body	-0.27654
Anks1	gene_body	-0.365742
Antxr2	gene_body	-0.455457
Aoc1	gene_body	-0.265572
Ap1g2	gene_body	-0.382831
Ap4b1	gene_body	-0.397695
Apba3	gene_body	-0.222229
Apc	gene_body	-0.22978
Apeh	gene_body	-0.18342
Apom	gene_body	-0.403495
Ar	gene_body	-0.205762
Arap1	gene_body	-0.182379
Arhgap31	gene_body	-0.486076
Arhgdig	gene_body	-0.209255
Arhgef3	gene_body	-0.199906
Arid1a	gene_body	-0.305154
Arid3b	gene_body	-0.252577
Arid5a	gene_body	-0.52817
Arl15	gene_body	-0.27306
Arl4c	gene_body	-0.347628
Arl5c	gene_body	-0.325443
Arrb2	gene_body	-0.281031
Arrdc2	gene_body	-0.295314
Arsb	gene_body	-0.269945
Arsg	gene_body	-0.252955
Asgr1	gene_body	-0.408474
Atg10	gene_body	-0.34848
Atg101	gene_body	-0.352522
Atg2a	gene_body	-0.136647
Atg3	gene_body	-0.39462
Atic	gene_body	-0.321941
Atmin	gene_body	-0.28705
Atn1	gene_body	-0.564474
Atp10a	gene_body	-0.339375
Atp10d	gene_body	-0.428759
Atp13a2	gene_body	-0.255084
Atp5f1	gene_body	-0.266585
Atp5md	gene_body	-0.265628
Atp6v1e2	gene_body	-0.278399
Atp6v1g1	gene_body	-0.330101
Atp6v1g2	gene_body	-0.440879
Atp8b4	gene_body	-0.306157
Atp9b	gene_body	-0.436792
Atpaf1	gene_body	-0.322514
Atxn2	gene_body	-0.423392
AU021063	gene_body	-0.335457
Aurka	gene_body	-0.407232
Axdnd1	gene_body	-0.312463
Axin1	gene_body	-0.209255
Axin2	gene_body	-0.23345
B130046B21Rik	gene_body	-0.418916
B230208H11Rik	gene_body	-0.28589
B230217C12Rik	gene_body	-0.321565
B430306N03Rik	gene_body	-0.262806
B4galnt2	gene_body	-0.118427
B4galt1	gene_body	-0.21232
B530045E10Rik	gene_body	-0.289066
B630019A10Rik	gene_body	-0.277326
B930018H19Rik	gene_body	-0.232524
Bach1	gene_body	-0.330128
Bach2	gene_body	-0.328827
Bach2os	gene_body	-0.328827
Bag6	gene_body	-0.403495
Baiap2	gene_body	-0.516901
Bak1	gene_body	-0.369772
BB557941	gene_body	-0.222574
Bbc3	gene_body	-0.400892
BC004004	gene_body	-0.278038
BC034090	gene_body	-0.416414
BC037039	gene_body	-0.177431
BC043934	gene_body	-0.170594
BC048559	gene_body	-0.302066
BC051077	gene_body	-0.232412
BC106179	gene_body	-0.277326
Bcl11b	gene_body	-0.20225
Bcl2l11	gene_body	-0.462727
Bcl7a	gene_body	-0.342257
Bcl9l	gene_body	-0.370378
Bicdl1	gene_body	-0.351908
Bin1	gene_body	-0.330033
Bin3	gene_body	-0.285616
Birc2	gene_body	-0.26801
Bola1	gene_body	-0.56963
Brf1	gene_body	-0.420729
Brf2	gene_body	-0.354068
Bsn	gene_body	-0.18342
Btbd11	gene_body	-0.434448
Btbd2	gene_body	-0.535574
Btg2	gene_body	-0.486503
Btnl9	gene_body	-0.313267
Btrc	gene_body	-0.299773
Bzw2	gene_body	-0.417853
C030014I23Rik	gene_body	-0.370378
C030037D09Rik	gene_body	-0.301204
C130040N14Rik	gene_body	-0.344468
C1qtnf5	gene_body	-0.307757
C230085N15Rik	gene_body	-0.382017
C430019N01Rik	gene_body	-0.455457
C530050E15Rik	gene_body	-0.281252
C78859	gene_body	-0.366328
Cabp1	gene_body	-0.240455
Cacna1e	gene_body	-0.105517
Cacnb1	gene_body	-0.325443
Cacnb4	gene_body	-0.276898
Cactin	gene_body	-0.194752
Calhm1	gene_body	-0.265628
Calhm2	gene_body	-0.265628
Calhm3	gene_body	-0.265628
Camk1g	gene_body	-0.381126
Camk2g	gene_body	-0.273635
Camkk2	gene_body	-0.270725
Camkv	gene_body	-0.339011
Capn1	gene_body	-0.310765
Capn11	gene_body	-0.258694
Capn15	gene_body	-0.197149
Capn7	gene_body	-0.335944
Carns1	gene_body	-0.320288
Cars	gene_body	-0.252236
Cask	gene_body	-0.339253
Cass4	gene_body	-0.407232
Cbl	gene_body	-0.307757
Cblb	gene_body	-0.239978
Cbx4	gene_body	-0.261629
Cbx8	gene_body	-0.261629
Ccar2	gene_body	-0.316128
Ccdc102a	gene_body	-0.140741
Ccdc12	gene_body	-0.226982
Ccdc124	gene_body	-0.295314
Ccdc148	gene_body	-0.258688
Ccdc162	gene_body	-0.302066
Ccdc47	gene_body	-0.417654
Ccdc62	gene_body	-0.395334
Ccdc80	gene_body	-0.39462
Ccdc92	gene_body	-0.112616
Ccdc9b	gene_body	-0.27654
Ccl24	gene_body	-0.281482
Ccl26	gene_body	-0.281482
Ccn6	gene_body	-0.174373
Ccr7	gene_body	-0.480992
Ccr9	gene_body	-0.372729
Ccrl2	gene_body	-0.28946
Cct4	gene_body	-0.164723
Cd247	gene_body	-0.298922
Cd27	gene_body	-0.381996
Cd5	gene_body	-0.257421
Cd52	gene_body	-0.354918
Cd74	gene_body	-0.301618
Cd83	gene_body	-0.141014
Cd96	gene_body	-0.357568
Cdc6	gene_body	-0.544776
Cdh23	gene_body	-0.340681
Cdhr4	gene_body	-0.339011
Cdkal1	gene_body	-0.315118
Cdkl3	gene_body	-0.508175
Cdkn2a	gene_body	-0.196784
Cdkn2aipnl	gene_body	-0.508175
Cdkn2b	gene_body	-0.196784
Cdyl2	gene_body	-0.372045
Celsr1	gene_body	-0.345089
Cenpn	gene_body	-0.28705
Cenpu	gene_body	-0.293262
Cep41	gene_body	-0.128663
Cep57l1	gene_body	-0.302066
Cerk	gene_body	-0.279892
Cfap43	gene_body	-0.363154
Cfap58	gene_body	-0.363154
Cfap73	gene_body	-0.431989
Chd4	gene_body	-0.365152
Chit1	gene_body	-0.486503
Chmp6	gene_body	-0.516901
Chmp7	gene_body	-0.183198
Chn2	gene_body	-0.359697
Chpf2	gene_body	-0.215908
Chrm4	gene_body	-0.349434
Chrna2	gene_body	-0.385721
Cks1b	gene_body	-0.408842
Clasp2	gene_body	-0.368432
Clcf1	gene_body	-0.341192
Cldn7	gene_body	-0.408474
Clec16a	gene_body	-0.393624
Clic1	gene_body	-0.403495
Clic6	gene_body	-0.210273
Clk3	gene_body	-0.252577
Clstn1	gene_body	-0.316839
Cmah	gene_body	-0.223442
Cmc2	gene_body	-0.28705
Cmip	gene_body	-0.348252
Cmya5	gene_body	-0.217781
Cnot10	gene_body	-0.38379
Cnr2	gene_body	-0.336314
Col16a1	gene_body	-0.308755
Commd1	gene_body	-0.164723
Commd8	gene_body	-0.428759
Comt	gene_body	-0.304512
Copg2	gene_body	-0.128663
Cops4	gene_body	-0.150493
Coq8a	gene_body	-0.320685
Coro1c	gene_body	-0.266255
Coro6	gene_body	-0.169351
Cox10	gene_body	-0.421334
Cpne5	gene_body	-0.253944
Cradd	gene_body	-0.243093
Creb3l1	gene_body	-0.371619
Creld1	gene_body	-0.250683
Crip1	gene_body	-0.322968
Crip2	gene_body	-0.322968
Crk	gene_body	-0.384644
Crocc	gene_body	-0.255084
Crtc3	gene_body	-0.320527
Cry2	gene_body	-0.354372
Cryba4	gene_body	-0.267356
Crybb1	gene_body	-0.267356
Crybg2	gene_body	-0.354918
Csad	gene_body	-0.239879
Csf3	gene_body	-0.314141
Csmd2	gene_body	-0.334694
Csnk1e	gene_body	-0.203454
Csnk1g2	gene_body	-0.535574
Csnk2b	gene_body	-0.403495
Csrnp1	gene_body	-0.286032
Cstf1	gene_body	-0.407232
Ctcf	gene_body	-0.315599
Ctdnep1	gene_body	-0.408474
Ctif	gene_body	-0.377395
Ctnna1	gene_body	-0.109321
Ctu2	gene_body	-0.517602
Cul3	gene_body	-0.367541
Cul7	gene_body	-0.232267
Cux1	gene_body	-0.274088
Cux2	gene_body	-0.421391
Cx3cr1	gene_body	-0.286032
Cxcl16	gene_body	-0.281031
Cxcr5	gene_body	-0.370378
Cxcr6	gene_body	-0.345481
Cxxc5	gene_body	-0.400923
Cyba	gene_body	-0.517602
Cygb	gene_body	-0.349125
Cym	gene_body	-0.41629
Cyp4f13	gene_body	-0.166468
Cyp4f14	gene_body	-0.166468
Cyren	gene_body	-0.188573
D030034A15Rik	gene_body	-0.174373
D130019J16Rik	gene_body	-0.271214
D17H6S53E	gene_body	-0.403495
D630029K05Rik	gene_body	-0.270784
D630044L22Rik	gene_body	-0.197149
D930015M05Rik	gene_body	-0.354372
Dapp1	gene_body	-0.221914
Dbx1	gene_body	-0.285951
Dcakd	gene_body	-0.335645
Dclre1b	gene_body	-0.397695
Dcst1	gene_body	-0.408842
Dcst2	gene_body	-0.408842
Ddah2	gene_body	-0.403495
Ddn	gene_body	-0.418916
Ddrgk1	gene_body	-0.214792
Ddx19a	gene_body	-0.136196
Ddx19b	gene_body	-0.136196
Ddx39b	gene_body	-0.440879
Ddx42	gene_body	-0.409184
Ddx54	gene_body	-0.431989
Ddx55	gene_body	-0.309062
Def6	gene_body	-0.344653
Degs2	gene_body	-0.539867
Dek	gene_body	-0.388965
Derl1	gene_body	-0.258989
Dffa	gene_body	-0.358614
Dgkz	gene_body	-0.348547
Diaph1	gene_body	-0.177431
Dip2a	gene_body	-0.151421
Dip2b	gene_body	-0.420172
Disp2	gene_body	-0.27654
Dlg4	gene_body	-0.408474
Dnaaf2	gene_body	-0.348519
Dnaaf5	gene_body	-0.289205
Dnah10	gene_body	-0.112616
Dnah17	gene_body	-0.333045
Dnajc25	gene_body	-0.256731
Dnase1l3	gene_body	-0.331424
Dock9	gene_body	-0.332534
Dohh	gene_body	-0.139797
Dok4	gene_body	-0.140741
Dop1b	gene_body	-0.402089
Dot1l	gene_body	-0.286618
Dph1	gene_body	-0.273112
Dpm2	gene_body	-0.264068
Dpm3	gene_body	-0.32957
Dpy19l3	gene_body	-0.423683
Dtnb	gene_body	-0.384938
Dtnbp1	gene_body	-0.486817
Dusp1	gene_body	-0.399865
Dusp4	gene_body	-0.214007
Dusp6	gene_body	-0.311501
Dvl2	gene_body	-0.408474
Dym	gene_body	-0.357222
E130304I02Rik	gene_body	-0.423683
E230032D23Rik	gene_body	-0.252236
E230034D01Rik	gene_body	-0.255059
E330032C10Rik	gene_body	-0.37262
E430014B02Rik	gene_body	-0.386593
E430021H15Rik	gene_body	-0.211888
Eapp	gene_body	-0.44409
Edc3	gene_body	-0.252577
Eef2k	gene_body	-0.209901
Efna1	gene_body	-0.32957
Efna4	gene_body	-0.408842
Egln1	gene_body	-0.170439
Egln3	gene_body	-0.330465
Egr3	gene_body	-0.285616
Ehd1	gene_body	-0.136647
Eid3	gene_body	-0.341956
Eif2b1	gene_body	-0.309062
Eif4e3	gene_body	-0.361385
Elmo1	gene_body	-0.194232
Elp5	gene_body	-0.408474
Emc3	gene_body	-0.250683
Eme1	gene_body	-0.294328
Emg1	gene_body	-0.564474
Eno2	gene_body	-0.537092
Enthd1	gene_body	-0.318937
Epas1	gene_body	-0.283859
Ergic1	gene_body	-0.399865
Ethe1	gene_body	-0.136081
Ets1	gene_body	-0.146459
Evl	gene_body	-0.539867
Exoc8	gene_body	-0.170439
F630040K05Rik	gene_body	-0.258694
F830112A20Rik	gene_body	-0.436941
Fam102a	gene_body	-0.264068
Fam102b	gene_body	-0.165796
Fam110a	gene_body	-0.128001
Fam161a	gene_body	-0.164723
Fam20a	gene_body	-0.200885
Fam20b	gene_body	-0.338565
Fam210b	gene_body	-0.407243
Fam229b	gene_body	-0.174373
Fam234a	gene_body	-0.209255
Fam240a	gene_body	-0.166362
Fam78a	gene_body	-0.373639
Fancc	gene_body	-0.395175
Fancd2	gene_body	-0.250683
Fas	gene_body	-0.201351
Fastkd5	gene_body	-0.214792
Fau	gene_body	-0.305507
Fbxo21	gene_body	-0.33253
Fbxo39	gene_body	-0.102999
Fbxo47	gene_body	-0.321565
Fbxw4	gene_body	-0.299773
Fbxw7	gene_body	-0.345183
Fbxw8	gene_body	-0.32153
Fes	gene_body	-0.284643
Fgfr2	gene_body	-0.261703
Fibcd1	gene_body	-0.36765
Fignl1	gene_body	-0.380683
Flad1	gene_body	-0.408842
Flg	gene_body	-0.651339
Fli1	gene_body	-0.392062
Flnb	gene_body	-0.298825
Fmod	gene_body	-0.486503
Fn1	gene_body	-0.321941
Fntb	gene_body	-0.281921
Foxp1	gene_body	-0.334183
Frmd6	gene_body	-0.410915
Frrs1l	gene_body	-0.396763
Fryl	gene_body	-0.264495
Fuca1	gene_body	-0.336314
Furin	gene_body	-0.284643
Fyb	gene_body	-0.277477
Fyco1	gene_body	-0.345481
Fyn	gene_body	-0.318327
Fzr1	gene_body	-0.139797
G430095P16Rik	gene_body	-0.422086
Gabarap	gene_body	-0.408474
Gabrb1	gene_body	-0.428759
Gabrd	gene_body	-0.416588
Galnt10	gene_body	-0.460954
Galnt2	gene_body	-0.183079
Galnt4	gene_body	-0.234656
Gan	gene_body	-0.356364
Garnl3	gene_body	-0.330969
Gas7	gene_body	-0.297914
Gata3	gene_body	-0.451906
Gba	gene_body	-0.32957
Gbe1	gene_body	-0.183186
Gcn1l1	gene_body	-0.424139
Gcnt7	gene_body	-0.407221
Gdpd5	gene_body	-0.37627
Gfod1	gene_body	-0.440336
Ggnbp1	gene_body	-0.369772
Ggt1	gene_body	-0.40022
Gins2	gene_body	-0.377384
Gipc3	gene_body	-0.194752
Git1	gene_body	-0.169351
Gja10	gene_body	-0.355534
Gjd3	gene_body	-0.544776
Gm10030	gene_body	-0.227911
Gm10045	gene_body	-0.278038
Gm10064	gene_body	-0.225907
Gm10155	gene_body	-0.334793
Gm10221	gene_body	-0.215908
Gm10271	gene_body	-0.270784
Gm10286	gene_body	-0.140741
Gm10364	gene_body	-0.382831
Gm10392	gene_body	-0.169351
Gm10399	gene_body	-0.232412
Gm1043	gene_body	-0.392678
Gm10432	gene_body	-0.123424
Gm10457	gene_body	-0.410915
Gm10532	gene_body	-0.340568
Gm10548	gene_body	-0.22978
Gm10614	gene_body	-0.377384
Gm10638	gene_body	-0.525631
Gm10655	gene_body	-0.356286
Gm10687	gene_body	-0.307757
Gm10702	gene_body	-0.408842
Gm10709	gene_body	-0.26801
Gm10729	gene_body	-0.233893
Gm10805	gene_body	-0.349434
Gm10814	gene_body	-0.316023
Gm10840	gene_body	-0.417654
Gm10964	gene_body	-0.397695
Gm11099	gene_body	-0.258688
Gm11185	gene_body	-0.201358
Gm11201	gene_body	-0.437902
Gm11209	gene_body	-0.306939
Gm11213	gene_body	-0.330101
Gm11342	gene_body	-0.223442
Gm11344	gene_body	-0.223442
Gm11346	gene_body	-0.281252
Gm11366	gene_body	-0.295696
Gm11483	gene_body	-0.330101
Gm11493	gene_body	-0.301204
Gm11527	gene_body	-0.118427
Gm11529	gene_body	-0.351315
Gm11534	gene_body	-0.118427
Gm11541	gene_body	-0.294328
Gm11542	gene_body	-0.294328
Gm11625	gene_body	-0.238514
Gm11626	gene_body	-0.238514
Gm11629	gene_body	-0.325443
Gm11633	gene_body	-0.325443
Gm11655	gene_body	-0.299627
Gm11657	gene_body	-0.320809
Gm11670	gene_body	-0.23345
Gm11672	gene_body	-0.417654
Gm11685	gene_body	-0.200885
Gm11723	gene_body	-0.254793
Gm11753	gene_body	-0.296293
Gm11754	gene_body	-0.284738
Gm11755	gene_body	-0.284738
Gm11766	gene_body	-0.516901
Gm11767	gene_body	-0.516901
Gm11933	gene_body	-0.355534
Gm11948	gene_body	-0.193212
Gm11998	gene_body	-0.316277
Gm11999	gene_body	-0.404254
Gm12000	gene_body	-0.404254
Gm12204	gene_body	-0.508175
Gm12207	gene_body	-0.373662
Gm12289	gene_body	-0.421334
Gm12301	gene_body	-0.297914
Gm12313	gene_body	-0.281031
Gm12314	gene_body	-0.281031
Gm12338	gene_body	-0.384644
Gm12356	gene_body	-0.314141
Gm12396	gene_body	-0.21232
Gm12474	gene_body	-0.354316
Gm12527	gene_body	-0.3324
Gm12536	gene_body	-0.347114
Gm12592	gene_body	-0.193212
Gm12606	gene_body	-0.196784
Gm12734	gene_body	-0.169351
Gm12847	gene_body	-0.322514
Gm12922	gene_body	-0.13646
Gm12925	gene_body	-0.13646
Gm12926	gene_body	-0.13646
Gm12958	gene_body	-0.334694
Gm12963	gene_body	-0.308755
Gm12970	gene_body	-0.417728
Gm12971	gene_body	-0.417728
Gm12972	gene_body	-0.417728
Gm13006	gene_body	-0.336314
Gm13031	gene_body	-0.255084
Gm13061	gene_body	-0.354918
Gm13091	gene_body	-0.529167
Gm13256	gene_body	-0.451906
Gm13259	gene_body	-0.185904
Gm13262	gene_body	-0.451906
Gm13270	gene_body	-0.341246
Gm13293	gene_body	-0.254233
Gm13412	gene_body	-0.264068
Gm13413	gene_body	-0.170235
Gm13527	gene_body	-0.222574
Gm13541	gene_body	-0.276898
Gm13560	gene_body	-0.258688
Gm13588	gene_body	-0.179735
Gm13605	gene_body	-0.347794
Gm13609	gene_body	-0.373639
Gm13778	gene_body	-0.300867
Gm13828	gene_body	-0.240455
Gm13836	gene_body	-0.38797
Gm13840	gene_body	-0.38797
Gm13849	gene_body	-0.463774
Gm14009	gene_body	-0.462727
Gm14010	gene_body	-0.370494
Gm14097	gene_body	-0.322227
Gm14098	gene_body	-0.322227
Gm14099	gene_body	-0.322227
Gm14154	gene_body	-0.128001
Gm14273	gene_body	-0.407243
Gm14455	gene_body	-0.407232
Gm14528	gene_body	-0.128663
Gm14963	gene_body	-0.136647
Gm15047	gene_body	-0.219086
Gm15201	gene_body	-0.263834
Gm15283	gene_body	-0.271119
Gm15417	gene_body	-0.408842
Gm15420	gene_body	-0.344468
Gm15441	gene_body	-0.414442
Gm15444	gene_body	-0.56963
Gm15471	gene_body	-0.397695
Gm15481	gene_body	-0.292463
Gm15511	gene_body	-0.337467
Gm15513	gene_body	-0.448269
Gm15526	gene_body	-0.359697
Gm15530	gene_body	-0.486076
Gm15544	gene_body	-0.29548
Gm15558	gene_body	-0.393624
Gm15569	gene_body	-0.29351
Gm15579	gene_body	-0.252236
Gm15580	gene_body	-0.252236
Gm15597	gene_body	-0.365742
Gm15672	gene_body	-0.289205
Gm15710	gene_body	-0.432951
Gm15713	gene_body	-0.30668
Gm15722	gene_body	-0.345089
Gm15727	gene_body	-0.232412
Gm15728	gene_body	-0.232412
Gm15747	gene_body	-0.342257
Gm15764	gene_body	-0.304512
Gm15774	gene_body	-0.209901
Gm15775	gene_body	-0.183079
Gm15842	gene_body	-0.45299
Gm15856	gene_body	-0.267415
Gm15857	gene_body	-0.342257
Gm15860	gene_body	-0.342257
Gm15880	gene_body	-0.320527
Gm15884	gene_body	-0.564474
Gm15886	gene_body	-0.397695
Gm15889	gene_body	-0.366328
Gm15890	gene_body	-0.366328
Gm15897	gene_body	-0.359109
Gm15978	gene_body	-0.275632
Gm15981	gene_body	-0.327915
Gm15982	gene_body	-0.327915
Gm16031	gene_body	-0.318392
Gm16043	gene_body	-0.26604
Gm16055	gene_body	-0.26604
Gm16059	gene_body	-0.203454
Gm16073	gene_body	-0.330769
Gm16093	gene_body	-0.391942
Gm16120	gene_body	-0.118536
Gm16132	gene_body	-0.395175
Gm16172	gene_body	-0.258694
Gm16177	gene_body	-0.525631
Gm16181	gene_body	-0.440879
Gm16200	gene_body	-0.381847
Gm16223	gene_body	-0.581481
Gm16239	gene_body	-0.333937
Gm16253	gene_body	-0.389787
Gm16254	gene_body	-0.19364
Gm16298	gene_body	-0.263188
Gm16299	gene_body	-0.263188
Gm16315	gene_body	-0.194752
Gm16337	gene_body	-0.351264
Gm16364	gene_body	-0.318327
Gm16487	gene_body	-0.380697
Gm16490	gene_body	-0.451765
Gm16519	gene_body	-0.241667
Gm16534	gene_body	-0.373639
Gm16580	gene_body	-0.209255
Gm16933	gene_body	-0.109756
Gm17018	gene_body	-0.299773
Gm17020	gene_body	-0.345481
Gm17021	gene_body	-0.345481
Gm17122	gene_body	-0.266255
Gm17151	gene_body	-0.286618
Gm17218	gene_body	-0.399865
Gm17231	gene_body	-0.252577
Gm17233	gene_body	-0.195291
Gm17249	gene_body	-0.270329
Gm17552	gene_body	-0.320288
Gm17571	gene_body	-0.345099
Gm17690	gene_body	-0.56963
Gm17740	gene_body	-0.183198
Gm17747	gene_body	-0.230225
Gm17834	gene_body	-0.265572
Gm18115	gene_body	-0.417853
Gm18215	gene_body	-0.225675
Gm18271	gene_body	-0.30031
Gm18272	gene_body	-0.166468
Gm18273	gene_body	-0.166468
Gm18310	gene_body	-0.284643
Gm18709	gene_body	-0.332921
Gm18730	gene_body	-0.244863
Gm18801	gene_body	-0.32863
Gm18807	gene_body	-0.388965
Gm19046	gene_body	-0.417853
Gm19195	gene_body	-0.323062
Gm19280	gene_body	-0.480159
Gm19557	gene_body	-0.345518
Gm19696	gene_body	-0.290174
Gm19708	gene_body	-0.221914
Gm19880	gene_body	-0.323136
Gm19918	gene_body	-0.338565
Gm19931	gene_body	-0.266255
Gm20026	gene_body	-0.209255
Gm20288	gene_body	-0.27194
Gm20388	gene_body	-0.362317
Gm20430	gene_body	-0.529388
Gm20444	gene_body	-0.307757
Gm20465	gene_body	-0.238051
Gm20503	gene_body	-0.256731
Gm20522	gene_body	-0.403495
Gm20531	gene_body	-0.564474
Gm20632	gene_body	-0.56963
Gm20633	gene_body	-0.56963
Gm20661	gene_body	-0.47104
Gm20662	gene_body	-0.339011
Gm20687	gene_body	-0.382831
Gm20696	gene_body	-0.339025
Gm20705	gene_body	-0.316341
Gm20708	gene_body	-0.254793
Gm20735	gene_body	-0.517602
Gm2178	gene_body	-0.225675
Gm21859	gene_body	-0.470258
Gm21969	gene_body	-0.441445
Gm21970	gene_body	-0.274745
Gm22025	gene_body	-0.219086
Gm22027	gene_body	-0.56963
Gm22059	gene_body	-0.314141
Gm22061	gene_body	-0.544776
Gm22106	gene_body	-0.175249
Gm22175	gene_body	-0.402622
Gm22206	gene_body	-0.266498
Gm22220	gene_body	-0.330465
Gm22240	gene_body	-0.363154
Gm22245	gene_body	-0.322227
Gm22300	gene_body	-0.396763
Gm22305	gene_body	-0.525631
Gm22378	gene_body	-0.252955
Gm22420	gene_body	-0.399865
Gm2245	gene_body	-0.277477
Gm22513	gene_body	-0.44409
Gm22540	gene_body	-0.370378
Gm22589	gene_body	-0.440879
Gm22672	gene_body	-0.372468
Gm22711	gene_body	-0.321254
Gm22721	gene_body	-0.121806
Gm22766	gene_body	-0.452779
Gm22818	gene_body	-0.279892
Gm22890	gene_body	-0.345253
Gm23101	gene_body	-0.314219
Gm23104	gene_body	-0.486817
Gm23123	gene_body	-0.209255
Gm23152	gene_body	-0.248031
Gm23171	gene_body	-0.490909
Gm23202	gene_body	-0.410685
Gm23206	gene_body	-0.295696
Gm23224	gene_body	-0.102999
Gm23232	gene_body	-0.38379
Gm23269	gene_body	-0.32957
Gm23302	gene_body	-0.238439
Gm23365	gene_body	-0.250683
Gm23369	gene_body	-0.264068
Gm23370	gene_body	-0.487324
Gm23402	gene_body	-0.298922
Gm23412	gene_body	-0.248391
Gm23421	gene_body	-0.403495
Gm23458	gene_body	-0.342257
Gm23513	gene_body	-0.239978
Gm23547	gene_body	-0.564474
Gm23633	gene_body	-0.199906
Gm23751	gene_body	-0.365152
Gm23786	gene_body	-0.263834
Gm23814	gene_body	-0.210869
Gm23994	gene_body	-0.334496
Gm24011	gene_body	-0.279892
Gm24022	gene_body	-0.402622
Gm24031	gene_body	-0.225675
Gm24032	gene_body	-0.348193
Gm24059	gene_body	-0.26604
Gm24091	gene_body	-0.417728
Gm24112	gene_body	-0.21232
Gm24150	gene_body	-0.275878
Gm24175	gene_body	-0.381996
Gm24239	gene_body	-0.332921
Gm24265	gene_body	-0.38797
Gm24269	gene_body	-0.166362
Gm24366	gene_body	-0.517602
Gm24371	gene_body	-0.328827
Gm24407	gene_body	-0.38797
Gm24448	gene_body	-0.330101
Gm24459	gene_body	-0.183079
Gm2467	gene_body	-0.373512
Gm24692	gene_body	-0.330465
Gm24722	gene_body	-0.215077
Gm24725	gene_body	-0.118427
Gm24726	gene_body	-0.194732
Gm24737	gene_body	-0.269945
Gm24786	gene_body	-0.354753
Gm24819	gene_body	-0.115418
Gm24887	gene_body	-0.245611
Gm24944	gene_body	-0.339011
Gm24961	gene_body	-0.470258
Gm24971	gene_body	-0.44409
Gm25044	gene_body	-0.121806
Gm25053	gene_body	-0.396763
Gm25059	gene_body	-0.368432
Gm25081	gene_body	-0.179735
Gm25091	gene_body	-0.410685
Gm25106	gene_body	-0.138457
Gm25128	gene_body	-0.440879
Gm25203	gene_body	-0.245783
Gm25265	gene_body	-0.213407
Gm25290	gene_body	-0.432951
Gm25327	gene_body	-0.297048
Gm25406	gene_body	-0.37262
Gm25475	gene_body	-0.238514
Gm25540	gene_body	-0.252955
Gm25551	gene_body	-0.384124
Gm25556	gene_body	-0.417654
Gm25571	gene_body	-0.441445
Gm25627	gene_body	-0.266933
Gm25657	gene_body	-0.270329
Gm25747	gene_body	-0.402622
Gm25857	gene_body	-0.210869
Gm25867	gene_body	-0.245611
Gm25918	gene_body	-0.448269
Gm25931	gene_body	-0.21232
Gm25968	gene_body	-0.324796
Gm26050	gene_body	-0.384938
Gm26061	gene_body	-0.508175
Gm26115	gene_body	-0.362096
Gm26132	gene_body	-0.136196
Gm26214	gene_body	-0.32863
Gm26268	gene_body	-0.470258
Gm26394	gene_body	-0.544776
Gm26400	gene_body	-0.256731
Gm26409	gene_body	-0.28946
Gm26440	gene_body	-0.529388
Gm26497	gene_body	-0.517602
Gm26508	gene_body	-0.261629
Gm26510	gene_body	-0.241667
Gm26516	gene_body	-0.417728
Gm26519	gene_body	-0.199275
Gm26527	gene_body	-0.269945
Gm26531	gene_body	-0.253723
Gm26550	gene_body	-0.288368
Gm26551	gene_body	-0.440918
Gm26561	gene_body	-0.241667
Gm26588	gene_body	-0.260071
Gm26622	gene_body	-0.485287
Gm26647	gene_body	-0.384124
Gm26664	gene_body	-0.422086
Gm26668	gene_body	-0.335645
Gm26679	gene_body	-0.258489
Gm26694	gene_body	-0.197149
Gm26697	gene_body	-0.306157
Gm26710	gene_body	-0.535574
Gm26716	gene_body	-0.417728
Gm26737	gene_body	-0.307757
Gm26739	gene_body	-0.170219
Gm26790	gene_body	-0.423683
Gm26799	gene_body	-0.321169
Gm26816	gene_body	-0.136196
Gm26819	gene_body	-0.27194
Gm26879	gene_body	-0.272014
Gm26885	gene_body	-0.276295
Gm26888	gene_body	-0.363036
Gm26904	gene_body	-0.232267
Gm26930	gene_body	-0.271214
Gm26936	gene_body	-0.271214
Gm26953	gene_body	-0.267356
Gm26957	gene_body	-0.358749
Gm26971	gene_body	-0.444133
Gm26979	gene_body	-0.271214
Gm27021	gene_body	-0.170219
Gm27029	gene_body	-0.238514
Gm27200	gene_body	-0.416588
Gm27201	gene_body	-0.392062
Gm27240	gene_body	-0.146459
Gm27326	gene_body	-0.321565
Gm27511	gene_body	-0.227493
Gm27522	gene_body	-0.128663
Gm27568	gene_body	-0.128663
Gm27592	gene_body	-0.316432
Gm27597	gene_body	-0.325443
Gm27818	gene_body	-0.201351
Gm28048	gene_body	-0.164723
Gm28166	gene_body	-0.412305
Gm28514	gene_body	-0.423683
Gm28707	gene_body	-0.344862
Gm28729	gene_body	-0.170594
Gm28924	gene_body	-0.279287
Gm29008	gene_body	-0.564474
Gm29010	gene_body	-0.370494
Gm29093	gene_body	-0.535574
Gm29125	gene_body	-0.367541
Gm29168	gene_body	-0.283859
Gm29417	gene_body	-0.400923
Gm29434	gene_body	-0.322514
Gm29529	gene_body	-0.355156
Gm29994	gene_body	-0.177431
Gm30108	gene_body	-0.273635
Gm30781	gene_body	-0.265572
Gm30881	gene_body	-0.402089
Gm31266	gene_body	-0.311632
Gm31728	gene_body	-0.320685
Gm32051	gene_body	-0.199275
Gm32184	gene_body	-0.259506
Gm32401	gene_body	-0.259506
Gm32999	gene_body	-0.298922
Gm33104	gene_body	-0.265533
Gm33312	gene_body	-0.345028
Gm3336	gene_body	-0.200392
Gm33467	gene_body	-0.539867
Gm33524	gene_body	-0.27036
Gm33858	gene_body	-0.286032
Gm34006	gene_body	-0.342799
Gm34084	gene_body	-0.268966
Gm34086	gene_body	-0.395334
Gm34096	gene_body	-0.232524
Gm34099	gene_body	-0.125554
Gm34276	gene_body	-0.268966
Gm34574	gene_body	-0.333937
Gm34777	gene_body	-0.333937
Gm34921	gene_body	-0.311501
Gm35154	gene_body	-0.238136
Gm35290	gene_body	-0.365742
Gm35715	gene_body	-0.226982
Gm35808	gene_body	-0.179735
Gm36199	gene_body	-0.276295
Gm36208	gene_body	-0.310054
Gm36262	gene_body	-0.44409
Gm36279	gene_body	-0.290174
Gm36486	gene_body	-0.276295
Gm36638	gene_body	-0.383871
Gm36677	gene_body	-0.320799
Gm36776	gene_body	-0.288368
Gm36931	gene_body	-0.391873
Gm36933	gene_body	-0.331847
Gm36975	gene_body	-0.216958
Gm37013	gene_body	-0.177431
Gm37033	gene_body	-0.331847
Gm37082	gene_body	-0.392062
Gm37124	gene_body	-0.271214
Gm37160	gene_body	-0.341246
Gm37169	gene_body	-0.170235
Gm37176	gene_body	-0.336313
Gm37195	gene_body	-0.279287
Gm37201	gene_body	-0.18342
Gm37240	gene_body	-0.345183
Gm37245	gene_body	-0.651339
Gm37248	gene_body	-0.350802
Gm37266	gene_body	-0.345689
Gm37298	gene_body	-0.271214
Gm37327	gene_body	-0.402622
Gm37336	gene_body	-0.320685
Gm37342	gene_body	-0.233893
Gm37388	gene_body	-0.177431
Gm37390	gene_body	-0.331847
Gm37469	gene_body	-0.279663
Gm37474	gene_body	-0.392062
Gm37506	gene_body	-0.4102
Gm37510	gene_body	-0.487324
Gm37529	gene_body	-0.216958
Gm37534	gene_body	-0.271214
Gm37536	gene_body	-0.369141
Gm37593	gene_body	-0.345689
Gm37622	gene_body	-0.416414
Gm37648	gene_body	-0.312463
Gm37650	gene_body	-0.381126
Gm37674	gene_body	-0.495194
Gm37726	gene_body	-0.345183
Gm37730	gene_body	-0.254233
Gm37783	gene_body	-0.495194
Gm37804	gene_body	-0.321614
Gm37856	gene_body	-0.298922
Gm37913	gene_body	-0.651339
Gm37922	gene_body	-0.651339
Gm37939	gene_body	-0.395334
Gm37942	gene_body	-0.381126
Gm37968	gene_body	-0.335079
Gm37974	gene_body	-0.339011
Gm38036	gene_body	-0.495194
Gm38047	gene_body	-0.299909
Gm38082	gene_body	-0.274088
Gm38115	gene_body	-0.436941
Gm38130	gene_body	-0.347628
Gm38134	gene_body	-0.339011
Gm38140	gene_body	-0.486503
Gm38160	gene_body	-0.335079
Gm38171	gene_body	-0.254233
Gm38182	gene_body	-0.177431
Gm38250	gene_body	-0.315599
Gm38292	gene_body	-0.392062
Gm38299	gene_body	-0.330969
Gm38346	gene_body	-0.392062
Gm38384	gene_body	-0.315599
Gm38414	gene_body	-0.271281
Gm38560	gene_body	-0.341956
Gm39323	gene_body	-0.255059
Gm39325	gene_body	-0.281408
Gm3946	gene_body	-0.209255
Gm40884	gene_body	-0.44409
Gm41077	gene_body	-0.362352
Gm41206	gene_body	-0.310869
Gm42416	gene_body	-0.177431
Gm42425	gene_body	-0.490909
Gm42449	gene_body	-0.310878
Gm42470	gene_body	-0.226982
Gm42545	gene_body	-0.33253
Gm42569	gene_body	-0.428759
Gm42571	gene_body	-0.264495
Gm4258	gene_body	-0.271214
Gm4262	gene_body	-0.470258
Gm42759	gene_body	-0.455457
Gm42814	gene_body	-0.441428
Gm42819	gene_body	-0.335002
Gm42838	gene_body	-0.283467
Gm42839	gene_body	-0.283467
Gm42846	gene_body	-0.448269
Gm42848	gene_body	-0.448269
Gm42982	gene_body	-0.211888
Gm42984	gene_body	-0.211888
Gm43040	gene_body	-0.432951
Gm43064	gene_body	-0.397695
Gm43127	gene_body	-0.166362
Gm43128	gene_body	-0.347794
Gm43149	gene_body	-0.397695
Gm43213	gene_body	-0.268839
Gm43221	gene_body	-0.165796
Gm43254	gene_body	-0.343072
Gm43336	gene_body	-0.266255
Gm43387	gene_body	-0.397695
Gm43466	gene_body	-0.354316
Gm43480	gene_body	-0.327778
Gm43499	gene_body	-0.35202
Gm43510	gene_body	-0.150493
Gm43535	gene_body	-0.166362
Gm43579	gene_body	-0.431989
Gm43589	gene_body	-0.230403
Gm43604	gene_body	-0.612438
Gm43660	gene_body	-0.312968
Gm43661	gene_body	-0.395334
Gm43676	gene_body	-0.151757
Gm43677	gene_body	-0.151757
Gm43684	gene_body	-0.270725
Gm43717	gene_body	-0.359097
Gm43737	gene_body	-0.32957
Gm43748	gene_body	-0.188573
Gm43809	gene_body	-0.312968
Gm43814	gene_body	-0.28946
Gm4383	gene_body	-0.335888
Gm43833	gene_body	-0.266498
Gm43928	gene_body	-0.250683
Gm43937	gene_body	-0.260071
Gm44005	gene_body	-0.260071
Gm44014	gene_body	-0.267415
Gm44062	gene_body	-0.179735
Gm44104	gene_body	-0.361385
Gm44148	gene_body	-0.267415
Gm44183	gene_body	-0.179735
Gm4419	gene_body	-0.452779
Gm44259	gene_body	-0.381996
Gm44302	gene_body	-0.203454
Gm44349	gene_body	-0.408474
Gm44471	gene_body	-0.363571
Gm44492	gene_body	-0.56963
Gm44597	gene_body	-0.365152
Gm44618	gene_body	-0.323136
Gm44703	gene_body	-0.334793
Gm44752	gene_body	-0.436682
Gm44764	gene_body	-0.265572
Gm4478	gene_body	-0.209684
Gm4482	gene_body	-0.285334
Gm44835	gene_body	-0.121045
Gm44851	gene_body	-0.284643
Gm44931	gene_body	-0.309784
Gm44937	gene_body	-0.339375
Gm44971	gene_body	-0.288368
Gm45030	gene_body	-0.28149
Gm45047	gene_body	-0.209901
Gm45062	gene_body	-0.26604
Gm45234	gene_body	-0.564474
Gm45244	gene_body	-0.293262
Gm45266	gene_body	-0.354068
Gm45267	gene_body	-0.354068
Gm45508	gene_body	-0.400892
Gm45509	gene_body	-0.400892
Gm45510	gene_body	-0.400892
Gm45515	gene_body	-0.20754
Gm45521	gene_body	-0.331424
Gm45615	gene_body	-0.25332
Gm45627	gene_body	-0.232524
Gm45709	gene_body	-0.170439
Gm45834	gene_body	-0.170219
Gm45837	gene_body	-0.182379
Gm45855	gene_body	-0.315599
Gm4606	gene_body	-0.310869
Gm46234	gene_body	-0.326543
Gm46355	gene_body	-0.410915
Gm46378	gene_body	-0.259673
Gm46411	gene_body	-0.173426
Gm46555	gene_body	-0.210273
Gm46562	gene_body	-0.274745
Gm46603	gene_body	-0.278038
Gm47043	gene_body	-0.286032
Gm47073	gene_body	-0.341956
Gm47075	gene_body	-0.338219
Gm47088	gene_body	-0.338219
Gm47204	gene_body	-0.370378
Gm47205	gene_body	-0.370378
Gm47216	gene_body	-0.269945
Gm47269	gene_body	-0.414253
Gm47303	gene_body	-0.18342
Gm47311	gene_body	-0.56963
Gm47327	gene_body	-0.307757
Gm47345	gene_body	-0.255059
Gm4737	gene_body	-0.357568
Gm47388	gene_body	-0.238136
Gm47389	gene_body	-0.238136
Gm47392	gene_body	-0.238136
Gm47479	gene_body	-0.27306
Gm47545	gene_body	-0.348519
Gm47582	gene_body	-0.310054
Gm47588	gene_body	-0.395175
Gm47792	gene_body	-0.268966
Gm47856	gene_body	-0.265847
Gm47857	gene_body	-0.265847
Gm47863	gene_body	-0.288664
Gm47899	gene_body	-0.367818
Gm47920	gene_body	-0.230225
Gm47921	gene_body	-0.230225
Gm48008	gene_body	-0.321614
Gm48089	gene_body	-0.311501
Gm4814	gene_body	-0.217781
Gm48148	gene_body	-0.40022
Gm48158	gene_body	-0.40022
Gm48369	gene_body	-0.417853
Gm48382	gene_body	-0.123424
Gm48435	gene_body	-0.209684
Gm48529	gene_body	-0.391906
Gm48551	gene_body	-0.139797
Gm48552	gene_body	-0.139797
Gm48558	gene_body	-0.291412
Gm48563	gene_body	-0.265533
Gm48569	gene_body	-0.403595
Gm48591	gene_body	-0.244863
Gm48611	gene_body	-0.348401
Gm48670	gene_body	-0.342799
Gm48671	gene_body	-0.342799
Gm48768	gene_body	-0.234656
Gm48789	gene_body	-0.340019
Gm48822	gene_body	-0.340019
Gm48880	gene_body	-0.243093
Gm48882	gene_body	-0.243093
Gm48884	gene_body	-0.333937
Gm49020	gene_body	-0.382831
Gm49031	gene_body	-0.142394
Gm49033	gene_body	-0.238439
Gm49252	gene_body	-0.286387
Gm49322	gene_body	-0.535574
Gm49361	gene_body	-0.529388
Gm49380	gene_body	-0.281408
Gm49383	gene_body	-0.348519
Gm49384	gene_body	-0.348519
Gm49427	gene_body	-0.286032
Gm49437	gene_body	-0.418916
Gm49528	gene_body	-0.313946
Gm49553	gene_body	-0.350508
Gm49586	gene_body	-0.452779
Gm49587	gene_body	-0.251865
Gm49588	gene_body	-0.349243
Gm49593	gene_body	-0.203454
Gm49625	gene_body	-0.274745
Gm49626	gene_body	-0.274745
Gm49657	gene_body	-0.183186
Gm49741	gene_body	-0.344468
Gm49773	gene_body	-0.380372
Gm49774	gene_body	-0.380372
Gm49802	gene_body	-0.365742
Gm49804	gene_body	-0.344468
Gm49874	gene_body	-0.344653
Gm49902	gene_body	-0.241667
Gm49904	gene_body	-0.241667
Gm49905	gene_body	-0.241667
Gm49960	gene_body	-0.470258
Gm50007	gene_body	-0.209255
Gm50008	gene_body	-0.283859
Gm50011	gene_body	-0.278399
Gm50013	gene_body	-0.209255
Gm50068	gene_body	-0.278038
Gm50092	gene_body	-0.136081
Gm5069	gene_body	-0.331847
Gm5112	gene_body	-0.285334
Gm5190	gene_body	-0.402622
Gm5214	gene_body	-0.345253
Gm5432	gene_body	-0.291412
Gm5434	gene_body	-0.287296
Gm5445	gene_body	-0.260569
Gm5518	gene_body	-0.406677
Gm5602	gene_body	-0.261703
Gm5737	gene_body	-0.209901
Gm5779	gene_body	-0.326543
Gm5790	gene_body	-0.388965
Gm5914	gene_body	-0.315599
Gm5915	gene_body	-0.315599
Gm5928	gene_body	-0.260569
Gm5979	gene_body	-0.441428
Gm6189	gene_body	-0.367541
Gm6218	gene_body	-0.44409
Gm6477	gene_body	-0.174373
Gm6652	gene_body	-0.355156
Gm6934	gene_body	-0.345689
Gm6969	gene_body	-0.246984
Gm6970	gene_body	-0.265628
Gm7059	gene_body	-0.166468
Gm7160	gene_body	-0.32863
Gm7525	gene_body	-0.28589
Gm7565	gene_body	-0.225675
Gm7776	gene_body	-0.32262
Gm7780	gene_body	-0.38379
Gm7932	gene_body	-0.265572
Gm8034	gene_body	-0.305507
Gm8250	gene_body	-0.327071
Gm8396	gene_body	-0.266226
Gm8428	gene_body	-0.26604
Gm8451	gene_body	-0.487324
Gm8495	gene_body	-0.480159
Gm8618	gene_body	-0.486503
Gm8850	gene_body	-0.416414
Gm9132	gene_body	-0.20754
Gm9134	gene_body	-0.402622
Gm9136	gene_body	-0.402622
Gm9311	gene_body	-0.37262
Gm9320	gene_body	-0.241667
Gm9506	gene_body	-0.358614
Gm9754	gene_body	-0.32153
Gm9821	gene_body	-0.349434
Gm9830	gene_body	-0.370378
Gm9843	gene_body	-0.193253
Gm9918	gene_body	-0.241003
Gm9968	gene_body	-0.30668
Gnb1l	gene_body	-0.349243
Gnpat	gene_body	-0.170439
Gns	gene_body	-0.207832
Golm1	gene_body	-0.414253
Got1l1	gene_body	-0.354068
Gpank1	gene_body	-0.403495
Gpha2	gene_body	-0.136647
Gpr171	gene_body	-0.321047
Gpr18	gene_body	-0.272617
Gpr183	gene_body	-0.430049
Gpr20	gene_body	-0.175249
Gpr27	gene_body	-0.361385
Gpr87	gene_body	-0.241357
Gpx2	gene_body	-0.281921
Gramd4	gene_body	-0.312491
Grap2	gene_body	-0.347556
Grasp	gene_body	-0.335457
Grcc10	gene_body	-0.564474
Grhl1	gene_body	-0.246984
Gsdma	gene_body	-0.314141
Gse1	gene_body	-0.375654
Gsn	gene_body	-0.347794
Gsto1	gene_body	-0.363154
Gsto2	gene_body	-0.363154
Gstp-ps	gene_body	-0.272014
Gtf2f2	gene_body	-0.379106
Gtf2h3	gene_body	-0.309062
Gtf2i	gene_body	-0.327778
Gtf2ird2	gene_body	-0.327778
Gtf3c1	gene_body	-0.421284
Gucd1	gene_body	-0.40022
H2-D1	gene_body	-0.440879
H3f3a-ps2	gene_body	-0.233772
Haus3	gene_body	-0.448269
Hbs1l	gene_body	-0.373512
Hddc3	gene_body	-0.284643
Heatr1	gene_body	-0.260569
Henmt1	gene_body	-0.165796
Herc3	gene_body	-0.410673
Herpud1	gene_body	-0.366328
Hic1	gene_body	-0.273112
Hif1a	gene_body	-0.271119
Hip1	gene_body	-0.281482
Hip1r	gene_body	-0.395334
Hipk1	gene_body	-0.397695
Hist2h2aa2	gene_body	-0.56963
Hist2h2ab	gene_body	-0.56963
Hist2h2ac	gene_body	-0.56963
Hist2h2be	gene_body	-0.56963
Hist2h3c2	gene_body	-0.56963
Hivep1	gene_body	-0.286718
Hivep3	gene_body	-0.165762
Hjv	gene_body	-0.389787
Hk1	gene_body	-0.281453
Hk1os	gene_body	-0.281453
Hmg20b	gene_body	-0.165064
Hmga1	gene_body	-0.344468
Hmgcl	gene_body	-0.336314
Hmgcs1	gene_body	-0.362352
Homer1	gene_body	-0.338219
Hrnr	gene_body	-0.651339
Htra1	gene_body	-0.261703
Htra4	gene_body	-0.109756
Hvcn1	gene_body	-0.226239
I830077J02Rik	gene_body	-0.266585
Iah1	gene_body	-0.452779
Ier2	gene_body	-0.422086
Iffo2	gene_body	-0.441445
Ifi35	gene_body	-0.238514
Ifnar1	gene_body	-0.274745
Ifnar2	gene_body	-0.274745
Ift43	gene_body	-0.321614
Igf2bp1	gene_body	-0.118427
Ighd	gene_body	-0.402622
Ighd2-4	gene_body	-0.402622
Ighd2-5	gene_body	-0.402622
Ighd2-6	gene_body	-0.402622
Ighd2-7	gene_body	-0.402622
Ighd2-8	gene_body	-0.402622
Ighd3-2	gene_body	-0.402622
Ighd4-1	gene_body	-0.402622
Ighd5-2	gene_body	-0.402622
Ighd5-3	gene_body	-0.402622
Ighd5-4	gene_body	-0.402622
Ighd5-5	gene_body	-0.402622
Ighd5-6	gene_body	-0.402622
Ighd5-7	gene_body	-0.402622
Ighd5-8	gene_body	-0.402622
Ighj1	gene_body	-0.402622
Ighj2	gene_body	-0.402622
Ighj3	gene_body	-0.402622
Ighj4	gene_body	-0.402622
Ighm	gene_body	-0.402622
Ikzf1	gene_body	-0.392468
Ikzf3	gene_body	-0.138457
Il10rb	gene_body	-0.274745
Il12rb1	gene_body	-0.247853
Il13	gene_body	-0.487068
Il17c	gene_body	-0.517602
Il17rc	gene_body	-0.250683
Il17re	gene_body	-0.250683
Il18r1	gene_body	-0.322145
Il18rap	gene_body	-0.322145
Il1rl1	gene_body	-0.322145
Il20rb	gene_body	-0.412305
Il21r	gene_body	-0.421284
Il4	gene_body	-0.487068
Inafm2	gene_body	-0.27654
Ing4	gene_body	-0.365152
Inka1	gene_body	-0.339011
Inpp5k	gene_body	-0.384644
Ip6k1	gene_body	-0.339011
Iqca1l	gene_body	-0.215908
Iqcd	gene_body	-0.431989
Iqgap1	gene_body	-0.363499
Iqgap2	gene_body	-0.348193
Irf8	gene_body	-0.332921
Irgq	gene_body	-0.136081
Itgb7	gene_body	-0.239879
Itpa	gene_body	-0.214792
Itpka	gene_body	-0.210869
Itpkb	gene_body	-0.331847
Itpr3	gene_body	-0.369772
Itpr3os	gene_body	-0.369772
Itprip	gene_body	-0.363154
Jade1	gene_body	-0.311632
Jagn1	gene_body	-0.250683
Jakmip1	gene_body	-0.386703
Jdp2	gene_body	-0.288664
Jph4	gene_body	-0.382831
Jsrp1	gene_body	-0.286618
Kat6b	gene_body	-0.224221
Kcna10	gene_body	-0.41629
Kcnn1	gene_body	-0.295314
Kcnn4	gene_body	-0.316432
Kctd4	gene_body	-0.379106
Kdm1b	gene_body	-0.388965
Kif3a	gene_body	-0.487068
Klc4	gene_body	-0.232267
Klf11	gene_body	-0.246984
Klf16	gene_body	-0.535574
Klhdc1	gene_body	-0.348519
Klhdc3	gene_body	-0.232267
Kmt2d	gene_body	-0.418916
Kntc1	gene_body	-0.342761
Krtcap2	gene_body	-0.32957
Ksr1	gene_body	-0.406158
Lamb3	gene_body	-0.381126
Lamtor3	gene_body	-0.221914
Lamtor5	gene_body	-0.41629
Large2	gene_body	-0.354372
Lasp1	gene_body	-0.321565
Lats1	gene_body	-0.19364
Lats2	gene_body	-0.529388
Lclat1	gene_body	-0.37262
Ldhd	gene_body	-0.291811
Lef1	gene_body	-0.310878
Lenep	gene_body	-0.408842
Lgals8	gene_body	-0.260569
Lgals9	gene_body	-0.510646
Limd2	gene_body	-0.417654
Limk2	gene_body	-0.193212
Lin28a	gene_body	-0.354918
Lingo3	gene_body	-0.286618
Litaf	gene_body	-0.470258
Lix1l	gene_body	-0.389787
Lmna	gene_body	-0.441428
Lnx2	gene_body	-0.321314
Lonp2	gene_body	-0.525631
Lpar5	gene_body	-0.365152
Lpcat3	gene_body	-0.564474
Lpp	gene_body	-0.357664
Lrba	gene_body	-0.251962
Lrp11	gene_body	-0.19364
Lrr1	gene_body	-0.348519
Lrrc2	gene_body	-0.166362
Lrrc23	gene_body	-0.537092
Lrrc59	gene_body	-0.294328
Lrrc75b	gene_body	-0.40022
Lrrc8b	gene_body	-0.199275
Lrrk1	gene_body	-0.407371
Lrwd1	gene_body	-0.612438
Lst1	gene_body	-0.440879
Lta	gene_body	-0.440879
Ltb	gene_body	-0.440879
Ltbr	gene_body	-0.381996
Ltf	gene_body	-0.28946
Ltk	gene_body	-0.210869
Luc7l	gene_body	-0.209255
Ly6g5b	gene_body	-0.403495
Ly6g5c	gene_body	-0.403495
Ly6g6c	gene_body	-0.403495
Ly6g6d	gene_body	-0.403495
Ly6g6e	gene_body	-0.403495
Ly6g6f	gene_body	-0.403495
Lyl1	gene_body	-0.411924
Lypd10	gene_body	-0.288368
Lypd3	gene_body	-0.288368
Lypd5	gene_body	-0.316432
Lztfl1	gene_body	-0.331631
Lzts3	gene_body	-0.214792
Mab21l2	gene_body	-0.211327
Macf1	gene_body	-0.13646
Mad1l1	gene_body	-0.197374
Madd	gene_body	-0.300867
Maea	gene_body	-0.238051
Majin	gene_body	-0.136647
Maml2	gene_body	-0.345099
Maml3	gene_body	-0.233893
Man1a2	gene_body	-0.354316
Man2a2	gene_body	-0.284643
Map1s	gene_body	-0.295314
Map3k3	gene_body	-0.417654
Map4k4	gene_body	-0.340408
Mapk8ip1	gene_body	-0.354372
Mast3	gene_body	-0.200392
Matk	gene_body	-0.222229
Mbd3	gene_body	-0.121806
Mbnl2	gene_body	-0.219578
Mboat1	gene_body	-0.295696
Mbp	gene_body	-0.325787
Mcam	gene_body	-0.307757
Mcfd2	gene_body	-0.191797
Mcoln2	gene_body	-0.266933
Mcoln3	gene_body	-0.266933
Mcu	gene_body	-0.423548
Mdk	gene_body	-0.362745
Mdm2	gene_body	-0.367818
Mea1	gene_body	-0.232267
Med10	gene_body	-0.27194
Med11	gene_body	-0.281031
Med12l	gene_body	-0.275725
Med24	gene_body	-0.314141
Mest	gene_body	-0.128663
Mettl6	gene_body	-0.23683
Mex3d	gene_body	-0.121806
Mfap2	gene_body	-0.255084
Mfrp	gene_body	-0.307757
Mfsd12	gene_body	-0.139797
Mfsd5	gene_body	-0.27778
Mgat2	gene_body	-0.348519
Mgat4a	gene_body	-0.268839
Mgat5	gene_body	-0.487324
Mgll	gene_body	-0.260071
Mgst2	gene_body	-0.233893
Mir101b	gene_body	-0.406677
Mir132	gene_body	-0.273112
Mir138-2	gene_body	-0.366328
Mir139	gene_body	-0.182379
Mir141	gene_body	-0.564474
Mir142	gene_body	-0.324796
Mir142b	gene_body	-0.324796
Mir142hg	gene_body	-0.324796
Mir1892	gene_body	-0.44409
Mir192	gene_body	-0.136647
Mir1927	gene_body	-0.216958
Mir194-2	gene_body	-0.136647
Mir1953	gene_body	-0.128001
Mir1962	gene_body	-0.267883
Mir1966	gene_body	-0.315599
Mir1982	gene_body	-0.286618
Mir200c	gene_body	-0.564474
Mir212	gene_body	-0.273112
Mir3057	gene_body	-0.222229
Mir32	gene_body	-0.396763
Mir324	gene_body	-0.408474
Mir335	gene_body	-0.128663
Mir342	gene_body	-0.539867
Mir3473d	gene_body	-0.136196
Mir5104	gene_body	-0.194732
Mir5107	gene_body	-0.301618
Mir5122	gene_body	-0.185904
Mir5123	gene_body	-0.21232
Mir5135	gene_body	-0.316384
Mir6387	gene_body	-0.291412
Mir6391	gene_body	-0.238439
Mir6398	gene_body	-0.13646
Mir6912	gene_body	-0.535574
Mir6913	gene_body	-0.139797
Mir6921	gene_body	-0.302334
Mir6922	gene_body	-0.302334
Mir6929	gene_body	-0.238514
Mir6931	gene_body	-0.335645
Mir6933	gene_body	-0.333045
Mir6934	gene_body	-0.363036
Mir6957	gene_body	-0.350508
Mir6962	gene_body	-0.318392
Mir6973a	gene_body	-0.440879
Mir6974	gene_body	-0.440879
Mir6975	gene_body	-0.440879
Mir6979	gene_body	-0.177431
Mir6985	gene_body	-0.341192
Mir6988	gene_body	-0.305507
Mir6999	gene_body	-0.349434
Mir7000	gene_body	-0.354372
Mir7011	gene_body	-0.441428
Mir7020	gene_body	-0.441445
Mir7023	gene_body	-0.316839
Mir7031	gene_body	-0.421391
Mir7032	gene_body	-0.395334
Mir7045	gene_body	-0.365152
Mir7049	gene_body	-0.323136
Mir7061	gene_body	-0.261703
Mir7067	gene_body	-0.295314
Mir7087	gene_body	-0.391906
Mir7088	gene_body	-0.18342
Mir7115	gene_body	-0.281031
Mir7223	gene_body	-0.320809
Mir7227	gene_body	-0.305154
Mir7240	gene_body	-0.200392
Mir7674	gene_body	-0.373639
Mir7677	gene_body	-0.369772
Mir7687	gene_body	-0.375654
Mir8094	gene_body	-0.440879
Mir8104	gene_body	-0.293239
Mir8107	gene_body	-0.226982
Mir8113	gene_body	-0.381996
Mir8115	gene_body	-0.196902
Mir92b	gene_body	-0.32957
Mirt1	gene_body	-0.34844
Mknk1	gene_body	-0.322514
Mlec	gene_body	-0.240455
Mlxip	gene_body	-0.342257
Mmp9	gene_body	-0.316223
Mob3c	gene_body	-0.322514
Morc3	gene_body	-0.402089
Morn1	gene_body	-0.292601
Morrbid	gene_body	-0.355324
Mphosph9	gene_body	-0.490909
Mpig6b	gene_body	-0.403495
Mpv17l2	gene_body	-0.200392
Mroh5	gene_body	-0.175249
Mrpl14	gene_body	-0.258694
Mrpl2	gene_body	-0.232267
Mrpl27	gene_body	-0.294328
Mrpl33	gene_body	-0.312968
Mrpl49	gene_body	-0.305507
Mrpl54	gene_body	-0.222229
Msh5	gene_body	-0.403495
Msi2	gene_body	-0.282884
Msra	gene_body	-0.303657
Mst1	gene_body	-0.18342
Mta1	gene_body	-0.306412
Mta3	gene_body	-0.197942
Mtch1	gene_body	-0.278038
Mtfr1	gene_body	-0.391942
Mtmr11	gene_body	-0.56963
Mtss1	gene_body	-0.118922
Mtx1	gene_body	-0.32957
Muc1	gene_body	-0.32957
Mvd	gene_body	-0.517602
Mxd4	gene_body	-0.448269
Mybpc3	gene_body	-0.300867
Myo1c	gene_body	-0.384644
Myrfl	gene_body	-0.270784
n-R5s27	gene_body	-0.413952
n-R5s70	gene_body	-0.102999
n-R5s87	gene_body	-0.480159
Naa15	gene_body	-0.335079
Naa35	gene_body	-0.414253
Nacc1	gene_body	-0.422086
Naif1	gene_body	-0.170235
Nanog	gene_body	-0.285334
Nav2	gene_body	-0.285951
Nbeal2	gene_body	-0.226982
Ncbp1	gene_body	-0.247046
Nccrp1	gene_body	-0.323136
Ncf1	gene_body	-0.327778
Nck1	gene_body	-0.412305
Nck2	gene_body	-0.369141
Ncoa3	gene_body	-0.263418
Ncor2	gene_body	-0.283467
Ncr3-ps	gene_body	-0.440879
Ndst2	gene_body	-0.273635
Ndufaf7	gene_body	-0.303081
Ndufs5	gene_body	-0.13646
Nedd9	gene_body	-0.403595
Nek6	gene_body	-0.179735
Neurl1a	gene_body	-0.265628
Neurl3	gene_body	-0.52817
Nfatc1	gene_body	-0.390754
Nfatc2	gene_body	-0.375533
Nfic	gene_body	-0.139797
Nfix	gene_body	-0.422086
Nfkbil1	gene_body	-0.440879
Nhlrc1	gene_body	-0.388965
Nim1k	gene_body	-0.362352
Ninj2	gene_body	-0.297048
Nln	gene_body	-0.350027
Nmrk1	gene_body	-0.327071
Nmt1	gene_body	-0.335645
Nos2	gene_body	-0.510646
Notch2	gene_body	-0.335002
Nr4a1	gene_body	-0.352522
Nr4a2	gene_body	-0.222574
Nr4a3	gene_body	-0.353449
Nrip1	gene_body	-0.319475
Nsmce2	gene_body	-0.320799
Nudt3	gene_body	-0.344468
Nup107	gene_body	-0.367818
Nup214	gene_body	-0.373639
Nup43	gene_body	-0.19364
Nup93	gene_body	-0.366328
Oaz1	gene_body	-0.286618
Olfml3	gene_body	-0.397695
Olfr1218	gene_body	-0.503147
Olfr1219	gene_body	-0.503147
Olfr1220	gene_body	-0.503147
Olfr1221	gene_body	-0.503147
Olfr1222	gene_body	-0.503147
Olfr1223	gene_body	-0.503147
Olfr1394	gene_body	-0.313267
Olfr1395	gene_body	-0.313267
Olfr56	gene_body	-0.313267
Orai2	gene_body	-0.612438
Osbpl11	gene_body	-0.216618
Osbpl3	gene_body	-0.262688
Ostf1	gene_body	-0.327071
Otud7b	gene_body	-0.56963
Ovca2	gene_body	-0.273112
P2rx4	gene_body	-0.246117
P2rx7	gene_body	-0.225907
P2ry12	gene_body	-0.230403
P2ry13	gene_body	-0.230403
P2ry14	gene_body	-0.321722
Pabpc1l	gene_body	-0.481186
Pacs2	gene_body	-0.363571
Pacsin1	gene_body	-0.308564
Padi2	gene_body	-0.255084
Pafah1b2	gene_body	-0.391906
Pag1	gene_body	-0.351264
Pak4	gene_body	-0.323136
Parvb	gene_body	-0.345253
Parvg	gene_body	-0.345253
Paxbp1	gene_body	-0.233772
Pcdh15	gene_body	-0.488837
Pcdhga1	gene_body	-0.177431
Pcdhga10	gene_body	-0.177431
Pcdhga11	gene_body	-0.177431
Pcdhga12	gene_body	-0.177431
Pcdhga2	gene_body	-0.177431
Pcdhga3	gene_body	-0.177431
Pcdhga4	gene_body	-0.177431
Pcdhga5	gene_body	-0.177431
Pcdhga6	gene_body	-0.177431
Pcdhga7	gene_body	-0.177431
Pcdhga8	gene_body	-0.177431
Pcdhga9	gene_body	-0.177431
Pcdhgb1	gene_body	-0.177431
Pcdhgb2	gene_body	-0.177431
Pcdhgb4	gene_body	-0.177431
Pcdhgb5	gene_body	-0.177431
Pcdhgb6	gene_body	-0.177431
Pcdhgb7	gene_body	-0.177431
Pcdhgb8	gene_body	-0.177431
Pcdhgc3	gene_body	-0.177431
Pcdhgc4	gene_body	-0.177431
Pcdhgc5	gene_body	-0.177431
Pced1b	gene_body	-0.335888
Pcif1	gene_body	-0.316223
Pcmt1	gene_body	-0.19364
Pcnt	gene_body	-0.151421
Pcsk7	gene_body	-0.391906
Pdcd11	gene_body	-0.265628
Pde2a	gene_body	-0.182379
Pde4b	gene_body	-0.320792
Pde4c	gene_body	-0.200392
Pde7a	gene_body	-0.391942
Pdia2	gene_body	-0.209255
Pdlim2	gene_body	-0.316128
Pdss2	gene_body	-0.265847
Pebp4	gene_body	-0.27036
Pecam1	gene_body	-0.349216
Pelp1	gene_body	-0.281031
Pex14	gene_body	-0.358614
Pex16	gene_body	-0.354372
Pex26	gene_body	-0.267415
Pex6	gene_body	-0.232267
Pga5	gene_body	-0.257421
Pgs1	gene_body	-0.333045
Phb2	gene_body	-0.564474
Pheta1	gene_body	-0.421391
Phf23	gene_body	-0.408474
Phgr1	gene_body	-0.27654
Phldb3	gene_body	-0.288368
Phxr2	gene_body	-0.355854
Phxr4	gene_body	-0.345099
Pi16	gene_body	-0.278038
Piezo1	gene_body	-0.517602
Pigf	gene_body	-0.278399
Pigv	gene_body	-0.305154
Pik3cd	gene_body	-0.316839
Pik3ip1	gene_body	-0.193212
Pik3r1	gene_body	-0.407255
Pik3r2	gene_body	-0.200392
Pik3r5	gene_body	-0.236709
Pik3r6	gene_body	-0.236709
Pim1	gene_body	-0.276295
Pinlyp	gene_body	-0.136081
Pip5k1c	gene_body	-0.182876
Pip5kl1	gene_body	-0.264068
Pitpna	gene_body	-0.384644
Pitpnm2	gene_body	-0.417075
Pitpnm2os1	gene_body	-0.490909
Pitpnm2os2	gene_body	-0.417075
Pla2g1b	gene_body	-0.38797
Plac8	gene_body	-0.150493
Plcb2	gene_body	-0.27654
Plekha1	gene_body	-0.261703
Plekha2	gene_body	-0.109756
Plekhg3	gene_body	-0.316384
Plekhj1	gene_body	-0.286618
Plpp7	gene_body	-0.373639
Pltp	gene_body	-0.384284
Plxdc1	gene_body	-0.325443
Plxna2	gene_body	-0.495194
Pmf1	gene_body	-0.441428
Pnrc2	gene_body	-0.336314
Poc1b	gene_body	-0.26775
Pola2	gene_body	-0.310765
Pold4	gene_body	-0.341192
Pole2	gene_body	-0.348519
Poll	gene_body	-0.299773
Poln	gene_body	-0.448269
Polr1d	gene_body	-0.321314
Polr2j	gene_body	-0.612438
Polr2k-ps	gene_body	-0.375073
Polr3b	gene_body	-0.270329
Polr3gl	gene_body	-0.389787
Pou2f1	gene_body	-0.298922
Ppa2	gene_body	-0.343072
Ppard	gene_body	-0.344653
Ppef2	gene_body	-0.432951
Ppil1	gene_body	-0.278038
Ppil4	gene_body	-0.194732
Ppm1e	gene_body	-0.348817
Ppm1h	gene_body	-0.301646
Ppp1ca	gene_body	-0.341192
Ppp1r13b	gene_body	-0.323062
Ppp2r5b	gene_body	-0.136647
Ppp2r5d	gene_body	-0.232267
Ppp4r1	gene_body	-0.32799
Pptc7	gene_body	-0.405838
Prag1	gene_body	-0.271281
Prcd	gene_body	-0.349125
Prex1	gene_body	-0.248031
Prkag1	gene_body	-0.418916
Prkar1a	gene_body	-0.200885
Prkar1b	gene_body	-0.289205
Prkca	gene_body	-0.310218
Prkch	gene_body	-0.361313
Prkcq	gene_body	-0.254233
Prkcz	gene_body	-0.416588
Prkd3	gene_body	-0.303081
Prkrip1	gene_body	-0.612438
Prok1	gene_body	-0.41629
Prrt3	gene_body	-0.250683
Prxl2a	gene_body	-0.339225
Psap	gene_body	-0.340681
Psen2	gene_body	-0.320685
Psma6	gene_body	-0.333372
Psmc3	gene_body	-0.300867
Psmd3	gene_body	-0.314141
Ptges2	gene_body	-0.170235
Ptges3l	gene_body	-0.238514
Ptgr1	gene_body	-0.256731
Pth1r	gene_body	-0.226982
Ptk2b	gene_body	-0.405353
Ptk7	gene_body	-0.232267
Ptp4a3	gene_body	-0.175249
Ptpn3	gene_body	-0.347114
Ptpn6	gene_body	-0.564474
Ptpre	gene_body	-0.267883
Pum1	gene_body	-0.417728
Pxn	gene_body	-0.38797
Qrfp	gene_body	-0.381341
Rab11fip1	gene_body	-0.354068
Rab11fip3	gene_body	-0.197149
Rab11fip4	gene_body	-0.245611
Rab11fip4os1	gene_body	-0.245611
Rab11fip4os2	gene_body	-0.245611
Rab15	gene_body	-0.281921
Rab31	gene_body	-0.32799
Rab33b	gene_body	-0.335079
Rab3a	gene_body	-0.200392
Rab3ip	gene_body	-0.2702
Rab44	gene_body	-0.30031
Rabgap1l	gene_body	-0.216958
Rad18	gene_body	-0.321169
Rad51b	gene_body	-0.358708
Rad9a	gene_body	-0.341192
Rad9b	gene_body	-0.405838
Rai1	gene_body	-0.283624
Ramp1	gene_body	-0.32262
Rap1gap2	gene_body	-0.573065
Rapgef1	gene_body	-0.275919
Rapgef2	gene_body	-0.275878
Rapgef6	gene_body	-0.22091
Raph1	gene_body	-0.221061
Rapsn	gene_body	-0.300867
Rara	gene_body	-0.544776
Rarg	gene_body	-0.239247
Rasa2	gene_body	-0.480159
Rasa4	gene_body	-0.612438
Rassf3	gene_body	-0.244863
Rb1	gene_body	-0.195291
Rbbp7	gene_body	-0.263834
Rbm20	gene_body	-0.263188
Rbm44	gene_body	-0.32262
Rcan1	gene_body	-0.210273
Rcbtb2	gene_body	-0.195291
Rccd1	gene_body	-0.273805
Rcl1	gene_body	-0.406677
Rcor3	gene_body	-0.272014
Rere	gene_body	-0.529167
Rexo1	gene_body	-0.535574
Rfc5	gene_body	-0.232412
Rflna	gene_body	-0.283467
Rgs11	gene_body	-0.209255
Rgs3	gene_body	-0.301823
Rgs8	gene_body	-0.355156
Rhbdf2	gene_body	-0.349125
Rhebl1	gene_body	-0.418916
Rhobtb2	gene_body	-0.183198
Rhoq	gene_body	-0.278399
Rilpl1	gene_body	-0.309062
Rin3	gene_body	-0.245783
Ripor1	gene_body	-0.315599
Ripor2	gene_body	-0.281252
Rita1	gene_body	-0.431989
Rnd2	gene_body	-0.238514
Rnf123	gene_body	-0.18342
Rnf166	gene_body	-0.517602
Rnf185	gene_body	-0.193212
Rnf214	gene_body	-0.391906
Rnf26	gene_body	-0.281408
Rnf43	gene_body	-0.324796
Rnf7	gene_body	-0.170594
Rnu7	gene_body	-0.564474
Rora	gene_body	-0.337467
Rp31-ps19	gene_body	-0.28946
Rpap1	gene_body	-0.210869
Rpl12-ps1	gene_body	-0.436941
Rpl18a	gene_body	-0.295314
Rpl18a-ps1	gene_body	-0.333372
Rpl19	gene_body	-0.325443
Rpl21	gene_body	-0.410685
Rpl21-ps8	gene_body	-0.325787
Rpl23	gene_body	-0.321565
Rpl27	gene_body	-0.238514
Rpl31-ps17	gene_body	-0.44409
Rpl35a-ps3	gene_body	-0.30031
Rpl36al	gene_body	-0.348519
Rpl37rt	gene_body	-0.240455
Rplp0	gene_body	-0.38797
Rplp0-ps1	gene_body	-0.651339
Rps10	gene_body	-0.344468
Rps19-ps11	gene_body	-0.265847
Rps2-ps4	gene_body	-0.487068
Rptor	gene_body	-0.516901
Rras2	gene_body	-0.25332
Rreb1	gene_body	-0.219234
Rrp36	gene_body	-0.232267
Rsrc2	gene_body	-0.342761
Rsu1	gene_body	-0.341246
Rtf1	gene_body	-0.210869
Rtf2	gene_body	-0.407221
Rtl10	gene_body	-0.349243
[truncated: 335 more rows]
