# Supplementary material for: Transcriptional re-programming of liver-resident iNKT cells into T-regulatory type-1-like liver iNKT cells involves extensive gene de-methylation
Source: Front Immunol. 2024 Sep 9;15:1454314. doi: 10.3389/fimmu.2024.1454314 (PMC11416961; doi:10.3389/fimmu.2024.1454314)
Supplement: Supplementary file 1 [file DataSheet1.zip › Supp_datasheet_4.xlsx]

## Sheet: All
Region ID	Gene IDs	Gene section	P-value (Treated vs. Control)	FDR step up (Treated vs. Control)	Fold change (Treated vs. Control)
chr6:48704607-48704698	Gimap6 Gimap6 Gimap6 Gimap6 Gimap6 Gimap6	TTS TTS Intron 1 Intron 1 Intron 1 Intron 1	0.998993	0.999934	1000000
chr7:7171205-7171287	Zfp418 Zfp418	TSS TSS	0.999192	0.999934	1000000
chr3:137950183-137951195	Dapp1 Dapp1 Dapp1 Dapp1 Dapp1 Dapp1 Dapp1	TTS Intron 1 Intron 1 Intron 2 Intron 1 Intron 2 Intron 3	0.99953	0.999934	1000000
chr2:129595234-129596317	Sirpa Sirpa Sirpa Sirpa Sirpa Sirpa Sirpa Sirpa Sirpa Sirpa Sirpa Sirpa Sirpa	Intron 1 Intron 1 Intron 1 Intron 1 Intron 1 Intron 2 Intron 2 Intron 1 Intron 2 Intron 2 Intron 2 Intron 2 Intron 2	0.999536	0.999934	1000000
chr10:68039348-68040154	Rtkn2 Rtkn2 Rtkn2 Rtkn2 Rtkn2	CDS Exon 11 CDS Exon 11 CDS Exon 11 CDS Exon 12 CDS Exon 11	0.999537	0.999934	1000000
chr19:60752259-60753448	.	Intergenic	0.999538	0.999934	1000000
chr17:35590544-35591362	.	Intergenic	0.999539	0.999934	1000000
chr6:34242004-34242928	.	Intergenic	0.99954	0.999934	1000000
chr1:184573097-184573797	.	Intergenic	0.999541	0.999934	1000000
chr13:37345377-37346222	Ly86 Ly86 Ly86	TSS CDS Exon 1 CDS Exon 1	0.999541	0.999934	1000000
chr1:93068923-93069848	Kif1a Kif1a Kif1a Kif1a Kif1a Kif1a Kif1a	TSS Intron 4 Intron 10 Intron 10 Intron 9 Intron 10 Intron 10	0.999542	0.999934	1000000
chr1:150165146-150165776	Ptgs2os2	TSS	0.999543	0.999934	1000000
chr17:86833393-86834006	Epas1 Epas1	TTS 3' UTR Exon	0.999544	0.999934	1000000
chr2:79131426-79132135	.	Intergenic	0.999544	0.999934	1000000
chr1:184535828-184536513	1700112H15Rik	Intron 2	0.999545	0.999934	1000000
chr12:111441569-111442217	Tnfaip2 Tnfaip2 Tnfaip2 Tnfaip2	TSS TSS TSS TSS	0.999545	0.999934	1000000
chr8:14891206-14891834	Cln8 Cln8 Cln8 Cln8 Cln8	5' UTR Exon 5' UTR Exon 5' UTR Exon 5' UTR Exon 5' UTR Exon	0.999546	0.999934	1000000
chr7:55911403-55912039	Cyfip1 Cyfip1 Cyfip1 Cyfip1 Cyfip1 Cyfip1 Cyfip1	Intron 20 Intron 1 Intron 6 Intron 22 Intron 23 Intron 22 Intron 22	0.999546	0.999934	1000000
chr17:12163004-12163739	Agpat4 Agpat4 Agpat4 Agpat4	Intron 1 Intron 2 Intron 2 Intron 2	0.999546	0.999934	1000000
chr13:113089351-113089938	Cdc20b Cdc20b Cdc20b	Intron 11 Intron 10 Intron 11	0.999546	0.999934	1000000
chr8:121996052-121996914	Banp Banp Banp Banp Banp Banp Banp Banp Banp Banp Banp Banp Galnt2l	TSS TTS TTS TTS Intron 5 Intron 1 Intron 1 Intron 5 3' UTR Exon Intron 5 Intron 6 Intron 5 Intron 1	0.999546	0.999934	1000000
chr11:21234892-21235375	.	Intergenic	0.999546	0.999934	1000000
chr1:160250440-160251148	Rabgap1l Rabgap1l Rabgap1l Rabgap1l Rabgap1l Rabgap1l Rabgap1l	TSS Intron 2 Intron 4 CDS Exon 1 Intron 1 Intron 2 Intron 3	0.999546	0.999934	1000000
chr8:117528435-117529218	Plcg2	Intron 2	0.999546	0.999934	1000000
chr11:108092868-108093609	Prkca	Intron 3	0.999546	0.999934	1000000
chr2:125735390-125736172	.	Intergenic	0.999546	0.999934	1000000
chr19:10290168-10290822	Gm30042 Dagla Dagla	TSS 5' UTR Exon 5' UTR Exon	0.999546	0.999934	1000000
chr11:74576490-74577062	Rap1gap2 Rap1gap2 Rap1gap2 Rap1gap2	Intron 2 5' UTR Exon Intron 2 5' UTR Exon	0.999547	0.999934	1000000
chr15:96520556-96521215	.	Intergenic	0.999547	0.999934	1000000
chr7:29043017-29043696	Ryr1 Ryr1 Ryr1 Ryr1	Intron 3 Intron 84 Intron 85 Intron 84	0.999547	0.999934	1000000
chr2:29439845-29440624	Med27 Med27 Med27 Med27 Med27 Med27 Med27 Med27	Intron 2 Intron 2 Intron 2 Intron 4 Intron 3 Intron 3 Intron 3 Intron 3	0.999547	0.999934	1000000
chr17:46916591-46917168	Prph2 Prph2	Intron 1 Intron 1	0.999548	0.999934	1000000
chr1:83006663-83007289	.	Intergenic	0.999548	0.999934	1000000
chr10:60162522-60163137	.	Intergenic	0.999548	0.999934	1000000
chr6:48507388-48508058	Zfp862-ps Zfp862-ps Zfp862-ps	Intron 1 Intron 1 Intron 1	0.999548	0.999934	1000000
chr13:43767996-43768540	.	Intergenic	0.999548	0.999934	1000000
chr15:35724469-35725153	Vps13b	Intron 34	0.999548	0.999934	1000000
chr14:27275251-27275870	Arhgef3 Arhgef3	Intron 5 Intron 2	0.999549	0.999934	1000000
chr17:65944034-65944766	Twsg1 Twsg1 Twsg1	Intron 2 Intron 2 Intron 2	0.999549	0.999934	1000000
chr17:70832915-70833372	.	Intergenic	0.999549	0.999934	1000000
chr12:98295268-98295902	.	Intergenic	0.999549	0.999934	1000000
chr14:118699851-118700519	Abcc4 Abcc4 Abcc4	TSS Intron 1 Intron 1	0.999549	0.999934	1000000
chr11:68863726-68864482	Ndel1 Ndel1	Intron 1 5' UTR Exon	0.999549	0.999934	1000000
chr16:32170369-32171013	.	Intergenic	0.999549	0.999934	1000000
chr7:44004470-44005073	Klk1b12-ps Klk1b12-ps	TSS CDS Exon 1	0.99955	0.999934	1000000
chr18:46447256-46447670	.	Intergenic	0.99955	0.999934	1000000
chr7:47030639-47031097	.	Intergenic	0.99955	0.999934	1000000
chr10:117969812-117970514	.	Intergenic	0.999551	0.999934	1000000
chr3:107826457-107827027	Gm36211	Intron 2	0.999551	0.999934	1000000
chr16:91012262-91012892	4930404I05Rik Synj1 4930404I05Rik	TSS TSS Intron 1	0.999551	0.999934	1000000
chr14:120531587-120532020	.	Intergenic	0.999551	0.999934	1000000
chr1:192540401-192541137	Hhat Hhat	Intron 11 Intron 11	0.999551	0.999934	1000000
chr10:40310246-40310892	.	Intergenic	0.999551	0.999934	1000000
chr2:31447221-31447723	Hmcn2 Hmcn2 Hmcn2 Hmcn2	Intron 86 Intron 2 Intron 1 3' UTR Exon	0.999551	0.999934	1000000
chr2:6267682-6268239	A230108P19Rik	Intron 3	0.999551	0.999934	1000000
chr13:49200982-49201395	.	Intergenic	0.999551	0.999934	1000000
chr11:88516731-88517518	Msi2 Msi2 Msi2 Msi2	Intron 6 Intron 6 Intron 1 Intron 6	0.999551	0.999934	1000000
chr15:97904231-97904776	Vdr Vdr Vdr Vdr	5' UTR Exon 5' UTR Exon 5' UTR Exon 5' UTR Exon	0.999551	0.999934	1000000
chr11:101580166-101580683	Nbr1 Nbr1 Nbr1 Nbr1 Nbr1 Nbr1 Nbr1 Nbr1 Nbr1 Nbr1 Nbr1 Nbr1 Nbr1	TTS TTS TTS CDS Exon 23 CDS Exon 2 CDS Exon 15 CDS Exon 21 CDS Exon 21 CDS Exon 21 3' UTR Exon CDS Exon 24 CDS Exon 24 CDS Exon 23	0.999551	0.999934	1000000
chr10:18069054-18069766	Reps1 Reps1 Reps1 Reps1 Reps1 Reps1	Intron 1 Intron 1 Intron 1 Intron 1 Intron 1 Intron 1	0.999552	0.999934	1000000
chr1:91259596-91259987	Ube2f Ube2f Ube2f Ube2f Ube2f Ube2f Ube2f	Intron 2 Intron 3 Intron 2 Intron 2 Intron 3 Intron 2 Intron 2	0.999552	0.999934	1000000
chr8:120332576-120333034	Gse1 Galnt2l	Intron 1 Intron 1	0.999552	0.999934	1000000
chr2:129489662-129490105	F830045P16Rik	Intron 1	0.999552	0.999934	1000000
chr1:10257269-10257880	.	Intergenic	0.999552	0.999934	1000000
chr1:58728523-58729073	Cflar Cflar Cflar Cflar Cflar Cflar	CDS Exon 3 CDS Exon 3 CDS Exon 3 CDS Exon 4 Intron 3 Intron 3	0.999552	0.999934	1000000
chr2:159133653-159134161	.	Intergenic	0.999552	0.999934	1000000
chr1:165766182-165766574	Creg1 Creg1	Intron 1 3' UTR Exon	0.999552	0.999934	1000000
chr2:24345174-24345645	Il1rn Il1rn Il1rn Il1rn Il1rn Il1rn Il1rn Il1rn Il1rn	TSS TSS TSS TTS CDS Exon 1 CDS Exon 1 CDS Exon 1 CDS Exon 2 CDS Exon 2	0.999552	0.999934	1000000
chr19:18598641-18599030	Ostf1 Ostf1 Ostf1 Ostf1 Ostf1	Intron 2 Intron 2 CDS Exon 3 Intron 2 Intron 2	0.999552	0.999934	1000000
chr6:122571784-122572421	Gm16556 Gm16556	TSS TSS	0.999552	0.999934	1000000
chr8:83103279-83103690	.	Intergenic	0.999552	0.999934	1000000
chr2:48424544-48424981	Gm13481	Intron 1	0.999553	0.999934	1000000
chr1:191802944-191803558	.	Intergenic	0.999553	0.999934	1000000
chr6:136658318-136658904	Plbd1 Plbd1	Intron 1 Intron 1	0.999553	0.999934	1000000
chr16:87625689-87626138	.	Intergenic	0.999553	0.999934	1000000
chr16:24593148-24593625	Lpp Lpp Lpp Lpp	Intron 4 5' UTR Exon Intron 4 5' UTR Exon	0.999554	0.999934	1000000
chr13:113071265-113071809	Cdc20b Cdc20b Cdc20b	Intron 5 Intron 5 Intron 5	0.999554	0.999934	1000000
chr18:80535640-80536265	.	Intergenic	0.999554	0.999934	1000000
chr8:81695645-81696048	Inpp4b Inpp4b Inpp4b Inpp4b Inpp4b	5' UTR Exon 5' UTR Exon 5' UTR Exon 5' UTR Exon Intron 2	0.999554	0.999934	1000000
chr5:113627725-113628167	Cmklr1 Cmklr1 Cmklr1	TSS 5' UTR Exon 5' UTR Exon	0.999554	0.999934	1000000
chr13:44796518-44797121	Jarid2 Jarid2 Jarid2 Jarid2 Jarid2 Jarid2 Jarid2 Jarid2 Jarid2 Jarid2 Jarid2 Jarid2 Jarid2	Intron 1 Intron 2 Intron 1 Intron 1 Intron 1 Intron 2 Intron 1 Intron 2 Intron 2 5' UTR Exon Intron 2 Intron 2 Intron 2	0.999554	0.999934	1000000
chr1:153130051-153130503	Lamc2 Lamc2	CDS Exon 19 CDS Exon 20	0.999554	0.999934	1000000
chr16:93246689-93247135	.	Intergenic	0.999554	0.999934	1000000
chr13:97560239-97560673	Gm5086 Gm5086 Gm5086	Intron 1 Intron 1 Intron 1	0.999555	0.999934	1000000
chr12:86693107-86693540	.	Intergenic	0.999555	0.999934	1000000
chr3:100340652-100341207	.	Intergenic	0.999555	0.999934	1000000
chr5:3509924-3510295	Cdk6 Cdk6	Intron 4 Intron 5	0.999555	0.999934	1000000
chr7:99049605-99050130	Uvrag Uvrag Uvrag Uvrag	3' UTR Exon Intron 6 Intron 6 Intron 6	0.999555	0.999934	1000000
chr12:113026095-113026480	Pacs2 Pacs2 Pacs2 Pacs2	3' UTR Exon Intron 1 Intron 1 Intron 1	0.999555	0.999934	1000000
chr14:68045720-68046256	Gm31107	Intron 1	0.999555	0.999934	1000000
chr7:140858166-140858396	Bet1l Ric8a Bet1l Ric8a Ric8a Ric8a Ric8a Ric8a Ric8a Ric8a Ric8a Ric8a Ric8a Ric8a Ric8a	TSS TSS TSS TSS TTS TTS TTS CDS Exon 1 CDS Exon 2 CDS Exon 3 CDS Exon 1 CDS Exon 1 CDS Exon 3 CDS Exon 3 CDS Exon 3	0.999555	0.999934	1000000
chr15:73487399-73487728	.	Intergenic	0.999555	0.999934	1000000
chr17:29435138-29435506	Gm36486 Gm36199 Gm36199 Gm36199 Gm36199 Gm36199 Gm36199 Gm36199 Gm36486 Gm36486	TSS Intron 1 Intron 1 Intron 1 Intron 1 Intron 1 Intron 1 Intron 1 Intron 1 CDS Exon 1	0.999555	0.999934	1000000
chr2:43555535-43556064	Kynu Kynu Kynu Kynu	5' UTR Exon 5' UTR Exon Intron 1 5' UTR Exon	0.999555	0.999934	1000000
chr12:102445001-102445552	.	Intergenic	0.999555	0.999934	1000000
chr4:97831201-97831671	Nfia Nfia Nfia Nfia Nfia Nfia	Intron 2 Intron 2 Intron 2 Intron 2 Intron 2 Intron 2	0.999555	0.999934	1000000
chr18:34751798-34752179	Cdc25c Cdc25c Cdc25c 2010110K18Rik 2010110K18Rik 2010110K18Rik 2010110K18Rik	TSS TSS TSS TSS TSS CDS Exon 1 CDS Exon 1	0.999555	0.999934	1000000
chr17:34287504-34287809	H2-Aa H2-Aa H2-Aa H2-Aa H2-Aa H2-Aa H2-Aa H2-Aa	TSS TSS TSS TSS CDS Exon 1 CDS Exon 1 CDS Exon 1 CDS Exon 1	0.999555	0.999934	1000000
chr1:63119233-63119774	Ino80dos Gm20342 Ino80dos	Intron 1 CDS Exon 1 Intron 1	0.999555	0.999934	1000000
chrX:101369129-101369571	.	Intergenic	0.999555	0.999934	1000000
chr12:40585478-40585990	Dock4 Dock4 Dock4 Dock4 Dock4 Dock4	Intron 1 Intron 1 Intron 1 Intron 1 Intron 1 Intron 1	0.999555	0.999934	1000000
chr19:6279502-6279904	Ehd1 Ehd1	Intron 1 Intron 1	0.999555	0.999934	1000000
chr3:67557388-67557782	.	Intergenic	0.999555	0.999934	1000000
chr11:58587857-58588236	.	Intergenic	0.999555	0.999934	1000000
chr11:79224642-79225008	.	Intergenic	0.999556	0.999934	1000000
chr8:108714377-108714794	Zfhx3 Zfhx3 Zfhx3 Zfhx3	TSS 5' UTR Exon 5' UTR Exon 5' UTR Exon	0.999556	0.999934	1000000
chr7:128053434-128053861	.	Intergenic	0.999556	0.999934	1000000
chr1:160251406-160251980	Rabgap1l Rabgap1l Rabgap1l Rabgap1l Rabgap1l Rabgap1l Rabgap1l	TSS TSS Intron 2 Intron 4 CDS Exon 1 Intron 2 Intron 3	0.999556	0.999934	1000000
chr17:44710053-44710515	Runx2os2 Runx2 Runx2 Runx2os2 Runx2 Runx2 Runx2 Runx2 Runx2 Runx2 Runx2 Runx2 Runx2 Runx2 Runx2	TSS Intron 2 Intron 3 CDS Exon 1 3' UTR Exon Intron 5 Intron 3 3' UTR Exon Intron 3 Intron 4 Intron 4 Intron 3 Intron 5 Intron 3 Intron 4	0.999556	0.999934	1000000
chr5:66106051-66106441	Rbm47 Rbm47 Rbm47 Rbm47 Rbm47 Rbm47 Rbm47 Rbm47	5' UTR Exon Intron 2 5' UTR Exon Intron 1 Intron 1 5' UTR Exon 5' UTR Exon 5' UTR Exon	0.999556	0.999934	1000000
chr5:99213999-99214514	.	Intergenic	0.999556	0.999934	1000000
chr16:49958830-49959204	.	Intergenic	0.999556	0.999934	1000000
chr13:92332050-92332481	Msh3 Msh3 Msh3 Msh3 Msh3 Msh3	3' UTR Exon Intron 2 Intron 8 Intron 2 3' UTR Exon Intron 8	0.999557	0.999934	1000000
chr11:17003703-17004074	Plek Plek Plek	TSS 5' UTR Exon Intron 1	0.999557	0.999934	1000000
chr1:191110992-191111342	.	Intergenic	0.999557	0.999934	1000000
chr19:46645911-46646511	Wbp1l Wbp1l Wbp1l Wbp1l Wbp1l	Intron 2 Intron 3 Intron 2 Intron 3 3' UTR Exon	0.999557	0.999934	1000000
chr6:13871687-13871932	2610001J05Rik 2610001J05Rik 2610001J05Rik 2610001J05Rik 1110019D14Rik 1110019D14Rik	TSS TSS TSS TSS Intron 1 Intron 1	0.999557	0.999934	1000000
chr9:65082995-65083503	Gm47350	Intron 1	0.999557	0.999934	1000000
chr10:117969223-117969724	.	Intergenic	0.999557	0.999934	1000000
chr5:73557286-73557778	Dcun1d4 Dcun1d4 Dcun1d4 Dcun1d4	TTS CDS Exon 11 CDS Exon 10 CDS Exon 9	0.999557	0.999934	1000000
chr9:57944222-57944591	Sema7a Sema7a	Intron 1 Intron 1	0.999557	0.999934	1000000
chr8:22699033-22699496	Ikbkb Ikbkb Ikbkb Ikbkb Ikbkb Ikbkb Ikbkb Ikbkb Ikbkb	Intron 2 Intron 2 Intron 2 Intron 2 Intron 2 Intron 2 Intron 2 Intron 2 Intron 2	0.999557	0.999934	1000000
chr7:117481000-117481442	Xylt1 Xylt1 Xylt1	Intron 2 Intron 1 Intron 2	0.999557	0.999934	1000000
chr10:122753279-122753817	Ppm1h Ppm1h Ppm1h	Intron 1 Intron 1 Intron 1	0.999557	0.999934	1000000
chr1:153129354-153129907	Lamc2 Lamc2	Intron 19 Intron 20	0.999557	0.999934	1000000
chrX:11807247-11807571	.	Intergenic	0.999557	0.999934	1000000
chr11:68871534-68871949	Ndel1 Ndel1	TSS 5' UTR Exon	0.999557	0.999934	1000000
chr19:10274365-10274705	Dagla Dagla	5' UTR Exon 5' UTR Exon	0.999557	0.999934	1000000
chr19:37378745-37379183	Kif11	Intron 1	0.999557	0.999934	1000000
chr3:131642852-131643246	Papss1 Papss1 Papss1 Papss1 Papss1 Papss1 Papss1 Papss1	TTS TTS TTS TTS CDS Exon 15 3' UTR Exon CDS Exon 13 CDS Exon 12	0.999557	0.999934	1000000
chr18:77838124-77838493	Pstpip2 Pstpip2	Intron 2 5' UTR Exon	0.999557	0.999934	1000000
chr10:19936997-19937394	Map3k5 Map3k5 Map3k5	Intron 1 5' UTR Exon Intron 1	0.999557	0.999934	1000000
chr13:49201651-49202058	.	Intergenic	0.999557	0.999934	1000000
chr15:80218641-80219024	.	Intergenic	0.999558	0.999934	1000000
chr15:53399865-53400395	.	Intergenic	0.999558	0.999934	1000000
chr15:77945561-77945972	Foxred2 Foxred2 Foxred2 Foxred2	TSS CDS Exon 1 CDS Exon 8 CDS Exon 8	0.999558	0.999934	1000000
chr13:24760393-24760817	Gmnn Gmnn Gmnn Gmnn Gmnn	5' UTR Exon 5' UTR Exon 5' UTR Exon 5' UTR Exon 5' UTR Exon	0.999558	0.999934	1000000
chr5:123831930-123832436	.	Intergenic	0.999558	0.999934	1000000
chr15:84232026-84232454	Parvb Parvb Parvb Parvb	TSS TSS CDS Exon 1 CDS Exon 1	0.999558	0.999934	1000000
chr10:12980764-12981222	.	Intergenic	0.999558	0.999934	1000000
chr17:43569841-43570368	Pla2g7 Pla2g7 Pla2g7 Pla2g7 Pla2g7 Pla2g7	5' UTR Exon Intron 1 Intron 1 5' UTR Exon 5' UTR Exon 5' UTR Exon	0.999558	0.999934	1000000
chr1:177702407-177702742	.	Intergenic	0.999558	0.999934	1000000
chr1:58724618-58725080	Cflar Cflar Cflar Cflar Cflar Cflar	5' UTR Exon 5' UTR Exon 5' UTR Exon 5' UTR Exon Intron 2 Intron 2	0.999558	0.999934	1000000
chr11:8689254-8689523	.	Intergenic	0.999558	0.999934	1000000
chr16:36711402-36711823	Ildr1 Ildr1 Ildr1 Ildr1	Intron 3 Intron 3 Intron 3 Intron 3	0.999558	0.999934	1000000
chr14:33185590-33185911	Wdfy4 Wdfy4 Wdfy4	TSS TSS TSS	0.999558	0.999934	1000000
chr18:80660129-80660509	Nfatc1 Nfatc1 Nfatc1 Nfatc1 Nfatc1 Nfatc1	Intron 6 Intron 6 Intron 6 Intron 6 Intron 6 Intron 6	0.999558	0.999934	1000000
chr17:88551256-88551663	Ppp1r21	Intron 7	0.999559	0.999934	1000000
chr11:74568501-74568889	Rap1gap2 Rap1gap2 Rap1gap2 Rap1gap2	Intron 2 5' UTR Exon Intron 2 5' UTR Exon	0.999559	0.999934	1000000
chr11:105249251-105249604	Tlk2 Tlk2 Tlk2 Tlk2 Tlk2 Tlk2	CDS Exon 10 3' UTR Exon CDS Exon 12 CDS Exon 11 CDS Exon 12 CDS Exon 12	0.999559	0.999934	1000000
chr2:18914294-18914650	Pip4k2a	Intron 1	0.999559	0.999934	1000000
chr13:52970134-52970505	Nfil3	5' UTR Exon	0.999559	0.999934	1000000
chr14:62849379-62849806	Wdfy2 Wdfy2	Intron 1 Intron 1	0.999559	0.999934	1000000
chr8:75213582-75213916	Rasd2 Rasd2	TSS TSS	0.999559	0.999934	1000000
chr1:180640538-180640703	Lin9 Lin9 Lin9 Lin9 Lin9 Lin9	TSS TSS TSS TSS TSS TSS	0.999559	0.999934	1000000
chr15:59864244-59864726	.	Intergenic	0.999559	0.999934	1000000
chr4:7911796-7912277	.	Intergenic	0.999559	0.999934	1000000
chr4:133353492-133353911	Wdtc1 Wdtc1	TSS TSS	0.999559	0.999934	1000000
chr10:51526652-51527035	Gm46224	Intron 1	0.999559	0.999934	1000000
chr11:6174569-6174995	Nudcd3 Nudcd3 Nudcd3	Intron 1 Intron 1 Intron 2	0.99956	0.999934	1000000
chr2:75730640-75731081	Gm13656	TSS	0.99956	0.999934	1000000
chr5:118353984-118354329	.	Intergenic	0.99956	0.999934	1000000
chr2:14249985-14250319	Mrc1	Intron 4	0.99956	0.999934	1000000
chr17:44711054-44711382	Runx2 Runx2 Runx2os2 Runx2 Runx2 Runx2 Runx2 Runx2 Runx2 Runx2 Runx2 Runx2 Runx2 Runx2	Intron 2 Intron 3 Intron 1 3' UTR Exon Intron 5 Intron 3 3' UTR Exon Intron 3 Intron 4 Intron 4 Intron 3 Intron 5 Intron 3 Intron 4	0.99956	0.999934	1000000
chr8:3664782-3665227	Mcemp1	TSS	0.99956	0.999934	1000000
chr17:65943495-65943807	Twsg1 Twsg1 Twsg1	Intron 2 Intron 2 Intron 2	0.99956	0.999934	1000000
chr10:12977879-12978263	.	Intergenic	0.99956	0.999934	1000000
chr7:29169600-29169910	Spred3 Spred3 Ggn Ggn Ggn Ggn Ggn Spred3 Spred3 Spred3	TSS TSS TSS TSS TSS TSS TSS TTS CDS Exon 2 CDS Exon 1	0.99956	0.999934	1000000
chr19:55643817-55644107	.	Intergenic	0.99956	0.999934	1000000
chr9:25429702-25430157	.	Intergenic	0.99956	0.999934	1000000
chr15:97346922-97347361	Pced1b	5' UTR Exon	0.99956	0.999934	1000000
chr15:94587902-94588273	Twf1 Twf1	Intron 1 CDS Exon 2	0.99956	0.999934	1000000
chr15:67128093-67128534	St3gal1 St3gal1 St3gal1 St3gal1	5' UTR Exon Intron 2 Intron 3 5' UTR Exon	0.99956	0.999934	1000000
chr12:102429796-102430180	Lgmn	5' UTR Exon	0.99956	0.999934	1000000
chr18:46405037-46405396	Gm4107 Gm4107	Intron 2 Intron 1	0.999561	0.999934	1000000
chr12:102356397-102356814	Rin3 Rin3 Rin3 Rin3 Rin3 Rin3	Intron 4 Intron 1 Intron 1 Intron 1 Intron 4 Intron 4	0.999561	0.999934	1000000
chr7:16259228-16259650	C5ar1 C5ar1 C5ar1 C5ar1 C5ar1 C5ar1	TSS TSS TSS 5' UTR Exon 5' UTR Exon 5' UTR Exon	0.999561	0.999934	1000000
chr3:32430305-32430636	Pik3ca	5' UTR Exon	0.999561	0.999934	1000000
chr10:20349745-20350051	Mtfr2 Mtfr2 Mtfr2	Intron 2 Intron 2 Intron 2	0.999561	0.999934	1000000
chr19:5945390-5945640	Pola2 Pola2 Pola2 Pola2	Intron 8 Intron 3 Intron 13 Intron 13	0.999561	0.999934	1000000
chr9:90110094-90110443	Morf4l1 Morf4l1 Morf4l1 Morf4l1 Morf4l1 Morf4l1 Morf4l1 Morf4l1 Morf4l1 Morf4l1	Intron 1 CDS Exon 2 CDS Exon 2 CDS Exon 2 CDS Exon 2 CDS Exon 2 CDS Exon 2 CDS Exon 2 Intron 1 CDS Exon 2	0.999561	0.999934	1000000
chr15:97898481-97898796	Vdr Vdr Vdr Vdr	5' UTR Exon 5' UTR Exon 5' UTR Exon 5' UTR Exon	0.999561	0.999934	1000000
chr8:83140541-83140971	.	Intergenic	0.999561	0.999934	1000000
chr1:39614604-39614971	.	Intergenic	0.999561	0.999934	1000000
chr11:99012690-99013121	Top2a	Intron 10	0.999561	0.999934	1000000
chr1:10254445-10254799	.	Intergenic	0.999561	0.999934	1000000
chr18:50064623-50064978	Tnfaip8 Tnfaip8 Tnfaip8 Tnfaip8 Tnfaip8 Tnfaip8 Tnfaip8 Tnfaip8 Tnfaip8	Intron 1 Intron 3 Intron 3 5' UTR Exon Intron 1 Intron 1 Intron 1 Intron 1 Intron 1	0.999561	0.999934	1000000
chr3:132871705-132872114	Gm29811	Intron 1	0.999561	0.999934	1000000
chr1:92192438-92192795	Hdac4 Hdac4	Intron 2 Intron 1	0.999561	0.999934	1000000
chr12:80811427-80811835	Susd6 Susd6	5' UTR Exon 5' UTR Exon	0.999561	0.999934	1000000
chr1:191199228-191199651	Atf3	5' UTR Exon	0.999561	0.999934	1000000
chr10:18064743-18064870	Reps1 Reps1 Reps1 Reps1 Reps1 Reps1	Intron 1 Intron 1 Intron 1 Intron 1 Intron 1 Intron 1	0.999561	0.999934	1000000
chr9:111149449-111149843	Lrrfip2 Lrrfip2 Lrrfip2 Lrrfip2 Lrrfip2 Lrrfip2 Lrrfip2 Lrrfip2	Intron 3 Intron 2 Intron 2 Intron 2 Intron 3 Intron 3 Intron 3 Intron 3	0.999562	0.999934	1000000
chr7:25633024-25633294	Bckdha B3gnt8	CDS Exon 5 3' UTR Exon	0.999562	0.999934	1000000
chr18:38938870-38939333	Gm5820 Arhgap26	Intron 4 Intron 2	0.999562	0.999934	1000000
chr17:12170642-12171024	Agpat4 Agpat4 Agpat4 Agpat4	Intron 1 Intron 2 Intron 2 Intron 2	0.999562	0.999934	1000000
chrX:36112308-36112615	Il13ra1	Intron 1	0.999562	0.999934	1000000
chr13:36726899-36727247	Gm30177 Nrn1 Nrn1 Nrn1 Nrn1 Nrn1 Nrn1 Nrn1	TSS TTS TTS Intron 2 Intron 2 Intron 3 Intron 2 Intron 2	0.999562	0.999934	1000000
chr1:151250474-151250838	.	Intergenic	0.999562	0.999934	1000000
chr2:3491420-3491746	Hspa14 Hspa14 Hspa14	TTS CDS Exon 1 CDS Exon 11	0.999562	0.999934	1000000
chr10:57798347-57798732	Smpdl3a Smpdl3a Smpdl3a	Intron 1 Intron 1 Intron 1	0.999562	0.999934	1000000
chr9:61779639-61780006	.	Intergenic	0.999562	0.999934	1000000
chr13:36884500-36884864	Gm49144 Gm49144 F13a1 F13a1	TTS Intron 2 Intron 13 Intron 13	0.999562	0.999934	1000000
chr11:4335658-4335969	.	Intergenic	0.999562	0.999934	1000000
chr4:132590699-132591081	.	Intergenic	0.999562	0.999934	1000000
chr6:48276112-48276441	.	Intergenic	0.999562	0.999934	1000000
chr4:132592425-132592760	.	Intergenic	0.999562	0.999934	1000000
chr9:15103600-15104020	Hephl1	Intron 1	0.999562	0.999934	1000000
chr17:86507268-86507669	Prkce Prkce	Intron 11 Intron 10	0.999562	0.999934	1000000
chr18:36700334-36700771	.	Intergenic	0.999562	0.999934	1000000
chr5:113162444-113162749	2900026A02Rik 2900026A02Rik	Intron 6 Intron 1	0.999562	0.999934	1000000
chr7:118478926-118479272	.	Intergenic	0.999562	0.999934	1000000
chr2:160957545-160957899	Chd6	Intron 34	0.999562	0.999934	1000000
chr9:110741982-110742447	Pth1r Pth1r Myl3 Pth1r Pth1r Pth1r Pth1r	CDS Exon 2 CDS Exon 4 5' UTR Exon Intron 2 CDS Exon 2 CDS Exon 1 CDS Exon 3	0.999562	0.999934	1000000
chr9:57640659-57640760	Csk Csk Csk Csk	5' UTR Exon 5' UTR Exon 5' UTR Exon 5' UTR Exon	0.999562	0.999934	1000000
chr1:54813928-54814263	Ankrd44 Ankrd44 Ankrd44 Ankrd44 Ankrd44 Ankrd44	TSS Intron 2 Intron 2 Intron 2 Intron 2 Intron 2	0.999562	0.999934	1000000
chr7:80033792-80034190	Zfp710 Zfp710 Zfp710 Zfp710 Zfp710	5' UTR Exon 5' UTR Exon 5' UTR Exon 5' UTR Exon 5' UTR Exon	0.999562	0.999934	1000000
chr5:3479022-3479371	Cdk6 Gm17590 Cdk6	Intron 4 Intron 1 Intron 5	0.999562	0.999934	1000000
chr6:47620852-47621200	.	Intergenic	0.999562	0.999934	1000000
chr3:97992815-97993193	.	Intergenic	0.999562	0.999934	1000000
chr11:76601612-76601934	Rpl36-ps2 Rpl36-ps2 Abr Abr	TTS CDS Exon 1 5' UTR Exon Intron 1	0.999562	0.999934	1000000
chr11:118000586-118001007	Pgs1 Pgs1 Pgs1 Pgs1	TSS Intron 3 5' UTR Exon Intron 3	0.999562	0.999934	1000000
chr11:109357148-109357537	Gm11696 Gm11696 Gm11696	Intron 1 Intron 1 Intron 1	0.999562	0.999934	1000000
chr8:13037563-13037887	F10 F10 F10 F10 F10 F10 F10 F10	TSS TSS TSS CDS Exon 1 CDS Exon 1 CDS Exon 1 CDS Exon 2 CDS Exon 2	0.999562	0.999934	1000000
chr5:115854281-115854562	Cit Cit Cit Cit Cit Cit Cit Cit Cit Cit Cit	TTS Intron 2 CDS Exon 3 Intron 1 Intron 2 Intron 2 Intron 2 Intron 2 Intron 3 Intron 3 Intron 3	0.999562	0.999934	1000000
chr14:118662373-118662652	Abcc4 Abcc4 Abcc4 Abcc4	Intron 3 Intron 3 Intron 3 Intron 3	0.999562	0.999934	1000000
chr8:121572995-121573329	Fbxo31 Fbxo31 Fbxo31 Galnt2l	Intron 1 Intron 1 Intron 1 Intron 1	0.999562	0.999934	1000000
chr9:56530588-56530862	.	Intergenic	0.999562	0.999934	1000000
chr5:99362827-99363200	Rasgef1b Rasgef1b	Intron 3 Intron 4	0.999562	0.999934	1000000
chr18:70458946-70459315	4930503L19Rik 4930503L19Rik 4930503L19Rik 4930503L19Rik 4930503L19Rik 4930503L19Rik 4930503L19Rik 4930503L19Rik	Intron 6 3' UTR Exon 3' UTR Exon Intron 4 Intron 4 Intron 3 3' UTR Exon Intron 1	0.999562	0.999934	1000000
chr9:64703108-64703363	Megf11 Megf11 Megf11 Megf11	Intron 6 Intron 21 Intron 24 Intron 23	0.999562	0.999934	1000000
chr6:108449002-108449267	Itpr1 Itpr1 Itpr1	Intron 44 Intron 4 Intron 44	0.999562	0.999934	1000000
chr4:136143294-136143632	Id3 Id3 Id3	TSS TSS 5' UTR Exon	0.999562	0.999934	1000000
chr17:86834949-86835280	.	Intergenic	0.999562	0.999934	1000000
chr5:149274575-149274946	Alox5ap Alox5ap	Intron 2 5' UTR Exon	0.999562	0.999934	1000000
chr7:90039314-90039723	E230029C05Rik E230029C05Rik E230029C05Rik E230029C05Rik	TTS Intron 3 Intron 3 CDS Exon 3	0.999562	0.999934	1000000
chr8:94969850-94970161	Gm10286 Gm10286	TSS TSS	0.999562	0.999934	1000000
chr2:119198014-119198338	Dnajc17 Dnajc17	Intron 1 Intron 1	0.999562	0.999934	1000000
chr1:60868289-60868600	.	Intergenic	0.999562	0.999934	1000000
chr14:44986143-44986512	Gm17173 Gm17173 Gm17173 Gm49364 Gm49364	Intron 1 Intron 1 Intron 1 Intron 1 Intron 1	0.999562	0.999934	1000000
chr5:105523381-105523738	Lrrc8c Lrrc8c Lrrc8c	5' UTR Exon Intron 1 5' UTR Exon	0.999562	0.999934	1000000
chr13:113417911-113418321	.	Intergenic	0.999562	0.999934	1000000
chr5:113649095-113649443	Cmklr1 Cmklr1	CDS Exon 2 5' UTR Exon	0.999562	0.999934	1000000
chr16:11871731-11872040	Cpped1 Cpped1 Cpped1 Cpped1	Intron 2 Intron 3 Intron 2 Intron 2	0.999562	0.999934	1000000
chr6:99199553-99199836	Foxp1 Foxp1 Foxp1 Foxp1 Foxp1 Foxp1 Foxp1 Foxp1 Foxp1 Foxp1	Intron 2 Intron 3 5' UTR Exon Intron 2 5' UTR Exon 5' UTR Exon 5' UTR Exon 5' UTR Exon 5' UTR Exon 5' UTR Exon	0.999562	0.999934	1000000
chr18:66475364-66475668	.	Intergenic	0.999562	0.999934	1000000
chr13:12635158-12635422	Gpr137b-ps Gpr137b-ps Gpr137b-ps Gpr137b-ps Gpr137b-ps	Intron 1 Intron 1 Intron 1 Intron 1 Intron 1	0.999562	0.999934	1000000
chr7:16053551-16053614	.	Intergenic	0.999562	0.999934	1000000
chr15:34356935-34357287	9430069I07Rik Matn2 9430069I07Rik Matn2 Matn2 Matn2	TSS Intron 4 5' UTR Exon Intron 4 Intron 4 Intron 4	0.999562	0.999934	1000000
chr11:46472884-46473236	Havcr2 Havcr2	Intron 6 Intron 5	0.999562	0.999934	1000000
chr10:12958363-12958741	Stx11 Stx11 Stx11 Stx11	5' UTR Exon 5' UTR Exon 5' UTR Exon 5' UTR Exon	0.999562	0.999934	1000000
chr7:43921316-43921652	Klk2-ps Klk2-ps	TTS CDS Exon 3	0.999562	0.999934	1000000
chr8:46624878-46625146	Casp3 Casp3 Casp3 Casp3	Intron 1 5' UTR Exon 5' UTR Exon 5' UTR Exon	0.999562	0.999934	1000000
chr4:3682561-3682943	Lyn Lyn Lyn	5' UTR Exon Intron 1 5' UTR Exon	0.999562	0.999934	1000000
chr2:36137174-36137333	Rbm18 Rbm18 Rbm18 Rbm18 Rbm18 Gm13428 Mrrf Mrrf Mrrf	TSS TSS TSS TSS TSS TTS CDS Exon 1 5' UTR Exon 5' UTR Exon	0.999562	0.999934	1000000
chr11:108277412-108277773	Prkca Prkca	Intron 2 Intron 2	0.999563	0.999934	1000000
chr5:76136021-76136395	.	Intergenic	0.999563	0.999934	1000000
chr15:25282300-25282642	.	Intergenic	0.999563	0.999934	1000000
chr7:38217090-38217456	Plekhf1 Plekhf1	TTS 3' UTR Exon	0.999563	0.999934	1000000
chr11:8589937-8590187	Tns3 Tns3 Tns3	Intron 3 5' UTR Exon Intron 3	0.999563	0.999934	1000000
chr1:60903650-60903995	Ctla4	Intron 3	0.999563	0.999934	1000000
chr10:95912832-95913198	.	Intergenic	0.999563	0.999934	1000000
chr3:96576751-96576839	Gm16253	TSS	0.999563	0.999934	1000000
chr13:113807260-113807510	Arl15 Arl15 Arl15	Intron 1 Intron 1 Intron 1	0.999563	0.999934	1000000
chr5:114061178-114061570	Svop Svop Svop Svop	Intron 4 Intron 5 Intron 4 Intron 3	0.999563	0.999934	1000000
chr10:128298565-128298859	Il23a Il23a Il23a	TSS TSS CDS Exon 1	0.999563	0.999934	1000000
chr19:3719185-3719289	Gm36787	Intron 1	0.999563	0.999934	1000000
chr11:83618629-83618950	E230016K23Rik	Intron 5	0.999563	0.999934	1000000
chr8:13036231-13036481	F10 F10	TSS TSS	0.999563	0.999934	1000000
chr6:72544474-72544869	Capg Capg Capg Capg Capg	TSS TSS TSS 5' UTR Exon 5' UTR Exon	0.999563	0.999934	1000000
chr1:183956686-183957044	.	Intergenic	0.999563	0.999934	1000000
chr15:53556438-53556732	Samd12 Samd12 Samd12	3' UTR Exon Intron 4 Intron 4	0.999563	0.999934	1000000
chr11:53651010-53651336	Rad50	Intron 24	0.999563	0.999934	1000000
chr4:145323510-145323788	.	Intergenic	0.999563	0.999934	1000000
chr7:135567735-135568156	Ptpre Ptpre Ptpre	5' UTR Exon Intron 1 5' UTR Exon	0.999563	0.999934	1000000
chr11:68872357-68872743	Ndel1	TSS	0.999563	0.999934	1000000
chr7:130892448-130892817	Plekha1 Plekha1 Plekha1 Plekha1 Plekha1 Fgfr2	Intron 5 Intron 3 Intron 5 Intron 5 CDS Exon 5 5' UTR Exon	0.999563	0.999934	1000000
chr9:120066271-120066604	Cx3cr1 Cx3cr1 Cx3cr1	5' UTR Exon 5' UTR Exon 5' UTR Exon	0.999563	0.999934	1000000
chr5:142818260-142818568	Tnrc18 Tnrc18	TSS TSS	0.999563	0.999934	1000000
chr8:86854862-86855157	N4bp1	Intron 2	0.999563	0.999934	1000000
chr13:46907291-46907669	Kif13a Kif13a Kif13a	Intron 2 Intron 2 Intron 2	0.999563	0.999934	1000000
chr15:91643948-91644323	.	Intergenic	0.999563	0.999934	1000000
chr10:3740742-3741136	Plekhg1 Plekhg1 Plekhg1 Plekhg1	TSS 5' UTR Exon CDS Exon 1 Intron 1	0.999563	0.999934	1000000
chr5:36921726-36922067	Ppp2r2c Ppp2r2c	Intron 1 Intron 1	0.999563	0.999934	1000000
chr8:70336567-70336899	Upf1 Upf1	Intron 15 Intron 15	0.999563	0.999934	1000000
chr4:126018775-126019043	.	Intergenic	0.999563	0.999934	1000000
chr2:128067692-128068125	Acoxl Acoxl	Intron 7 Intron 14	0.999563	0.999934	1000000
chr9:108998464-108998775	Pfkfb4 Pfkfb4 Pfkfb4 Pfkfb4 Pfkfb4 Pfkfb4 Pfkfb4 Pfkfb4	TSS TTS Intron 1 Intron 1 Intron 1 Intron 1 Intron 1 Intron 1	0.999563	0.999934	1000000
chr17:44432733-44433104	.	Intergenic	0.999563	0.999934	1000000
chr6:48705433-48705525	Gimap6 Gimap6 Gimap6 Gimap6	Intron 1 Intron 1 Intron 1 Intron 1	0.999563	0.999934	1000000
chr11:59543788-59544182	Nlrp3 Nlrp3 Nlrp3	Intron 2 Intron 2 Intron 3	0.999563	0.999934	1000000
chr2:128425555-128425688	Morrbid Morrbid Morrbid Morrbid Morrbid Morrbid Morrbid Morrbid Morrbid Morrbid Morrbid Morrbid Morrbid Morrbid Morrbid Morrbid Morrbid Morrbid Morrbid Morrbid Morrbid Morrbid Morrbid Morrbid Morrbid Morrbid Morrbid Morrbid Morrbid Morrbid Morrbid Morrbid Morrbid Morrbid Morrbid Morrbid Morrbid Morrbid	Intron 1 Intron 1 Intron 2 Intron 1 Intron 1 Intron 2 Intron 1 Intron 1 Intron 1 Intron 1 Intron 1 Intron 1 Intron 1 Intron 2 Intron 1 Intron 1 Intron 1 Intron 1 Intron 1 Intron 1 Intron 1 Intron 1 Intron 1 Intron 1 Intron 1 Intron 1 Intron 1 Intron 1 Intron 1 Intron 1 Intron 1 Intron 1 Intron 1 Intron 1 Intron 1 Intron 1 Intron 1 Intron 1	0.999564	0.999934	1000000
chr10:62504595-62504682	Srgn Srgn Srgn Srgn	Intron 2 Intron 3 Intron 2 Intron 1	0.999564	0.999934	1000000
chr5:148377462-148377792	Slc7a1 Slc7a1 Slc7a1	5' UTR Exon 5' UTR Exon 5' UTR Exon	0.999564	0.999934	1000000
chr14:20377066-20377402	Fam149b Gm30054 Fam149b Fam149b Fam149b Fam149b Fam149b Fam149b	TSS Intron 2 Intron 5 Intron 9 Intron 7 3' UTR Exon Intron 9 Intron 8	0.999564	0.999934	1000000
chr16:93031214-93031641	.	Intergenic	0.999564	0.999934	1000000
chr1:107583373-107583798	.	Intergenic	0.999564	0.999934	1000000
chr14:61696765-61697115	.	Intergenic	0.999564	0.999934	1000000
chr11:113766830-113767128	.	Intergenic	0.999564	0.999934	1000000
chr7:18990367-18990617	Mypop Mypop Gm10676 Gm10676	TSS TSS TTS CDS Exon 1	0.999564	0.999934	1000000
chr2:78998670-78998959	Gm37004	Intron 2	0.999564	0.999934	1000000
chr13:41467064-41467375	Nedd9 Nedd9 Nedd9 Nedd9	Intron 1 Intron 1 Intron 1 5' UTR Exon	0.999564	0.999934	1000000
chr14:76504419-76504712	Tsc22d1 Tsc22d1 Tsc22d1 Tsc22d1 Tsc22d1 Tsc22d1 Tsc22d1 Tsc22d1 Tsc22d1 Tsc22d1 Tsc22d1	TSS TSS TSS Intron 1 5' UTR Exon 5' UTR Exon 5' UTR Exon 5' UTR Exon Intron 1 5' UTR Exon Intron 3	0.999564	0.999934	1000000
chr12:116435741-116436055	Ncapg2	Intron 17	0.999564	0.999934	1000000
chr7:133122410-133122683	Ctbp2 Ctbp2 Ctbp2 Ctbp2 Ctbp2 Ctbp2 Ctbp2 Ctbp2 Ctbp2 Ctbp2 Ctbp2 Ctbp2 Ctbp2 Ctbp2 Ctbp2 Fgfr2	TSS TSS 5' UTR Exon 5' UTR Exon 5' UTR Exon Intron 1 Intron 2 5' UTR Exon 5' UTR Exon Intron 2 5' UTR Exon 5' UTR Exon Intron 1 Intron 1 5' UTR Exon 5' UTR Exon	0.999564	0.999934	1000000
chr15:59105702-59106015	.	Intergenic	0.999564	0.999934	1000000
chr18:80372736-80373055	.	Intergenic	0.999564	0.999934	1000000
chr10:18066936-18067220	Reps1 Reps1 Reps1 Reps1 Reps1 Reps1	Intron 1 Intron 1 Intron 1 Intron 1 Intron 1 Intron 1	0.999564	0.999934	1000000
chr9:120046865-120047190	Cx3cr1	3' UTR Exon	0.999564	0.999934	1000000
chr13:113211506-113211811	Esm1 Gzmk	Intron 1 5' UTR Exon	0.999564	0.999934	1000000
chr11:80711786-80712083	Myo1d Myo1d Myo1d	Intron 1 Intron 1 Intron 1	0.999564	0.999934	1000000
chr11:109781760-109782120	.	Intergenic	0.999564	0.999934	1000000
chr2:153086413-153086691	.	Intergenic	0.999564	0.999934	1000000
chr1:149841451-149841794	n-R5s219 n-R5s219 Pla2g4a n-R5s219 Pla2g4a	TSS TTS Intron 15 CDS Exon 1 Intron 16	0.999564	0.999934	1000000
chr11:106663721-106664076	Pecam1 Pecam1 Pecam1 Pecam1 Pecam1 Pecam1	TSS Intron 14 Intron 15 Intron 13 Intron 13 Intron 14	0.999564	0.999934	1000000
chr17:86775769-86776099	Epas1	Intron 1	0.999564	0.999934	1000000
chr18:54846713-54847075	.	Intergenic	0.999564	0.999934	1000000
chr11:6155423-6155687	Nudcd3 Nudcd3 Nudcd3	Intron 1 Intron 1 Intron 2	0.999564	0.999934	1000000
chr1:152840834-152841193	Smg7 Smg7 Smg7	CDS Exon 20 CDS Exon 20 CDS Exon 19	0.999564	0.999934	1000000
chr17:86830867-86831201	Epas1	CDS Exon 16	0.999564	0.999934	1000000
chr12:24710681-24710984	Rrm2 Rrm2 Rrm2 Rrm2	TTS Intron 3 Intron 3 Intron 5	0.999564	0.999934	1000000
chr4:140581472-140581766	Arhgef10l Arhgef10l Arhgef10l Arhgef10l Arhgef10l Arhgef10l Arhgef10l Arhgef10l Arhgef10l Arhgef10l Arhgef10l	TSS TSS TTS Intron 2 CDS Exon 1 Intron 3 Intron 9 Intron 8 CDS Exon 1 Intron 8 Intron 9	0.999564	0.999934	1000000
chr9:50479420-50479778	.	Intergenic	0.999564	0.999934	1000000
chr2:34249873-34250250	Pbx3 Pbx3 Pbx3 Pbx3 Pbx3 Pbx3 Pbx3 Pbx3 Pbx3	Intron 2 Intron 2 Intron 1 Intron 2 Intron 1 Intron 2 Intron 2 Intron 1 Intron 2	0.999564	0.999934	1000000
chr11:84913427-84913762	Znhit3 Znhit3 Znhit3 Znhit3	Intron 3 CDS Exon 4 Intron 3 Intron 3	0.999564	0.999934	1000000
chr5:143593948-143594282	.	Intergenic	0.999564	0.999934	1000000
chr14:56295290-56295469	.	Intergenic	0.999564	0.999934	1000000
chr6:85619690-85619941	Alms1 Alms1	CDS Exon 8 CDS Exon 8	0.999564	0.999934	1000000
chr8:70615797-70616102	Lrrc25 Lrrc25	TSS TSS	0.999564	0.999934	1000000
chr11:116764477-116764768	.	Intergenic	0.999564	0.999934	1000000
chr9:50905449-50905568	Sik2 Sik2 Sik2 Sik2	Intron 9 Intron 9 Intron 9 Intron 9	0.999564	0.999934	1000000
chr9:89226789-89227156	Mthfs Mthfs Mthfs Mthfs Mthfs Mthfs Mthfs Mthfs Mthfs Mthfs Mthfs Mthfs	TTS CDS Exon 3 Intron 3 Intron 1 Intron 1 Intron 1 Intron 2 Intron 1 Intron 1 Intron 3 Intron 2 Intron 3	0.999564	0.999934	1000000
chr8:126944939-126945006	Gm26397 Gm26397 Tomm20 Gm26397 Tomm20	TSS TTS Intron 1 CDS Exon 1 Intron 1	0.999564	0.999934	1000000
chr6:134261773-134262128	Etv6 Etv6 Etv6 Etv6	TTS CDS Exon 3 CDS Exon 6 CDS Exon 7	0.999564	0.999934	1000000
chr12:105006306-105006646	Syne3	5' UTR Exon	0.999564	0.999934	1000000
chr4:89504987-89505309	.	Intergenic	0.999564	0.999934	1000000
chr18:56730692-56731011	Lmnb1 Lmnb1	CDS Exon 3 CDS Exon 4	0.999564	0.999934	1000000
chr8:71746578-71746863	.	Intergenic	0.999564	0.999934	1000000
chr11:32349369-32349679	Sh3pxd2b Sh3pxd2b Sh3pxd2b	Intron 1 Intron 1 Intron 1	0.999564	0.999934	1000000
chr7:82236702-82236767	Sh3gl3 Sh3gl3 Sh3gl3 Sh3gl3 Sh3gl3 Sh3gl3 Sh3gl3	Intron 1 Intron 1 Intron 1 Intron 1 Intron 1 Intron 1 5' UTR Exon	0.999565	0.999934	1000000
chr1:82724707-82724809	Mff Mff Mff Mff Mff Mff Mff C430014B12Rik C430014B12Rik C430014B12Rik	TSS TSS TSS TSS TSS TSS TSS CDS Exon 1 CDS Exon 1 CDS Exon 1	0.999565	0.999934	1000000
chr8:122111484-122111754	Galnt2l	Intron 1	0.999566	0.999934	1000000
chr3:79572733-79573032	.	Intergenic	0.999566	0.999934	1000000
chr5:74456936-74457194	Scfd2 Scfd2 Scfd2 Scfd2 Scfd2	TTS Intron 4 3' UTR Exon 3' UTR Exon Intron 4	0.999566	0.999934	1000000
chr5:136086380-136086630	Rasa4 Rasa4 Rasa4 Rasa4 Rasa4 Rasa4 Rasa4 Rasa4 Rasa4	Intron 1 Intron 1 Intron 1 Intron 1 Intron 1 Intron 1 Intron 1 Intron 1 Intron 1	0.999566	0.999934	1000000
chr5:121183743-121184075	Ptpn11 Gm42930 Ptpn11 Ptpn11	Intron 1 CDS Exon 1 Intron 1 Intron 1	0.999566	0.999934	1000000
chr2:128068867-128069244	Acoxl Acoxl	Intron 7 Intron 14	0.999566	0.999934	1000000
chr7:66251674-66251964	Lrrk1	Intron 2	0.999566	0.999934	1000000
chr18:64618381-64618676	Atp8b1 Atp8b1	5' UTR Exon 5' UTR Exon	0.999566	0.999934	1000000
chr5:77252040-77252377	.	Intergenic	0.999566	0.999934	1000000
chr4:124927943-124928199	Cdca8 Cdca8 Cdca8 Cdca8 Cdca8 Cdca8	Intron 3 Intron 6 Intron 3 Intron 2 Intron 3 Intron 3	0.999566	0.999934	1000000
chr3:96764864-96765140	Rnf115 Rnf115 Rnf115	Intron 4 Intron 3 3' UTR Exon	0.999566	0.999934	1000000
chr2:178416050-178416373	Fam217b Fam217b	5' UTR Exon Intron 1	0.999566	0.999934	1000000
chr16:75890883-75891225	Samsn1 Samsn1 Samsn1 Samsn1 Samsn1	Intron 3 Intron 1 Intron 1 Intron 1 Intron 7	0.999566	0.999934	1000000
chr2:131204535-131204846	.	Intergenic	0.999566	0.999934	1000000
chr4:57308202-57308572	.	Intergenic	0.999566	0.999934	1000000
chr19:53325526-53325838	Gm30541 Gm30541 Mxi1 Gm30541 Gm30541 Mxi1	TSS TSS Intron 1 CDS Exon 1 CDS Exon 1 5' UTR Exon	0.999566	0.999934	1000000
chr10:77211212-77211542	.	Intergenic	0.999566	0.999934	1000000
chr8:117597010-117597329	Plcg2	Intron 20	0.999566	0.999934	1000000
chr7:66119679-66119838	Gm23042 Gm23042 Gm26827 Chsy1	TSS TTS Intron 1 Intron 1	0.999566	0.999934	1000000
chr7:28422906-28423201	Samd4b Samd4b Samd4b	Intron 2 Intron 2 Intron 2	0.999566	0.999934	1000000
chr15:53145154-53145457	Ext1 Ext1 Ext1	Intron 1 Intron 1 Intron 1	0.999566	0.999934	1000000
chr2:128420175-128420538	Morrbid Morrbid Morrbid Morrbid Morrbid Morrbid Morrbid Morrbid Morrbid Morrbid Morrbid Morrbid Morrbid Morrbid Morrbid Morrbid Morrbid Morrbid Morrbid Morrbid Morrbid Morrbid Morrbid Morrbid Morrbid Morrbid Morrbid Morrbid Morrbid Morrbid Morrbid Morrbid Morrbid Morrbid Morrbid Morrbid Morrbid Morrbid Morrbid	Intron 1 Intron 1 Intron 2 Intron 1 Intron 1 Intron 2 Intron 1 Intron 1 Intron 1 Intron 1 Intron 1 Intron 1 Intron 1 Intron 1 Intron 2 Intron 1 Intron 1 Intron 1 Intron 1 Intron 1 Intron 1 Intron 1 Intron 1 Intron 1 Intron 1 Intron 1 Intron 1 Intron 1 Intron 1 Intron 1 Intron 1 Intron 1 Intron 1 Intron 1 Intron 1 Intron 1 Intron 1 Intron 1 Intron 1	0.999566	0.999934	1000000
chr10:60363376-60363653	Cdh23 Vsir Vsir Vsir Cdh23 Vsir Cdh23 Cdh23 Cdh23 Cdh23 Cdh23	Intron 38 Intron 3 Intron 3 Intron 2 Intron 35 Intron 3 Intron 35 Intron 35 Intron 39 Intron 39 Intron 35	0.999566	0.999934	1000000
chr1:120122703-120122971	3110009E18Rik 3110009E18Rik 3110009E18Rik	5' UTR Exon 5' UTR Exon 5' UTR Exon	0.999566	0.999934	1000000
chr4:103109671-103109983	Wdr78 Wdr78 Wdr78 Wdr78	Intron 1 5' UTR Exon Intron 1 Intron 1	0.999566	0.999934	1000000
chr2:128466576-128466936	Morrbid	Intron 2	0.999566	0.999934	1000000
chr2:150673372-150673703	.	Intergenic	0.999566	0.999934	1000000
chr7:121073196-121073563	Mettl9 Igsf6 Mettl9	Intron 4 Intron 1 Intron 4	0.999566	0.999934	1000000
chr1:192534413-192534777	Hhat Hhat	Intron 11 Intron 11	0.999566	0.999934	1000000
chr7:44186665-44186935	.	Intergenic	0.999566	0.999934	1000000
chr13:9878663-9878930	Chrm3 Chrm3 Chrm3	TSS CDS Exon 1 CDS Exon 5	0.999566	0.999934	1000000
chr6:118140593-118141008	.	Intergenic	0.999566	0.999934	1000000
chr9:107263496-107263798	Mapkapk3 Mapkapk3 Mapkapk3 Mapkapk3 Mapkapk3 Mapkapk3	TTS CDS Exon 2 CDS Exon 3 CDS Exon 2 CDS Exon 3 CDS Exon 3	0.999566	0.999934	1000000
chr13:75871117-75871538	Rhobtb3	3' UTR Exon	0.999566	0.999934	1000000
chr3:100550769-100551118	.	Intergenic	0.999566	0.999934	1000000
chr13:59759924-59760209	Gm49354 Isca1 Gm49354 Isca1 Isca1	TTS Intron 2 3' UTR Exon 3' UTR Exon Intron 2	0.999566	0.999934	1000000
chr15:100018317-100018620	.	Intergenic	0.999566	0.999934	1000000
chr6:50440045-50440387	Osbpl3 Osbpl3 Osbpl3	5' UTR Exon 5' UTR Exon Intron 1	0.999566	0.999934	1000000
chr17:34707473-34707815	Tnxb Tnxb Tnxb Tnxb	Intron 22 Intron 16 Intron 24 Intron 21	0.999566	0.999934	1000000
chr17:8195821-8196156	Fgfr1op Fgfr1op Fgfr1op Fgfr1op	TTS TTS 3' UTR Exon 3' UTR Exon	0.999566	0.999934	1000000
chr2:4589107-4589446	Frmd4a Frmd4a Frmd4a Frmd4a Frmd4a Frmd4a Frmd4a	Intron 4 Intron 3 Intron 4 Intron 15 Intron 15 Intron 15 Intron 16	0.999566	0.999934	1000000
chr5:17857718-17858000	Cd36 Cd36	5' UTR Exon 5' UTR Exon	0.999566	0.999934	1000000
chr13:52904027-52904369	Auh Auh Auh Auh Auh Auh	Intron 3 Intron 3 Intron 3 Intron 3 Intron 3 Intron 2	0.999566	0.999934	1000000
chr13:36735012-36735306	Nrn1 Nrn1 Nrn1	TSS TSS 5' UTR Exon	0.999566	0.999934	1000000
chr6:120912048-120912309	Bid Bid Bid Bid	Intron 1 5' UTR Exon 5' UTR Exon 5' UTR Exon	0.999566	0.999934	1000000
chr2:60076914-60077293	Baz2b Baz2b Baz2b Baz2b Baz2b Baz2b	TTS Intron 3 Intron 1 Intron 1 Intron 2 5' UTR Exon	0.999566	0.999934	1000000
chr4:133836996-133837246	.	Intergenic	0.999566	0.999934	1000000
chr4:132618323-132618672	.	Intergenic	0.999566	0.999934	1000000
chr19:34254158-34254490	Acta2 Acta2 Acta2	TSS 5' UTR Exon 5' UTR Exon	0.999566	0.999934	1000000
chrX:105064718-105065060	5530601H04Rik 5530601H04Rik 5530601H04Rik 5530601H04Rik 5530601H04Rik 5530601H04Rik 5530601H04Rik 5530601H04Rik 5530601H04Rik 5530601H04Rik 5530601H04Rik	Intron 4 Intron 5 Intron 4 Intron 4 Intron 3 Intron 4 Intron 4 Intron 4 Intron 4 Intron 4 Intron 4	0.999566	0.999934	1000000
chr14:121873760-121874129	.	Intergenic	0.999566	0.999934	1000000
chr12:54299042-54299337	.	Intergenic	0.999566	0.999934	1000000
chr5:96221916-96222199	Mrpl1 Mrpl1 Mrpl1	Intron 2 Intron 2 Intron 3	0.999566	0.999934	1000000
chr6:113047304-113047380	Thumpd3 Thumpd3 Thumpd3 Thumpd3 Thumpd3 Thumpd3 Thumpd3 Thumpd3 Thumpd3 Thumpd3 Thumpd3	TSS TTS TTS TTS Intron 1 5' UTR Exon 5' UTR Exon Intron 1 5' UTR Exon Intron 1 5' UTR Exon	0.999566	0.999934	1000000
chr17:56039717-56039833	Chaf1a	TSS	0.999566	0.999934	1000000
chr19:17295126-17295410	.	Intergenic	0.999567	0.999934	1000000
chr5:113049335-113049600	.	Intergenic	0.999567	0.999934	1000000
chr11:83559290-83559353	.	Intergenic	0.999567	0.999934	1000000
chr2:18308686-18308991	Dnajc1 Dnajc1 Dnajc1 Dnajc1 Dnajc1 Dnajc1 Dnajc1 Dnajc1	TTS CDS Exon 3 CDS Exon 3 CDS Exon 1 Intron 1 CDS Exon 4 CDS Exon 3 CDS Exon 4	0.999567	0.999934	1000000
chr11:26586370-26586640	Vrk2 Vrk2 Vrk2 Vrk2 Vrk2 Vrk2	Intron 2 Intron 2 Intron 2 Intron 2 Intron 2 Intron 1	0.999567	0.999934	1000000
chr7:43995614-43995993	Klk1b11 Klk1b11	TSS CDS Exon 1	0.999567	0.999934	1000000
chr11:58643490-58643781	Trim58	Intron 2	0.999567	0.999934	1000000
chr8:46336423-46336774	.	Intergenic	0.999567	0.999934	1000000
chr5:32195743-32196007	.	Intergenic	0.999567	0.999934	1000000
chr14:103058610-103058867	.	Intergenic	0.999567	0.999934	1000000
chr11:51836194-51836491	Jade2 Jade2 Jade2	Intron 3 Intron 4 Intron 3	0.999567	0.999934	1000000
chr6:99489714-99489964	Foxp1 Gm20696 Gm20696 Foxp1 Foxp1 Foxp1	Intron 2 Intron 1 3' UTR Exon Intron 1 5' UTR Exon 5' UTR Exon	0.999567	0.999934	1000000
chr4:3730472-3730724	Lyn Lyn Lyn	5' UTR Exon Intron 1 5' UTR Exon	0.999567	0.999934	1000000
chr1:185365442-185365695	Eprs Eprs Eprs Eprs Eprs Eprs Eprs	TSS Intron 1 CDS Exon 1 CDS Exon 1 Intron 1 Intron 1 Intron 1	0.999567	0.999934	1000000
chr11:50161344-50161622	Tbc1d9b Tbc1d9b Tbc1d9b	TSS CDS Exon 16 CDS Exon 16	0.999567	0.999934	1000000
chr3:89911596-89911863	Il6ra Il6ra	Intron 1 Intron 1	0.999567	0.999934	1000000
chr11:100422679-100422938	Fkbp10 Nt5c3b Nt5c3b Nt5c3b Fkbp10 Nt5c3b Fkbp10	TSS TTS TTS CDS Exon 9 CDS Exon 5 CDS Exon 10 CDS Exon 7	0.999567	0.999934	1000000
chr11:116581827-116582030	Ube2o	TSS	0.999567	0.999934	1000000
chr10:67633836-67634098	.	Intergenic	0.999567	0.999934	1000000
chr1:160245272-160245586	Rabgap1l Rabgap1l Rabgap1l Rabgap1l Rabgap1l Rabgap1l	Intron 3 Intron 5 Intron 1 Intron 2 Intron 3 Intron 4	0.999567	0.999934	1000000
chr13:74522363-74522446	Gm47467 Gm47467	TSS CDS Exon 1	0.999567	0.999934	1000000
chr1:80720071-80720274	Dock10 Dock10 Dock10	Intron 1 Intron 1 Intron 1	0.999567	0.999934	1000000
chr11:21425551-21425803	.	Intergenic	0.999567	0.999934	1000000
chr16:10433752-10434036	Tvp23a Tvp23a Tvp23a	Intron 2 Intron 1 Intron 1	0.999567	0.999934	1000000
chr13:76017539-76017789	Rfesd Rfesd Rfesd Rfesd	5' UTR Exon Intron 1 5' UTR Exon 5' UTR Exon	0.999567	0.999934	1000000
chr15:98928099-98928221	.	Intergenic	0.999567	0.999934	1000000
chr16:31290391-31290667	Gm49767	Intron 1	0.999567	0.999934	1000000
chr2:70105410-70105677	Myo3b Myo3b Myo3b	CDS Exon 4 CDS Exon 2 CDS Exon 5	0.999567	0.999934	1000000
chr17:43574243-43574544	Pla2g7 Pla2g7 Pla2g7 Pla2g7 Pla2g7 Pla2g7	5' UTR Exon Intron 1 Intron 1 5' UTR Exon 5' UTR Exon 5' UTR Exon	0.999567	0.999934	1000000
chr2:6597900-6598274	Celf2 Celf2 Celf2 Celf2 Celf2 Celf2 Celf2 Celf2 Celf2 Celf2 Celf2 Celf2 Celf2 Celf2 Celf2 Celf2	Intron 10 Intron 7 Intron 6 Intron 9 Intron 8 Intron 8 Intron 8 Intron 8 Intron 7 Intron 7 Intron 9 Intron 8 Intron 9 Intron 8 Intron 8 Intron 7	0.999567	0.999934	1000000
chr9:70838746-70839033	Lipc Lipc Lipc Lipc	5' UTR Exon Intron 1 Intron 2 Intron 1	0.999567	0.999934	1000000
chr8:79274217-79274529	Mmaa Mmaa	CDS Exon 4 3' UTR Exon	0.999567	0.999934	1000000
chr1:164395207-164395473	Nme7 Nme7 Nme7 Nme7 Nme7	Intron 11 Intron 4 Intron 4 Intron 12 Intron 13	0.999567	0.999934	1000000
chr6:33807150-33807477	Exoc4 Exoc4 Exoc4	Intron 2 Intron 11 Intron 11	0.999567	0.999934	1000000
chr3:146784383-146784683	Prkacb Prkacb	Intron 1 Intron 1	0.999567	0.999934	1000000
chr15:64242812-64243113	Asap1 Asap1 Asap1 Asap1 Asap1 Asap1 Asap1 Asap1 Asap1 Asap1 Asap1 Asap1 Asap1 Asap1 Asap1	Intron 1 Intron 2 Intron 1 Intron 2 Intron 3 Intron 2 Intron 2 Intron 3 Intron 3 Intron 1 Intron 3 Intron 2 Intron 3 Intron 3 Intron 1	0.999567	0.999934	1000000
chr2:45238939-45239228	.	Intergenic	0.999567	0.999934	1000000
chr10:96686235-96686485	.	Intergenic	0.999567	0.999934	1000000
chr5:100040735-100040848	Enoph1 Enoph1 Enoph1	Intron 1 Intron 1 Intron 1	0.999567	0.999934	1000000
chr8:92856015-92856325	Gm45472 Lpcat2 Lpcat2 Lpcat2 Gm45472 Lpcat2	TSS Intron 1 Intron 1 Intron 1 CDS Exon 1 Intron 1	0.999567	0.999934	1000000
chr11:4233199-4233553	.	Intergenic	0.999567	0.999934	1000000
chr8:61359033-61359283	Sh3rf1 Sh3rf1	Intron 6 Intron 6	0.999567	0.999934	1000000
chr13:56177954-56178268	Tifab Tifab	5' UTR Exon 5' UTR Exon	0.999567	0.999934	1000000
chr7:136163845-136164128	.	Intergenic	0.999567	0.999934	1000000
chr15:101978485-101978900	.	Intergenic	0.999567	0.999934	1000000
chr9:47733825-47734088	Cadm1 Cadm1 Cadm1 Cadm1 Cadm1 Cadm1 Cadm1 Cadm1 Cadm1 Cadm1	Intron 1 Intron 1 Intron 1 Intron 1 Intron 1 Intron 1 Intron 1 Intron 1 Intron 1 Intron 1	0.999567	0.999934	1000000
chr8:115129754-115130031	Wwox Wwox	Intron 8 Intron 1	0.999567	0.999934	1000000
chr8:86839880-86840187	N4bp1	Intron 1	0.999567	0.999934	1000000
chr10:18995962-18996248	.	Intergenic	0.999567	0.999934	1000000
chr18:41886522-41886901	Prelid2 Prelid2	Intron 5 Intron 5	0.999567	0.999934	1000000
chr14:21745124-21745381	Dusp13 Gm15935 Gm15935 Dusp13 Dusp13 Gm15935 Dusp13 Gm15935 Gm15935 Dusp13 Dusp13 Dusp13 Dusp13 Dusp13 Dusp13	TTS TTS TTS Intron 3 Intron 2 Intron 1 3' UTR Exon Intron 2 Intron 1 3' UTR Exon Intron 2 Intron 1 Intron 1 Intron 1 3' UTR Exon	0.999567	0.999934	1000000
chr15:35723750-35724084	Vps13b	Intron 34	0.999567	0.999934	1000000
chr13:44419420-44419670	Gm27007	Intron 2	0.999567	0.999934	1000000
chr9:123934981-123935037	.	Intergenic	0.999567	0.999934	1000000
chr4:97871988-97872244	Nfia Nfia Nfia Nfia Nfia Nfia	Intron 2 Intron 2 Intron 2 Intron 2 Intron 2 Intron 2	0.999567	0.999934	1000000
chr13:113072956-113073264	Cdc20b Cdc20b Cdc20b	Intron 6 Intron 6 Intron 6	0.999567	0.999934	1000000
chr2:128500591-128500881	Morrbid	Intron 1	0.999567	0.999934	1000000
chr11:109259622-109259927	Rgs9 Rgs9 Rgs9	CDS Exon 9 CDS Exon 9 CDS Exon 9	0.999567	0.999934	1000000
chr18:53266850-53267100	Snx24 Snx24 Snx24 Snx24	Intron 1 Intron 1 Intron 1 Intron 1	0.999567	0.999934	1000000
chr14:21813583-21813901	.	Intergenic	0.999567	0.999934	1000000
chr9:57750660-57750934	Clk3 Clk3 Clk3 Clk3 Edc3 Clk3 Clk3 Clk3 Clk3 Edc3 Edc3	TTS TTS TTS TTS TTS CDS Exon 11 3' UTR Exon 3' UTR Exon CDS Exon 12 3' UTR Exon 3' UTR Exon	0.999567	0.999934	1000000
chr4:103109259-103109576	Wdr78 Wdr78 Wdr78 Wdr78	Intron 1 5' UTR Exon Intron 1 Intron 1	0.999567	0.999934	1000000
chr7:84403638-84403901	Arnt2 Arnt2 Arnt2 Arnt2	Intron 1 5' UTR Exon Intron 1 Intron 1	0.999567	0.999934	1000000
chr13:36917084-36917401	F13a1 F13a1	Intron 9 Intron 9	0.999567	0.999934	1000000
chr11:76599804-76600122	Abr Abr	5' UTR Exon Intron 1	0.999567	0.999934	1000000
chr5:117160282-117160558	Taok3 Taok3 Taok3 Taok3 Taok3 Taok3 Taok3 Taok3	Intron 1 Intron 1 Intron 1 5' UTR Exon 5' UTR Exon 5' UTR Exon 5' UTR Exon 5' UTR Exon	0.999567	0.999934	1000000
chr9:57075141-57075234	Sin3a Sin3a	TSS 5' UTR Exon	0.999567	0.999934	1000000
chr4:145233988-145234077	Tnfrsf1b Tnfrsf1b	Intron 1 Intron 1	0.999567	0.999934	1000000
chr13:53000891-53000965	.	Intergenic	0.999567	0.999934	1000000
chr5:137189632-137189828	Gm20768	TSS	0.999568	0.999934	1000000
chr5:120811746-120811960	Oas1b Oas1b Oas1b Oas1c Oas1c Oas1c	TSS TSS TSS Intron 1 5' UTR Exon 5' UTR Exon	0.999568	0.999934	1000000
chr10:60262731-60263009	.	Intergenic	0.999568	0.999934	1000000
chr13:24698548-24698879	Ripor2 Ripor2 Ripor2 Ripor2 Ripor2 Ripor2 Ripor2	Intron 12 Intron 13 Intron 12 Intron 13 3' UTR Exon Intron 12 Intron 13	0.999568	0.999934	1000000
chr15:80052044-80052308	.	Intergenic	0.999568	0.999934	1000000
chr3:117869104-117869354	Snx7 Snx7 Snx7	TSS TSS TSS	0.999568	0.999934	1000000
chr10:7819481-7819746	Ppil4	Intron 12	0.999568	0.999934	1000000
chr8:57511551-57511626	Hmgb2 Hmgb2 Hmgb2	TSS TSS TSS	0.999568	0.999934	1000000
chr2:60114083-60114376	Baz2b Baz2b Baz2b Baz2b	Intron 3 Intron 1 Intron 1 5' UTR Exon	0.999568	0.999934	1000000
chr6:115667610-115667925	Raf1 Raf1 Raf1	Intron 1 5' UTR Exon 5' UTR Exon	0.999568	0.999934	1000000
chr13:51760596-51760846	Sema4d Sema4d Sema4d Sema4d	Intron 3 Intron 2 5' UTR Exon 5' UTR Exon	0.999568	0.999934	1000000
chr9:111096192-111096446	.	Intergenic	0.999568	0.999934	1000000
chr6:108326564-108326863	Itpr1 Itpr1 Itpr1	Intron 4 Intron 1 Intron 4	0.999568	0.999934	1000000
chr6:108448026-108448307	Itpr1 Itpr1 Itpr1	Intron 44 Intron 4 Intron 44	0.999568	0.999934	1000000
chr3:121571331-121571620	.	Intergenic	0.999568	0.999934	1000000
chr3:139057616-139057905	Rap1gds1 Rap1gds1 Rap1gds1 Rap1gds1 Rap1gds1 Rap1gds1 Rap1gds1 Rap1gds1	Intron 1 Intron 1 Intron 1 Intron 1 Intron 1 Intron 1 Intron 1 Intron 1	0.999568	0.999934	1000000
chr16:11204532-11204793	2610020C07Rik 2610020C07Rik 2610020C07Rik 2610020C07Rik	Intron 1 Intron 1 Intron 1 Intron 1	0.999568	0.999934	1000000
chr8:70041325-70041623	Mau2 Mau2 Mau2 Mau2 Mau2 Mau2 Mau2	Intron 1 Intron 1 Intron 1 Intron 1 Intron 1 Intron 1 Intron 1	0.999568	0.999934	1000000
chr8:46858195-46858461	.	Intergenic	0.999568	0.999934	1000000
chr11:67573697-67574000	Gas7 Gas7 Gm12301 Gas7 Gas7	Intron 1 Intron 3 Intron 1 5' UTR Exon Intron 1	0.999568	0.999934	1000000
chr8:114938757-114939111	Wwox Wwox Wwox	Intron 8 Intron 1 Intron 1	0.999568	0.999934	1000000
chr1:82850336-82850593	Agfg1 Agfg1 Agfg1 Agfg1 Agfg1 Agfg1 Agfg1 Agfg1	Intron 1 5' UTR Exon Intron 1 Intron 1 Intron 1 Intron 1 Intron 1 Intron 1	0.999568	0.999934	1000000
chr3:108389081-108389331	.	Intergenic	0.999568	0.999934	1000000
chr17:87349999-87350298	Ttc7 Ttc7 Ttc7 Ttc7	3' UTR Exon 3' UTR Exon Intron 15 Intron 15	0.999568	0.999934	1000000
chr9:48981666-48981943	.	Intergenic	0.999568	0.999934	1000000
chr3:27188465-27188815	Nceh1 Nceh1 Nceh1 Nceh1 Nceh1 Nceh1	TSS Intron 1 Intron 1 CDS Exon 1 Intron 1 Intron 1	0.999568	0.999934	1000000
chr3:89700689-89701054	.	Intergenic	0.999568	0.999934	1000000
chr2:173679999-173680262	Rab22a Rab22a Rab22a	Intron 2 Intron 2 Intron 2	0.999568	0.999934	1000000
chr1:171287265-171287385	Usp21 Usp21 Usp21 Usp21 Usp21 Usp21 Usp21	TSS TSS Intron 1 5' UTR Exon 5' UTR Exon 5' UTR Exon 5' UTR Exon	0.999568	0.999934	1000000
chr5:140732334-140732584	Amz1	5' UTR Exon	0.999568	0.999934	1000000
chr19:40612483-40612741	Tctn3 Entpd1 Tctn3 Tctn3 Tctn3 Entpd1 Entpd1 Entpd1 Entpd1	TSS TSS TSS TSS TSS TSS CDS Exon 1 CDS Exon 1 CDS Exon 1	0.999568	0.999934	1000000
chr9:66831204-66831475	Aph1c Aph1c	Intron 2 Intron 2	0.999568	0.999934	1000000
chr2:6598391-6598662	Celf2 Celf2 Celf2 Celf2 Celf2 Celf2 Celf2 Celf2 Celf2 Celf2 Celf2 Celf2 Celf2 Celf2 Celf2 Celf2	Intron 10 Intron 7 Intron 6 Intron 9 Intron 8 Intron 8 Intron 8 Intron 8 Intron 7 Intron 7 Intron 9 Intron 8 Intron 9 Intron 8 Intron 8 Intron 7	0.999568	0.999934	1000000
chr3:27329487-27329737	Tnfsf10 Tnfsf10	Intron 3 Intron 3	0.999568	0.999934	1000000
chr4:150212849-150213127	.	Intergenic	0.999568	0.999934	1000000
chr11:16994520-16994771	Plek Plek Plek	TTS CDS Exon 3 CDS Exon 3	0.999568	0.999934	1000000
chr5:107952673-107952940	Dipk1a Dipk1a Dipk1a	Intron 1 Intron 1 Intron 1	0.999568	0.999934	1000000
chr18:67826396-67826681	Cep192 Cep192	Intron 14 Intron 14	0.999568	0.999934	1000000
chr16:24103019-24103286	.	Intergenic	0.999568	0.999934	1000000
chr11:115691108-115691365	Grb2 Grb2 Grb2 Grb2 Grb2	Intron 2 Intron 2 Intron 1 Intron 2 Intron 1	0.999568	0.999934	1000000
chr15:78804058-78804331	.	Intergenic	0.999568	0.999934	1000000
chr6:136661325-136661577	Plbd1 Plbd1	CDS Exon 1 CDS Exon 1	0.999568	0.999934	1000000
chr3:88521540-88521849	.	Intergenic	0.999568	0.999934	1000000
chr17:43556806-43557155	.	Intergenic	0.999568	0.999934	1000000
chr11:46214999-46215249	Cyfip2 Cyfip2 Cyfip2 Cyfip2	Intron 17 Intron 26 Intron 26 Intron 26	0.999568	0.999934	1000000
chr1:180261315-180261612	Gm31728 Psen2	Intron 2 5' UTR Exon	0.999568	0.999934	1000000
chr2:101766785-101767088	Prr5l Prr5l Prr5l Prr5l Prr5l Prr5l	Intron 3 Intron 4 Intron 1 Intron 4 Intron 3 Intron 3	0.999568	0.999934	1000000
chr13:44712238-44712488	.	Intergenic	0.999568	0.999934	1000000
chr3:108856298-108856552	Fndc7 Fndc7 Fndc7 Fndc7 Fndc7 Fndc7 Fndc7 Fndc7	TTS TTS TTS CDS Exon 11 CDS Exon 2 CDS Exon 2 CDS Exon 12 CDS Exon 12	0.999568	0.999934	1000000
chr11:118346709-118347020	Timp2 Timp2	5' UTR Exon Intron 1	0.999568	0.999934	1000000
chr13:101663027-101663215	.	Intergenic	0.999568	0.999934	1000000
chr5:123983852-123984121	Hip1r Hip1r	Intron 1 Intron 1	0.999568	0.999934	1000000
chr13:81136357-81136656	Adgrv1 Adgrv1 Adgrv1 Adgrv1 Adgrv1	Intron 87 Intron 5 Intron 5 3' UTR Exon Intron 5	0.999568	0.999934	1000000
chr19:57988612-57988869	Atrnl1	Intron 27	0.999568	0.999934	1000000
chr5:120505433-120505706	.	Intergenic	0.999568	0.999934	1000000
chr17:13685932-13686239	Gm49936	Intron 1	0.999568	0.999934	1000000
chr17:25970962-25971021	Capn15 Capn15 Capn15 Capn15 Capn15 Capn15 Capn15	5' UTR Exon Intron 1 5' UTR Exon 5' UTR Exon Intron 2 5' UTR Exon Intron 1	0.999568	0.999934	1000000
chr17:86835549-86835845	.	Intergenic	0.999568	0.999934	1000000
chr2:102872720-102872806	Cd44 Cd44 Cd44 Cd44 Cd44 Cd44 Cd44 Cd44 Cd44	Intron 1 Intron 1 Intron 1 Intron 1 Intron 1 Intron 1 Intron 1 Intron 1 Intron 1	0.999569	0.999934	1000000
chr5:137628728-137628812	Lrch4 Lrch4 Lrch4 Gm20605 Lrch4 Lrch4 Fbxo24 Fbxo24	TSS TSS TSS TSS TSS TSS 5' UTR Exon 5' UTR Exon	0.999569	0.999934	1000000
chrX:136976265-136976490	Tmsb15b2 Tmsb15b1 Tmsb15l	TSS 5' UTR Exon 5' UTR Exon	0.999569	0.999934	1000000
chr17:79896427-79896553	Atl2 Atl2 Atl2 Atl2	TSS TSS TSS TSS	0.999569	0.999934	1000000
chr6:50359432-50359682	Osbpl3 Osbpl3 Osbpl3 Osbpl3 Osbpl3 Osbpl3 Osbpl3	Intron 3 Intron 2 Intron 2 Intron 2 Intron 1 Intron 1 Intron 2	0.999569	0.999934	1000000
chr10:127522418-127522539	Shmt2 Shmt2 Shmt2 Shmt2 Shmt2 Shmt2	TSS TSS TSS TSS TSS 5' UTR Exon	0.999569	0.999934	1000000
chr6:129222399-129222649	2310001H17Rik 2310001H17Rik 2310001H17Rik	Intron 1 Intron 3 Intron 2	0.999569	0.999934	1000000
chr2:60867976-60868073	Rbms1 Rbms1 Rbms1 Rbms1 Rbms1	5' UTR Exon Intron 1 Intron 1 Intron 1 Intron 1	0.999569	0.999934	1000000
chr4:20032573-20032823	.	Intergenic	0.999569	0.999934	1000000
chr16:18287600-18287884	Dgcr8 Dgcr8 Dgcr8 Dgcr8 Dgcr8	TTS Intron 1 CDS Exon 2 5' UTR Exon 5' UTR Exon	0.999569	0.999934	1000000
chr2:130540034-130540320	Ptpra Ptpra Ptpra Ptpra Ptpra	TSS TSS TTS Intron 12 Intron 11	0.999569	0.999934	1000000
chr11:9531882-9532138	Abca13	Intron 45	0.999569	0.999934	1000000
chr6:22380134-22380431	.	Intergenic	0.999569	0.999934	1000000
chr8:61274783-61275040	Sh3rf1 Sh3rf1	Intron 2 Intron 2	0.999569	0.999934	1000000
chr2:45236005-45236291	.	Intergenic	0.999569	0.999934	1000000
chr8:126837373-126837639	Gm31718 Gm31718	Intron 4 Intron 3	0.999569	0.999934	1000000
chr16:43966217-43966467	Zdhhc23	3' UTR Exon	0.999569	0.999934	1000000
chr19:29168255-29168508	.	Intergenic	0.999569	0.999934	1000000
chr19:25002714-25003038	Dock8 Dock8	Intron 1 Intron 1	0.999569	0.999934	1000000
chr4:150926349-150926615	Tnfrsf9 Tnfrsf9 Tnfrsf9 Tnfrsf9 Camta1	5' UTR Exon 5' UTR Exon 5' UTR Exon 5' UTR Exon 3' UTR Exon	0.999569	0.999934	1000000
chr7:133123647-133123897	Ctbp2 Ctbp2 Ctbp2 Ctbp2 Ctbp2 Ctbp2 Ctbp2 Ctbp2 Fgfr2 Ctbp2 Ctbp2 Ctbp2 Ctbp2 Ctbp2 Ctbp2 Ctbp2	TSS TSS TSS TSS TSS TSS TSS TSS TSS TSS TSS TSS 5' UTR Exon 5' UTR Exon CDS Exon 1 CDS Exon 1	0.999569	0.999934	1000000
chr9:119266235-119266485	Oxsr1 Oxsr1 Slc22a14	Intron 7 3' UTR Exon 5' UTR Exon	0.999569	0.999934	1000000
chr8:128532812-128533105	.	Intergenic	0.999569	0.999934	1000000
chr16:50633148-50633412	4930542D17Rik	Intron 3	0.999569	0.999934	1000000
chr8:72010229-72010560	Cyp4f18	TSS	0.999569	0.999934	1000000
chr17:47223680-47223989	Trerf1 Trerf1 Trerf1 Trerf1 Trerf1	Intron 2 Intron 1 Intron 2 Intron 3 Intron 3	0.999569	0.999934	1000000
chr9:15034122-15034372	Panx1 Panx1 Panx1	Intron 1 5' UTR Exon Intron 1	0.999569	0.999934	1000000
chr14:60525205-60525500	Gm29266	Intron 2	0.999569	0.999934	1000000
chr2:167715012-167715263	A530013C23Rik	Intron 1	0.999569	0.999934	1000000
chr6:149337914-149338213	.	Intergenic	0.999569	0.999934	1000000
chr19:17256276-17256526	Gm50277 Gm50277 Gm50277 Gm50277	TSS TSS CDS Exon 1 CDS Exon 1	0.999569	0.999934	1000000
chr19:16330856-16331163	Gnaq	Intron 3	0.999569	0.999934	1000000
chr10:13469242-13469492	Phactr2	Intron 1	0.999569	0.999934	1000000
chr9:15548825-15549080	.	Intergenic	0.999569	0.999934	1000000
chr2:62460209-62460474	Gm13561	Intron 1	0.999569	0.999934	1000000
chr14:64327270-64327571	Msra Msra Msra Msra	Intron 1 Intron 1 5' UTR Exon Intron 6	0.999569	0.999934	1000000
chr13:30747107-30747379	.	Intergenic	0.999569	0.999934	1000000
chr3:137946838-137947191	Dapp1 Dapp1 Dapp1 Dapp1 Dapp1	Intron 2 Intron 2 Intron 2 Intron 3 Intron 4	0.999569	0.999934	1000000
chr11:76033680-76033930	.	Intergenic	0.999569	0.999934	1000000
chr13:20180673-20180942	Elmo1 Elmo1 Elmo1	5' UTR Exon 5' UTR Exon Intron 1	0.999569	0.999934	1000000
chrX:37091261-37091533	.	Intergenic	0.999569	0.999934	1000000
chr15:100204825-100205117	Dip2b Dip2b Dip2b Dip2b	TTS CDS Exon 2 CDS Exon 28 CDS Exon 33	0.999569	0.999934	1000000
chr6:131276346-131276612	.	Intergenic	0.999569	0.999934	1000000
chr11:119709677-119709927	Rptor Rptor Rptor Rptor Rptor Rptor	Intron 3 Intron 3 Intron 3 Intron 3 Intron 3 Intron 3	0.999569	0.999934	1000000
chr7:128050271-128050551	.	Intergenic	0.999569	0.999934	1000000
chr3:95981719-95982029	.	Intergenic	0.999569	0.999934	1000000
chr2:167815399-167815649	.	Intergenic	0.999569	0.999934	1000000
chr4:57198709-57199020	Ptpn3	Intron 22	0.999569	0.999934	1000000
chr4:97871544-97871879	Nfia Nfia Nfia Nfia Nfia Nfia	Intron 2 Intron 2 Intron 2 Intron 2 Intron 2 Intron 2	0.999569	0.999934	1000000
chr5:77372776-77373026	Igfbp7 Igfbp7	Intron 1 Intron 2	0.999569	0.999934	1000000
chr10:51528997-51529305	Gm46224	Intron 2	0.999569	0.999934	1000000
chr10:57796883-57797133	Smpdl3a Smpdl3a Smpdl3a	Intron 1 Intron 1 Intron 1	0.999569	0.999934	1000000
chr2:78970136-78970386	.	Intergenic	0.999569	0.999934	1000000
chr2:158175845-158176106	.	Intergenic	0.999569	0.999934	1000000
chr17:5839941-5840191	.	Intergenic	0.999569	0.999934	1000000
chr19:56774257-56774507	.	Intergenic	0.999569	0.999934	1000000
chr16:91354054-91354371	.	Intergenic	0.999569	0.999934	1000000
chr15:39785045-39785295	Dpys Dpys Dpys	Intron 8 Intron 1 Intron 8	0.999569	0.999934	1000000
chr2:28092457-28092758	Gm13371 Gm13371	TTS Intron 1	0.999569	0.999934	1000000
chr12:77131782-77132039	.	Intergenic	0.999569	0.999934	1000000
chr1:128398797-128399164	Dars	Intron 4	0.999569	0.999934	1000000
chr4:46554925-46555081	Coro2a Coro2a Coro2a Coro2a	Intron 3 Intron 2 Intron 2 Intron 3	0.999569	0.999934	1000000
chr1:10253981-10254249	.	Intergenic	0.999569	0.999934	1000000
chr10:111160512-111160763	.	Intergenic	0.999569	0.999934	1000000
chr5:124412494-124412750	Sbno1 Sbno1 Sbno1 Sbno1 Sbno1 Sbno1 Sbno1 Sbno1 Sbno1 Sbno1	Intron 2 Intron 3 Intron 3 Intron 2 Intron 3 Intron 3 Intron 2 Intron 3 Intron 2 Intron 3	0.999569	0.999934	1000000
chr6:113604252-113604376	Brk1	TSS	0.999569	0.999934	1000000
chr9:90059940-90060203	Ctsh Ctsh Ctsh Ctsh Ctsh Ctsh Ctsh Ctsh Ctsh	TSS CDS Exon 1 Intron 2 Intron 1 Intron 1 Intron 1 Intron 1 Intron 1 Intron 1	0.999569	0.999934	1000000
chr2:101767249-101767508	Prr5l Prr5l Prr5l Prr5l Prr5l Prr5l	Intron 3 Intron 4 Intron 1 Intron 4 Intron 3 Intron 3	0.999569	0.999934	1000000
chr17:36272636-36272787	Trim39 Trim39	TSS TSS	0.999569	0.999934	1000000
chr4:35131255-35131573	Mob3b Mob3b	Intron 1 5' UTR Exon	0.999569	0.999934	1000000
chr2:90527103-90527353	Ptprj	Intron 1	0.999569	0.999934	1000000
chr7:55795212-55795486	Tubgcp5 Tubgcp5 Tubgcp5 Tubgcp5 Tubgcp5	Intron 1 Intron 1 Intron 1 Intron 1 Intron 1	0.999569	0.999934	1000000
chr12:112615980-112616254	.	Intergenic	0.999569	0.999934	1000000
chr9:104269617-104269921	.	Intergenic	0.999569	0.999934	1000000
chrX:107258354-107258511	Gpr174 Gpr174 Gpr174 Gpr174	5' UTR Exon 5' UTR Exon 5' UTR Exon 5' UTR Exon	0.99957	0.999934	1000000
chr12:79028866-79028963	Plekhh1 Plekhh1	TSS TSS	0.99957	0.999934	1000000
chr3:83839218-83839474	Tlr2	5' UTR Exon	0.999571	0.999934	1000000
chr14:54227457-54227517	.	Intergenic	0.999571	0.999934	1000000
chr2:45115686-45116035	Zeb2	5' UTR Exon	0.999571	0.999934	1000000
chr16:31022366-31022631	Xxylt1 Xxylt1 Xxylt1 Xxylt1	Intron 2 Intron 2 Intron 2 Intron 2	0.999571	0.999934	1000000
chr11:52075358-52075482	Cdkl3 Cdkl3 Cdkl3 Cdkl3 Cdkl3 Cdkl3	Intron 2 Intron 1 3' UTR Exon 3' UTR Exon Intron 2 3' UTR Exon	0.999571	0.999934	1000000
chr2:153115529-153115820	Hck Hck Hck	5' UTR Exon 5' UTR Exon Intron 1	0.999571	0.999934	1000000
chr6:135252587-135252902	Gsg1 Gsg1 Gsg1	5' UTR Exon 5' UTR Exon 5' UTR Exon	0.999571	0.999934	1000000
chr4:145338124-145338398	.	Intergenic	0.999571	0.999934	1000000
chr4:99200830-99201096	Atg4c Atg4c	5' UTR Exon 5' UTR Exon	0.999571	0.999934	1000000
chr13:5867289-5867539	Klf6 Klf6	TTS 3' UTR Exon	0.999571	0.999934	1000000
chr14:56257659-56257967	.	Intergenic	0.999571	0.999934	1000000
chr10:117859675-117859757	.	Intergenic	0.999571	0.999934	1000000
chr2:128477244-128477483	Morrbid	Intron 2	0.999571	0.999934	1000000
chr5:105559633-105559883	Lrrc8c Lrrc8c Lrrc8c	5' UTR Exon 5' UTR Exon 5' UTR Exon	0.999571	0.999934	1000000
chr5:127611610-127611860	Slc15a4 Slc15a4 Slc15a4 Slc15a4 Slc15a4 Slc15a4	Intron 1 Intron 1 Intron 1 Intron 1 Intron 1 Intron 1	0.999571	0.999934	1000000
chr11:75685102-75685360	Crk Crk Crk Crk Crk	Intron 1 Intron 1 Intron 1 Intron 1 Intron 1	0.999571	0.999934	1000000
chr2:172439745-172439821	Rtf2 Rtf2 Gm14455	TSS TSS Intron 1	0.999571	0.999934	1000000
chr10:51490498-51490748	Lilrb4a Lilrb4a Lilrb4a Lilrb4a Lilrb4a Lilrb4a Lilrb4a Lilrb4a Lilrb4a Lilrb4a Lilrb4a Gm40645 Gm40645 Gm40645 Gm40645 Gm49339 Gm49339 Gm49339	TSS TSS TSS TSS TSS TSS TSS TSS TSS TSS TSS TTS TTS Intron 3 Intron 3 Intron 1 Intron 1 Intron 1	0.999571	0.999934	1000000
chr9:106572426-106572679	.	Intergenic	0.999571	0.999934	1000000
chr5:121182981-121183231	Ptpn11 Gm42930 Ptpn11 Ptpn11	Intron 1 CDS Exon 1 Intron 1 Intron 1	0.999571	0.999934	1000000
chr7:135577164-135577441	Ptpre Ptpre Ptpre	5' UTR Exon Intron 1 5' UTR Exon	0.999571	0.999934	1000000
chr11:86598112-86598362	Vmp1 Vmp1 Vmp1	Intron 1 Intron 2 Intron 10	0.999571	0.999934	1000000
chr19:46468556-46468806	Sufu Sufu Sufu Sufu	Intron 8 Intron 1 Intron 8 Intron 8	0.999571	0.999934	1000000
chr16:17179751-17180039	Ube2l3 Ube2l3 Ube2l3 Ube2l3 Ube2l3	Intron 1 Intron 1 Intron 1 Intron 2 Intron 1	0.999571	0.999934	1000000
chr14:61677777-61678045	Gm37472 Gm37472 Dleu2 Dleu2 Dleu2 Dleu2 Dleu2 Dleu2 Dleu2 Dleu2	TTS CDS Exon 1 Intron 1 Intron 1 Intron 1 Intron 1 Intron 1 Intron 1 Intron 1 Intron 1	0.999571	0.999934	1000000
chr7:135707463-135707731	Mki67 Mki67	CDS Exon 3 CDS Exon 6	0.999571	0.999934	1000000
chr18:23997363-23997639	Zfp35	Intron 2	0.999571	0.999934	1000000
chr1:153295983-153296234	Lamc1	Intron 1	0.999571	0.999934	1000000
chr7:73527007-73527257	C130083A15Rik Chd2 Chd2 Chd2 Chd2	TTS Intron 1 5' UTR Exon Intron 2 Intron 2	0.999571	0.999934	1000000
chr12:17658207-17658458	.	Intergenic	0.999571	0.999934	1000000
chr3:20027161-20027440	Hps3 Hps3 Hps3 Hps3 Hps3 Hps3 Hps3 Hps3	Intron 4 Intron 5 Intron 4 Intron 4 Intron 4 Intron 5 Intron 3 Intron 4	0.999571	0.999934	1000000
chr16:10452276-10452551	.	Intergenic	0.999571	0.999934	1000000
chr10:60380615-60380716	Cdh23 Cdh23 Cdh23 Cdh23 Cdh23 Cdh23 Cdh23 Cdh23 Cdh23 Cdh23	TSS Intron 34 Intron 3 Intron 5 Intron 31 Intron 31 Intron 31 Intron 34 Intron 34 Intron 31	0.999571	0.999934	1000000
chr2:180170670-180170817	Adrm1 Adrm1 Adrm1 Adrm1 Adrm1 Adrm1	TSS TSS TSS TSS TSS TSS	0.999571	0.999934	1000000
chr14:47514249-47514511	Fbxo34 Fbxo34 Fbxo34 Fbxo34 Fbxo34 Fbxo34 Fbxo34 Fbxo34 Fbxo34 Fbxo34 Fbxo34 Fbxo34 Fbxo34	Intron 2 5' UTR Exon 5' UTR Exon 5' UTR Exon 3' UTR Exon 3' UTR Exon 5' UTR Exon 5' UTR Exon 3' UTR Exon Intron 1 5' UTR Exon 5' UTR Exon 5' UTR Exon	0.999571	0.999934	1000000
chr6:97312698-97312827	Frmd4b Frmd4b Frmd4b Frmd4b Frmd4b Frmd4b Frmd4b	TSS TSS Intron 12 Intron 11 Intron 2 Intron 6 Intron 11	0.999571	0.999934	1000000
chr18:60502758-60503008	Smim3	TSS	0.999571	0.999934	1000000
chr13:75709103-75709362	Ell2 Ell2 Ell2 Ell2 Ell2 Ell2	Intron 1 5' UTR Exon Intron 1 Intron 1 Intron 1 Intron 1	0.999571	0.999934	1000000
chr15:67118651-67118904	St3gal1 St3gal1 St3gal1 St3gal1	5' UTR Exon Intron 2 Intron 3 5' UTR Exon	0.999571	0.999934	1000000
chr17:35635907-35636168	Mucl3 Sfta2 Mucl3 Sfta2	TTS Intron 3 3' UTR Exon Intron 3	0.999571	0.999934	1000000
chr2:37546752-37547029	Rabgap1 Strbp Rabgap1 Rabgap1	Intron 7 3' UTR Exon Intron 19 Intron 19	0.999571	0.999934	1000000
chr19:10589251-10589542	Cyb561a3 Cyb561a3 Cyb561a3 Cyb561a3 Cyb561a3 Cyb561a3 Tkfc Cyb561a3 Cyb561a3 Cyb561a3	TTS TTS TTS TTS 3' UTR Exon 3' UTR Exon Intron 17 Intron 7 3' UTR Exon 3' UTR Exon	0.999571	0.999934	1000000
chr11:103979934-103980207	Arf2 Arf2 Arf2 Arf2	Intron 1 Intron 3 Intron 1 Intron 3	0.999571	0.999934	1000000
chr3:84825942-84826265	Fbxw7 Fbxw7 Fbxw7 Gm37240	Intron 1 Intron 1 5' UTR Exon 5' UTR Exon	0.999571	0.999934	1000000
chr2:164070024-164070212	Stk4 Tomm34 Tomm34	TSS Intron 1 Intron 1	0.999571	0.999934	1000000
chr7:78895336-78895523	Aen Aen Aen Aen Aen	TSS TSS TSS TSS TSS	0.999571	0.999934	1000000
chrX:42069148-42069295	Xiap Xiap Xiap Xiap Xiap Xiap Xiap Xiap	Intron 1 Intron 1 5' UTR Exon Intron 1 5' UTR Exon 5' UTR Exon 5' UTR Exon Intron 3	0.999571	0.999934	1000000
chr17:31753793-31754063	.	Intergenic	0.999571	0.999934	1000000
chr5:100656071-100656369	Coq2 Coq2 Coq2	TTS 3' UTR Exon Intron 6	0.999571	0.999934	1000000
chr2:91965111-91965199	Dgkz Dgkz Dgkz Dgkz	Intron 1 Intron 1 Intron 1 Intron 1	0.999571	0.999934	1000000
chr4:132817091-132817353	.	Intergenic	0.999571	0.999934	1000000
chr9:110994733-110994867	Gm10030	Intron 2	0.999571	0.999934	1000000
chr3:89905519-89905799	Il6ra Il6ra	Intron 1 Intron 1	0.999571	0.999934	1000000
chr11:30955285-30955623	Erlec1 Asb3 Asb3 Asb3 Asb3 Asb3	TSS 5' UTR Exon Intron 1 5' UTR Exon Intron 1 5' UTR Exon	0.999571	0.999934	1000000
chr7:52005511-52005806	Svip Svip Svip Svip Svip	TSS TSS CDS Exon 1 CDS Exon 1 CDS Exon 1	0.999571	0.999934	1000000
chr1:181876627-181876899	.	Intergenic	0.999571	0.999934	1000000
chr3:97992453-97992727	.	Intergenic	0.999571	0.999934	1000000
chr16:87625003-87625253	.	Intergenic	0.999571	0.999934	1000000
chr17:5211185-5211529	Arid1b Arid1b Arid1b Arid1b	Intron 4 Intron 4 Intron 4 Intron 4	0.999571	0.999934	1000000
chr3:15284755-15285012	.	Intergenic	0.999571	0.999934	1000000
chr6:91711297-91711607	Gm44981 Gm45828 Slc6a6 Gm44981 Slc6a6 Slc6a6 Slc6a6 Slc6a6 Slc6a6	TTS TTS Intron 2 CDS Exon 1 5' UTR Exon 5' UTR Exon 5' UTR Exon Intron 2 5' UTR Exon	0.999571	0.999934	1000000
chr5:32194650-32194906	.	Intergenic	0.999571	0.999934	1000000
chr7:38093292-38093387	.	Intergenic	0.999571	0.999934	1000000
chr2:45261787-45262059	.	Intergenic	0.999571	0.999934	1000000
chr9:61702097-61702229	.	Intergenic	0.999571	0.999934	1000000
chr9:55216814-55217119	Fbxo22 Fbxo22 Fbxo22 Fbxo22 Fbxo22	3' UTR Exon Intron 3 Intron 3 Intron 4 Intron 4	0.999571	0.999934	1000000
chr17:71300655-71300935	Emilin2 Emilin2 Emilin2 Emilin2 Emilin2	Intron 1 Intron 2 Intron 2 Intron 2 Intron 2	0.999571	0.999934	1000000
chr11:58988663-58988913	Trim11 Trim11 Trim11	CDS Exon 5 CDS Exon 4 CDS Exon 4	0.999571	0.999934	1000000
chr15:97767540-97767676	Rapgef3 Rapgef3 Rapgef3 Rapgef3 Rapgef3 Rapgef3 Rapgef3 Rapgef3 Rapgef3 Rapgef3os2 Rapgef3 Rapgef3 Rapgef3 Rapgef3 Rapgef3	TSS TSS TSS TSS TSS TSS TSS TTS 5' UTR Exon Intron 2 5' UTR Exon CDS Exon 1 5' UTR Exon 5' UTR Exon 5' UTR Exon	0.999571	0.999934	1000000
chr12:17105858-17106108	.	Intergenic	0.999572	0.999934	1000000
chr3:138746036-138746286	Tspan5 Tspan5 Tspan5 Tspan5	Intron 1 5' UTR Exon Intron 1 Intron 1	0.999572	0.999934	1000000
chr10:61715257-61715350	Aifm2 Aifm2 Aifm2 Aifm2 Aifm2 Aifm2 Aifm2 Aifm2 Aifm2 Aifm2 Aifm2	TSS TSS TSS TSS TSS TTS 5' UTR Exon CDS Exon 1 5' UTR Exon 5' UTR Exon CDS Exon 1	0.999572	0.999934	1000000
chr11:53735453-53735703	.	Intergenic	0.999572	0.999934	1000000
chr1:185367825-185368100	Eprs Eprs Eprs Eprs Eprs Eprs Eprs	Intron 2 Intron 1 Intron 1 Intron 1 Intron 2 Intron 2 Intron 2	0.999572	0.999934	1000000
chr8:113678782-113678964	.	Intergenic	0.999572	0.999934	1000000
chr1:151598391-151598641	Fam129a Fam129a Fam129a Fam129a	Intron 2 Intron 1 Intron 1 Intron 1	0.999572	0.999934	1000000
chr8:128060386-128060707	.	Intergenic	0.999572	0.999934	1000000
chr1:134304219-134304512	Ppfia4 Ppfia4 Ppfia4 Ppfia4 Ppfia4 Ppfia4	CDS Exon 2 CDS Exon 24 CDS Exon 3 CDS Exon 1 CDS Exon 24 CDS Exon 18	0.999572	0.999934	1000000
chr13:24630608-24630885	Ripor2 Ripor2 Ripor2 Ripor2 Ripor2	Intron 1 Intron 1 Intron 1 Intron 1 5' UTR Exon	0.999572	0.999934	1000000
chr13:85487815-85488121	.	Intergenic	0.999572	0.999934	1000000
chr10:96274181-96274242	.	Intergenic	0.999572	0.999934	1000000
chr11:115691819-115692069	Grb2 Grb2 Grb2 Grb2 Grb2	Intron 2 Intron 2 Intron 1 Intron 2 Intron 1	0.999572	0.999934	1000000
chr3:79531363-79531635	Fnip2 Fnip2 Fnip2 Fnip2	Intron 1 Intron 1 CDS Exon 1 Intron 1	0.999572	0.999934	1000000
chr14:75833938-75834031	.	Intergenic	0.999572	0.999934	1000000
chr2:18978235-18978485	Pip4k2a	Intron 1	0.999572	0.999934	1000000
chr2:132005666-132005936	Rassf2 Rassf2 Rassf2 Rassf2	Intron 4 Intron 5 Intron 4 Intron 4	0.999572	0.999934	1000000
chr5:108434759-108434876	Atp5k Atp5k Atp5k AC158912.1	TSS TSS TSS Intron 1	0.999572	0.999934	1000000
chr4:95252341-95252591	.	Intergenic	0.999572	0.999934	1000000
chr8:122907838-122908128	Ankrd11 Ankrd11 Ankrd11 Ankrd11 Galnt2l	Intron 2 CDS Exon 3 Intron 3 Intron 4 Intron 1	0.999572	0.999934	1000000
chr11:121063907-121064157	Sectm1b Sectm1b Sectm1b Sectm1b Sectm1b	TSS TSS TSS TSS TSS	0.999572	0.999934	1000000
chr13:63010453-63010703	Gm47584 Aopep Gm47584	TTS Intron 1 CDS Exon 1	0.999572	0.999934	1000000
chr10:111320471-111320583	.	Intergenic	0.999572	0.999934	1000000
chr1:192093132-192093191	Traf5 Gm26879	TSS Intron 1	0.999572	0.999934	1000000
chr2:35462685-35462794	Ggta1	CDS Exon 1	0.999572	0.999934	1000000
chr11:53628552-53628692	.	Intergenic	0.999572	0.999934	1000000
chr7:84404363-84404613	Arnt2 Arnt2 Arnt2 Arnt2	Intron 1 5' UTR Exon Intron 1 Intron 1	0.999572	0.999934	1000000
chr15:64133243-64133516	Asap1 Asap1 Asap1 Asap1 Asap1 Asap1 Asap1 Asap1 Asap1 Asap1 Asap1	Intron 16 Intron 14 Intron 14 Intron 16 Intron 15 Intron 13 Intron 15 Intron 15 Intron 16 Intron 16 Intron 13	0.999572	0.999934	1000000
chr7:25202141-25202446	Dedd2	CDS Exon 5	0.999572	0.999934	1000000
chr17:32403630-32403719	Rasal3 Rasal3 Rasal3 Rasal3 Rasal3 Rasal3 A530088E08Rik A530088E08Rik A530088E08Rik A530088E08Rik A530088E08Rik A530088E08Rik A530088E08Rik	TSS TSS TSS TSS TSS TSS TTS TTS Intron 2 CDS Exon 1 Intron 1 CDS Exon 2 CDS Exon 2	0.999572	0.999934	1000000
chr11:84252347-84252664	Acaca Acaca	Intron 14 Intron 16	0.999572	0.999934	1000000
chr16:36712187-36712437	Ildr1 Ildr1 Ildr1 Ildr1	Intron 3 Intron 3 Intron 3 Intron 3	0.999572	0.999934	1000000
chr10:60744707-60744995	Slc29a3 Slc29a3 Slc29a3 Slc29a3	Intron 2 Intron 2 Intron 2 Intron 2	0.999572	0.999934	1000000
chr2:44323963-44324213	Arhgap15 Arhgap15 Arhgap15	Intron 13 3' UTR Exon Intron 13	0.999572	0.999934	1000000
chr12:76345538-76345791	A430103D13Rik	TSS	0.999572	0.999934	1000000
chr8:120741585-120741835	Irf8 Irf8 Irf8 Irf8 Irf8 Galnt2l	Intron 2 Intron 2 Intron 2 CDS Exon 2 Intron 2 Intron 1	0.999572	0.999934	1000000
chr4:8841645-8841895	Chd7 Chd7 Chd7 Chd7	Intron 2 Intron 2 Intron 19 Intron 19	0.999572	0.999934	1000000
chr11:104622483-104622733	Itgb3	Intron 1	0.999572	0.999934	1000000
chr4:132992890-132993140	Fgr Fgr Fgr	Intron 5 Intron 5 Intron 5	0.999572	0.999934	1000000
chr12:85127123-85127408	Dlst Dlst Dlst Dlst Dlst Dlst Dlst	TSS TSS TTS Intron 1 Intron 10 3' UTR Exon Intron 10	0.999572	0.999934	1000000
chr19:10764630-10764880	A430093F15Rik A430093F15Rik A430093F15Rik	Intron 2 Intron 1 Intron 1	0.999572	0.999934	1000000
chr8:115406437-115406687	.	Intergenic	0.999572	0.999934	1000000
chr5:112240001-112240171	.	Intergenic	0.999572	0.999934	1000000
chr11:101982357-101982607	Dusp3 Dusp3 Dusp3 Dusp3 Dusp3 Dusp3 Dusp3	TSS Intron 1 Intron 2 Intron 1 Intron 1 5' UTR Exon Intron 3	0.999572	0.999934	1000000
chr11:121795375-121795653	.	Intergenic	0.999572	0.999934	1000000
chr2:33168520-33168770	Ralgps1 Ralgps1 Ralgps1 Ralgps1	Intron 10 Intron 9 Intron 10 Intron 10	0.999572	0.999934	1000000
chr2:103652913-103653229	Abtb2	Intron 1	0.999572	0.999934	1000000
chr12:100994182-100994311	Ccdc88c Gm36756 Gm36756 Gm36756 Ccdc88c Ccdc88c	Intron 3 Intron 1 Intron 3 Intron 4 Intron 3 Intron 3	0.999573	0.999934	1000000
chr14:101640882-101640972	Commd6 Commd6 Commd6 Commd6 Commd6	TSS TSS TSS TSS TTS	0.999574	0.999934	1000000
chr13:97558905-97559178	Gm5086 Gm5086 Gm5086	TSS TSS TSS	0.999574	0.999934	1000000
chr3:103905204-103905454	Ptpn22 Ptpn22 Ptpn22 Ptpn22	Intron 5 Intron 3 Intron 19 3' UTR Exon	0.999574	0.999934	1000000
chr17:32390913-32391163	Rasal3 Rasal3 Rasal3 Rasal3 Rasal3 Rasal3 Rasal3 Rasal3 Rasal3 Rasal3 Rasal3 Rasal3	TTS TTS TTS TTS TTS TTS CDS Exon 2 CDS Exon 19 CDS Exon 18 CDS Exon 17 CDS Exon 16 3' UTR Exon	0.999574	0.999934	1000000
chr17:15439826-15440076	.	Intergenic	0.999574	0.999934	1000000
chr2:73054364-73054617	.	Intergenic	0.999574	0.999934	1000000
chr2:165054833-165055083	Cd40 Cd40 Cd40 Cd40 Cd40 Cd40	TSS TSS TSS TSS TSS TSS	0.999574	0.999934	1000000
chr6:70792262-70792322	Rpia Rpia	TSS TSS	0.999574	0.999934	1000000
chr10:127106998-127107074	Os9 Os9 Os9	Intron 5 Intron 2 Intron 5	0.999574	0.999934	1000000
chr5:110658380-110658646	Ddx51	3' UTR Exon	0.999574	0.999934	1000000
chr5:139199107-139199357	.	Intergenic	0.999574	0.999934	1000000
chr13:85485556-85485852	.	Intergenic	0.999574	0.999934	1000000
chr8:69935540-69935598	Gatad2a Gatad2a Gatad2a Gatad2a Gatad2a Gatad2a	Intron 3 Intron 3 Intron 2 Intron 3 Intron 3 Intron 3	0.999574	0.999934	1000000
chr18:46997506-46997729	Commd10 Commd10 Commd10 Commd10 Commd10 Commd10 Commd10 Commd10	3' UTR Exon Intron 3 Intron 3 Intron 4 Intron 4 Intron 5 Intron 5 Intron 5	0.999574	0.999934	1000000
chr17:66074019-66074284	Ankrd12 Ankrd12 Ankrd12 Ankrd12 Ankrd12 Ankrd12 Ankrd12 Ankrd12	5' UTR Exon Intron 1 Intron 1 Intron 1 Intron 1 5' UTR Exon 5' UTR Exon 5' UTR Exon	0.999574	0.999934	1000000
chr7:139120368-139120624	Stk32c Stk32c	Intron 8 Intron 8	0.999574	0.999934	1000000
chr12:51568183-51568433	.	Intergenic	0.999574	0.999934	1000000
chr14:60525558-60525808	Gm29266	Intron 2	0.999574	0.999934	1000000
chr3:130809011-130809261	.	Intergenic	0.999574	0.999934	1000000
chr12:33136881-33137131	Gm16267 F730043M19Rik F730043M19Rik F730043M19Rik F730043M19Rik F730043M19Rik	Intron 2 Intron 7 Intron 2 Intron 3 Intron 3 Intron 3	0.999574	0.999934	1000000
chr11:103966553-103966663	Arf2 Arf2	TSS TSS	0.999574	0.999934	1000000
chr11:32266981-32267071	Nprl3 Nprl3 Nprl3 Nprl3 Nprl3 Nprl3 Nprl3 Nprl3 Nprl3	Intron 1 Intron 1 Intron 1 Intron 1 Intron 1 Intron 1 Intron 1 Intron 1 Intron 1	0.999574	0.999934	1000000
chr16:87689413-87689663	.	Intergenic	0.999574	0.999934	1000000
chr17:88063212-88063373	Fbxo11 Fbxo11 Fbxo11 Fbxo11	5' UTR Exon 5' UTR Exon 5' UTR Exon Intron 1	0.999574	0.999934	1000000
chr15:74918881-74919160	.	Intergenic	0.999574	0.999934	1000000
chr15:36876219-36876469	Gm10384	Intron 1	0.999574	0.999934	1000000
chr16:52418382-52418632	Alcam Alcam Alcam Alcam	Intron 1 Intron 1 Intron 1 Intron 1	0.999574	0.999934	1000000
chr5:68033475-68033743	Grxcr1	Intron 1	0.999574	0.999934	1000000
chr11:109269499-109269749	Rgs9 Rgs9 Rgs9	Intron 7 Intron 7 Intron 7	0.999574	0.999934	1000000
chr9:61679858-61679917	.	Intergenic	0.999574	0.999934	1000000
chr2:75733616-75733868	.	Intergenic	0.999574	0.999934	1000000
chr9:44152357-44152631	Cbl Cbl Cbl Cbl Cbl	TTS Intron 14 Intron 15 Intron 15 Intron 15	0.999574	0.999934	1000000
chr13:63298094-63298344	Aopep Aopep Aopep Aopep Aopep Aopep Aopep Fancc Aopep Aopep Aopep Aopep Aopep Aopep Aopep Aopep Aopep Aopep Aopep Aopep Aopep	TSS TTS TTS TTS TTS Intron 4 Intron 3 Intron 13 Intron 2 Intron 3 Intron 3 Intron 3 Intron 4 Intron 3 Intron 4 Intron 3 Intron 4 Intron 5 Intron 14 Intron 14 Intron 14	0.999574	0.999934	1000000
chr1:60907041-60907298	Ctla4	Intron 3	0.999574	0.999934	1000000
chr4:101252388-101252527	Jak1 Jak1 Jak1 Jak1 Jak1	5' UTR Exon Intron 1 Intron 1 Intron 1 5' UTR Exon	0.999574	0.999934	1000000
chr17:35244929-35245100	Ddx39b Ddx39b Ddx39b Ddx39b Ddx39b	Intron 4 Intron 4 Intron 3 Intron 4 Intron 4	0.999574	0.999934	1000000
chrX:150440886-150441026	Tmem29 Tmem29 Tmem29 Tmem29 Tmem29 Tmem29 Tmem29 Tmem29 Tmem29 Tmem29 Tmem29 Tmem29 Tmem29 Tmem29	TSS TSS TSS TSS Intron 1 Intron 1 CDS Exon 1 CDS Exon 1 Intron 1 5' UTR Exon Intron 1 CDS Exon 1 5' UTR Exon 5' UTR Exon	0.999574	0.999934	1000000
chr1:71098045-71098305	Bard1	Intron 1	0.999574	0.999934	1000000
chr11:118215694-118215765	Cyth1 Cyth1 Cyth1 Cyth1 Cyth1	Intron 1 Intron 1 Intron 1 Intron 1 Intron 1	0.999574	0.999934	1000000
chr1:152820952-152821219	Ncf2 Ncf2 Ncf2 Ncf2	Intron 4 Intron 2 Intron 3 Intron 3	0.999574	0.999934	1000000
chr13:55124499-55124755	Zfp346 Zfp346 Zfp346 Zfp346 Zfp346 Zfp346 Zfp346 Zfp346 Zfp346 Zfp346	Intron 1 3' UTR Exon Intron 5 3' UTR Exon Intron 3 Intron 5 3' UTR Exon Intron 4 Intron 5 Intron 3	0.999574	0.999934	1000000
chr7:27595371-27595621	Akt2 Akt2 Akt2 Akt2 Akt2	Intron 1 5' UTR Exon 5' UTR Exon 5' UTR Exon 5' UTR Exon	0.999574	0.999934	1000000
chr2:124751535-124751785	.	Intergenic	0.999574	0.999934	1000000
chr10:115246002-115246293	Tbc1d15 Tbc1d15	Intron 1 Intron 1	0.999574	0.999934	1000000
chr7:92182148-92182422	Dlg2 Dlg2 Dlg2 Dlg2 Dlg2 Dlg2 Dlg2 Dlg2 Dlg2 Dlg2 Dlg2	Intron 1 Intron 1 Intron 4 Intron 12 Intron 10 Intron 12 Intron 12 Intron 13 Intron 13 Intron 13 Intron 18	0.999574	0.999934	1000000
chr5:121124139-121124389	.	Intergenic	0.999574	0.999934	1000000
chrX:140969460-140969710	Atg4a Atg4a	Intron 1 Intron 1	0.999574	0.999934	1000000
chr7:110950120-110950373	Mrvi1 Mrvi1 Mrvi1	Intron 1 5' UTR Exon 5' UTR Exon	0.999574	0.999934	1000000
chr11:5149068-5149133	Emid1 Emid1 Emid1 Emid1	Intron 1 Intron 1 Intron 1 Intron 1	0.999574	0.999934	1000000
chr17:86757814-86758092	Epas1	Intron 1	0.999574	0.999934	1000000
chr1:87864011-87864182	4833421G17Rik Dgkd	TSS Intron 1	0.999574	0.999934	1000000
chr1:151663580-151663830	Fam129a Fam129a Fam129a	Intron 5 Intron 5 Intron 5	0.999574	0.999934	1000000
chr8:33386428-33386565	Wrn Wrn Wrn Purg Purg Purg	TSS TSS TSS TTS CDS Exon 1 CDS Exon 1	0.999574	0.999934	1000000
chr12:73887871-73888121	Gm15283	Intron 1	0.999574	0.999934	1000000
chr12:26062091-26062349	.	Intergenic	0.999574	0.999934	1000000
chr16:78198881-78198950	.	Intergenic	0.999574	0.999934	1000000
chr8:115061690-115061943	Wwox Wwox	Intron 8 Intron 1	0.999574	0.999934	1000000
chr10:67098643-67098913	Jmjd1c Jmjd1c Jmjd1c	Intron 1 5' UTR Exon Intron 1	0.999574	0.999934	1000000
chr5:102070784-102071068	Gm29707 Wdfy3 Wdfy3 Gm29707 Gm29707 Gm29707 Gm29707	TSS TSS TSS TTS TTS CDS Exon 1 CDS Exon 2	0.999574	0.999934	1000000
chr6:134219458-134219708	Etv6 Etv6 Etv6	Intron 2 Intron 2 5' UTR Exon	0.999574	0.999934	1000000
chr3:107039310-107039390	AI504432 Gm27008 Gm27008	TSS Intron 4 Intron 2	0.999574	0.999934	1000000
chr14:20175880-20175943	Kcnk5	Intron 1	0.999575	0.999934	1000000
chr19:44068972-44069122	Erlin1 Erlin1 Erlin1 Erlin1 Erlin1 Erlin1 Erlin1	Intron 2 Intron 2 Intron 1 Intron 2 Intron 1 Intron 1 Intron 2	0.999575	0.999934	1000000
chr12:55488359-55488436	.	Intergenic	0.977999	0.999934	402893
chr5:118403403-118405641	.	Intergenic	0.00554227	0.446726	77.1453
chr2:44344336-44345646	Arhgap15 Arhgap15 Arhgap15	Intron 13 3' UTR Exon Intron 13	0.0566232	0.944055	68.5096
chr10:95964069-95965623	Eea1 Eea1 Eea1 Eea1 Eea1	Intron 1 Intron 1 Intron 1 Intron 1 Intron 1	0.0598144	0.944055	65.0554
chr6:127304704-127305987	Gm38404	Intron 1	0.0609506	0.944055	63.9039
chr1:60902109-60903586	Ctla4	Intron 3	0.0633429	0.944055	61.6011
chr17:44765643-44767782	Runx2 Runx2 Runx2 Runx2 Runx2 Runx2 Runx2	Intron 1 Intron 2 Intron 2 Intron 1 Intron 1 Intron 2 Intron 1	0.00938877	0.583968	59.0104
chr6:145980436-145982032	.	Intergenic	0.0100334	0.599116	56.9954
chr4:46095059-46095861	Tmod1 Tmod1	Intron 6 Intron 7	0.073223	0.944055	53.5411
chr10:95913411-95914786	.	Intergenic	0.0117652	0.645039	52.3897
chr1:53053097-53054132	.	Intergenic	0.0748643	0.944055	52.3897
chr11:54068052-54069052	Pdlim4 Pdlim4 Pdlim4 Pdlim4 Pdlim4 Pdlim4	TSS TSS TSS CDS Exon 1 CDS Exon 1 CDS Exon 1	0.0831568	0.944055	47.2083
chr2:44556816-44557593	.	Intergenic	0.0863036	0.944055	45.4812
chr11:46460560-46462438	Havcr2 Havcr2	Intron 4 Intron 3	0.00336469	0.336059	43.3702
chr17:86885432-86886438	.	Intergenic	0.0958656	0.944055	40.8755
chr17:44767844-44769101	Runx2 Runx2 Runx2 Runx2 Runx2 Runx2 Runx2	Intron 1 Intron 2 Intron 2 Intron 1 Intron 1 Intron 2 Intron 1	0.0971989	0.944055	40.2998
chr7:30592853-30595227	Zbtb32 Zbtb32 Zbtb32	TSS 5' UTR Exon 5' UTR Exon	0.00427534	0.388194	39.5322
chr8:128057688-128058619	.	Intergenic	0.0999708	0.944055	39.1484
chr9:120038701-120039647	Cx3cr1	3' UTR Exon	0.101412	0.944055	38.5727
chr6:134219869-134221306	Etv6 Etv6 Etv6	Intron 2 Intron 2 5' UTR Exon	0.0208021	0.838674	38.2848
chr8:83165277-83166324	Tbc1d9 Gm10645 Gm10645 Tbc1d9 Gm10645 Gm10645 Gm10645 Tbc1d9 Tbc1d9 Gm10645	TSS TSS TSS TSS TTS TTS CDS Exon 1 CDS Exon 1 CDS Exon 1 CDS Exon 1	0.0216521	0.853649	37.4212
chr4:141766480-141767279	Dnajc16	CDS Exon 13	0.104413	0.944055	37.4212
chr2:73360439-73361207	Gpr155 Gm13703 Gpr155 Gpr155 Gpr155 Gpr155 Gpr155	Intron 11 Intron 1 Intron 1 Intron 11 Intron 11 Intron 10 Intron 9	0.104413	0.944055	37.4212
chr2:167761142-167762016	.	Intergenic	0.104413	0.944055	37.4212
chr1:135688302-135688869	Nav1 Nav1	TSS TSS	0.107584	0.944055	36.2698
chr2:44955816-44956662	.	Intergenic	0.107584	0.944055	36.2698
chr6:115677907-115679095	.	Intergenic	0.0235106	0.881055	35.6941
chr5:3497096-3499611	Gm42435 Cdk6 Gm42435 Cdk6	TTS Intron 4 CDS Exon 1 Intron 5	0.000364976	0.0912681	35.1184
chr6:38689875-38692345	.	Intergenic	0.00147167	0.211736	34.8305
chr11:70533955-70534871	.	Intergenic	0.112689	0.944055	34.5427
chr1:170852269-170854093	Atf6	CDS Exon 3	0.0256107	0.90933	33.967
chr16:3714970-3715995	Mefv Mefv Mefv	CDS Exon 2 CDS Exon 2 CDS Exon 2	0.114492	0.944055	33.967
chr16:36632450-36633201	Cd86 Cd86	Intron 1 Intron 1	0.114492	0.944055	33.967
chr19:32224153-32224692	Sgms1 Sgms1 Sgms1 Sgms1 Sgms1 Sgms1 Sgms1 Sgms1 Sgms1 Sgms1 Sgms1 Sgms1	TTS Intron 1 Intron 1 Intron 2 5' UTR Exon Intron 1 Intron 3 Intron 3 Intron 4 5' UTR Exon 5' UTR Exon 5' UTR Exon	0.118265	0.944055	32.8155
chr13:52860024-52860844	Auh Auh Auh	Intron 6 Intron 6 Intron 5	0.12024	0.944055	32.2398
chr1:69542791-69543546	Ikzf2 Ikzf2 Ikzf2 Ikzf2 Ikzf2 Ikzf2 Gm29114	Intron 5 Intron 3 Intron 6 Intron 7 Intron 4 Intron 6 Intron 3	0.122278	0.944055	31.6641
chr11:88011309-88012275	Gm11508 Gm11508	TTS CDS Exon 2	0.122278	0.944055	31.6641
chr9:89227454-89228523	Mthfs Mthfs Mthfs Mthfs Mthfs Mthfs Mthfs Mthfs Mthfs Mthfs	Intron 3 Intron 1 Intron 1 Intron 1 Intron 2 Intron 1 Intron 1 Intron 3 Intron 2 Intron 3	0.0293121	0.944055	31.3763
chr13:113093533-113094234	Gzma Gzma Gzma Gzma	TTS TTS CDS Exon 5 CDS Exon 6	0.124381	0.944055	31.0884
chr10:18059120-18059986	Reps1 Reps1 Reps1 Reps1 Reps1 Reps1	Intron 1 Intron 1 Intron 1 Intron 1 Intron 1 Intron 1	0.124381	0.944055	31.0884
chr3:137795827-137796699	Gm31678 Gm31678	TTS Intron 2	0.128798	0.944055	29.937
chr11:108203905-108204567	Prkca Prkca	Intron 2 Intron 2	0.128798	0.944055	29.937
chr5:103403683-103404985	.	Intergenic	0.0089267	0.571203	29.3613
chr10:7815939-7816648	Ppil4	Intron 12	0.131119	0.944055	29.3613
chr5:3492721-3495254	Cdk6 Cdk6	Intron 4 Intron 5	2.16818e-05	0.0120502	28.8575
chr4:118405704-118406302	Szt2	Intron 1	0.0338529	0.944055	28.7856
chr11:83578073-83578746	Ccl9 Ccl9 Ccl9	TSS TSS CDS Exon 1	0.13352	0.944055	28.7856
chr2:28624849-28625915	.	Intergenic	0.0344203	0.944055	28.4977
chr1:192535462-192538323	Hhat Hhat	Intron 11 Intron 11	7.88496e-05	0.0331341	28.2921
chr1:131004610-131005363	.	Intergenic	0.136006	0.944055	28.2098
chr14:59050885-59052417	Gm41162 Gm33472 Gm33472	Intron 1 Intron 2 Intron 2	0.0103085	0.604098	27.6341
chr2:73355242-73356236	Gpr155 Gpr155 Gpr155 Gpr155 Gpr155 Gpr155	Intron 12 Intron 2 Intron 12 Intron 12 Intron 11 Intron 10	0.13858	0.944055	27.6341
chr4:132566764-132567489	Ptafr	5' UTR Exon	0.13858	0.944055	27.6341
chr17:65946182-65948335	Twsg1 Twsg1 Twsg1	Intron 2 Intron 2 Intron 2	0.00320561	0.326318	27.2024
chr19:16204908-16205584	Gnaq Gnaq	Intron 1 Intron 1	0.141249	0.944055	27.0584
chr2:103597176-103597896	Abtb2	Intron 1	0.141249	0.944055	27.0584
chr5:113151095-113151923	Gm42161 2900026A02Rik 2900026A02Rik	Intron 2 Intron 6 Intron 1	0.141249	0.944055	27.0584
chr11:80145745-80146422	.	Intergenic	0.141249	0.944055	27.0584
chr16:49962393-49963661	.	Intergenic	0.0381376	0.944055	26.7706
chr7:43399689-43400638	.	Intergenic	0.039509	0.944055	26.1949
chr16:91521537-91523377	.	Intergenic	0.0119878	0.650972	25.907
chr13:52975979-52977697	Nfil3	5' UTR Exon	0.0121962	0.654606	25.7151
chr8:61276958-61278094	Sh3rf1 Sh3rf1	Intron 2 Intron 2	0.0409544	0.944055	25.6191
chr5:113015278-113016062	Grk3 Grk3 Grk3 Grk3 Grk3 Grk3 Grk3 Grk3	TSS TSS TSS TSS CDS Exon 1 5' UTR Exon CDS Exon 1 CDS Exon 1	0.0417066	0.944055	25.3313
chr17:12164566-12165698	Agpat4 Agpat4 Agpat4 Agpat4	Intron 1 Intron 2 Intron 2 Intron 2	0.0417066	0.944055	25.3313
chr6:8691256-8691869	Ica1 Ica1 Ica1 Ica1 Ica1 Ica1 Ica1	Intron 6 Intron 1 Intron 6 Intron 7 Intron 7 Intron 5 Intron 6	0.149871	0.944055	25.3313
chr16:24593851-24594476	Lpp Lpp Lpp Lpp	Intron 4 5' UTR Exon Intron 4 5' UTR Exon	0.149871	0.944055	25.3313
chr9:114016602-114017124	Fbxl2 Fbxl2 Fbxl2 Fbxl2 Fbxl2	Intron 2 Intron 2 Intron 2 Intron 2 Intron 2	0.149871	0.944055	25.3313
chr2:129592148-129594739	Sirpa Sirpa Sirpa Sirpa Sirpa Sirpa Sirpa Sirpa Sirpa Sirpa Sirpa Sirpa Sirpa Sirpa Sirpa Sirpa Sirpa Sirpa Sirpa Sirpa Sirpa Sirpa Sirpa Sirpa Sirpa Sirpa	TSS TSS TSS TSS TSS TSS TSS TSS TSS TSS TSS TSS TSS CDS Exon 1 CDS Exon 1 CDS Exon 1 CDS Exon 1 CDS Exon 1 CDS Exon 1 CDS Exon 1 CDS Exon 1 CDS Exon 1 CDS Exon 1 CDS Exon 1 CDS Exon 1 CDS Exon 1	0.000141427	0.0499825	25.249
chr2:158174931-158175440	.	Intergenic	0.152972	0.944055	24.7556
chr15:98484040-98484633	.	Intergenic	0.152972	0.944055	24.7556
chr2:119237288-119237938	Spint1 Spint1 Spint1 Spint1 Spint1 Spint1	TSS TSS TSS CDS Exon 1 CDS Exon 1 CDS Exon 1	0.156197	0.944055	24.1799
chr8:88661916-88662335	Nod2 Nod2 Nod2 Nod2	Intron 3 Intron 3 Intron 3 Intron 3	0.156197	0.944055	24.1799
chr5:120323148-120323662	.	Intergenic	0.156197	0.944055	24.1799
chr5:72656210-72656782	Nipal1 Nipal1 Nipal1	Intron 1 Intron 1 Intron 1	0.156197	0.944055	24.1799
chr12:76593802-76594888	Sptb	Intron 32	0.0457931	0.944055	23.892
chr1:185366492-185367739	Eprs Eprs Eprs Eprs Eprs Eprs Eprs Eprs Eprs Eprs Eprs	TSS TSS TTS CDS Exon 2 CDS Exon 1 CDS Exon 1 CDS Exon 1 CDS Exon 1 CDS Exon 2 CDS Exon 2 CDS Exon 2	0.0466813	0.944055	23.6042
chr12:98445246-98445829	5330409N07Rik 5330409N07Rik Kcnk10 Kcnk10	TTS CDS Exon 1 Intron 4 Intron 4	0.159555	0.944055	23.6042
chr3:86213876-86214430	.	Intergenic	0.159555	0.944055	23.6042
chr5:20151752-20152535	Magi2 Magi2 Magi2 Magi2 Magi2 Magi2	Intron 2 Intron 3 Intron 2 Intron 3 Intron 3 Intron 3	0.159555	0.944055	23.6042
chr10:91076611-91077269	Apaf1 Apaf1 Apaf1 Apaf1 Apaf1	Intron 4 Intron 4 Intron 4 Intron 4 Intron 4	0.159555	0.944055	23.6042
chr8:114972903-114980238	Wwox Wwox Wwox	Intron 8 Intron 1 Intron 1	4.14529e-14	2.85677e-09	23.4453
chr6:115677256-115677724	Raf1 Raf1 D830050J10Rik D830050J10Rik	TSS TSS TTS CDS Exon 1	0.0485364	0.944055	23.0284
chr6:114648498-114649561	Atg7 Atg7 Atg7 Atg7 Atg7 Atg7 Atg7 Atg7 Atg7 Atg7 Atg7 Atg7	TSS 5' UTR Exon 5' UTR Exon 5' UTR Exon 5' UTR Exon Intron 2 5' UTR Exon 5' UTR Exon 5' UTR Exon 5' UTR Exon Intron 1 5' UTR Exon	0.0485364	0.944055	23.0284
chr3:37271829-37272441	.	Intergenic	0.163053	0.944055	23.0284
chr15:38536972-38537623	.	Intergenic	0.163053	0.944055	23.0284
chr14:59052676-59053617	Gm41162 Gm33472 Gm33472	Intron 1 Intron 2 Intron 2	0.0495053	0.944055	22.7406
chr13:9080936-9083681	.	Intergenic	9.02046e-05	0.0365679	22.5247
chr17:5841712-5842249	Snx9 Snx9	Intron 1 Intron 1	0.0165252	0.764075	22.5051
chr2:73356293-73357502	Gm13703 Gpr155 Gm13703 Gpr155 Gpr155 Gpr155 Gpr155 Gpr155	TSS CDS Exon 12 CDS Exon 1 CDS Exon 2 CDS Exon 12 CDS Exon 12 CDS Exon 11 CDS Exon 10	0.0166116	0.765755	22.4527
chr18:60499052-60500004	Smim3 Smim3	5' UTR Exon CDS Exon 1	0.0505032	0.944055	22.4527
chr4:97885529-97886490	Nfia Nfia Nfia Nfia Nfia Nfia Nfia	Intron 2 Intron 2 Intron 1 Intron 2 Intron 2 Intron 2 Intron 2	0.0505032	0.944055	22.4527
chr11:74570529-74571182	Rap1gap2 Rap1gap2 Rap1gap2 Rap1gap2	Intron 2 5' UTR Exon Intron 2 5' UTR Exon	0.166701	0.944055	22.4527
chr1:191075283-191075958	Nsl1 Nsl1 Nsl1 Nsl1	TTS TTS Intron 4 Intron 4	0.166701	0.944055	22.4527
chr4:107920935-107921568	Cpt2 Cpt2 Cpt2 Cpt2 Cpt2	Intron 1 Intron 1 Intron 1 Intron 1 Intron 1	0.166701	0.944055	22.4527
chr17:12204354-12205521	Agpat4 Agpat4 Agpat4 Agpat4	Intron 1 Intron 3 Intron 3 Intron 3	0.0172639	0.77684	22.0689
chr3:37228334-37231932	Gm43822 Gm12534 Il21 Gm12534 Il21 Gm12534 Il21 Il21	TSS TSS TTS TTS CDS Exon 1 CDS Exon 1 Intron 2 Intron 2	1.43872e-05	0.00901373	21.9346
chr13:44538554-44539067	Gm34276	Intron 3	0.17051	0.944055	21.877
chr18:70461806-70462442	4930503L19Rik 4930503L19Rik 4930503L19Rik 4930503L19Rik 4930503L19Rik 4930503L19Rik 4930503L19Rik 4930503L19Rik	Intron 6 3' UTR Exon 3' UTR Exon Intron 4 Intron 4 Intron 3 3' UTR Exon Intron 1	0.17051	0.944055	21.877
chr16:89835318-89835746	Tiam1 Tiam1 Tiam1 Tiam1 Tiam1	Intron 14 Intron 1 Intron 14 Intron 10 Intron 5	0.17051	0.944055	21.877
chr17:12753054-12753682	Airn Airn Airn Airn Airn Airn Igf2r	Intron 1 Intron 1 Intron 1 Intron 1 Intron 1 Intron 1 Intron 1	0.17051	0.944055	21.877
chr2:129373718-129374361	Il1bos Il1bos Il1bos Il1bos	TTS CDS Exon 1 Intron 2 CDS Exon 3	0.17051	0.944055	21.877
chr13:113226219-113228348	Gzmk	TSS	0.00612305	0.472452	21.877
chr7:25005490-25006079	Atp1a3 Atp1a3 Atp1a3 Atp1a3 Atp1a3 Atp1a3 Atp1a3 Atp1a3 Atp1a3 Atp1a3	TSS TSS TSS TSS TSS CDS Exon 1 CDS Exon 1 CDS Exon 1 CDS Exon 1 CDS Exon 1	0.174489	0.944055	21.3013
chr4:34551672-34552190	Akirin2 Akirin2	Intron 1 Intron 1	0.174489	0.944055	21.3013
chr10:59236169-59236698	.	Intergenic	0.174489	0.944055	21.3013
chr5:137423643-137426761	Zan Zan	CDS Exon 41 CDS Exon 42	1.82078e-05	0.010648	21.1862
chr4:126024134-126025519	Csf3r Csf3r Csf3r Csf3r	TSS TSS CDS Exon 1 5' UTR Exon	0.0194382	0.815973	20.9175
chr1:87811015-87811885	Sag Sag Sag Sag Sag Sag Sag	TSS Intron 3 Intron 3 Intron 3 Intron 3 Intron 3 Intron 3	0.0571723	0.944055	20.7256
chr6:17463809-17464344	Met Met Met Met Met Met Met Met	TSS TSS TSS TSS 5' UTR Exon CDS Exon 1 5' UTR Exon 5' UTR Exon	0.178652	0.944055	20.7256
chr14:47353923-47354504	.	Intergenic	0.178652	0.944055	20.7256
chrX:162887616-162887883	Syap1	Intron 1	0.178652	0.944055	20.7256
chr11:109784434-109785356	.	Intergenic	0.0584108	0.944055	20.4377
chr11:46473646-46475399	Havcr2 Havcr2	Intron 6 Intron 5	0.00758886	0.528276	20.2938
chr13:110568443-110569502	.	Intergenic	0.0596898	0.944055	20.1499
chr2:45112336-45113101	Zeb2 Zeb2 Zeb2 Gm27645 Zeb2 Zeb2 Zeb2os Zeb2os Gm27404 Zeb2os Zeb2os Gm27645 Zeb2os Zeb2os Zeb2os Zeb2os Zeb2os Gm27404 Zeb2os Zeb2 Zeb2os Zeb2os Zeb2os Zeb2os Zeb2os Zeb2 Zeb2os Zeb2 Zeb2 Zeb2 Zeb2 Zeb2 Zeb2 Zeb2 Zeb2 Zeb2 Zeb2 Zeb2	TSS TSS TSS TSS TSS TSS TSS TSS TSS TSS TSS TTS TTS TTS TTS TTS TTS TTS TTS Intron 1 CDS Exon 1 CDS Exon 2 CDS Exon 1 CDS Exon 1 CDS Exon 1 CDS Exon 1 CDS Exon 2 CDS Exon 2 5' UTR Exon 5' UTR Exon CDS Exon 1 5' UTR Exon CDS Exon 1 CDS Exon 1 5' UTR Exon 5' UTR Exon 5' UTR Exon 5' UTR Exon	0.0596898	0.944055	20.1499
chr10:24164770-24165168	Stx7 Stx7 Stx7	Intron 2 Intron 2 Intron 2	0.18301	0.944055	20.1499
chr2:129591456-129591997	Sirpa Sirpa Sirpa Sirpa Sirpa Sirpa Sirpa	TSS TSS TSS TSS TSS TSS TSS	0.18301	0.944055	20.1499
chr2:57117307-57117597	Nr4a2 Nr4a2	5' UTR Exon 5' UTR Exon	0.18301	0.944055	20.1499
chr12:25854391-25855046	.	Intergenic	0.18301	0.944055	20.1499
chr7:51756110-51756653	Gm29296	Intron 1	0.18301	0.944055	20.1499
chr4:133661926-133662271	Pigv Pigv Pigv	TTS 3' UTR Exon 3' UTR Exon	0.18301	0.944055	20.1499
chr9:120036142-120036807	Cx3cr1	3' UTR Exon	0.18301	0.944055	20.1499
chrX:140598938-140599368	Tsc22d3	5' UTR Exon	0.18301	0.944055	20.1499
chr17:65935967-65938229	Twsg1 Twsg1 Twsg1	Intron 2 CDS Exon 3 CDS Exon 3	0.00302511	0.317318	19.9196
chr17:86832222-86833174	Epas1 Epas1	TTS 3' UTR Exon	0.0610112	0.944055	19.862
chr14:120535753-120537010	.	Intergenic	0.00806325	0.547475	19.862
chr1:130998236-131004519	.	Intergenic	4.33264e-13	1.49294e-08	19.7853
chr11:79675873-79676817	Rab11fip4os2 Rab11fip4os2 Rab11fip4 Rab11fip4	TSS TSS Intron 1 Intron 3	0.0623769	0.944055	19.5742
chr11:76600351-76601331	Rpl36-ps2 Rpl36-ps2 Rpl36-ps2 Abr Abr	TSS TTS CDS Exon 1 5' UTR Exon Intron 1	0.0623769	0.944055	19.5742
chr11:117108841-117110933	.	Intergenic	3.08623e-05	0.0162029	19.5742
chr17:47225181-47225771	Trerf1 Trerf1 Trerf1 Trerf1 Trerf1	Intron 2 Intron 1 Intron 2 Intron 3 Intron 3	0.187578	0.944055	19.5742
chr9:120116234-120116715	Slc25a38 Slc25a38 Slc25a38 Slc25a38 Slc25a38 Slc25a38	CDS Exon 2 CDS Exon 2 CDS Exon 2 CDS Exon 2 Intron 1 CDS Exon 2	0.187578	0.944055	19.5742
chr10:60115414-60115973	Spock2 Spock2 Spock2	Intron 1 Intron 2 Intron 1	0.187578	0.944055	19.5742
chr13:45623557-45624028	Atxn1 Atxn1 Atxn1	5' UTR Exon 5' UTR Exon 5' UTR Exon	0.187578	0.944055	19.5742
chr10:121374187-121374714	Gns Gns Gns Gns Gns	TSS CDS Exon 1 3' UTR Exon CDS Exon 3 CDS Exon 3	0.187578	0.944055	19.5742
chr2:101781624-101782178	Prr5l Prr5l Prr5l Prr5l Prr5l Prr5l Prr5l Prr5l Prr5l	5' UTR Exon Intron 1 5' UTR Exon 5' UTR Exon 5' UTR Exon Intron 1 5' UTR Exon 5' UTR Exon 5' UTR Exon	0.187578	0.944055	19.5742
chr7:43978771-43979166	Klk1b9	Intron 2	0.187578	0.944055	19.5742
chr12:112648277-112648627	Siva1 Siva1 Siva1 Siva1 Siva1 Siva1 Siva1 Siva1	TTS TTS TTS TTS Intron 1 CDS Exon 1 Intron 2 Intron 3	0.187578	0.944055	19.5742
chr6:22378236-22379747	.	Intergenic	0.00840034	0.556117	19.5742
chr17:34263063-34263721	H2-Ab1 H2-Ab1 H2-Ab1 H2-Ab1 H2-Ab1 H2-Ab1 H2-Ab1 H2-Ab1 H2-Ab1 H2-Ab1 H2-Ab1	TSS TSS TSS TSS TSS CDS Exon 1 CDS Exon 1 CDS Exon 1 CDS Exon 1 CDS Exon 1 Intron 1	0.0637889	0.944055	19.2863
chr19:9952654-9953223	.	Intergenic	0.192373	0.944055	18.9985
chr19:34270056-34270611	.	Intergenic	0.192373	0.944055	18.9985
chr19:55741197-55741687	Tcf7l2 Tcf7l2 Tcf7l2 Tcf7l2 Tcf7l2 Tcf7l2 Tcf7l2 Tcf7l2 Tcf7l2 Tcf7l2 Tcf7l2 Tcf7l2 Tcf7l2 Tcf7l2 Tcf7l2	TSS TSS TSS TSS TSS TSS TSS TSS TSS TSS TSS TSS TSS TSS TSS	0.192373	0.944055	18.9985
chr7:67459630-67460085	.	Intergenic	0.192373	0.944055	18.9985
chr19:21472150-21472542	Gda Gda Gda Gda	TSS CDS Exon 1 5' UTR Exon CDS Exon 1	0.192373	0.944055	18.9985
chr18:70459618-70460155	4930503L19Rik 4930503L19Rik 4930503L19Rik 4930503L19Rik 4930503L19Rik 4930503L19Rik 4930503L19Rik 4930503L19Rik	Intron 6 3' UTR Exon 3' UTR Exon Intron 4 Intron 4 Intron 3 3' UTR Exon Intron 1	0.192373	0.944055	18.9985
chr2:132596312-132596717	.	Intergenic	0.192373	0.944055	18.9985
chr13:113085680-113086987	Cdc20b Cdc20b Cdc20b	Intron 11 Intron 10 Intron 11	0.0244805	0.893589	18.8066
chr1:179662324-179665393	.	Intergenic	9.77308e-05	0.0384869	18.8066
chr19:60751250-60752129	.	Intergenic	0.0667609	0.944055	18.7106
chr1:191073290-191074299	Nsl1 Nsl1 Nsl1 Nsl1	TTS Intron 4 Intron 4 Intron 4	0.0667609	0.944055	18.7106
chr11:3206547-3207714	Eif4enif1 Eif4enif1 Eif4enif1 Drg1 Eif4enif1 Eif4enif1 Eif4enif1 Eif4enif1 Eif4enif1	Intron 2 Intron 1 Intron 2 Intron 2 Intron 2 Intron 2 Intron 2 Intron 2 Intron 2	0.0667609	0.944055	18.7106
chr18:66459168-66459643	Pmaip1 Pmaip1 Pmaip1	5' UTR Exon Intron 1 Intron 1	0.0667609	0.944055	18.7106
chr2:45023470-45025172	Zeb2 Mir5129 Zeb2 Zeb2 Mir5129 Zeb2 Zeb2 Zeb2 Zeb2 Zeb2 Zeb2 Zeb2 Zeb2 Zeb2 Zeb2 Zeb2 Zeb2 Zeb2 Zeb2 Zeb2 Zeb2 Zeb2 Zeb2 Zeb2 Zeb2 Zeb2 Zeb2	TSS TSS TSS TTS TTS TTS TTS Intron 2 Intron 2 Intron 2 Intron 2 Intron 3 Intron 3 Intron 2 Intron 1 Intron 2 Intron 2 Intron 1 CDS Exon 1 Intron 2 Intron 2 Intron 2 Intron 1 Intron 2 Intron 2 Intron 2 Intron 3	0.00378712	0.358015	18.653
chr12:85698686-85699154	Batf	Intron 2	0.196404	0.944055	18.5357
chr11:106479912-106480630	Ern1 Ern1 Ern1 Ern1 Ern1	Intron 1 Intron 1 Intron 1 Intron 1 Intron 1	0.0683254	0.944055	18.4228
chr1:93070581-93071463	Kif1a Kif1a Kif1a Kif1a Kif1a Kif1a	Intron 4 Intron 10 Intron 10 Intron 9 Intron 10 Intron 10	0.0683254	0.944055	18.4228
chr15:38535379-38536305	.	Intergenic	0.0683254	0.944055	18.4228
chr8:126973683-126974341	.	Intergenic	0.197412	0.944055	18.4228
chr5:137264170-137264727	.	Intergenic	0.197412	0.944055	18.4228
chr1:177666961-177667503	.	Intergenic	0.197412	0.944055	18.4228
chr5:136245113-136245501	Sh2b2 Sh2b2 Sh2b2 Sh2b2	TSS TSS TSS 5' UTR Exon	0.197412	0.944055	18.4228
chr5:117139129-117139505	Taok3 Taok3 Taok3 Taok3 Taok3 Taok3 Taok3 Taok3	Intron 1 Intron 1 Intron 1 5' UTR Exon 5' UTR Exon 5' UTR Exon 5' UTR Exon 5' UTR Exon	0.197412	0.944055	18.4228
chr16:45361109-45361605	.	Intergenic	0.197412	0.944055	18.4228
chr5:3511145-3511764	Cdk6 Cdk6	Intron 4 Intron 5	0.197412	0.944055	18.4228
chr11:51759942-51760541	Sec24a	Intron 1	0.197412	0.944055	18.4228
chr11:21209948-21210373	.	Intergenic	0.197412	0.944055	18.4228
chr6:122281020-122281609	Klrg1	Intron 1	0.197412	0.944055	18.4228
chr4:46423013-46423500	.	Intergenic	0.197412	0.944055	18.4228
chr4:6499444-6499948	.	Intergenic	0.197412	0.944055	18.4228
chr6:99436523-99436996	Foxp1 Gm20696 Foxp1 Gm20696 Gm20696 Foxp1 Foxp1 Foxp1	TSS Intron 1 Intron 2 Intron 1 3' UTR Exon Intron 1 5' UTR Exon 5' UTR Exon	0.197412	0.944055	18.4228
chr5:113159015-113160130	2900026A02Rik 2900026A02Rik	Intron 6 Intron 1	0.0273585	0.934094	17.847
chr5:3491704-3492462	Cdk6 Cdk6	Intron 4 Intron 5	0.0716247	0.944055	17.847
chr2:44920565-44921285	Gtdc1 Gtdc1 Gtdc1 Gtdc1 Gtdc1 Gtdc1	5' UTR Exon Intron 1 5' UTR Exon Intron 1 Intron 1 5' UTR Exon	0.0716247	0.944055	17.847
chr18:80498747-80499268	.	Intergenic	0.202714	0.944055	17.847
chr1:176996857-176997330	Sdccag8 Sdccag8 Sdccag8	TSS 3' UTR Exon Intron 16	0.202714	0.944055	17.847
chr16:32794798-32795383	Muc20 Muc20	CDS Exon 2 CDS Exon 2	0.202714	0.944055	17.847
chr11:80177579-80178111	Adap2os Adap2 Adap2os Adap2	TSS TTS CDS Exon 1 Intron 10	0.202714	0.944055	17.847
chr14:64327833-64328398	Msra Msra Msra Msra	Intron 1 Intron 1 5' UTR Exon Intron 6	0.202714	0.944055	17.847
chr11:86604233-86604792	Vmp1	Intron 9	0.202714	0.944055	17.847
chr4:109658744-109659219	9630013D21Rik 9630013D21Rik	TSS TSS	0.202714	0.944055	17.847
chr19:16133503-16133808	Gnaq Gnaq	Intron 1 Intron 1	0.202714	0.944055	17.847
chr2:51148062-51148584	Rnd3 Rnd3 Rnd3	CDS Exon 2 CDS Exon 2 CDS Exon 2	0.202714	0.944055	17.847
chr1:74713118-74713554	Cyp27a1	TSS	0.202714	0.944055	17.847
chr8:114980597-114981020	Wwox Wwox Wwox	Intron 8 Intron 1 Intron 1	0.202714	0.944055	17.847
chr16:52443879-52444380	Alcam Alcam Alcam Alcam	Intron 1 Intron 1 Intron 1 Intron 1	0.202714	0.944055	17.847
chr6:125252371-125253027	.	Intergenic	0.202714	0.944055	17.847
chr16:22656058-22657525	Dgkg Dgkg Dgkg Dgkg Dgkg Dgkg Dgkg Dgkg Dgkg Dgkg	TSS TSS TSS TSS TSS 5' UTR Exon CDS Exon 1 CDS Exon 1 5' UTR Exon 5' UTR Exon	0.0108435	0.621703	17.847
chr7:49827598-49828414	Prmt3	Intron 12	0.073365	0.944055	17.5592
chr5:102070056-102070582	Gm29707 Wdfy3 Wdfy3 Gm29707 Gm29707 Gm29707	TSS TSS TSS TSS TTS CDS Exon 1	0.073365	0.944055	17.5592
chr5:139286335-139287273	Adap1 Adap1 Adap1 Adap1 Adap1	Intron 4 Intron 3 Intron 3 Intron 3 Intron 4	0.073365	0.944055	17.5592
chr19:10278542-10280808	Dagla Dagla	5' UTR Exon 5' UTR Exon	0.000349567	0.089375	17.4872
chr6:108510130-108511270	Itpr1 Itpr1 Itpr1	CDS Exon 1 CDS Exon 55 CDS Exon 55	0.0293068	0.944055	17.2713
chr13:37290114-37291404	.	Intergenic	0.0293068	0.944055	17.2713
chr16:93028540-93029542	.	Intergenic	0.0751699	0.944055	17.2713
chr5:4530581-4531487	.	Intergenic	0.0751699	0.944055	17.2713
chr1:60930468-60931315	.	Intergenic	0.0751699	0.944055	17.2713
chr3:96300979-96301379	.	Intergenic	0.208301	0.944055	17.2713
chr5:53533481-53534106	Rbpj	5' UTR Exon	0.208301	0.944055	17.2713
chr12:51593431-51593857	Coch Coch Coch Coch Coch Coch Coch Coch Coch Coch	TSS TSS TSS TSS TTS TTS CDS Exon 1 CDS Exon 2 CDS Exon 2 CDS Exon 1	0.208301	0.944055	17.2713
chr15:77855739-77856231	.	Intergenic	0.208301	0.944055	17.2713
chr12:32202535-32203057	Pik3cg Pik3cg Pik3cg Pik3cg Pik3cg	Intron 2 Intron 1 Intron 2 Intron 2 Intron 2	0.208301	0.944055	17.2713
chr6:120119689-120120211	Ninj2	Intron 1	0.208301	0.944055	17.2713
chr3:107834149-107834723	Gm36211	TSS	0.208301	0.944055	17.2713
chr9:89885490-89885971	.	Intergenic	0.208301	0.944055	17.2713
chr7:43532573-43533038	Cd33 Cd33 Cd33 Cd33 Cd33 Cd33 Cd33 Cd33 Cd33 Cd33 Cd33	TSS TSS TSS TSS TTS CDS Exon 4 CDS Exon 1 CDS Exon 2 CDS Exon 1 CDS Exon 2 CDS Exon 2	0.208301	0.944055	17.2713
chr17:28700343-28700849	Mapk14 Mapk14 Mapk14 Mapk14 Mapk14 Mapk14 Mapk14 Mapk14	Intron 1 Intron 1 5' UTR Exon 3' UTR Exon Intron 1 Intron 2 5' UTR Exon Intron 1	0.208301	0.944055	17.2713
chr9:14367717-14368157	Endod1 Endod1	Intron 1 Intron 2	0.208301	0.944055	17.2713
chr8:124321218-124321545	Galnt2 Galnt2 Galnt2 Galnt2 Galnt2l	Intron 3 Intron 1 Intron 3 Intron 3 Intron 3	0.208301	0.944055	17.2713
chr17:87361354-87361781	Ttc7 Ttc7 Ttc7 Ttc7 Ttc7	TTS 3' UTR Exon 3' UTR Exon Intron 16 Intron 16	0.208301	0.944055	17.2713
chrX:12062189-12062713	Bcor Bcor Bcor Bcor Bcor Bcor Bcor	5' UTR Exon 5' UTR Exon 5' UTR Exon 5' UTR Exon 5' UTR Exon 5' UTR Exon 5' UTR Exon	0.208301	0.944055	17.2713
chr6:85295665-85296112	Sfxn5 Sfxn5 Sfxn5 Sfxn5 Sfxn5	TTS Intron 3 Intron 3 Intron 3 Intron 3	0.208301	0.944055	17.2713
chr5:20792201-20792744	Phtf2 Phtf2 Phtf2 Phtf2	Intron 8 3' UTR Exon Intron 8 Intron 2	0.208301	0.944055	17.2713
chr19:41973817-41975057	Gm23113 Gm23113 Mms19 Mms19 Mms19 Mms19 Mms19 Mms19 Mms19 Mms19	TSS TTS Intron 1 Intron 1 Intron 1 Intron 1 Intron 1 Intron 1 Intron 1 Intron 1	0.0121237	0.652236	17.1274
chr4:118161447-118162797	Kdm4a Kdm4a Kdm4a Kdm4a Kdm4a Kdm4a	TSS CDS Exon 1 CDS Exon 10 CDS Exon 10 CDS Exon 10 CDS Exon 10	0.0121237	0.652236	17.1274
chr3:37232147-37232904	Il21 Il21 Il21 Gm43822 Gm43822 Gm12534 Il21 Gm43822 Gm12534 Il21 Il21	TSS TSS TSS TSS TTS TTS CDS Exon 1 CDS Exon 1 CDS Exon 2 CDS Exon 2 CDS Exon 2	0.0299977	0.944055	17.0794
chr9:89874745-89875461	.	Intergenic	0.0770426	0.944055	16.9835
chr16:91354773-91355366	.	Intergenic	0.0770426	0.944055	16.9835
chr12:74894891-74895794	.	Intergenic	0.0770426	0.944055	16.9835
chr9:50835342-50837366	Alg9 Alg9 Alg9 Alg9 Alg9 Alg9 Alg9	TSS Intron 1 CDS Exon 1 Intron 1 3' UTR Exon Intron 14 3' UTR Exon	0.000950732	0.165456	16.9424
chr15:59649624-59649773	Trib1 Trib1	Intron 1 Intron 1	0.212164	0.944055	16.8906
chr2:45117097-45117690	Zeb2 Zeb2 Zeb2 Zeb2 Zeb2	TSS TSS TTS CDS Exon 1 5' UTR Exon	0.0307107	0.944055	16.8875
chr3:27616316-27617072	Fndc3b Fndc3b Fndc3b Fndc3b	Intron 3 Intron 3 Intron 3 Intron 4	0.0789867	0.944055	16.6956
chr2:128818844-128819067	Tmem87b Tmem87b Tmem87b	Intron 1 Intron 1 Intron 1	0.214197	0.944055	16.6956
chr19:42839867-42840309	Hpse2	Intron 9	0.214197	0.944055	16.6956
chr9:14834886-14835274	Mre11a	3' UTR Exon	0.214197	0.944055	16.6956
chr11:46506775-46507257	.	Intergenic	0.214197	0.944055	16.6956
chr11:120519973-120520327	.	Intergenic	0.214197	0.944055	16.6956
chr16:95150491-95150945	.	Intergenic	0.214197	0.944055	16.6956
chr5:3500248-3500667	Gm42435 Cdk6 Cdk6	TSS Intron 4 Intron 5	0.214197	0.944055	16.6956
chr13:24791989-24792575	.	Intergenic	0.214197	0.944055	16.6956
chr18:84682105-84682468	Cndp2 Cndp2 Cndp2 Cndp2 Cndp2	TSS TTS 5' UTR Exon 5' UTR Exon 5' UTR Exon	0.214197	0.944055	16.6956
chr17:34286898-34287333	H2-Aa H2-Aa H2-Aa H2-Aa	CDS Exon 2 Intron 1 Intron 1 Intron 1	0.214197	0.944055	16.6956
chr12:81754924-81755346	Map3k9 Map3k9 Map3k9	Intron 2 Intron 2 Intron 2	0.214197	0.944055	16.6956
chr11:4319536-4320070	.	Intergenic	0.214197	0.944055	16.6956
chr17:34348157-34348607	.	Intergenic	0.214197	0.944055	16.6956
chr5:77383499-77384057	Igfbp7 Igfbp7	Intron 1 Intron 2	0.214197	0.944055	16.6956
chr9:23670248-23670703	.	Intergenic	0.214197	0.944055	16.6956
chr7:49824467-49824939	Prmt3 Prmt3 Prmt3	Intron 3 3' UTR Exon Intron 11	0.214197	0.944055	16.6956
chr19:57180340-57181680	Ablim1 Ablim1 Ablim1 Ablim1 Ablim1 Ablim1 Ablim1 Ablim1 Ablim1 Ablim1 Ablim1	Intron 1 Intron 1 Intron 1 Intron 1 Intron 1 Intron 1 Intron 1 Intron 1 Intron 1 Intron 1 Intron 1	0.0322067	0.944055	16.5037
chr13:113134265-113136677	1700084D21Rik 1700084D21Rik	TSS CDS Exon 1	0.00108515	0.181075	16.4489
chr17:40879930-40880744	9130008F23Rik 9130008F23Rik 9130008F23Rik 9130008F23Rik 9130008F23Rik 9130008F23Rik 9130008F23Rik	TSS TSS TSS TTS CDS Exon 1 CDS Exon 1 CDS Exon 1	0.0810059	0.944055	16.4078
chr11:67480375-67480666	Gas7 Gas7	Intron 1 Intron 1	0.0810059	0.944055	16.4078
chr4:97858485-97862006	Nfia Nfia Nfia Nfia Nfia Nfia	Intron 2 Intron 2 Intron 2 Intron 2 Intron 2 Intron 2	3.82721e-08	0.000152647	16.2638
chr12:55058453-55059940	2700097O09Rik 2700097O09Rik 2700097O09Rik	CDS Exon 4 CDS Exon 4 CDS Exon 4	0.00051692	0.114547	16.1919
chr12:108617749-108618084	Evl Evl Evl	Intron 1 Intron 1 Intron 1	0.0831042	0.944055	16.1199
chr8:121669002-121669347	Gm45833 Galnt2l	CDS Exon 2 Intron 1	0.220429	0.944055	16.1199
chr7:99834086-99834595	.	Intergenic	0.220429	0.944055	16.1199
chr12:16304389-16304730	.	Intergenic	0.220429	0.944055	16.1199
chr15:101373630-101374131	Gm35853 Gm35853 Gm35853	Intron 3 Intron 1 Intron 2	0.220429	0.944055	16.1199
chr10:127736635-127737110	.	Intergenic	0.220429	0.944055	16.1199
chr9:47733279-47733743	Cadm1 Cadm1 Cadm1 Cadm1 Cadm1 Cadm1 Cadm1 Cadm1 Cadm1 Cadm1	Intron 1 Intron 1 Intron 1 Intron 1 Intron 1 Intron 1 Intron 1 Intron 1 Intron 1 Intron 1	0.220429	0.944055	16.1199
chr14:62865126-62865710	Mir6541 Mir6541 Mir6541 Wdfy2 Wdfy2	TSS TTS CDS Exon 1 Intron 1 Intron 1	0.220429	0.944055	16.1199
chr17:56265019-56265603	.	Intergenic	0.220429	0.944055	16.1199
chr11:108094794-108095301	Prkca	Intron 3	0.220429	0.944055	16.1199
chr18:66475970-66476358	.	Intergenic	0.220429	0.944055	16.1199
chr9:111145786-111146165	Lrrfip2 Lrrfip2 Lrrfip2 Lrrfip2 Lrrfip2 Lrrfip2 Lrrfip2 Lrrfip2	Intron 3 Intron 2 Intron 2 Intron 2 Intron 3 Intron 3 Intron 3 Intron 3	0.220429	0.944055	16.1199
chr9:37246584-37246987	Slc37a2 Slc37a2	Intron 1 Intron 1	0.220429	0.944055	16.1199
chr4:119978136-119978607	Hivep3 Hivep3	5' UTR Exon Intron 1	0.220429	0.944055	16.1199
chr1:173742004-173742572	Ifi207 Ifi207	TSS TSS	0.220429	0.944055	16.1199
chr2:18910343-18910841	Pip4k2a	Intron 1	0.220429	0.944055	16.1199
chr17:65740607-65741001	Rab31 Rab31	Intron 1 Intron 1	0.220429	0.944055	16.1199
chr10:44699954-44700415	Gm47388	TTS	0.220429	0.944055	16.1199
chr13:107568543-107569010	.	Intergenic	0.220429	0.944055	16.1199
chr2:150674028-150675030	.	Intergenic	0.0852859	0.944055	15.8321
chr4:46422258-46422958	.	Intergenic	0.0852859	0.944055	15.8321
chr2:129380305-129381087	Spcs2-ps	TSS	0.0852859	0.944055	15.8321
chr17:46879443-46880841	.	Intergenic	0.00287791	0.307494	15.8321
chr7:84400220-84401849	Arnt2 Arnt2 Arnt2 Arnt2	Intron 1 5' UTR Exon Intron 1 Intron 1	0.0153132	0.732864	15.6881
chr6:134120691-134121777	Etv6 Etv6 Etv6	Intron 1 Intron 1 5' UTR Exon	0.0364036	0.944055	15.5442
chr19:34959350-34960508	Kif20b Kif20b Kif20b Kif20b	3' UTR Exon CDS Exon 5 CDS Exon 25 CDS Exon 25	0.0364036	0.944055	15.5442
chr11:16987365-16988108	Plek Plek	CDS Exon 6 CDS Exon 6	0.0875555	0.944055	15.5442
chr1:161075999-161076596	Cenpl Cenpl Cenpl Cenpl Cenpl Cenpl Cenpl Cenpl Cenpl Cenpl	TSS Intron 2 CDS Exon 1 Intron 2 Intron 2 Intron 2 Intron 2 Intron 3 Intron 2 Intron 2	0.0875555	0.944055	15.5442
chr2:52248030-52248674	Neb Neb Neb Neb Neb	Intron 4 Intron 65 Intron 65 Intron 64 Intron 65	0.0875555	0.944055	15.5442
chr15:89180397-89180685	Plxnb2	5' UTR Exon	0.227027	0.944055	15.5442
chr12:111516400-111516891	.	Intergenic	0.227027	0.944055	15.5442
chr1:135691338-135691645	.	Intergenic	0.227027	0.944055	15.5442
chr15:59808281-59808758	.	Intergenic	0.227027	0.944055	15.5442
chr5:114052199-114052526	Svop Svop	Intron 6 Intron 5	0.227027	0.944055	15.5442
chr3:107757463-107757867	Csf1 Csf1 Csf1 Csf1 Csf1	Intron 1 5' UTR Exon Intron 1 Intron 1 Intron 1	0.227027	0.944055	15.5442
chr9:117922870-117923337	Zcwpw2 Zcwpw2 Zcwpw2 Zcwpw2	Intron 7 3' UTR Exon 3' UTR Exon 3' UTR Exon	0.227027	0.944055	15.5442
chr1:149960852-149961253	Pla2g4a Pla2g4a Pla2g4a Pla2g4a Pla2g4a Pla2g4a Pla2g4a Pla2g4a	TSS TSS TSS TSS 5' UTR Exon CDS Exon 1 CDS Exon 1 5' UTR Exon	0.227027	0.944055	15.5442
chr9:37241379-37241795	Slc37a2 Slc37a2	CDS Exon 3 CDS Exon 3	0.227027	0.944055	15.5442
chr11:115004040-115004509	.	Intergenic	0.227027	0.944055	15.5442
chr4:88438626-88439034	Hacd4 Hacd4 Hacd4 Hacd4 Hacd4 Hacd4	TSS TSS TSS CDS Exon 1 CDS Exon 1 CDS Exon 1	0.227027	0.944055	15.5442
chr12:85571026-85571502	.	Intergenic	0.227027	0.944055	15.5442
chr1:64927241-64927660	Plekhm3 Plekhm3 Plekhm3	Intron 1 Intron 2 Intron 2	0.227027	0.944055	15.5442
chr5:110286735-110286977	Pxmp2 Pxmp2 Pxmp2 Pxmp2 Pole Pole Pole	TSS TSS TSS TSS Intron 1 Intron 1 Intron 1	0.227027	0.944055	15.5442
chr3:37738071-37738476	.	Intergenic	0.227027	0.944055	15.5442
chr12:8865143-8865495	.	Intergenic	0.227027	0.944055	15.5442
chr15:84235337-84235800	Parvb Parvb	Intron 1 Intron 1	0.227027	0.944055	15.5442
chr7:79759371-79759801	Wdr93	Intron 6	0.227027	0.944055	15.5442
chr17:34257898-34258264	H2-Ab1	Intron 1	0.227027	0.944055	15.5442
chr7:89298231-89298764	Tmem135 Tmem135 Tmem135 Tmem135 Tmem135	TSS Intron 3 CDS Exon 1 Intron 3 Intron 3	0.227027	0.944055	15.5442
chr4:99199738-99200244	Atg4c Atg4c	5' UTR Exon 5' UTR Exon	0.227027	0.944055	15.5442
chr13:33076171-33076609	.	Intergenic	0.227027	0.944055	15.5442
chr19:10944680-10945186	Ccdc86 Ccdc86	Intron 2 Intron 2	0.227027	0.944055	15.5442
chr10:60396524-60397000	Cdh23 Cdh23 Cdh23 Cdh23 Cdh23 Cdh23 Cdh23 Cdh23	Intron 28 Intron 1 Intron 26 Intron 26 Intron 26 Intron 29 Intron 29 Intron 26	0.227027	0.944055	15.5442
chr2:44425062-44428371	Gm22867 Gm22867	TSS TTS	6.44703e-05	0.0280402	15.4395
chr2:78973047-78973726	Gm37004	Intron 1	0.0373306	0.944055	15.3523
chr13:45916745-45917427	Atxn1 Atxn1 Atxn1 Atxn1 Atxn1	5' UTR Exon Intron 2 Intron 1 5' UTR Exon 5' UTR Exon	0.0899181	0.944055	15.2563
chr4:99120459-99120965	Dock7 Dock7 Dock7 Dock7 Dock7 Dock7 Dock7 Dock7	TSS TSS TSS TSS CDS Exon 1 CDS Exon 1 CDS Exon 1 CDS Exon 1	0.0899181	0.944055	15.2563
chr12:100871357-100872559	Dglucy Dglucy Dglucy Dglucy Dglucy Dglucy Dglucy Dglucy Dglucy Dglucy	TTS TTS TTS TTS CDS Exon 15 CDS Exon 2 CDS Exon 14 CDS Exon 14 Intron 12 CDS Exon 13	0.0382897	0.944055	15.1604
chr3:65922919-65923765	.	Intergenic	0.0171436	0.774734	15.0237
chr17:5840617-5841133	Snx9 Snx9	TSS TSS	0.00352813	0.345689	15.0013
chr17:65938300-65942715	Twsg1 Twsg1 Twsg1	Intron 2 Intron 2 Intron 2	4.94953e-08	0.000170551	14.9685
chr5:105558065-105558620	Lrrc8c Lrrc8c Lrrc8c	TSS 5' UTR Exon 5' UTR Exon	0.0923788	0.944055	14.9685
chr7:25109470-25110078	Pou2f2 Pou2f2 Pou2f2 Pou2f2 Pou2f2 Pou2f2 Pou2f2 Pou2f2 Pou2f2	Intron 4 Intron 3 Intron 5 Intron 5 Intron 5 Intron 5 Intron 5 Intron 5 Intron 5	0.0923788	0.944055	14.9685
chr11:83646720-83647166	.	Intergenic	0.234026	0.944055	14.9685
chr5:118408600-118409069	.	Intergenic	0.234026	0.944055	14.9685
chr8:13620105-13620487	Rasa3 Rasa3 Rasa3	3' UTR Exon Intron 2 Intron 2	0.234026	0.944055	14.9685
chr2:127079090-127079481	Blvra Blvra Blvra Blvra Blvra	TSS 5' UTR Exon 5' UTR Exon 5' UTR Exon Intron 1	0.234026	0.944055	14.9685
chr11:73135326-73135698	Haspin Haspin Itgae	TTS 3' UTR Exon Intron 26	0.234026	0.944055	14.9685
chr15:12337078-12337625	Golph3 Golph3 Golph3 Golph3 Golph3	Intron 1 Intron 1 Intron 1 Intron 1 Intron 1	0.234026	0.944055	14.9685
chr8:13036742-13037115	F10 F10 F10 F10 F10	TSS TSS TSS TSS TSS	0.234026	0.944055	14.9685
chr9:119402282-119402705	Acvr2b Acvr2b Acvr2b Acvr2b Acvr2b	TSS TSS CDS Exon 1 CDS Exon 1 CDS Exon 1	0.234026	0.944055	14.9685
chr11:67587534-67588096	Gas7 Gas7 Gas7 Gas7 Gas7 Gas7	Intron 1 Intron 1 5' UTR Exon Intron 1 5' UTR Exon Intron 1	0.234026	0.944055	14.9685
chr1:191074506-191074954	Nsl1 Nsl1 Nsl1 Nsl1	TTS Intron 4 Intron 4 Intron 4	0.234026	0.944055	14.9685
chr7:100963916-100964268	P2ry6 P2ry6 P2ry6 P2ry6 P2ry6	TSS TTS CDS Exon 1 Intron 1 5' UTR Exon	0.234026	0.944055	14.9685
chr9:89872564-89872922	.	Intergenic	0.234026	0.944055	14.9685
chr6:115360851-115361204	Pparg Pparg	TSS 5' UTR Exon	0.234026	0.944055	14.9685
chr9:88965825-88966259	.	Intergenic	0.234026	0.944055	14.9685
chr10:60262064-60262545	.	Intergenic	0.234026	0.944055	14.9685
chr3:37270268-37270779	.	Intergenic	0.234026	0.944055	14.9685
chr2:129546669-129547056	.	Intergenic	0.234026	0.944055	14.9685
chr2:167332264-167332773	B4galt5	Intron 1	0.234026	0.944055	14.9685
chr9:70943381-70943787	Lipc Lipc	5' UTR Exon Intron 1	0.234026	0.944055	14.9685
chr16:43965552-43965955	Zdhhc23 Zdhhc23	TTS 3' UTR Exon	0.234026	0.944055	14.9685
chrX:101368614-101369020	.	Intergenic	0.234026	0.944055	14.9685
chr12:16133452-16133928	.	Intergenic	0.234026	0.944055	14.9685
chr14:61686158-61686624	.	Intergenic	0.234026	0.944055	14.9685
chr8:114935779-114938612	Wwox Wwox Wwox	Intron 8 Intron 1 Intron 1	1.82318e-05	0.010648	14.9242
chr2:150838591-150841201	Abhd12 Abhd12 Abhd12 Abhd12 Abhd12 Abhd12	TSS CDS Exon 8 CDS Exon 2 CDS Exon 8 CDS Exon 8 CDS Exon 4	3.83846e-05	0.018629	14.9205
chr17:34305952-34306943	H2-Eb1 H2-Eb1 Gm20513 H2-Eb1 H2-Eb1 Gm20513 H2-Eb1 H2-Eb1 H2-Eb1 H2-Eb1	TSS TSS TSS TSS TSS Intron 1 CDS Exon 1 CDS Exon 1 CDS Exon 1 CDS Exon 1	0.0403106	0.944055	14.7766
chr15:76206788-76208328	Plec Plec Plec Plec Plec Plec Plec Plec Plec Plec Plec Plec Plec Plec	TSS TSS TSS TSS TSS Intron 1 5' UTR Exon 5' UTR Exon Intron 1 Intron 2 Intron 2 Intron 1 Intron 1 5' UTR Exon	0.00176277	0.232241	14.7218
chr9:104274943-104275752	.	Intergenic	0.0949433	0.944055	14.6806
chr2:78984710-78985626	Gm37004	Intron 1	0.0949433	0.944055	14.6806
chr8:115226566-115228082	Wwox Wwox	Intron 8 Intron 2	0.00180566	0.233031	14.6395
chr2:30929097-30929932	Ptges Ptges	TSS CDS Exon 1	0.0186644	0.804423	14.5367
chr10:95914902-95915726	.	Intergenic	0.0186644	0.804423	14.5367
chr19:21441234-21441869	Gda Gda Gda Gda	TSS Intron 1 5' UTR Exon Intron 1	0.0976178	0.944055	14.3928
chr7:68667883-68668624	.	Intergenic	0.0976178	0.944055	14.3928
chr13:75831660-75832588	.	Intergenic	0.0976178	0.944055	14.3928
chr2:73357894-73360355	Gpr155 Gm13703 Gpr155 Gpr155 Gpr155 Gpr155 Gpr155	Intron 11 Intron 1 Intron 1 Intron 11 Intron 11 Intron 10 Intron 9	0.000923135	0.161879	14.3928
chr1:164074990-164075419	Sell Sell Sell Sell	3' UTR Exon Intron 3 Intron 6 Intron 7	0.241463	0.944055	14.3928
chr5:105558856-105559310	Lrrc8c Lrrc8c Lrrc8c Lrrc8c	TSS 5' UTR Exon 5' UTR Exon 5' UTR Exon	0.241463	0.944055	14.3928
chr2:125736286-125736663	.	Intergenic	0.241463	0.944055	14.3928
chr12:102443621-102444039	.	Intergenic	0.241463	0.944055	14.3928
chr19:46468185-46468460	Sufu Sufu Sufu Sufu	Intron 8 Intron 1 Intron 8 Intron 8	0.241463	0.944055	14.3928
chr11:115189555-115189906	Tmem104 Tmem104 Tmem104 Tmem104	Intron 2 Intron 2 Intron 2 Intron 2	0.241463	0.944055	14.3928
chr11:59840623-59840995	Cops3 Cops3 Cops3 Cops3 Cops3 Nt5m Nt5m	TSS TSS TSS TSS TSS Intron 1 Intron 1	0.241463	0.944055	14.3928
chr11:98908760-98909209	Cdc6 Cdc6 Cdc6	CDS Exon 2 CDS Exon 2 CDS Exon 2	0.241463	0.944055	14.3928
chr5:127614850-127615297	Slc15a4 Slc15a4 Slc15a4 Slc15a4 Slc15a4 Slc15a4 Slc15a4 Slc15a4	TTS Intron 1 Intron 1 CDS Exon 1 Intron 1 Intron 1 Intron 1 Intron 1	0.241463	0.944055	14.3928
chr15:100042264-100042494	Dip2b	Intron 1	0.241463	0.944055	14.3928
chr3:51209996-51210428	.	Intergenic	0.241463	0.944055	14.3928
chr4:136122877-136123266	.	Intergenic	0.241463	0.944055	14.3928
chr17:71260082-71260461	Emilin2 Emilin2 Emilin2 Emilin2 Emilin2 Emilin2	Intron 1 5' UTR Exon Intron 4 Intron 4 Intron 4 Intron 4	0.241463	0.944055	14.3928
chr7:133122943-133123310	Ctbp2 Ctbp2 Ctbp2 Fgfr2 Ctbp2 Ctbp2 Ctbp2 Ctbp2 Ctbp2 Ctbp2 Ctbp2 Ctbp2 Ctbp2 Ctbp2 Ctbp2 Ctbp2 Ctbp2 Ctbp2 Ctbp2 Ctbp2 Ctbp2 Fgfr2	TSS TSS TSS TSS TSS TSS TSS TSS TSS 5' UTR Exon 5' UTR Exon 5' UTR Exon CDS Exon 1 CDS Exon 2 5' UTR Exon 5' UTR Exon CDS Exon 2 5' UTR Exon CDS Exon 1 CDS Exon 1 5' UTR Exon 5' UTR Exon	0.241463	0.944055	14.3928
chr1:60904764-60905107	Ctla4	Intron 3	0.241463	0.944055	14.3928
chr1:191097892-191098236	Batf3 Batf3 Batf3 Batf3 Batf3 Batf3	TSS TSS TSS TSS CDS Exon 1 CDS Exon 1	0.241463	0.944055	14.3928
chr5:113132067-113132592	2900026A02Rik 2900026A02Rik 2900026A02Rik	Intron 1 Intron 6 Intron 1	0.241463	0.944055	14.3928
chr6:129179814-129180257	Clec2d	TSS	0.241463	0.944055	14.3928
chr12:21363376-21363835	Adam17 Adam17 Adam17 Adam17 Adam17 Adam17 Adam17	Intron 1 Intron 1 Intron 1 Intron 1 Intron 1 Intron 1 Intron 1	0.241463	0.944055	14.3928
chr10:71364673-71365035	Ipmk Ipmk Ipmk Ipmk	Intron 2 Intron 2 Intron 2 Intron 2	0.241463	0.944055	14.3928
chr17:56265892-56267210	.	Intergenic	0.0088146	0.569005	14.3928
chr8:115384395-115386704	.	Intergenic	2.46657e-05	0.0134909	14.3485
chr5:74475381-74478595	Scfd2 Scfd2 Scfd2 Scfd2 Scfd2	Intron 3 Intron 1 Intron 3 Intron 3 Intron 3	2.93187e-06	0.0029283	14.3208
chr7:55846386-55847313	Cyfip1 Cyfip1 Cyfip1 Cyfip1 Cyfip1 Cyfip1	5' UTR Exon 5' UTR Exon Intron 1 5' UTR Exon 5' UTR Exon Intron 1	0.0436222	0.944055	14.2009
chr17:86851947-86853360	.	Intergenic	0.00926961	0.58075	14.1625
chr11:97946386-97946571	Plxdc1 Plxdc1 Plxdc1	Intron 7 Intron 6 Intron 7	0.244866	0.944055	14.1409
chr6:67532037-67532663	Gm42889 Gm42889	TSS CDS Exon 1	0.100409	0.944055	14.1049
chr7:43975788-43976551	Gm44756 Klk1b9 Gm44756 Klk1b9	TSS TSS CDS Exon 1 CDS Exon 1	0.100409	0.944055	14.1049
chr4:97854087-97856408	Nfia Nfia Nfia Nfia Nfia Nfia	Intron 2 Intron 2 Intron 2 Intron 2 Intron 2 Intron 2	0.000239265	0.0716922	14.1049
chr2:72475812-72475985	Cdca7 Cdca7 Cdca7	TSS TSS TSS	0.245538	0.944055	14.0919
chr2:13410472-13410659	Cubn	Intron 27	0.222352	0.944055	14.004
chr3:93597409-93598708	.	Intergenic	0.00219573	0.263758	13.9816
chr3:27938360-27939158	Pld1 Pld1	TSS 5' UTR Exon	0.0206902	0.837751	13.961
chr2:53094832-53095769	Fmnl2 Fmnl2 Fmnl2 Fmnl2 Fmnl2	Intron 9 Intron 9 Intron 9 Intron 9 Intron 9	0.0460379	0.944055	13.8171
chr1:82836937-82837361	.	Intergenic	0.103323	0.944055	13.8171
chr14:67869227-67869841	Dock5 Dock5	Intron 2 Intron 2	0.103323	0.944055	13.8171
chr2:45196788-45197458	.	Intergenic	0.103323	0.944055	13.8171
chr3:142498836-142499233	Gbp5 Gbp5 Gbp5 Gbp5	5' UTR Exon 5' UTR Exon 5' UTR Exon Intron 1	0.249383	0.944055	13.8171
chr15:97896140-97896670	Vdr Vdr Vdr Vdr Vdr	5' UTR Exon 5' UTR Exon 5' UTR Exon 5' UTR Exon 5' UTR Exon	0.249383	0.944055	13.8171
chr4:33496917-33497357	Rngtt Rngtt	Intron 14 Intron 14	0.249383	0.944055	13.8171
chr7:25122267-25122626	Pou2f2 Pou2f2 Pou2f2 Pou2f2 Pou2f2 Pou2f2 Pou2f2 Pou2f2 Pou2f2	Intron 1 Intron 2 Intron 1 Intron 1 Intron 1 Intron 1 Intron 1 Intron 1 Intron 1	0.249383	0.944055	13.8171
chr7:100150079-100150462	.	Intergenic	0.249383	0.944055	13.8171
chr15:101378925-101379372	Gm35853 Gm35853 Gm35853 Gm35853	Intron 1 Intron 3 Intron 1 Intron 2	0.249383	0.944055	13.8171
chr4:57307333-57307750	Gm12536	TTS	0.249383	0.944055	13.8171
chr10:93361607-93361923	.	Intergenic	0.249383	0.944055	13.8171
chr4:8804587-8804814	Chd7 Chd7 Chd7	Intron 2 Intron 4 Intron 4	0.249383	0.944055	13.8171
chr1:62201537-62201874	Pard3b Pard3b Pard3b	Intron 10 Intron 11 Intron 11	0.249383	0.944055	13.8171
chr17:12892290-12892741	Pnldc1 Pnldc1 Pnldc1 Pnldc1 Pnldc1	3' UTR Exon CDS Exon 2 3' UTR Exon 3' UTR Exon CDS Exon 14	0.249383	0.944055	13.8171
chr1:181258036-181258375	.	Intergenic	0.249383	0.944055	13.8171
chr7:117091110-117091611	.	Intergenic	0.249383	0.944055	13.8171
chr12:110703249-110703685	Hsp90aa1	TSS	0.249383	0.944055	13.8171
chr13:52636485-52636921	Syk Syk Syk	Intron 9 Intron 9 Intron 9	0.249383	0.944055	13.8171
chr12:32819451-32819629	Nampt Nampt Nampt	TSS TSS 5' UTR Exon	0.249383	0.944055	13.8171
chr15:59744204-59744624	.	Intergenic	0.249383	0.944055	13.8171
chr3:95293307-95293643	Mindy1 Mindy1 Mindy1 Mindy1	CDS Exon 3 CDS Exon 6 CDS Exon 7 CDS Exon 7	0.249383	0.944055	13.8171
chr14:60273408-60273731	Mtmr6 Mtmr6 Mtmr6	Intron 2 Intron 1 Intron 1	0.249383	0.944055	13.8171
chr5:64327395-64327846	Tbc1d1 Tbc1d1 Tbc1d1 Tbc1d1 Tbc1d1	Intron 4 Intron 15 Intron 14 Intron 17 Intron 16	0.249383	0.944055	13.8171
chr10:51480562-51481921	Lilr4b Lilr4b Lilr4b Lilr4b Lilr4b Lilr4b Lilr4b Lilr4b Lilr4b Lilr4b Lilr4b Lilr4b Gm49339 Gm49339 Gm49339 Lilr4b Lilr4b Lilr4b Lilr4b Lilr4b Lilr4b Lilr4b Lilr4b Lilr4b Lilr4b Lilr4b Lilr4b Lilr4b Gm49339 Gm49339 Gm49339	TSS TSS TSS TSS TSS TSS TSS TSS TSS TSS TSS TSS TSS TSS TSS TTS CDS Exon 1 CDS Exon 1 CDS Exon 1 CDS Exon 1 CDS Exon 1 CDS Exon 1 CDS Exon 1 CDS Exon 1 CDS Exon 1 CDS Exon 1 CDS Exon 1 CDS Exon 1 CDS Exon 1 CDS Exon 1 CDS Exon 1	0.00478148	0.413107	13.8171
chr2:18898262-18898719	Pip4k2a Pip4k2a	Intron 1 Intron 3	0.104696	0.944055	13.6857
chr7:116714958-116715907	.	Intergenic	0.0473141	0.944055	13.6252
chr1:60936456-60937036	.	Intergenic	0.106368	0.944055	13.5292
chr3:54617613-54618202	.	Intergenic	0.106368	0.944055	13.5292
chr13:98691335-98692015	Tmem171	CDS Exon 2	0.106368	0.944055	13.5292
chr14:103032932-103033317	4933432I03Rik	CDS Exon 2	0.106368	0.944055	13.5292
chr12:100711029-100711759	Rps6ka5 Rps6ka5 Rps6ka5 Rps6ka5 Rps6ka5 Rps6ka5	Intron 1 Intron 1 Intron 1 Intron 1 Intron 1 Intron 1	0.106368	0.944055	13.5292
chr7:84408791-84410936	Arnt2 Arnt2 Arnt2 Arnt2 Arnt2 Arnt2 Arnt2 Arnt2	TSS TSS TSS TSS CDS Exon 1 5' UTR Exon CDS Exon 1 CDS Exon 1	4.94871e-06	0.00398994	13.5292
chr1:69547742-69550239	Gm29114 Ikzf2 Ikzf2 Ikzf2 Ikzf2 Ikzf2 Ikzf2	TTS CDS Exon 5 CDS Exon 3 CDS Exon 6 CDS Exon 7 Intron 4 CDS Exon 6	0.000621849	0.128324	13.4972
chr11:17004280-17006278	Plek Plek	5' UTR Exon Intron 1	0.00127209	0.19599	13.4572
chr10:59577095-59577701	Mcu Mcu	Intron 1 3' UTR Exon	0.0486389	0.944055	13.4333
chr6:124899911-124902793	.	Intergenic	5.45404e-06	0.00431339	13.3853
chr14:55744756-55745077	Nop9 Dhrs1 Dhrs1	TSS CDS Exon 2 CDS Exon 2	0.256034	0.944055	13.3609
chr15:97889365-97895038	Vdr Vdr Vdr Vdr Vdr	5' UTR Exon 5' UTR Exon 5' UTR Exon 5' UTR Exon 5' UTR Exon	7.7756e-09	5.35863e-05	13.2635
chr1:86472089-86472866	Rpl30-ps6	TSS	0.109553	0.944055	13.2414
chr17:23742535-23742936	9530082P21Rik Kremen2	TSS CDS Exon 7	0.257836	0.944055	13.2414
chr4:145258307-145258631	.	Intergenic	0.257836	0.944055	13.2414
chr9:70942817-70943179	Lipc Lipc	5' UTR Exon Intron 1	0.257836	0.944055	13.2414
chr16:8667006-8667464	Carhsp1	5' UTR Exon	0.257836	0.944055	13.2414
chr1:177790903-177791286	Adss Adss	Intron 1 Intron 1	0.257836	0.944055	13.2414
chr10:67484123-67484501	.	Intergenic	0.257836	0.944055	13.2414
chr13:111792296-111792671	Map3k1 Map3k1	5' UTR Exon Intron 1	0.257836	0.944055	13.2414
chr4:141272168-141272634	.	Intergenic	0.257836	0.944055	13.2414
chr11:96974174-96974571	Sp2 Sp2	5' UTR Exon Intron 1	0.257836	0.944055	13.2414
chr11:109781286-109781593	.	Intergenic	0.257836	0.944055	13.2414
chr14:45050121-45050209	.	Intergenic	0.257836	0.944055	13.2414
chr12:25249448-25249664	.	Intergenic	0.257836	0.944055	13.2414
chr2:9691702-9692073	.	Intergenic	0.257836	0.944055	13.2414
chr11:8663909-8664202	Tns3 Tns3	Intron 1 5' UTR Exon	0.257836	0.944055	13.2414
chr12:28727232-28727525	Trappc12 Trappc12 Trappc12 Trappc12 Trappc12	Intron 3 Intron 3 Intron 3 Intron 3 Intron 3	0.257836	0.944055	13.2414
chr16:4684640-4684798	Dnaja3 Dnaja3 Dnaja3 Dnaja3 Dnaja3	Intron 1 Intron 1 Intron 1 Intron 1 Intron 3	0.257836	0.944055	13.2414
chr13:52795920-52796398	.	Intergenic	0.257836	0.944055	13.2414
chr7:43642851-43643291	Ceacam18	Intron 4	0.257836	0.944055	13.2414
chr7:28311228-28311456	Timm50 Timm50 Timm50 Timm50 Timm50	TTS Intron 1 Intron 1 Intron 1 Intron 1	0.257836	0.944055	13.2414
chr1:65113135-65113472	Gm28845 D630023F18Rik D630023F18Rik D630023F18Rik	Intron 3 Intron 5 3' UTR Exon Intron 5	0.257836	0.944055	13.2414
chr12:111437751-111438170	.	Intergenic	0.257836	0.944055	13.2414
chr17:85395764-85396100	Camkmt	Intron 6	0.257836	0.944055	13.2414
chr7:142040889-142041273	Mob2 Mob2 Mob2 Mob2 Mob2 Mob2	5' UTR Exon Intron 1 Intron 1 5' UTR Exon Intron 1 5' UTR Exon	0.257836	0.944055	13.2414
chr9:38728174-38728630	Vwa5a Vwa5a Vwa5a Vwa5a	TSS CDS Exon 11 CDS Exon 1 CDS Exon 10	0.257836	0.944055	13.2414
chr19:16084654-16085130	.	Intergenic	0.257836	0.944055	13.2414
chr11:74569261-74569664	Rap1gap2 Rap1gap2 Rap1gap2 Rap1gap2	Intron 2 5' UTR Exon Intron 2 5' UTR Exon	0.257836	0.944055	13.2414
chr5:103692619-103692923	Aff1	Intron 1	0.257836	0.944055	13.2414
chr7:4336962-4337291	Ncr1 Ncr1	TSS TSS	0.257836	0.944055	13.2414
chr5:24320303-24320603	Kcnh2 Kcnh2 Kcnh2 Kcnh2 Kcnh2 Kcnh2	TTS TTS TTS Intron 14 Intron 3 Intron 10	0.257836	0.944055	13.2414
chr3:62505950-62506328	Dhx36	Intron 1	0.257836	0.944055	13.2414
chr13:24595877-24596299	Gm11346 Ripor2 Ripor2	TTS Intron 1 5' UTR Exon	0.257836	0.944055	13.2414
chr11:6515948-6516374	Myo1g Myo1g Myo1g Myo1g	TSS CDS Exon 7 3' UTR Exon CDS Exon 9	0.257836	0.944055	13.2414
chr1:183263843-183264245	.	Intergenic	0.257836	0.944055	13.2414
chr2:146628105-146629178	.	Intergenic	0.0514439	0.944055	13.0495
chr13:52823796-52824410	.	Intergenic	0.112886	0.944055	12.9535
chr15:34389622-34390295	Matn2 Matn2 Matn2 Matn2	Intron 6 Intron 6 Intron 6 Intron 6	0.112886	0.944055	12.9535
chr4:148941052-148941623	Casz1 Casz1	CDS Exon 12 CDS Exon 12	0.112886	0.944055	12.9535
chr4:88390078-88391290	Focad Focad Focad	Intron 8 Intron 33 Intron 35	0.0249589	0.902907	12.9535
chr8:114981723-114984922	Wwox Wwox Wwox	Intron 8 Intron 1 Intron 1	1.4692e-05	0.00904031	12.8959
chr4:59682602-59684811	E130308A19Rik E130308A19Rik	5' UTR Exon 5' UTR Exon	0.000402949	0.0963784	12.8959
chr12:110849745-110850463	Zfp839 Zfp839 Zfp839 Zfp839 Zfp839 Zfp839	TSS TSS TSS CDS Exon 1 CDS Exon 1 CDS Exon 1	0.0123531	0.656682	12.8959
chr5:100535543-100536251	Cops4 Cops4 Cops4 Cops4 Cops4	Intron 5 Intron 4 Intron 2 Intron 6 Intron 6	0.0529294	0.944055	12.8576
chr7:101381879-101382842	Arap1 Arap1 Arap1 Arap1 Arap1 Arap1 Arap1 Arap1	TSS TSS Intron 3 5' UTR Exon 5' UTR Exon CDS Exon 1 5' UTR Exon Intron 1	0.0529294	0.944055	12.8576
chr2:73404055-73405276	D230022J07Rik	Intron 2	0.00619673	0.474728	12.8576
chr3:37267415-37269993	.	Intergenic	0.000413391	0.0979012	12.8384
chr1:138038458-138039518	.	Intergenic	0.0256573	0.90933	12.8096
chr1:78422291-78423575	Farsb	3' UTR Exon	0.0256573	0.90933	12.8096
chr6:146549963-146551201	Ints13 Ints13 Ints13 Ints13 Ints13 Ints13 Ints13 Ints13 Ints13 Ints13 Ints13 Ints13 Ints13	TSS TTS TTS TTS TTS TTS TTS CDS Exon 5 CDS Exon 2 CDS Exon 3 CDS Exon 1 CDS Exon 18 CDS Exon 8	0.0256573	0.90933	12.8096
chr13:36885870-36887120	F13a1 F13a1	Intron 13 Intron 13	0.0256573	0.90933	12.8096
chr2:27714205-27715365	Rxra Rxra Rxra Rxra Rxra	5' UTR Exon 5' UTR Exon 5' UTR Exon Intron 2 Intron 1	0.0063639	0.478306	12.7616
chr18:70643329-70643912	.	Intergenic	0.116376	0.944055	12.6656
chr1:128832999-128833493	.	Intergenic	0.116376	0.944055	12.6656
chr10:117872486-117872982	.	Intergenic	0.116376	0.944055	12.6656
chr1:85761408-85762560	A630001G21Rik	5' UTR Exon	0.0544738	0.944055	12.6656
chr3:37653649-37655196	.	Intergenic	0.00168786	0.226305	12.6656
chr17:73152768-73153072	Lclat1 Lclat1 Lclat1 Lclat1	5' UTR Exon 5' UTR Exon 5' UTR Exon 5' UTR Exon	0.266878	0.944055	12.6656
chr8:10663354-10663772	.	Intergenic	0.266878	0.944055	12.6656
chr14:61769869-61770285	.	Intergenic	0.266878	0.944055	12.6656
chr5:3477281-3477669	Cdk6 Gm17590 Cdk6	Intron 4 Intron 1 Intron 5	0.266878	0.944055	12.6656
chr3:27291235-27291680	.	Intergenic	0.266878	0.944055	12.6656
chr11:114907187-114907613	.	Intergenic	0.266878	0.944055	12.6656
chr10:96228391-96228800	4930459C07Rik 4930459C07Rik	Intron 2 Intron 1	0.266878	0.944055	12.6656
chr14:55944202-55944586	Cma1 Cma1 Cma1 Cma1	TSS TSS CDS Exon 1 CDS Exon 1	0.266878	0.944055	12.6656
chr9:122951422-122951622	1110059G10Rik 1110059G10Rik 1110059G10Rik Kif15 Kif15 Kif15 Kif15 Kif15 Kif15 Kif15 Kif15	TSS TSS TSS TTS Intron 1 Intron 1 Intron 1 CDS Exon 1 Intron 1 5' UTR Exon Intron 1	0.266878	0.944055	12.6656
chr10:116931167-116931530	Rab3ip Rab3ip	Intron 3 Intron 3	0.266878	0.944055	12.6656
chr12:55062478-55062802	2700097O09Rik 2700097O09Rik 2700097O09Rik	Intron 2 Intron 2 Intron 2	0.266878	0.944055	12.6656
chr6:34966141-34966532	Slc23a4 Slc23a4 Slc23a4	5' UTR Exon Intron 3 5' UTR Exon	0.266878	0.944055	12.6656
chr16:92873603-92873919	Gm49723 Gm49723	TTS Intron 2	0.266878	0.944055	12.6656
chr7:43533254-43533594	Cd33 Cd33 Cd33 Cd33 Cd33 Cd33	TSS TSS TSS TSS TSS 5' UTR Exon	0.266878	0.944055	12.6656
chr17:34261139-34261548	H2-Ab1	Intron 1	0.266878	0.944055	12.6656
chr15:97908509-97908787	Vdr Vdr Vdr Vdr	TSS 5' UTR Exon 5' UTR Exon 5' UTR Exon	0.266878	0.944055	12.6656
chr5:103473200-103473582	Ptpn13 Ptpn13 Ptpn13 Ptpn13	Intron 2 Intron 2 Intron 2 Intron 2	0.266878	0.944055	12.6656
chr19:46733240-46733558	As3mt As3mt As3mt As3mt	Intron 10 3' UTR Exon Intron 8 3' UTR Exon	0.266878	0.944055	12.6656
chr1:92048685-92049063	Hdac4 Hdac4 Hdac4 Hdac4 Hdac4 Hdac4 Hdac4	Intron 2 Intron 4 Intron 3 Intron 3 Intron 3 Intron 3 Intron 2	0.266878	0.944055	12.6656
chr10:128149545-128149923	Rbms2 Rbms2 Rbms2	Intron 3 Intron 2 Intron 3	0.266878	0.944055	12.6656
chr9:21927242-21927608	Ccdc159 Tmem205 Tmem205 Tmem205 Tmem205 Ccdc159 Tmem205 Ccdc159 Ccdc159 Ccdc159 Tmem205 Tmem205 Ccdc159 Tmem205 Ccdc159 Tmem205 Tmem205	TSS TSS TSS TSS TSS TSS TSS TSS TSS TSS TSS 5' UTR Exon 5' UTR Exon CDS Exon 1 5' UTR Exon 5' UTR Exon 5' UTR Exon	0.266878	0.944055	12.6656
chr4:155508695-155509084	Gnb1 Gnb1 Gnb1 Gnb1	5' UTR Exon 5' UTR Exon 5' UTR Exon 5' UTR Exon	0.266878	0.944055	12.6656
chr14:27270388-27270809	Arhgef3 Arhgef3	Intron 5 Intron 2	0.266878	0.944055	12.6656
chr10:60705945-60706370	.	Intergenic	0.266878	0.944055	12.6656
chr16:76762831-76763184	Gm30790 Gm30790	CDS Exon 2 Intron 1	0.266878	0.944055	12.6656
chr12:8636921-8637304	.	Intergenic	0.266878	0.944055	12.6656
chr2:70668017-70668414	Gorasp2 Gorasp2 Gorasp2 Gorasp2 Gorasp2	Intron 1 Intron 1 Intron 1 Intron 1 5' UTR Exon	0.266878	0.944055	12.6656
chr8:114972314-114972624	Wwox Wwox Wwox	Intron 8 Intron 1 Intron 1	0.266878	0.944055	12.6656
chr12:98444554-98444849	5330409N07Rik 5330409N07Rik Kcnk10 Kcnk10	TTS CDS Exon 1 Intron 4 Intron 4	0.266878	0.944055	12.6656
chr2:73322954-73323323	Scrn3 Scrn3 Scrn3	Intron 2 Intron 4 Intron 5	0.266878	0.944055	12.6656
chr9:90274061-90274484	.	Intergenic	0.266878	0.944055	12.6656
chr14:103477379-103477840	Gm34907	Intron 1	0.266878	0.944055	12.6656
chr2:152281126-152281532	Csnk2a1 Csnk2a1	TTS 3' UTR Exon	0.266878	0.944055	12.6656
chr10:118142282-118142454	Mdm1 Mdm1 Mdm1 Mdm1 Mdm1 Mdm1 Mdm1	Intron 1 Intron 1 Intron 1 Intron 1 Intron 1 Intron 1 Intron 1	0.266878	0.944055	12.6656
chr2:31178261-31178576	Gpr107 Gpr107 Gpr107	CDS Exon 5 CDS Exon 9 CDS Exon 9	0.266878	0.944055	12.6656
chr7:99267436-99267859	Map6 Gm26705 Map6 Map6 Map6 Map6 Map6 Map6 Map6 Map6 Map6 Map6 Map6 Map6	TSS TSS TSS TSS TSS TSS TSS TSS TSS 5' UTR Exon CDS Exon 1 5' UTR Exon 5' UTR Exon 5' UTR Exon	0.266878	0.944055	12.6656
chr10:59265868-59266260	.	Intergenic	0.266878	0.944055	12.6656
chr11:69795892-69796018	Chrnb1 Chrnb1 Fgf11 Fgf11 Chrnb1 Chrnb1	TSS TSS TTS TTS 5' UTR Exon CDS Exon 1	0.266878	0.944055	12.6656
chr4:145269742-145270149	Tnfrsf8 Tnfrsf8	3' UTR Exon Intron 12	0.266878	0.944055	12.6656
chr5:105711425-105711771	Lrrc8d Lrrc8d Lrrc8d Lrrc8d	Intron 1 5' UTR Exon Intron 1 5' UTR Exon	0.266878	0.944055	12.6656
chr11:70489397-70489713	.	Intergenic	0.266878	0.944055	12.6656
chr7:135667052-135667397	Ptpre Ptpre Ptpre Ptpre Ptpre Ptpre Ptpre	Intron 9 Intron 7 Intron 7 Intron 10 Intron 9 Intron 10 Intron 10	0.266878	0.944055	12.6656
chr2:11441512-11441866	.	Intergenic	0.266878	0.944055	12.6656
chr8:25445303-25445629	Gm45237 Gm45238	Intron 2 Intron 2	0.266878	0.944055	12.6656
chr10:93345099-93345418	Gm17745	Intron 1	0.266878	0.944055	12.6656
chr9:50324295-50324764	.	Intergenic	0.266878	0.944055	12.6656
chr17:33566516-33566698	Myo1f Myo1f Myo1f	Intron 1 Intron 1 Intron 1	0.266878	0.944055	12.6656
chr15:64242077-64242438	Asap1 Asap1 Asap1 Asap1 Asap1 Asap1 Asap1 Asap1 Asap1 Asap1 Asap1 Asap1 Asap1 Asap1 Asap1	Intron 1 Intron 2 Intron 1 Intron 2 Intron 3 Intron 2 Intron 2 Intron 3 Intron 3 Intron 1 Intron 3 Intron 2 Intron 3 Intron 3 Intron 1	0.266878	0.944055	12.6656
chr14:64330722-64331020	Msra Msra Msra Msra	Intron 1 Intron 1 5' UTR Exon Intron 6	0.266878	0.944055	12.6656
chr16:52450370-52451859	Alcam Alcam Alcam Alcam	Intron 1 Intron 1 Intron 1 Intron 1	0.00671453	0.490709	12.5697
chr2:33214959-33217524	Angptl2 Angptl2 Angptl2 Angptl2 Angptl2 Angptl2 Angptl2 Ralgps1 Angptl2 Ralgps1 Ralgps1 Ralgps1	TSS TSS TSS TSS CDS Exon 1 5' UTR Exon CDS Exon 1 Intron 8 5' UTR Exon Intron 7 Intron 8 Intron 8	0.000133064	0.0485199	12.4737
chr2:79004176-79005308	Gm37004	Intron 2	0.0137768	0.696821	12.4354
chr14:20829448-20830044	.	Intergenic	0.120035	0.944055	12.3778
chr17:83158563-83159005	.	Intergenic	0.120035	0.944055	12.3778
chr8:114943022-114943593	Wwox Wwox Wwox	Intron 8 Intron 1 Intron 1	0.120035	0.944055	12.3778
chr2:90542281-90543535	Ptprj	Intron 1	0.0279076	0.94186	12.3778
chr1:127677672-127678530	Tmem163 Tmem163 Tmem163 Tmem163 Tmem163	TSS TSS 5' UTR Exon 5' UTR Exon 5' UTR Exon	0.00342748	0.339379	12.3359
chr3:144718302-144718961	Sh3glb1 Sh3glb1 Sh3glb1 Sh3glb1	Intron 1 Intron 1 Intron 1 Intron 1	0.0573872	0.944055	12.3231
chr5:101765157-101765879	Cds1 Cds1	TSS CDS Exon 1	0.0141636	0.704075	12.3202
chr9:37241863-37246067	Slc37a2 Slc37a2	CDS Exon 2 CDS Exon 2	1.76475e-06	0.00204068	12.302
chr8:105859358-105860008	Nutf2 Nutf2 Nutf2 Nutf2 Nutf2 Nutf2 Nutf2 4930578M07Rik 4930578M07Rik 4930578M07Rik 4930578M07Rik	TSS TSS TSS TSS TSS TSS TSS TTS TTS CDS Exon 2 CDS Exon 1	0.0577522	0.944055	12.2818
chr3:27209263-27210240	Nceh1 Nceh1 Nceh1 Nceh1 Nceh1	Intron 1 3' UTR Exon Intron 1 Intron 1 Intron 1	0.0287133	0.944055	12.2339
chr10:60161068-60162161	.	Intergenic	0.0287133	0.944055	12.2339
chr6:8645522-8646470	Ica1 Ica1 Ica1 Ica1 Ica1	Intron 12 Intron 1 Intron 13 3' UTR Exon Intron 11	0.0287133	0.944055	12.2339
chr5:74348091-74349077	Scfd2 Scfd2	Intron 5 Intron 5	0.0287133	0.944055	12.2339
chr11:16996586-16997798	Plek Plek Plek	5' UTR Exon 5' UTR Exon Intron 1	0.0145637	0.714866	12.2051
chr13:52913296-52915762	Auh Auh Auh Auh Auh Auh Auh Auh Auh Auh Auh Auh Auh	TSS TTS Intron 3 Intron 3 Intron 3 Intron 3 Intron 2 Intron 3 Intron 3 Intron 3 Intron 3 Intron 3 Intron 2	8.52445e-05	0.0351779	12.1342
chr11:76622187-76624054	Abr Abr	TSS CDS Exon 1	2.05814e-06	0.00223944	12.1202
chr18:20745878-20746345	B4galt6 B4galt6	TSS 5' UTR Exon	0.123873	0.944055	12.0899
chr18:56687491-56688132	.	Intergenic	0.123873	0.944055	12.0899
chr5:149426828-149427414	Medag Gm43150 Medag Gm20488	CDS Exon 3 Intron 1 CDS Exon 3 CDS Exon 8	0.123873	0.944055	12.0899
chr8:115387109-115388072	.	Intergenic	0.0594928	0.944055	12.0899
chr16:93246152-93246522	.	Intergenic	0.276576	0.944055	12.0899
chr12:16171194-16171535	.	Intergenic	0.276576	0.944055	12.0899
chr12:26060581-26060971	.	Intergenic	0.276576	0.944055	12.0899
chr14:78748715-78749077	.	Intergenic	0.276576	0.944055	12.0899
chr4:119920874-119921282	Hivep3 Hivep3	5' UTR Exon Intron 1	0.276576	0.944055	12.0899
chr10:121374821-121375212	Gns Gns Gns Gns	Intron 1 3' UTR Exon 3' UTR Exon Intron 3	0.276576	0.944055	12.0899
chr9:22388048-22388357	Anln	Intron 1	0.276576	0.944055	12.0899
chr15:5495417-5495797	5430437J10Rik 5430437J10Rik	TSS TSS	0.276576	0.944055	12.0899
chr16:91611160-91611658	Gm15964 Gm15964	TSS CDS Exon 1	0.276576	0.944055	12.0899
chr15:78461796-78462056	Tmprss6 Tmprss6 Tmprss6 Tmprss6 Tmprss6	Intron 1 5' UTR Exon Intron 2 Intron 1 Intron 2	0.276576	0.944055	12.0899
chr12:112895334-112895592	.	Intergenic	0.276576	0.944055	12.0899
chr8:112012290-112012520	Kars Kars Terf2ip Terf2ip	TSS TSS CDS Exon 1 Intron 1	0.276576	0.944055	12.0899
chr15:79037860-79038231	Gcat Gcat Gcat	TTS Intron 8 3' UTR Exon	0.276576	0.944055	12.0899
chr18:41860511-41860889	Gm50410	Intron 1	0.276576	0.944055	12.0899
chr2:134786212-134786602	Plcb1 Plcb1 Plcb1 Plcb1 Plcb1 Plcb1 Plcb1 Plcb1 Plcb1	TSS TSS TSS TSS CDS Exon 1 CDS Exon 1 CDS Exon 1 CDS Exon 1 CDS Exon 1	0.276576	0.944055	12.0899
chr5:136245995-136246281	Sh2b2	5' UTR Exon	0.276576	0.944055	12.0899
chr14:64186252-64186628	Msra Msra Msra	Intron 5 Intron 5 Intron 10	0.276576	0.944055	12.0899
chr3:105958380-105958576	Gm42890 Wdr77 Wdr77 Wdr77 Atp5pb Atp5pb Atp5pb Atp5pb	TSS TSS TSS TSS TTS Intron 2 Intron 3 Intron 2	0.276576	0.944055	12.0899
chr18:23846907-23847200	Mapre2 Mapre2 Mapre2 Mapre2 Mapre2 Mapre2	Intron 3 Intron 1 Intron 2 Intron 3 Intron 3 Intron 3	0.276576	0.944055	12.0899
chr8:121652553-121652836	Zcchc14 Zcchc14 Galnt2l	TSS 5' UTR Exon Intron 1	0.276576	0.944055	12.0899
chr6:129189960-129190373	Gm27514 Gm27514	TSS TTS	0.276576	0.944055	12.0899
chr15:101372783-101373148	Gm35853 Gm35853 Gm35853	TSS Intron 3 Intron 2	0.276576	0.944055	12.0899
chr5:53545241-53545668	Rbpj	5' UTR Exon	0.276576	0.944055	12.0899
chr5:101766689-101767030	Cds1	Intron 1	0.276576	0.944055	12.0899
chr4:6218562-6218922	Ubxn2b	3' UTR Exon	0.276576	0.944055	12.0899
chr11:102155753-102156077	Tmem101 Tmem101 Tmem101 Tmem101	TTS CDS Exon 2 CDS Exon 2 CDS Exon 2	0.276576	0.944055	12.0899
chr4:149402216-149402584	Ube4b Ube4b Ube4b Ube4b Ube4b Ube4b Ube4b Ube4b	Intron 1 Intron 1 Intron 1 Intron 1 Intron 1 Intron 1 Intron 1 Intron 1	0.276576	0.944055	12.0899
chr6:120119265-120119585	Ninj2	Intron 1	0.276576	0.944055	12.0899
chr1:131447252-131447631	Gm29487 Gm29487 Srgap2 Gm29487 Srgap2 Srgap2 Srgap2 Srgap2	TSS TTS 5' UTR Exon CDS Exon 1 Intron 2 5' UTR Exon Intron 2 Intron 2	0.276576	0.944055	12.0899
chr2:18909258-18909638	Pip4k2a	Intron 1	0.276576	0.944055	12.0899
chr2:159134408-159134831	.	Intergenic	0.276576	0.944055	12.0899
chr15:79516410-79516718	Kdelr3 Kdelr3	TSS CDS Exon 1	0.276576	0.944055	12.0899
chr16:78606280-78606673	.	Intergenic	0.276576	0.944055	12.0899
chr16:94509952-94510344	Vps26c Vps26c Vps26c Vps26c Gm31323 Vps26c	TTS Intron 3 CDS Exon 3 CDS Exon 4 Intron 1 Intron 3	0.276576	0.944055	12.0899
chr5:117119450-117119652	Taok3	TSS	0.276576	0.944055	12.0899
chr8:88662529-88663027	Nod2 Nod2 Nod2 Nod2	Intron 3 Intron 3 Intron 3 Intron 3	0.276576	0.944055	12.0899
chr1:87632203-87632518	Inpp5d Inpp5d Inpp5d Inpp5d Inpp5d Inpp5d Inpp5d Inpp5d	Intron 1 5' UTR Exon Intron 1 Intron 1 Intron 1 Intron 1 Intron 1 Intron 1	0.276576	0.944055	12.0899
chr6:145359964-145360329	.	Intergenic	0.276576	0.944055	12.0899
chr10:127177966-127178246	Slc26a10 Slc26a10 Slc26a10 Slc26a10	TSS CDS Exon 5 CDS Exon 5 CDS Exon 5	0.276576	0.944055	12.0899
chr11:104001719-104002055	.	Intergenic	0.276576	0.944055	12.0899
chr4:95188197-95188567	.	Intergenic	0.276576	0.944055	12.0899
chr15:12136432-12136782	Zfr Zfr Zfr Zfr	CDS Exon 2 CDS Exon 4 CDS Exon 3 CDS Exon 3	0.276576	0.944055	12.0899
chr11:59541612-59542848	Nlrp3 Nlrp3 Nlrp3 Nlrp3 Nlrp3 Nlrp3	TSS TSS TSS 5' UTR Exon 5' UTR Exon 5' UTR Exon	0.00769621	0.532951	12.0899
chr4:33586947-33588390	.	Intergenic	0.0149777	0.723845	12.0899
chr10:118460459-118462131	.	Intergenic	0.0149777	0.723845	12.0899
chr8:117527317-117528207	Plcg2	Intron 2	0.0295489	0.944055	12.0899
chr6:131264014-131265194	.	Intergenic	0.0295489	0.944055	12.0899
chr16:49963926-49967962	.	Intergenic	6.0623e-08	0.000189904	11.9748
chr11:46453446-46455504	Havcr2 Havcr2 Havcr2 Havcr2	TSS TSS CDS Exon 1 CDS Exon 1	0.00220458	0.263758	11.946
chr2:163202942-163203601	Tox2 Tox2 Tox2	TSS TSS CDS Exon 1	0.0304158	0.944055	11.946
chr18:11995868-11997376	Tmem241 Tmem241 Tmem241 Tmem241 Tmem241	3' UTR Exon Intron 13 Intron 8 Intron 13 3' UTR Exon	0.0042189	0.384081	11.9254
chr10:95941454-95942391	Eea1 Eea1 Eea1 Eea1 Eea1	Intron 1 Intron 1 Intron 1 Intron 1 Intron 1	0.00809177	0.547694	11.9167
chr15:88837132-88837855	.	Intergenic	0.0613058	0.944055	11.898
chr2:78987506-78988508	Gm37004	Intron 1	0.0613058	0.944055	11.898
chr9:70252807-70254209	Myo1e Myo1e Myo1e Myo1e	Intron 1 Intron 1 Intron 1 Intron 1	0.00813593	0.549458	11.898
chr7:45717136-45717350	Rpl18 Rpl18 Rpl18 Rpl18 Rpl18 Sphk2 Sphk2	TSS TSS TSS TSS 5' UTR Exon 5' UTR Exon 5' UTR Exon	0.276042	0.944055	11.8631
chr11:17000510-17001808	Plek Plek Plek	5' UTR Exon 5' UTR Exon Intron 1	0.0158497	0.749692	11.8597
chr6:108278202-108278861	Itpr1 Itpr1 Itpr1	Intron 4 Intron 1 Intron 4	0.127903	0.944055	11.8021
chr11:69258010-69258474	.	Intergenic	0.127903	0.944055	11.8021
chr5:53355084-53355562	.	Intergenic	0.127903	0.944055	11.8021
chr3:37227504-37228142	Il21 Il21	CDS Exon 3 CDS Exon 3	0.127903	0.944055	11.8021
chr19:21823832-21824540	Cemip2 Cemip2	CDS Exon 14 CDS Exon 13	0.127903	0.944055	11.8021
chr1:130989225-130989771	.	Intergenic	0.127903	0.944055	11.8021
chr2:101762386-101763074	Prr5l Prr5l Prr5l Prr5l Prr5l Prr5l	Intron 3 Intron 4 Intron 1 Intron 4 Intron 3 Intron 3	0.0631952	0.944055	11.7061
chr2:33178184-33180335	Ralgps1 Gm13528 Ralgps1 Ralgps1 Ralgps1	Intron 8 Intron 1 Intron 7 Intron 8 Intron 8	0.000700601	0.136007	11.6869
chr17:26501745-26501968	Gm34455 Gm34455	CDS Exon 1 Intron 1	0.284355	0.944055	11.6565
chr3:107827145-107828593	Gm36211	Intron 2	0.00471446	0.412861	11.5965
chr5:64323568-64325531	Tbc1d1 Tbc1d1 Tbc1d1 Tbc1d1 Tbc1d1	CDS Exon 4 CDS Exon 15 CDS Exon 14 CDS Exon 17 CDS Exon 16	0.000219849	0.0679423	11.5622
chr2:166180063-166180660	.	Intergenic	0.132138	0.944055	11.5142
chr10:8415155-8415724	Ust	Intron 1	0.132138	0.944055	11.5142
chr17:12158702-12159390	Agpat4 Agpat4 Agpat4 Agpat4	Intron 1 Intron 2 Intron 2 Intron 2	0.132138	0.944055	11.5142
chr13:52977805-52978093	Nfil3	5' UTR Exon	0.287006	0.944055	11.5142
chr1:138609165-138609584	Nek7 Nek7 Nek7 Nek7	5' UTR Exon 5' UTR Exon Intron 1 5' UTR Exon	0.287006	0.944055	11.5142
chr13:54303135-54303424	Gm48623 Gm48623	Intron 1 Intron 1	0.287006	0.944055	11.5142
chr8:120109958-120110267	Gm38379 Gm38379 Galnt2l	TTS CDS Exon 1 Intron 1	0.287006	0.944055	11.5142
chr2:113820225-113820570	Scg5	Intron 2	0.287006	0.944055	11.5142
chr11:103361180-103361473	Arhgap27 Arhgap27os2 Arhgap27 Arhgap27	TSS TTS 5' UTR Exon Intron 2	0.287006	0.944055	11.5142
chr4:99828826-99828982	Efcab7 Efcab7 Efcab7 Itgb3bp Itgb3bp Itgb3bp Itgb3bp Itgb3bp	TSS TSS TSS Intron 1 CDS Exon 1 Intron 1 Intron 1 Intron 1	0.287006	0.944055	11.5142
chr6:129052707-129053027	Klrb1f Klrb1f Klrb1f Klrb1f Klrb1f Klrb1f Klrb1f Klrb1f Klrb1f	TTS TTS TTS Intron 2 CDS Exon 2 Intron 2 Intron 2 Intron 2 Intron 2	0.287006	0.944055	11.5142
chr17:24074474-24074795	Kctd5 Pdpk1 Pdpk1 Pdpk1 Pdpk1	TSS TTS TTS Intron 13 3' UTR Exon	0.287006	0.944055	11.5142
chr8:115128660-115129023	Wwox Wwox	Intron 8 Intron 1	0.287006	0.944055	11.5142
chr19:5945927-5946208	Pola2 Pola2 Pola2 Pola2 Pola2	TTS Intron 8 Intron 3 Intron 13 Intron 13	0.287006	0.944055	11.5142
chr19:9059289-9059622	Ahnak Ahnak Ahnak	Intron 5 Intron 5 Intron 5	0.287006	0.944055	11.5142
chr14:105954586-105954920	.	Intergenic	0.287006	0.944055	11.5142
chr13:32802955-32803078	D930007J09Rik D930007J09Rik D930007J09Rik Wrnip1 D930007J09Rik Wrnip1	TSS TSS TTS CDS Exon 1 CDS Exon 1 CDS Exon 1	0.287006	0.944055	11.5142
chrX:11807731-11808035	.	Intergenic	0.287006	0.944055	11.5142
chr3:53041408-53041683	Lhfp Lhfp Gm42901 Lhfp Gm42901 Lhfp Lhfp Lhfp	TSS TSS TSS TSS CDS Exon 1 CDS Exon 1 5' UTR Exon 5' UTR Exon	0.287006	0.944055	11.5142
chr1:192535030-192535374	Hhat Hhat	Intron 11 Intron 11	0.287006	0.944055	11.5142
chr6:142861862-142862238	St8sia1 St8sia1 St8sia1	Intron 3 Intron 4 3' UTR Exon	0.287006	0.944055	11.5142
chr11:117112235-117112554	.	Intergenic	0.287006	0.944055	11.5142
chr14:73451092-73451398	.	Intergenic	0.287006	0.944055	11.5142
chrX:167229892-167230300	.	Intergenic	0.287006	0.944055	11.5142
chr19:29364603-29364959	Plgrkt Plgrkt Plgrkt Plgrkt Plgrkt	TSS TSS TTS 5' UTR Exon CDS Exon 2	0.287006	0.944055	11.5142
chr10:75824588-75824931	.	Intergenic	0.287006	0.944055	11.5142
chr12:51542258-51542598	.	Intergenic	0.287006	0.944055	11.5142
chr18:35936345-35936721	.	Intergenic	0.287006	0.944055	11.5142
chr2:11288825-11289216	Prkcq Prkcq Prkcq	Intron 8 Intron 14 Intron 15	0.287006	0.944055	11.5142
chr7:49395675-49396078	Nav2 Nav2 Nav2 Nav2 Nav2 Nav2 Nav2 Nav2 Nav2	Intron 3 Intron 3 Intron 2 Intron 3 Intron 3 3' UTR Exon Intron 3 Intron 3 Intron 4	0.287006	0.944055	11.5142
chr12:105010482-105010712	Syne3	TSS	0.287006	0.944055	11.5142
chr9:45095346-45095673	Jaml Jaml Jaml	Intron 6 Intron 4 Intron 4	0.287006	0.944055	11.5142
chr11:77195425-77195725	.	Intergenic	0.287006	0.944055	11.5142
chr18:84327797-84328119	Zfp407 Zfp407 Zfp407	Intron 4 Intron 7 Intron 2	0.287006	0.944055	11.5142
chr10:44377891-44378291	.	Intergenic	0.287006	0.944055	11.5142
chr8:78746531-78746845	.	Intergenic	0.287006	0.944055	11.5142
chr2:11429189-11429505	.	Intergenic	0.287006	0.944055	11.5142
chr8:108722658-108723074	Zfhx3 Zfhx3 Zfhx3	5' UTR Exon 5' UTR Exon 5' UTR Exon	0.287006	0.944055	11.5142
chr11:82846081-82846437	Rffl Rffl Rffl Rffl Rffl	TSS 5' UTR Exon 5' UTR Exon 5' UTR Exon 5' UTR Exon	0.287006	0.944055	11.5142
chr16:44199369-44199710	Usf3 Usf3 Usf3 Usf3	5' UTR Exon Intron 2 5' UTR Exon 5' UTR Exon	0.287006	0.944055	11.5142
chr19:9038340-9038478	Ahnak Ahnak Ahnak	Intron 4 Intron 5 Intron 5	0.287006	0.944055	11.5142
chr15:81968257-81968643	Cyp2d67-ps Cyp2d67-ps	TTS CDS Exon 3	0.287006	0.944055	11.5142
chr3:19706246-19706551	.	Intergenic	0.287006	0.944055	11.5142
chr12:73628467-73628855	Prkch Prkch Prkch	Intron 1 Intron 1 3' UTR Exon	0.287006	0.944055	11.5142
chr9:62374513-62374864	Anp32a Anp32a Anp32a Anp32a Anp32a Anp32a Anp32a Anp32a Anp32a	TTS TTS CDS Exon 2 CDS Exon 5 CDS Exon 5 CDS Exon 5 CDS Exon 5 CDS Exon 5 CDS Exon 5	0.287006	0.944055	11.5142
chr2:73055239-73055520	.	Intergenic	0.287006	0.944055	11.5142
chr1:152819980-152820409	Ncf2 Ncf2 Ncf2 Ncf2	Intron 4 Intron 2 Intron 3 Intron 3	0.287006	0.944055	11.5142
chr2:166235862-166236206	.	Intergenic	0.287006	0.944055	11.5142
chr7:66303280-66304882	Lrrk1	Intron 10	0.00910813	0.576648	11.5142
chr3:89491164-89492045	.	Intergenic	0.0332191	0.944055	11.5142
chr19:53273102-53274130	.	Intergenic	0.0342265	0.944055	11.3703
chr7:46930099-46930930	Gm45737 Uevld Uevld	TSS 3' UTR Exon Intron 10	0.0342265	0.944055	11.3703
chr13:52822972-52823729	.	Intergenic	0.0672198	0.944055	11.3223
chr14:7993531-7994492	Dnase1l3 Dnase1l3	TSS CDS Exon 1	0.0672198	0.944055	11.3223
chr7:92180233-92181865	Dlg2 Dlg2 Dlg2 Dlg2 Dlg2 Dlg2 Dlg2 Dlg2 Dlg2 Dlg2 Dlg2 Dlg2 Dlg2	TSS TSS CDS Exon 1 CDS Exon 1 Intron 4 Intron 12 Intron 10 Intron 12 Intron 12 Intron 13 Intron 13 Intron 13 Intron 18	0.00527881	0.433089	11.2675
chr7:117469763-117471321	Xylt1 Xylt1	Intron 1 Intron 1	0.00527881	0.433089	11.2675
chr17:86849390-86851515	.	Intergenic	0.000474621	0.10795	11.2525
chr18:50066134-50066678	Tnfaip8 Tnfaip8 Tnfaip8 Tnfaip8 Tnfaip8 Tnfaip8 Tnfaip8 Tnfaip8 Tnfaip8	Intron 1 Intron 3 Intron 3 5' UTR Exon Intron 1 Intron 1 Intron 1 Intron 1 Intron 1	0.136593	0.944055	11.2264
chr2:118926046-118926399	Chst14 Chst14	TSS TSS	0.136593	0.944055	11.2264
chr14:105287575-105288166	Ndfip2 Ndfip2 Ndfip2	CDS Exon 2 CDS Exon 2 CDS Exon 2	0.136593	0.944055	11.2264
chr2:27713474-27714127	Rxra Rxra Rxra Rxra Rxra	5' UTR Exon 5' UTR Exon 5' UTR Exon Intron 2 Intron 1	0.136593	0.944055	11.2264
chr6:125163350-125163821	Gapdh Gapdh Gapdh Gapdh Gapdh Gapdh Gapdh Gapdh Gapdh Gapdh Gapdh Gapdh Gapdh Gapdh Gapdh Gapdh Gapdh Gapdh	TSS TSS TTS TTS TTS TTS TTS TTS CDS Exon 3 CDS Exon 3 CDS Exon 3 CDS Exon 2 5' UTR Exon CDS Exon 2 Intron 2 CDS Exon 1 CDS Exon 3 CDS Exon 3	0.136593	0.944055	11.2264
chr11:88566529-88567028	Msi2 Msi2 Msi2 Msi2	Intron 6 Intron 6 Intron 1 Intron 6	0.136593	0.944055	11.2264
chr17:84096386-84097077	.	Intergenic	0.136593	0.944055	11.2264
chr8:27175279-27175746	Rab11fip1 Rab11fip1 Rab11fip1 Rab11fip1 Rab11fip1	TSS TSS TSS TSS TSS	0.136593	0.944055	11.2264
chr5:118407522-118408041	.	Intergenic	0.136593	0.944055	11.2264
chr7:127998776-127999320	.	Intergenic	0.136593	0.944055	11.2264
chr15:97896792-97898430	Vdr Vdr Vdr Vdr Vdr Vdr	TSS 5' UTR Exon 5' UTR Exon 5' UTR Exon 5' UTR Exon 5' UTR Exon	0.00290938	0.309418	11.2264
chr8:61275416-61276842	Sh3rf1 Sh3rf1	Intron 2 Intron 2	0.00161245	0.221362	11.1944
chr4:16070944-16071201	.	Intergenic	0.293778	0.944055	11.1624
chr17:46772117-46772322	2310039H08Rik	TSS	0.294257	0.944055	11.1381
chr12:105012175-105012914	.	Intergenic	0.0693643	0.944055	11.1304
chr8:46939821-46940341	.	Intergenic	0.0693643	0.944055	11.1304
chr11:116580508-116580727	Ube2o	Intron 1	0.294899	0.944055	11.1057
chr4:8929402-8929648	.	Intergenic	0.29531	0.944055	11.085
chr1:153741535-153743377	Rgs16	CDS Exon 3	0.00307941	0.320091	11.0824
chr13:52979218-52980329	Nfil3	5' UTR Exon	0.0105243	0.611548	11.0345
chr12:55060425-55061652	2700097O09Rik 2700097O09Rik 2700097O09Rik	CDS Exon 3 CDS Exon 3 CDS Exon 3	0.00175502	0.231703	11.0025
chr8:117121144-117121580	Bco1 Bco1 Bco1	Intron 7 Intron 7 Intron 7	0.141283	0.944055	10.9385
chr8:115050330-115051002	Wwox Wwox	Intron 8 Intron 1	0.141283	0.944055	10.9385
chr12:84751614-84752160	.	Intergenic	0.141283	0.944055	10.9385
chr11:63045996-63046421	.	Intergenic	0.141283	0.944055	10.9385
chr2:79263779-79264311	Itga4 Itga4 Itga4 Itga4	Intron 2 Intron 1 Intron 2 Intron 2	0.141283	0.944055	10.9385
chr2:26640316-26640833	Snhg7os Snora17 Snhg7os	TSS TSS CDS Exon 1	0.141283	0.944055	10.9385
chr9:95405006-95405475	Chst2	CDS Exon 2	0.141283	0.944055	10.9385
chr8:46889851-46890828	.	Intergenic	0.0716036	0.944055	10.9385
chr9:89267516-89268259	Mthfs	Intron 1	0.0716036	0.944055	10.9385
chr1:90998389-90999048	Lrrfip1 Lrrfip1 Lrrfip1 Lrrfip1 Lrrfip1 Lrrfip1	TSS TSS TSS CDS Exon 1 CDS Exon 1 CDS Exon 1	0.0716036	0.944055	10.9385
chr4:122853164-122854043	Ppt1 Ppt1	3' UTR Exon CDS Exon 6	0.0716036	0.944055	10.9385
chr17:47122897-47124407	.	Intergenic	0.00180565	0.233031	10.9385
chr17:12205663-12206725	Agpat4 Agpat4 Agpat4 Agpat4	Intron 1 Intron 3 Intron 3 Intron 3	0.00326087	0.328621	10.9385
chr19:5644767-5645056	Rela Rela Rela Rela	Intron 2 3' UTR Exon Intron 8 Intron 8	0.298257	0.944055	10.9385
chr6:100416382-100416677	.	Intergenic	0.298257	0.944055	10.9385
chr10:12981283-12981648	.	Intergenic	0.298257	0.944055	10.9385
chr1:134195713-134196044	Mybph Mybph	Intron 3 Intron 3	0.298257	0.944055	10.9385
chr9:110624769-110625019	Nradd Nradd Nradd Nbeal2 Nbeal2 Nbeal2 Nbeal2 Nbeal2 Nbeal2 Nbeal2 Nbeal2	TSS TSS TSS TTS TTS TTS TTS TTS 3' UTR Exon 3' UTR Exon 3' UTR Exon	0.298257	0.944055	10.9385
chr19:5513109-5513408	Gm31166	Intron 1	0.298257	0.944055	10.9385
chr14:61672719-61673048	Dleu2 Dleu2 Dleu2 Dleu2 Dleu2 Dleu2 Dleu2 Dleu2	Intron 1 Intron 1 Intron 1 Intron 1 Intron 1 Intron 1 Intron 1 Intron 1	0.298257	0.944055	10.9385
chr12:69471869-69471957	5830428M24Rik 5830428M24Rik	Intron 2 Intron 2	0.298257	0.944055	10.9385
chr10:4430771-4431139	Rmnd1 Rmnd1 Rmnd1 Rmnd1 Rmnd1 Rmnd1	Intron 1 Intron 1 5' UTR Exon 5' UTR Exon 5' UTR Exon 5' UTR Exon	0.298257	0.944055	10.9385
chr15:74919759-74920120	.	Intergenic	0.298257	0.944055	10.9385
chr10:83014829-83015092	Chst11	Intron 1	0.298257	0.944055	10.9385
chr6:108277414-108277688	Itpr1 Itpr1 Itpr1	Intron 4 Intron 1 Intron 4	0.298257	0.944055	10.9385
chr7:141434371-141434680	Slc25a22 Slc25a22 Slc25a22 Slc25a22 Slc25a22 Slc25a22 Slc25a22 Slc25a22 Slc25a22 Slc25a22 Slc25a22 Slc25a22 Slc25a22 Slc25a22 Slc25a22 Slc25a22 Slc25a22 Slc25a22 Slc25a22 Slc25a22 Slc25a22 Slc25a22 Slc25a22 Slc25a22 Slc25a22 Slc25a22 Slc25a22 Slc25a22 Slc25a22	TSS TSS TSS TSS TSS TSS TSS TSS TSS TTS TTS TTS 5' UTR Exon 5' UTR Exon 5' UTR Exon 5' UTR Exon 5' UTR Exon 5' UTR Exon Intron 1 Intron 1 5' UTR Exon 5' UTR Exon 5' UTR Exon CDS Exon 1 5' UTR Exon 5' UTR Exon Intron 1 5' UTR Exon 5' UTR Exon	0.298257	0.944055	10.9385
chr5:45519726-45519921	Med28 Med28 Med28	TSS TSS TSS	0.298257	0.944055	10.9385
chr6:99335745-99336129	Gm20696 Foxp1 Foxp1 Foxp1 Foxp1 Foxp1 Foxp1 Foxp1	3' UTR Exon Intron 2 Intron 2 5' UTR Exon 5' UTR Exon 5' UTR Exon 5' UTR Exon 5' UTR Exon	0.298257	0.944055	10.9385
chr13:36815150-36815435	.	Intergenic	0.298257	0.944055	10.9385
chr5:34551161-34551437	Sh3bp2 Sh3bp2 Sh3bp2 Sh3bp2 Sh3bp2 Sh3bp2 Sh3bp2 Sh3bp2 Sh3bp2	TSS TTS 5' UTR Exon Intron 1 Intron 1 3' UTR Exon Intron 1 5' UTR Exon 5' UTR Exon	0.298257	0.944055	10.9385
chr2:165981250-165981347	Gm11464 Platr29 Gm11464	TTS Intron 2 Intron 2	0.298257	0.944055	10.9385
chr2:132094116-132094391	Slc23a2 Slc23a2 Slc23a2 Slc23a2 Slc23a2	TTS CDS Exon 3 CDS Exon 2 CDS Exon 3 CDS Exon 3	0.298257	0.944055	10.9385
chr6:53591881-53592211	Creb5 Creb5 Creb5 Creb5 Creb5 Creb5 Creb5 Creb5	Intron 1 Intron 2 Intron 1 Intron 5 Intron 5 Intron 4 Intron 5 Intron 5	0.298257	0.944055	10.9385
chr2:172403209-172403581	Cass4 Cass4 Cass4 Cass4	Intron 1 Intron 1 Intron 1 Intron 1	0.298257	0.944055	10.9385
chr9:64703441-64703743	Megf11 Megf11 Megf11 Megf11	Intron 6 Intron 21 Intron 24 Intron 23	0.298257	0.944055	10.9385
chr2:44342941-44343361	Arhgap15 Arhgap15 Arhgap15	Intron 13 3' UTR Exon Intron 13	0.298257	0.944055	10.9385
chr2:72854897-72855276	.	Intergenic	0.298257	0.944055	10.9385
chr15:79281525-79281782	Baiap2l2 Baiap2l2 Baiap2l2	Intron 4 Intron 4 Intron 4	0.298257	0.944055	10.9385
chr4:11235990-11236265	Ints8 Ints8 Ints8 Ints8 Ints8	TSS TSS Intron 8 Intron 8 Intron 8	0.298257	0.944055	10.9385
chr9:53384645-53384785	Poglut3	Intron 1	0.298257	0.944055	10.9385
chr11:76242909-76243116	Mrm3 Mrm3 Glod4 Glod4 Glod4 Glod4 Glod4 Glod4 Glod4 Glod4	TSS TSS Intron 1 Intron 1 Intron 1 Intron 1 CDS Exon 1 Intron 1 Intron 1 Intron 1	0.298257	0.944055	10.9385
chr15:36366729-36367052	Gm33936 Gm33936 Gm33936 Gm33936	TSS TSS CDS Exon 1 CDS Exon 1	0.298257	0.944055	10.9385
chr4:102577716-102578020	Pde4b Pde4b Pde4b Pde4b	Intron 8 Intron 1 Intron 6 Intron 6	0.298257	0.944055	10.9385
chr11:21234360-21234743	.	Intergenic	0.298257	0.944055	10.9385
chr11:86602648-86602960	Vmp1 Vmp1 Vmp1	TSS TSS Intron 9	0.298257	0.944055	10.9385
chr1:151351486-151351806	Ivns1abp Ivns1abp Ivns1abp Ivns1abp	CDS Exon 4 CDS Exon 4 CDS Exon 4 CDS Exon 4	0.298257	0.944055	10.9385
chr12:35800643-35800934	.	Intergenic	0.298257	0.944055	10.9385
chr10:75837962-75838387	Gstt2 Gstt2	TSS TSS	0.298257	0.944055	10.9385
chr9:57942531-57942924	Sema7a Sema7a	Intron 1 Intron 1	0.298257	0.944055	10.9385
chr6:41542513-41542772	Trbj2-1 Trbj2-5 Trbj2-6 Trbj2-3 Trbj2-4 Trbj2-2 Trbj2-1 Trbj2-5 Trbj2-6 Trbj2-3 Trbj2-4 Trbj2-2 Trbj2-1	TSS TSS TSS TSS TSS TSS TTS TTS TTS TTS TTS TTS CDS Exon 1	0.298257	0.944055	10.9385
chr7:75704257-75704515	Akap13 Akap13 Akap13 Akap13 Akap13 Akap13 Akap13 Akap13	TTS TTS CDS Exon 2 CDS Exon 2 CDS Exon 4 CDS Exon 9 CDS Exon 18 CDS Exon 17	0.298257	0.944055	10.9385
chr1:91251649-91251935	Ube2f Ube2f Ube2f Ube2f Ube2f Ube2f Ube2f	5' UTR Exon 5' UTR Exon 5' UTR Exon 5' UTR Exon 5' UTR Exon 5' UTR Exon Intron 1	0.298257	0.944055	10.9385
chr7:92133513-92133808	Dlg2 Dlg2 Dlg2 Dlg2 Dlg2 Dlg2 Dlg2 Dlg2 Dlg2	Intron 4 Intron 12 Intron 10 Intron 12 Intron 12 Intron 13 Intron 13 Intron 13 Intron 18	0.298257	0.944055	10.9385
chr15:99648273-99648602	Racgap1 Racgap1 Racgap1 Racgap1 Racgap1 Racgap1 Racgap1 Racgap1 Racgap1 Racgap1	5' UTR Exon Intron 1 5' UTR Exon 5' UTR Exon 5' UTR Exon Intron 1 5' UTR Exon Intron 1 5' UTR Exon 5' UTR Exon	0.298257	0.944055	10.9385
chr5:36846125-36846408	.	Intergenic	0.298257	0.944055	10.9385
chr11:115071898-115072253	.	Intergenic	0.298257	0.944055	10.9385
chr1:94040289-94040594	Pdcd1	Intron 3	0.298257	0.944055	10.9385
chr13:52030477-52030727	.	Intergenic	0.298257	0.944055	10.9385
chr1:94036209-94036531	.	Intergenic	0.298257	0.944055	10.9385
chr11:113733294-113733589	Cdc42ep4 Cdc42ep4 Cdc42ep4 Cdc42ep4	5' UTR Exon 5' UTR Exon 5' UTR Exon 5' UTR Exon	0.298257	0.944055	10.9385
chr2:128058200-128058547	Acoxl Acoxl	Intron 7 Intron 14	0.298257	0.944055	10.9385
chr7:58483464-58483821	.	Intergenic	0.298257	0.944055	10.9385
chr6:116456095-116456480	Alox5 Alox5 Alox5 Alox5 Alox5	Intron 1 Intron 1 Intron 1 Intron 1 Intron 1	0.298257	0.944055	10.9385
chr12:110376237-110376586	.	Intergenic	0.298257	0.944055	10.9385
chr19:53800214-53801414	Rbm20 Rbm20	5' UTR Exon Intron 1	0.0108381	0.621703	10.9385
chr3:89861230-89862324	.	Intergenic	0.0374928	0.944055	10.9385
chr3:37262821-37263789	.	Intergenic	0.0374928	0.944055	10.9385
chr19:6295908-6298992	Ehd1 Ehd1 Ehd1 Ehd1 Ehd1 Ehd1	TSS TTS TTS CDS Exon 1 CDS Exon 2 CDS Exon 4	2.24809e-08	0.000119176	10.8988
chr1:131017936-131023468	Il10 Il10	TSS CDS Exon 1	3.22334e-11	5.55349e-07	10.8543
chr3:107817721-107820944	Gm36211 Gm36211	TTS CDS Exon 4	1.13861e-05	0.00754508	10.8106
chr10:51490912-51492253	Lilrb4a Lilrb4a Lilrb4a Lilrb4a Lilrb4a Lilrb4a Lilrb4a Lilrb4a Lilrb4a Lilrb4a Lilrb4a Lilrb4a Lilrb4a Lilrb4a Lilrb4a Lilrb4a Lilrb4a Lilrb4a Lilrb4a Lilrb4a Lilrb4a Gm40645 Lilrb4a Lilrb4a Gm40645 Gm49339 Gm49339 Gm49339	TSS TSS TSS TSS TSS TSS TSS TSS TSS TSS TSS TSS CDS Exon 1 CDS Exon 1 CDS Exon 1 CDS Exon 1 CDS Exon 1 CDS Exon 1 CDS Exon 1 CDS Exon 1 CDS Exon 1 Intron 3 CDS Exon 1 CDS Exon 1 Intron 3 CDS Exon 2 CDS Exon 2 CDS Exon 2	0.00345463	0.340908	10.7946
chr6:115578197-115579274	Tsen2 Tsen2	TTS 3' UTR Exon	0.00345463	0.340908	10.7946
chr4:138067827-138068798	Eif4g3 Eif4g3 Eif4g3 Eif4g3 Eif4g3 Eif4g3 Eif4g3 Eif4g3	5' UTR Exon 5' UTR Exon Intron 4 5' UTR Exon 5' UTR Exon 5' UTR Exon 5' UTR Exon 5' UTR Exon	0.0386697	0.944055	10.7946
chr17:46931021-46934749	Ubr2 Ubr2 Ubr2 Ubr2 Ubr2 Ubr2 Ubr2 Ubr2	TSS TTS TTS TTS CDS Exon 46 CDS Exon 44 CDS Exon 46 CDS Exon 2	2.20982e-06	0.00230745	10.774
chr11:115630109-115630912	.	Intergenic	0.0739431	0.944055	10.7466
chr13:113049617-113050563	Cdc20b Cdc20b Cdc20b	Intron 2 Intron 2 Intron 2	0.0739431	0.944055	10.7466
chr14:121099491-121100383	Farp1 Farp1	5' UTR Exon 5' UTR Exon	0.0739431	0.944055	10.7466
chr14:121100720-121102425	Farp1 Farp1 Farp1 Farp1	TSS CDS Exon 2 CDS Exon 1 CDS Exon 2	0.00355641	0.345689	10.7226
chr12:33169596-33171966	Atxn7l1 Atxn7l1 Atxn7l1 Atxn7l1 Atxn7l1 Atxn7l1	Intron 1 Intron 2 Intron 2 Intron 2 Intron 2 Intron 1	0.00112571	0.182111	10.7082
chr8:61321028-61322266	Sh3rf1 Sh3rf1	Intron 2 Intron 2	0.0212714	0.849329	10.7082
chr19:37379972-37381340	Kif11	Intron 1	0.00646657	0.481264	10.6918
chr11:6161552-6166296	Nudcd3 Nudcd3 Nudcd3	Intron 1 Intron 1 Intron 2	2.68209e-07	0.000543645	10.6852
chr4:7912497-7913109	.	Intergenic	0.146227	0.944055	10.6507
chr14:47350816-47351478	.	Intergenic	0.146227	0.944055	10.6507
chr7:55910423-55911121	Cyfip1 Cyfip1 Cyfip1 Cyfip1 Cyfip1 Cyfip1 Cyfip1	Intron 20 Intron 1 Intron 6 Intron 22 Intron 23 Intron 22 Intron 22	0.146227	0.944055	10.6507
chr9:45079975-45080440	Jaml Jaml	5' UTR Exon 5' UTR Exon	0.146227	0.944055	10.6507
chr3:79531994-79532565	Fnip2 Fnip2 Fnip2 Fnip2	TSS Intron 1 Intron 1 Intron 1	0.146227	0.944055	10.6507
chr1:135687832-135688207	Nav1 Nav1 Nav1 Nav1	TSS TSS CDS Exon 1 5' UTR Exon	0.146227	0.944055	10.6507
chr12:73675283-73675814	Prkch Prkch Prkch	Intron 2 Intron 2 3' UTR Exon	0.146227	0.944055	10.6507
chr12:16304930-16305517	.	Intergenic	0.146227	0.944055	10.6507
chr17:43016556-43017234	Tnfrsf21 Tnfrsf21 Tnfrsf21 Tnfrsf21	TSS TSS CDS Exon 1 CDS Exon 1	0.0398943	0.944055	10.6507
chr3:37256975-37261472	Gm24169 Gm24169	TSS TTS	2.47354e-10	2.43524e-06	10.6355
chr17:35706154-35707041	Gm4577	Intron 1	0.0219306	0.85409	10.5931
chr10:19012273-19012654	Tnfaip3 Tnfaip3 Tnfaip3 Tnfaip3 Tnfaip3 Tnfaip3	TSS TTS 5' UTR Exon 5' UTR Exon Intron 1 5' UTR Exon	0.0688274	0.944055	10.5848
chr16:91962127-91963019	D430001F17Rik D430001F17Rik	TTS CDS Exon 6	0.0763887	0.944055	10.5547
chr3:95652827-95653608	.	Intergenic	0.0763887	0.944055	10.5547
chr19:53394707-53394945	.	Intergenic	0.306453	0.944055	10.5459
chr19:16327419-16329888	Gnaq	Intron 3	0.000405563	0.0963784	10.5067
chr17:26496989-26497810	Gm34455 Gm34455	Intron 1 Intron 1	0.041169	0.944055	10.5067
chr8:115070784-115073789	Wwox Wwox	Intron 8 Intron 1	4.10214e-08	0.000152647	10.4621
chr5:139404161-139405721	C130050O18Rik C130050O18Rik C130050O18Rik 3110082I17Rik C130050O18Rik 3110082I17Rik 3110082I17Rik	TSS TSS TSS Intron 2 5' UTR Exon Intron 2 Intron 2	0.0125844	0.664571	10.4588
chr8:46742205-46742384	Irf2 Irf2 Irf2 Irf2 Irf2 Irf2	5' UTR Exon 5' UTR Exon 5' UTR Exon 5' UTR Exon 5' UTR Exon 5' UTR Exon	0.308508	0.944055	10.4508
chr2:144165924-144166334	Gm5535 Gm5535	Intron 2 Intron 1	0.0789467	0.944055	10.3628
chr3:107862243-107863055	.	Intergenic	0.0789467	0.944055	10.3628
chr14:120985807-120986580	.	Intergenic	0.0789467	0.944055	10.3628
chr19:17356221-17356756	Gcnt1 Gcnt1 Gcnt1 Gcnt1 Gcnt1	TSS TSS CDS Exon 1 5' UTR Exon 5' UTR Exon	0.151444	0.944055	10.3628
chr9:111148481-111149073	Lrrfip2 Lrrfip2 Lrrfip2 Lrrfip2 Lrrfip2 Lrrfip2 Lrrfip2 Lrrfip2	Intron 3 Intron 2 Intron 2 Intron 2 Intron 3 Intron 3 Intron 3 Intron 3	0.151444	0.944055	10.3628
chr2:27025227-27025618	Slc2a6 Slc2a6 Slc2a6 Slc2a6 Slc2a6	CDS Exon 4 CDS Exon 4 CDS Exon 2 CDS Exon 3 CDS Exon 4	0.151444	0.944055	10.3628
chr4:109663857-109664494	Cdkn2c Cdkn2c	Intron 2 Intron 1	0.151444	0.944055	10.3628
chr10:24482005-24482682	.	Intergenic	0.151444	0.944055	10.3628
chr15:89177099-89177697	Plxnb2	5' UTR Exon	0.151444	0.944055	10.3628
chr2:145730272-145730928	Rin2 Rin2	Intron 2 Intron 3	0.151444	0.944055	10.3628
chr14:67884805-67885338	Dock5 Dock5	Intron 1 Intron 1	0.151444	0.944055	10.3628
chr11:59543023-59543393	Nlrp3 Nlrp3 Nlrp3	CDS Exon 2 CDS Exon 2 CDS Exon 3	0.151444	0.944055	10.3628
chr15:53346650-53346940	Ext1 Ext1	TSS TSS	0.151444	0.944055	10.3628
chr8:106006028-106008584	Dpep2nb Dus2	TSS 5' UTR Exon	1.14925e-06	0.00152311	10.3628
chr19:46477086-46478243	Sufu Sufu	Intron 10 Intron 10	0.00133912	0.20106	10.3628
chr19:10304464-10305684	Dagla Dagla Dagla Dagla	TSS TSS 5' UTR Exon 5' UTR Exon	0.0072839	0.516438	10.3628
chr11:83632071-83632321	.	Intergenic	0.310433	0.944055	10.3628
chr17:86847228-86847619	.	Intergenic	0.310433	0.944055	10.3628
chr15:82164555-82164729	Srebf2 Srebf2 Srebf2 Srebf2 Srebf2 Srebf2	Intron 1 Intron 1 Intron 1 5' UTR Exon Intron 1 Intron 1	0.310433	0.944055	10.3628
chr12:98446197-98446508	5330409N07Rik Kcnk10 Kcnk10	CDS Exon 1 Intron 4 Intron 4	0.310433	0.944055	10.3628
chr6:57764765-57765029	Vopp1 Vopp1 Vopp1 Vopp1 Vopp1 Vopp1	5' UTR Exon Intron 3 Intron 3 5' UTR Exon Intron 3 Intron 3	0.310433	0.944055	10.3628
chr9:5310412-5310722	Casp4 Casp4 Casp4 Casp4 Casp4	Intron 1 Intron 1 Intron 1 Intron 1 Intron 1	0.310433	0.944055	10.3628
chr7:84408374-84408706	Arnt2 Arnt2 Arnt2 Arnt2	Intron 1 5' UTR Exon Intron 1 Intron 1	0.310433	0.944055	10.3628
chr14:19972834-19973205	Gng2 Gng2 Gng2 Gng2 Gng2 Gng2	5' UTR Exon 5' UTR Exon 5' UTR Exon 5' UTR Exon 5' UTR Exon 5' UTR Exon	0.310433	0.944055	10.3628
chr7:90020422-90020692	E230029C05Rik	Intron 7	0.310433	0.944055	10.3628
chr6:114679306-114679590	Atg7 Atg7 Atg7 Atg7 Atg7 Atg7 Atg7 Atg7 Atg7 Atg7 Atg7	TSS Intron 4 Intron 4 Intron 5 Intron 4 Intron 6 Intron 5 Intron 4 Intron 5 Intron 4 Intron 4	0.310433	0.944055	10.3628
chr1:92972287-92972591	Gpr35 Gpr35 Gpr35 Gpr35	TSS TSS 5' UTR Exon 5' UTR Exon	0.310433	0.944055	10.3628
chr8:95703075-95703328	Ndrg4 Ndrg4 Ndrg4 Ndrg4 Ndrg4 Ndrg4 Ndrg4 Ndrg4 Ndrg4	TSS TSS TSS Intron 3 CDS Exon 1 CDS Exon 1 CDS Exon 1 Intron 3 Intron 4	0.310433	0.944055	10.3628
chr2:79696294-79696700	.	Intergenic	0.310433	0.944055	10.3628
chr10:93262444-93262728	Cdk17 Elk3 Elk3 Elk3 Cdk17	3' UTR Exon Intron 4 Intron 3 Intron 2 3' UTR Exon	0.310433	0.944055	10.3628
chr1:93071832-93072099	Kif1a Kif1a Kif1a Kif1a Kif1a Kif1a	Intron 4 Intron 10 Intron 10 Intron 9 Intron 10 Intron 10	0.310433	0.944055	10.3628
chr6:108711775-108712119	.	Intergenic	0.310433	0.944055	10.3628
chr2:163658721-163658980	Pkig Pkig Pkig Pkig Pkig Pkig Pkig	5' UTR Exon 5' UTR Exon 5' UTR Exon 5' UTR Exon 5' UTR Exon 5' UTR Exon Intron 1	0.310433	0.944055	10.3628
chr16:94517726-94518028	Vps26c Vps26c Vps26c Vps26c Gm31323 Vps26c	Intron 1 Intron 1 Intron 1 Intron 1 Intron 1 Intron 1	0.310433	0.944055	10.3628
chr10:80670986-80671281	Mknk2 Mknk2 Mknk2	Intron 3 Intron 4 Intron 5	0.310433	0.944055	10.3628
chr12:102355794-102356172	Rin3 Rin3 Rin3 Rin3 Rin3 Rin3	Intron 4 Intron 1 Intron 1 Intron 1 Intron 4 Intron 4	0.310433	0.944055	10.3628
chr17:56128070-56128352	Sema6b Sema6b	CDS Exon 10 CDS Exon 10	0.310433	0.944055	10.3628
chr5:123024882-123025161	Orai1 Orai1 Orai1	Intron 1 Intron 1 Intron 1	0.310433	0.944055	10.3628
chr3:51788935-51789293	Maml3 Maml3	Intron 2 Intron 1	0.310433	0.944055	10.3628
chr17:29506624-29507025	.	Intergenic	0.310433	0.944055	10.3628
chr16:92697345-92697470	Runx1 Runx1 Runx1 Runx1	TSS TSS Intron 1 Intron 2	0.310433	0.944055	10.3628
chr6:112860580-112860734	Srgap3 Srgap3 Srgap3	Intron 1 Intron 1 Intron 1	0.310433	0.944055	10.3628
chr17:15760923-15761273	Chd1 Chd1 Chd1	TTS 3' UTR Exon Intron 29	0.310433	0.944055	10.3628
chr4:33446257-33446586	Rngtt Rngtt	Intron 14 Intron 14	0.310433	0.944055	10.3628
chr12:76324957-76325243	Akap5 Akap5 Akap5 Akap5 Akap5 Akap5	TSS TSS TSS 5' UTR Exon 5' UTR Exon 5' UTR Exon	0.310433	0.944055	10.3628
chr12:76557231-76557609	Plekhg3 Plekhg3 Plekhg3 Plekhg3 Plekhg3 Plekhg3	5' UTR Exon 5' UTR Exon Intron 1 5' UTR Exon 5' UTR Exon 5' UTR Exon	0.310433	0.944055	10.3628
chr9:36727119-36727243	Chek1 Chek1 Chek1 Chek1 Chek1 Chek1	TSS TSS TSS TSS TSS TSS	0.310433	0.944055	10.3628
chr10:80020456-80020551	Arhgap45 Arhgap45 Arhgap45 Arhgap45	Intron 2 Intron 2 Intron 1 Intron 2	0.310433	0.944055	10.3628
chr3:89476531-89476839	.	Intergenic	0.310433	0.944055	10.3628
chr4:132950921-132951259	.	Intergenic	0.310433	0.944055	10.3628
chr2:173407934-173408188	.	Intergenic	0.310433	0.944055	10.3628
chr7:30600355-30600614	.	Intergenic	0.310433	0.944055	10.3628
chr2:103567843-103568151	Abtb2	Intron 1	0.310433	0.944055	10.3628
chr7:43580645-43580908	Zfp719 Zfp719 Zfp719	Intron 1 5' UTR Exon 5' UTR Exon	0.310433	0.944055	10.3628
chr14:73131946-73132313	Rcbtb2	5' UTR Exon	0.310433	0.944055	10.3628
chr2:103945379-103945704	.	Intergenic	0.310433	0.944055	10.3628
chr5:16470329-16470608	.	Intergenic	0.310433	0.944055	10.3628
chr6:31103288-31103554	Gm13833 Lncpint Lncpint Lncpint	CDS Exon 2 Intron 3 Intron 2 Intron 2	0.310433	0.944055	10.3628
chr4:129624482-129624620	Ccdc28b Ccdc28b Ccdc28b Ccdc28b Ccdc28b Ccdc28b	TSS TSS TSS TSS TSS TSS	0.310433	0.944055	10.3628
chr11:119807507-119807829	Rptor Rptor Rptor Rptor Rptor Rptor	Intron 9 Intron 2 Intron 9 Intron 9 Intron 9 Intron 9	0.310433	0.944055	10.3628
chr7:123368263-123368606	Arhgap17 Arhgap17 Arhgap17 Arhgap17 Arhgap17 Arhgap17 Arhgap17 Arhgap17	Intron 1 Intron 1 Intron 1 Intron 1 Intron 1 Intron 1 Intron 1 Intron 1	0.310433	0.944055	10.3628
chr18:84092958-84093107	Zadh2 Zadh2	Intron 1 5' UTR Exon	0.310433	0.944055	10.3628
chr1:181811959-181812253	Dnah14 Dnah14 Dnah14 Dnah14	Intron 1 Intron 83 Intron 1 Intron 82	0.310433	0.944055	10.3628
chr11:75571059-75571320	Slc43a2 Slc43a2 Slc43a2 Slc43a2 Slc43a2 Slc43a2	TTS Intron 4 Intron 3 Intron 12 Intron 12 Intron 12	0.310433	0.944055	10.3628
chr5:3511943-3512206	Cdk6 Cdk6	Intron 4 Intron 5	0.310433	0.944055	10.3628
chr13:3541270-3541665	Gdi2 Gdi2 Gdi2 Gdi2 Gdi2 Gdi2 Gdi2 Gdi2	Intron 1 Intron 1 Intron 1 Intron 1 CDS Exon 1 Intron 1 Intron 1 Intron 1	0.310433	0.944055	10.3628
chr3:106784499-106784766	Cd53	5' UTR Exon	0.310433	0.944055	10.3628
chr18:38212255-38212559	Pcdh1 Pcdh1 2010320O07Rik	TSS TSS Intron 1	0.310433	0.944055	10.3628
chr5:53213045-53213396	Sel1l3 Sel1l3 Sel1l3 Sel1l3 Sel1l3	TSS TSS Intron 1 CDS Exon 1 CDS Exon 1	0.310433	0.944055	10.3628
chr11:67544993-67545313	Gas7 Gas7	Intron 1 Intron 1	0.310433	0.944055	10.3628
chr7:139169498-139169854	Stk32c Stk32c	5' UTR Exon Intron 1	0.310433	0.944055	10.3628
chr14:67146692-67146998	.	Intergenic	0.310433	0.944055	10.3628
chr14:16269756-16270082	Ngly1 Ngly1 Ngly1 Ngly1 Ngly1 Ngly1 Ngly1 Ngly1 Ngly1 Ngly1	TTS TTS TTS Intron 2 Intron 1 CDS Exon 1 Intron 1 Intron 3 Intron 3 Intron 3	0.310433	0.944055	10.3628
chr3:107756050-107756305	Csf1 Csf1 Csf1 Csf1 Csf1	Intron 2 Intron 3 Intron 2 Intron 2 Intron 2	0.310433	0.944055	10.3628
chr17:44455877-44456155	.	Intergenic	0.310433	0.944055	10.3628
chr17:87338273-87338558	Ttc7 Ttc7 Ttc7 Ttc7 Ttc7	3' UTR Exon Intron 2 3' UTR Exon Intron 11 Intron 11	0.310433	0.944055	10.3628
chr8:13663038-13663360	Rasa3 Rasa3 Rasa3	Intron 1 Intron 1 Intron 1	0.310433	0.944055	10.3628
chr3:105899445-105899729	Tmigd3 Adora3 Tmigd3	5' UTR Exon 5' UTR Exon 5' UTR Exon	0.310433	0.944055	10.3628
chr9:73090746-73091007	Rab27a Rab27a	Intron 6 Intron 5	0.310433	0.944055	10.3628
chr2:167338547-167338844	B4galt5	Intron 1	0.310433	0.944055	10.3628
chr6:31518433-31518688	.	Intergenic	0.310433	0.944055	10.3628
chr13:63289160-63289482	Aopep Aopep Fancc Aopep Aopep Aopep Aopep Aopep Aopep Aopep Aopep Aopep Aopep Aopep Aopep Aopep Aopep Aopep Aopep	Intron 3 Intron 2 Intron 13 Intron 1 Intron 2 Intron 2 Intron 2 Intron 2 Intron 3 Intron 3 Intron 2 Intron 3 Intron 2 Intron 3 Intron 3 Intron 4 Intron 13 Intron 13 Intron 13	0.310433	0.944055	10.3628
chr4:149704222-149704540	.	Intergenic	0.310433	0.944055	10.3628
chr5:140296057-140296359	Mad1l1 Mad1l1	Intron 8 Intron 8	0.310433	0.944055	10.3628
chr7:106552002-106552102	.	Intergenic	0.310433	0.944055	10.3628
chr11:116620017-116620292	Rhbdf2 Rhbdf2 Rhbdf2	Intron 1 5' UTR Exon 5' UTR Exon	0.310433	0.944055	10.3628
chr5:147437321-147437595	Pan3 Pan3 Pan3 Pan3 Pan3	Intron 1 Intron 1 Intron 1 Intron 1 Intron 1	0.310433	0.944055	10.3628
chr10:61476306-61476486	D830039M14Rik Lrrc20 D830039M14Rik	CDS Exon 1 5' UTR Exon CDS Exon 1	0.310433	0.944055	10.3628
chr6:115573712-115575427	Tsen2 Tsen2 Tsen2	TSS CDS Exon 1 CDS Exon 9	0.00241345	0.273572	10.2988
chr5:35672321-35674312	Htra3 Htra3 Htra3 Htra3 Htra3	TSS TSS Intron 1 Intron 1 Intron 1	0.00141998	0.206891	10.2477
chr7:143666364-143666883	Tnfrsf23 Tnfrsf23 E230032D23Rik	TTS 3' UTR Exon Intron 1	0.0805407	0.944055	10.2475
chr8:115111834-115113070	Wwox Wwox	Intron 8 Intron 1	0.0438792	0.944055	10.2189
chr9:13701011-13702257	Maml2 Maml2 Maml2	CDS Exon 3 CDS Exon 3 CDS Exon 4	0.00773725	0.533789	10.1983
chr10:93342648-93344532	Gm17745	Intron 1	0.00146244	0.210848	10.1901
chr16:89832848-89833566	Tiam1 Tiam1 Tiam1 Tiam1 Tiam1	CDS Exon 15 CDS Exon 2 CDS Exon 15 Intron 10 CDS Exon 6	0.0816238	0.944055	10.1709
chr12:54822944-54823834	.	Intergenic	0.0816238	0.944055	10.1709
chr10:128269723-128269945	Stat2 Stat2 Stat2 Apof Apof Apof Apof	TSS TSS TSS TTS TTS CDS Exon 2 CDS Exon 2	0.3101	0.944055	10.0839
chr12:33311390-33311916	Atxn7l1 Atxn7l1 Atxn7l1 Atxn7l1 Atxn7l1	Intron 2 5' UTR Exon Intron 3 Intron 3 CDS Exon 4	0.156954	0.944055	10.0749
chr13:37337487-37338000	.	Intergenic	0.156954	0.944055	10.0749
chr10:128193938-128194387	Gls2 Gls2 Gls2 Gls2 Gls2 Gls2 Gls2	TSS TSS TSS TSS TSS TSS TSS	0.156954	0.944055	10.0749
chr10:13438783-13439214	Phactr2	Intron 1	0.156954	0.944055	10.0749
chr9:119937516-119937763	Ttc21a Gorasp1 Ttc21a Gorasp1 Ttc21a Gorasp1 Ttc21a Ttc21a Gorasp1 Ttc21a Cx3cr1	TSS TSS TSS TSS TSS CDS Exon 1 CDS Exon 1 CDS Exon 1 CDS Exon 1 CDS Exon 1 3' UTR Exon	0.156954	0.944055	10.0749
chr10:121506740-121507203	Gm35696	Intron 1	0.156954	0.944055	10.0749
chr10:60260963-60261599	.	Intergenic	0.156954	0.944055	10.0749
chr7:90033402-90033837	E230029C05Rik E230029C05Rik E230029C05Rik E230029C05Rik	Intron 1 Intron 1 Intron 1 Intron 7	0.156954	0.944055	10.0749
chr5:43355026-43355576	Gm43020 Gm43020	TSS CDS Exon 1	0.156954	0.944055	10.0749
chr6:134071818-134072396	Gm43982 Etv6 Etv6 Etv6	TSS Intron 1 Intron 1 5' UTR Exon	0.156954	0.944055	10.0749
chr13:52882811-52883743	Auh Auh Auh	Intron 6 Intron 6 Intron 5	0.0453202	0.944055	10.0749
chr18:49983689-49983811	Tnfaip8 Tnfaip8 Tnfaip8 Tnfaip8	Intron 1 Intron 1 Intron 1 Intron 1	0.317629	0.944055	10.0436
chr11:21240017-21241109	Vps54 Vps54	5' UTR Exon 5' UTR Exon	0.025629	0.90933	10.0174
chr11:109721087-109722714	Fam20a Fam20a Fam20a Fam20a	TSS TSS CDS Exon 1 CDS Exon 1	0.00032186	0.0849858	10.0085
chr9:5298037-5300424	Casp1 Casp1 Casp1 Casp1 Casp1 Casp1 Casp1 Casp1	TSS TSS TSS TSS CDS Exon 1 CDS Exon 1 CDS Exon 1 CDS Exon 1	1.38264e-05	0.00890525	9.99919
chr14:64649920-64650696	Kif13b	5' UTR Exon	0.0844272	0.944055	9.97899
chr9:90060578-90061353	Ctsh Ctsh Ctsh Ctsh Ctsh Ctsh Ctsh Ctsh Ctsh	TTS Intron 1 Intron 3 Intron 2 Intron 2 Intron 2 Intron 2 Intron 2 Intron 2	0.0844272	0.944055	9.97899
chr5:125140617-125141764	Ncor2 Ncor2 Ncor2 Ncor2 Ncor2	5' UTR Exon 5' UTR Exon 5' UTR Exon 5' UTR Exon 5' UTR Exon	0.0146754	0.717762	9.97899
chr13:113090031-113090740	Cdc20b Cdc20b Cdc20b Cdc20b Cdc20b Cdc20b	TTS TTS TTS Intron 11 Intron 10 Intron 11	0.0468225	0.944055	9.93102
chr5:112265657-112266567	Crybb1 Crybb1 Crybb1	Intron 4 Intron 4 Intron 4	0.0468225	0.944055	9.93102
chr1:192531482-192532870	Hhat Hhat	Intron 11 Intron 11	0.0264581	0.920753	9.90223
chr1:130994593-130998164	.	Intergenic	3.24598e-06	0.00313734	9.89925
chr2:61578903-61579305	Tank Tank Tank Tank	Intron 1 Intron 1 Intron 1 Intron 1	0.16077	0.944055	9.88464
chr3:95650035-95652421	.	Intergenic	7.44069e-05	0.0318499	9.85905
chr10:61280740-61282187	.	Intergenic	0.00508772	0.426033	9.85905
chr15:75631311-75634827	Gm46519 Gm46519	TTS CDS Exon 2	4.44715e-07	0.000745081	9.85352
chr8:122775969-122776127	Gm39271 Acsf3 Acsf3 Acsf3 Acsf3 Galnt2l	TSS Intron 1 5' UTR Exon 5' UTR Exon 5' UTR Exon Intron 1	0.296768	0.944055	9.7982
chr17:44736663-44736983	Runx2 Runx2 Runx2 Runx2os1 Runx2os1 Runx2 Runx2 Runx2 Runx2 Runx2 Runx2 Runx2	TSS TSS TSS TTS Intron 1 Intron 1 Intron 2 Intron 2 Intron 1 Intron 1 Intron 2 Intron 1	0.0873647	0.944055	9.78709
chr1:160794791-160795643	.	Intergenic	0.0873647	0.944055	9.78709
chr7:127176904-127177715	.	Intergenic	0.0873647	0.944055	9.78709
chr10:96629207-96629869	.	Intergenic	0.162782	0.944055	9.78709
chr7:47103280-47103610	Ptpn5 Ptpn5 Ptpn5 Ptpn5 Ptpn5	Intron 1 Intron 2 Intron 2 Intron 2 Intron 2	0.162782	0.944055	9.78709
chr11:69276143-69276642	.	Intergenic	0.162782	0.944055	9.78709
chr8:88783831-88784407	.	Intergenic	0.162782	0.944055	9.78709
chr4:59222021-59222516	Ugcg Ugcg	TTS 3' UTR Exon	0.162782	0.944055	9.78709
chr7:67912009-67912403	.	Intergenic	0.162782	0.944055	9.78709
chr8:115390746-115391292	.	Intergenic	0.162782	0.944055	9.78709
chr12:54822079-54822772	.	Intergenic	0.162782	0.944055	9.78709
chr6:127218832-127219451	.	Intergenic	0.162782	0.944055	9.78709
chr2:172405412-172405919	Cass4 Cass4 Cass4 Cass4	Intron 1 Intron 1 Intron 1 Intron 1	0.162782	0.944055	9.78709
chr5:113641926-113642392	Cmklr1 Cmklr1 Cmklr1	Intron 2 5' UTR Exon 5' UTR Exon	0.162782	0.944055	9.78709
chr12:98291746-98292298	.	Intergenic	0.162782	0.944055	9.78709
chr8:117286989-117287205	Cmip Cmip	Intron 1 Intron 1	0.162782	0.944055	9.78709
chr2:160366444-160366904	Mafb	CDS Exon 1	0.162782	0.944055	9.78709
chr14:73501443-73501999	.	Intergenic	0.162782	0.944055	9.78709
chr10:51455013-51455659	Gm46189	TSS	0.162782	0.944055	9.78709
chr13:8985089-8985588	Gtpbp4 Gtpbp4 Gtpbp4 Gtpbp4 Gtpbp4 Gtpbp4	TTS TTS CDS Exon 5 CDS Exon 2 3' UTR Exon CDS Exon 10	0.162782	0.944055	9.78709
chr2:26361033-26361638	Card9 Gm13562	TSS Intron 1	0.162782	0.944055	9.78709
chr14:87421102-87423269	Tdrd3 Tdrd3 Tdrd3	5' UTR Exon Intron 1 Intron 1	0.00306802	0.319418	9.78709
chr13:43262693-43262978	Gfod1	Intron 1	0.323659	0.944055	9.78709
chr5:3510503-3510839	Cdk6 Cdk6	Intron 4 Intron 5	0.323659	0.944055	9.78709
chr12:55460869-55461275	.	Intergenic	0.323659	0.944055	9.78709
chr16:93245501-93245845	.	Intergenic	0.323659	0.944055	9.78709
chr11:120035004-120035322	Aatk Aatk Aatk Aatk	5' UTR Exon 5' UTR Exon Intron 1 Intron 1	0.323659	0.944055	9.78709
chr6:48717338-48717544	.	Intergenic	0.323659	0.944055	9.78709
chr8:107437910-107438213	Wwp2 Wwp2 Wwp2 Wwp2 Wwp2	5' UTR Exon Intron 1 Intron 1 5' UTR Exon 5' UTR Exon	0.323659	0.944055	9.78709
chr14:62657294-62657599	.	Intergenic	0.323659	0.944055	9.78709
chr6:124906498-124906890	Lag3	Intron 5	0.323659	0.944055	9.78709
chr7:6398926-6399106	Gm16306 Gm16306 Gm16306 Smim17 Smim17	TSS TTS CDS Exon 1 Intron 1 5' UTR Exon	0.323659	0.944055	9.78709
chr8:69714386-69714741	Zfp869 Zfp869 Zfp869 Zfp869 Zfp869 Zfp869 Zfp869 Zfp869 Zfp869 Zfp869 Zfp869	5' UTR Exon Intron 1 Intron 1 CDS Exon 2 Intron 1 5' UTR Exon 5' UTR Exon 5' UTR Exon 5' UTR Exon 5' UTR Exon 5' UTR Exon	0.323659	0.944055	9.78709
chr2:4567989-4568244	Frmd4a Frmd4a Frmd4a Frmd4a Frmd4a Frmd4a Frmd4a Frmd4a Frmd4a	Intron 13 Intron 2 Intron 1 Intron 2 Intron 2 Intron 13 Intron 13 Intron 13 Intron 14	0.323659	0.944055	9.78709
chr7:64249737-64250040	Mir6416 Mir6416 Trpm1 Trpm1 Mir6416 Trpm1 Trpm1 Trpm1 Trpm1	TSS TTS Intron 26 Intron 4 CDS Exon 1 Intron 4 Intron 26 Intron 26 Intron 7	0.323659	0.944055	9.78709
chr17:73952424-73952539	.	Intergenic	0.323659	0.944055	9.78709
chr2:73450120-73450227	Wipf1 Wipf1 Wipf1 Wipf1 Wipf1 Wipf1 Wipf1	Intron 2 Intron 2 5' UTR Exon 5' UTR Exon 5' UTR Exon 5' UTR Exon 5' UTR Exon	0.323659	0.944055	9.78709
chr13:45827681-45827947	Atxn1 Atxn1 Atxn1 Atxn1 Atxn1 Atxn1	5' UTR Exon Intron 3 Intron 2 Intron 2 5' UTR Exon 5' UTR Exon	0.323659	0.944055	9.78709
chrX:107264639-107264953	Gpr174 Gpr174 Gpr174 Gpr174	5' UTR Exon 5' UTR Exon 5' UTR Exon 5' UTR Exon	0.323659	0.944055	9.78709
chr1:87848454-87848775	.	Intergenic	0.323659	0.944055	9.78709
chr2:128060610-128061048	Acoxl Acoxl	Intron 7 Intron 14	0.323659	0.944055	9.78709
chr18:66477858-66478159	.	Intergenic	0.323659	0.944055	9.78709
chr10:95011943-95012220	.	Intergenic	0.323659	0.944055	9.78709
chr4:143188828-143189149	Prdm2 Prdm2 Prdm2 Prdm2	Intron 1 Intron 2 Intron 2 Intron 2	0.323659	0.944055	9.78709
chr8:70619229-70619479	Lrrc25	Intron 2	0.323659	0.944055	9.78709
chr4:145216966-145217232	Tnfrsf1b	Intron 9	0.323659	0.944055	9.78709
chr17:43058808-43059090	Tnfrsf21	Intron 3	0.323659	0.944055	9.78709
chr8:4613941-4614105	Zfp958	Intron 1	0.323659	0.944055	9.78709
chr3:32400313-32400605	Pik3ca	5' UTR Exon	0.323659	0.944055	9.78709
chr16:36598292-36598602	Gm49662 Gm49662 Gm49662 Gm49662	TSS TSS CDS Exon 1 CDS Exon 1	0.323659	0.944055	9.78709
chr1:131082991-131083299	Mapkapk2	Intron 1	0.323659	0.944055	9.78709
chr8:46739564-46739640	Gm16675 Irf2 Irf2 Gm16675 Irf2 Irf2 Irf2 Irf2	TSS TSS TSS TSS TSS TSS TSS TSS	0.323659	0.944055	9.78709
chr2:119155687-119155970	Rmdn3 Rmdn3 Rmdn3 Rmdn3	Intron 2 Intron 1 Intron 2 Intron 2	0.323659	0.944055	9.78709
chr18:60806757-60807122	Cd74 Cd74 Cd74 Cd74 Cd74	Intron 1 Intron 1 Intron 1 Intron 1 Intron 1	0.323659	0.944055	9.78709
chr1:94075171-94075521	.	Intergenic	0.323659	0.944055	9.78709
chr16:11868669-11868963	Cpped1 Cpped1 Cpped1 Cpped1	Intron 2 Intron 3 Intron 2 Intron 2	0.323659	0.944055	9.78709
chr13:51712875-51713192	Sema4d Sema4d Sema4d Sema4d	Intron 7 Intron 1 Intron 9 Intron 8	0.323659	0.944055	9.78709
chr4:137909564-137909837	Ece1 Ece1	5' UTR Exon 5' UTR Exon	0.323659	0.944055	9.78709
chr9:111147378-111147719	Lrrfip2 Lrrfip2 Lrrfip2 Lrrfip2 Lrrfip2 Lrrfip2 Lrrfip2 Lrrfip2	Intron 3 Intron 2 Intron 2 Intron 2 Intron 3 Intron 3 Intron 3 Intron 3	0.323659	0.944055	9.78709
chr9:73053288-73053562	Rab27a Rab27a Rab27a	5' UTR Exon Intron 1 5' UTR Exon	0.323659	0.944055	9.78709
chr2:163471930-163472146	2310001K24Rik 2310001K24Rik 2310001K24Rik 2310001K24Rik Fitm2 2310001K24Rik	TSS TSS TTS TTS Intron 1 CDS Exon 1	0.323659	0.944055	9.78709
chr1:126764084-126764434	Nckap5 Nckap5 Nckap5 Nckap5	Intron 1 5' UTR Exon 5' UTR Exon 5' UTR Exon	0.323659	0.944055	9.78709
chr5:120135352-120135608	Rbm19 Gm10390 Gm10390 Rbm19	Intron 16 CDS Exon 2 Intron 1 Intron 16	0.323659	0.944055	9.78709
chr4:145281977-145282287	Tnfrsf8 Tnfrsf8	3' UTR Exon Intron 10	0.323659	0.944055	9.78709
chr11:101224334-101224632	Ezh1 Ezh1 Ezh1 Ezh1	Intron 1 5' UTR Exon 5' UTR Exon 5' UTR Exon	0.323659	0.944055	9.78709
chr15:34238775-34239048	Laptm4b Laptm4b Laptm4b	Intron 1 Intron 1 Intron 1	0.323659	0.944055	9.78709
chr10:8203905-8204170	.	Intergenic	0.323659	0.944055	9.78709
chr6:134189549-134189799	Etv6 Etv6 Etv6	Intron 2 Intron 2 5' UTR Exon	0.323659	0.944055	9.78709
chr13:98122927-98123249	Arhgef28 Arhgef28 Arhgef28	Intron 2 Intron 2 Intron 2	0.323659	0.944055	9.78709
chr10:21178760-21178976	Gm40608	Intron 3	0.323659	0.944055	9.78709
chr18:32353383-32353633	.	Intergenic	0.323659	0.944055	9.78709
chr7:30592105-30592388	Zbtb32 Zbtb32	5' UTR Exon 5' UTR Exon	0.323659	0.944055	9.78709
chr7:141017274-141017565	Ifitm6 Ifitm6 Ifitm6 Ifitm6	TSS TSS CDS Exon 1 5' UTR Exon	0.323659	0.944055	9.78709
chr7:100868658-100868930	.	Intergenic	0.323659	0.944055	9.78709
chr9:32596034-32596239	.	Intergenic	0.323659	0.944055	9.78709
chr2:45107383-45107727	Zeb2 Zeb2 Zeb2 Zeb2 Zeb2 Zeb2 Zeb2 Zeb2 Zeb2 Zeb2 Zeb2 Zeb2 Zeb2 Zeb2 Zeb2 Zeb2 Zeb2 Zeb2 Zeb2 Zeb2 Zeb2 Zeb2 Zeb2 Zeb2 Zeb2 Zeb2	TTS Intron 2 CDS Exon 2 Intron 2 Intron 1 Intron 2 Intron 2 Intron 2 Intron 2 Intron 2 Intron 2 Intron 2 Intron 3 Intron 3 Intron 2 Intron 1 Intron 2 Intron 2 Intron 2 Intron 2 Intron 2 Intron 1 Intron 2 Intron 2 Intron 2 Intron 3	0.323659	0.944055	9.78709
chr3:116638593-116639015	Mfsd14a	Intron 8	0.323659	0.944055	9.78709
chr9:21918382-21918595	Rab3d Rab3d Rab3d Rab3d Rab3d	TSS TSS TSS TSS TSS	0.323659	0.944055	9.78709
chr4:62699228-62699588	Rgs3 Rgs3 Rgs3 Rgs3 Rgs3 Rgs3	TSS TSS 5' UTR Exon Intron 3 Intron 6 Intron 12	0.323659	0.944055	9.78709
chr2:68305536-68305816	Stk39 Stk39 Stk39	Intron 14 Intron 7 Intron 14	0.323659	0.944055	9.78709
chr1:69675871-69676083	Ikzf2 Ikzf2 Ikzf2 Ikzf2 Ikzf2 Ikzf2 Ikzf2	Intron 2 Intron 3 Intron 2 Intron 3 Intron 4 Intron 2 Intron 3	0.323659	0.944055	9.78709
chr8:81784423-81784557	Inpp4b Inpp4b Inpp4b Inpp4b Inpp4b Inpp4b Inpp4b Inpp4b Inpp4b Inpp4b Inpp4b	Intron 1 5' UTR Exon Intron 4 Intron 3 Intron 4 Intron 5 Intron 6 3' UTR Exon Intron 6 Intron 6 Intron 8	0.323659	0.944055	9.78709
chr15:97905873-97906156	Vdr Vdr Vdr Vdr	5' UTR Exon 5' UTR Exon 5' UTR Exon 5' UTR Exon	0.323659	0.944055	9.78709
chr17:28756198-28756471	.	Intergenic	0.323659	0.944055	9.78709
chr18:80630930-80631213	Nfatc1 Nfatc1 Nfatc1 Nfatc1	Intron 9 3' UTR Exon Intron 9 3' UTR Exon	0.323659	0.944055	9.78709
chr11:34284465-34284793	Dock2 Dock2	Intron 32 Intron 32	0.323659	0.944055	9.78709
chr7:126283648-126283902	Sbk1 Sbk1 Sbk1	Intron 1 5' UTR Exon 5' UTR Exon	0.323659	0.944055	9.78709
chr12:85697815-85698013	Batf	Intron 2	0.323659	0.944055	9.78709
chr6:108279025-108279369	Itpr1 Itpr1 Itpr1	Intron 4 Intron 1 Intron 4	0.323659	0.944055	9.78709
chr8:128544264-128544594	.	Intergenic	0.323659	0.944055	9.78709
chr8:90842844-90843181	Chd9 Chd9 Chd9 Chd9 Chd9 Chd9	5' UTR Exon 5' UTR Exon Intron 1 Intron 1 Intron 1 Intron 1	0.323659	0.944055	9.78709
chr8:114981223-114981480	Wwox Wwox Wwox	Intron 8 Intron 1 Intron 1	0.323659	0.944055	9.78709
chr4:83322080-83322201	Ttc39b Ttc39b Ttc39b	Intron 1 Intron 1 Intron 1	0.323659	0.944055	9.78709
chr7:116494782-116495086	.	Intergenic	0.323659	0.944055	9.78709
chr7:136189723-136190005	.	Intergenic	0.323659	0.944055	9.78709
chr8:75034795-75035015	Gm45822 Tom1 Tom1 Tom1 Tom1 Tom1 Tom1 Tom1	TSS Intron 1 5' UTR Exon Intron 1 5' UTR Exon Intron 1 5' UTR Exon Intron 1	0.323659	0.944055	9.78709
chr11:100623854-100624165	Nkiras2 Nkiras2 Nkiras2 Nkiras2 Nkiras2 Nkiras2 Nkiras2	TTS 5' UTR Exon 5' UTR Exon Intron 1 CDS Exon 2 5' UTR Exon 5' UTR Exon	0.323659	0.944055	9.78709
chr2:126681841-126682094	Gm27003	Intron 1	0.323659	0.944055	9.78709
chr12:99557144-99557436	Foxn3 Foxn3 Foxn3 Foxn3	5' UTR Exon Intron 1 Intron 1 5' UTR Exon	0.323659	0.944055	9.78709
chr10:13424116-13424504	Phactr2	Intron 1	0.323659	0.944055	9.78709
chr10:19094453-19094601	Gm48545 Gm48545	TTS CDS Exon 4	0.323659	0.944055	9.78709
chr1:191280915-191281219	Gm37168	Intron 1	0.323659	0.944055	9.78709
chr2:45230490-45230841	.	Intergenic	0.323659	0.944055	9.78709
chr8:25016113-25016253	Tm2d2 Adam9 Adam9 Adam9 Adam9	TSS Intron 1 Intron 1 Intron 1 Intron 1	0.323659	0.944055	9.78709
chr1:167070886-167071120	Fam78b Fam78b Fam78b Fam78b Fam78b Fam78b	Intron 1 Intron 1 Intron 1 Intron 1 Intron 1 Intron 1	0.323659	0.944055	9.78709
chr10:22354051-22354307	Raet1e	3' UTR Exon	0.323659	0.944055	9.78709
chr4:135351124-135351464	Srrm1 Srrm1 Srrm1 Srrm1 Srrm1 Srrm1 Srrm1 Srrm1	Intron 1 Intron 1 Intron 1 Intron 1 Intron 1 Intron 1 Intron 1 Intron 1	0.323659	0.944055	9.78709
chr6:137558391-137558641	Eps8 Eps8 Eps8 Eps8 Eps8 Eps8 Eps8 Eps8 Eps8	5' UTR Exon 5' UTR Exon 5' UTR Exon 5' UTR Exon Intron 2 5' UTR Exon 5' UTR Exon 5' UTR Exon 5' UTR Exon	0.323659	0.944055	9.78709
chr11:117115719-117115827	Sec14l1 Sec14l1 Sec14l1 Sec14l1 Sec14l1	5' UTR Exon 5' UTR Exon Intron 1 5' UTR Exon Intron 1	0.323659	0.944055	9.78709
chr4:3683636-3683980	Lyn Lyn Lyn	5' UTR Exon Intron 1 5' UTR Exon	0.323659	0.944055	9.78709
chr5:103439043-103439868	Ptpn13 Ptpn13 Ptpn13 Ptpn13	5' UTR Exon 5' UTR Exon Intron 1 Intron 1	0.0483893	0.944055	9.78709
chr3:14886222-14887185	Car2 Car2 Car2 Car2 Car2 Car2	TSS TSS TSS CDS Exon 1 CDS Exon 1 CDS Exon 1	0.0483893	0.944055	9.78709
chr10:59430820-59431633	Oit3 Oit3 Oit3	TSS CDS Exon 1 CDS Exon 5	0.0483893	0.944055	9.78709
chr12:111376925-111378209	Cdc42bpb Cdc42bpb Cdc42bpb Cdc42bpb	TSS TSS CDS Exon 2 CDS Exon 1	0.00316308	0.324868	9.72312
chr15:59650057-59651334	Trib1 Trib1	Intron 1 Intron 1	0.00316308	0.324868	9.72312
chr2:178413977-178415009	Fam217b Ppp1r3d Fam217b Fam217b Fam217b Ppp1r3d	TSS TSS TSS 5' UTR Exon CDS Exon 1 CDS Exon 1	0.00541037	0.440214	9.71513
chr2:52303986-52305242	Neb Neb Neb Neb	CDS Exon 21 CDS Exon 21 CDS Exon 20 CDS Exon 21	0.0161286	0.755083	9.69114
chr19:46338772-46340258	Cuedc2 Cuedc2 Mfsd13a Cuedc2 Cuedc2 Cuedc2 Cuedc2 Cuedc2 Cuedc2 Cuedc2 Cuedc2 Cuedc2	TSS TSS TSS TSS TSS TSS TSS TSS TSS TSS TSS TSS	0.00326147	0.328621	9.65915
chr3:54726895-54727838	Supt20 Supt20 Supt20 Supt20 Supt20 Supt20 Supt20 Supt20 Supt20 Supt20	TTS TTS TTS TTS TTS 3' UTR Exon CDS Exon 9 3' UTR Exon CDS Exon 9 CDS Exon 26	0.050024	0.944055	9.64316
chr10:18947015-18947221	.	Intergenic	0.1661	0.944055	9.63022
chr6:67532810-67533415	Gm42889	Intron 1	0.0904447	0.944055	9.59519
chr13:52824642-52825285	.	Intergenic	0.0904447	0.944055	9.59519
chr1:64927771-64928570	Plekhm3 Plekhm3 Plekhm3 Plekhm3	TSS CDS Exon 1 Intron 2 Intron 2	0.0904447	0.944055	9.59519
chr12:32292722-32293183	.	Intergenic	0.0904447	0.944055	9.59519
chr6:134115201-134115836	Etv6 Etv6 Etv6	Intron 1 Intron 1 5' UTR Exon	0.0904447	0.944055	9.59519
chr6:65537317-65538407	Tnip3 Tnip3	Intron 1 Intron 1	0.0291511	0.944055	9.55681
chr17:88111831-88111920	.	Intergenic	0.167702	0.944055	9.55621
chr15:94591306-94591861	.	Intergenic	0.168952	0.944055	9.49923
chr17:44702393-44702938	Runx2 Runx2 Runx2 Runx2 Runx2 Runx2 Runx2 Runx2 Runx2 Runx2 Runx2 Runx2 Runx2	Intron 2 Intron 3 3' UTR Exon Intron 5 Intron 3 3' UTR Exon Intron 3 Intron 4 Intron 4 Intron 3 Intron 5 Intron 3 Intron 4	0.168952	0.944055	9.49923
chr8:46892535-46893011	.	Intergenic	0.168952	0.944055	9.49923
chr11:106739129-106739536	Pecam1	5' UTR Exon	0.168952	0.944055	9.49923
chr16:75866370-75867055	Samsn1 Samsn1 Samsn1	Intron 9 Intron 7 Intron 13	0.168952	0.944055	9.49923
chr14:32093549-32094055	Oxnad1 Oxnad1 Oxnad1 Oxnad1 Oxnad1 Oxnad1 Oxnad1 Oxnad1 Oxnad1	Intron 3 Intron 3 Intron 2 Intron 3 Intron 3 Intron 3 Intron 4 3' UTR Exon Intron 3	0.168952	0.944055	9.49923
chr3:37226313-37226842	Il21 Il21 Il21	TTS Intron 3 Intron 3	0.168952	0.944055	9.49923
chr11:32650347-32650902	Fbxw11 Fbxw11 Fbxw11 Fbxw11 Fbxw11	Intron 1 Intron 1 Intron 1 Intron 1 Intron 1	0.168952	0.944055	9.49923
chr7:51719418-51719979	.	Intergenic	0.168952	0.944055	9.49923
chr7:139140103-139140662	Stk32c Stk32c	5' UTR Exon Intron 2	0.168952	0.944055	9.49923
chr17:71265083-71265701	Emilin2 Emilin2 Emilin2 Emilin2 Emilin2 Emilin2	TSS 5' UTR Exon Intron 4 Intron 4 Intron 4 Intron 4	0.168952	0.944055	9.49923
chr16:35866931-35867576	Gm49730 Parp14 Gm49730 Parp14 Parp14	TTS Intron 1 CDS Exon 1 Intron 1 Intron 1	0.168952	0.944055	9.49923
chr5:23718742-23719190	.	Intergenic	0.168952	0.944055	9.49923
chr2:127322012-127322346	.	Intergenic	0.168952	0.944055	9.49923
chr13:37958845-37959350	.	Intergenic	0.168952	0.944055	9.49923
chr1:131015052-131015645	.	Intergenic	0.168952	0.944055	9.49923
chr8:106888419-106889155	Chtf8 Chtf8 Gm50241 Chtf8 Gm50241 Chtf8	5' UTR Exon 5' UTR Exon Intron 1 5' UTR Exon 5' UTR Exon 5' UTR Exon	0.0517304	0.944055	9.49923
chr5:113672861-113673514	.	Intergenic	0.0517304	0.944055	9.49923
chr5:73200719-73201592	Fryl Fryl Fryl	Intron 2 Intron 2 5' UTR Exon	0.0517304	0.944055	9.49923
chr3:116655322-116658310	Mfsd14a Mfsd14a Gm43191 Mfsd14a	Intron 1 Intron 1 Intron 2 Intron 1	6.34095e-05	0.0280402	9.44844
chr9:120055520-120058485	Cx3cr1 Cx3cr1 Cx3cr1	5' UTR Exon 5' UTR Exon 5' UTR Exon	3.4284e-06	0.00313734	9.41163
chr4:132564083-132564814	Ptafr Ptafr	TSS 5' UTR Exon	0.0936761	0.944055	9.40328
chr13:37147653-37148495	.	Intergenic	0.0936761	0.944055	9.40328
chr17:34346875-34347725	.	Intergenic	0.0936761	0.944055	9.40328
chr5:113776439-113777080	Iscu Iscu Iscu Iscu Iscu Iscu Iscu Iscu Iscu Iscu Iscu Iscu	TTS TTS TTS TTS TTS 3' UTR Exon CDS Exon 4 3' UTR Exon CDS Exon 4 3' UTR Exon CDS Exon 4 CDS Exon 4	0.0936761	0.944055	9.40328
chr7:110165969-110166739	.	Intergenic	0.0936761	0.944055	9.40328
chr6:11908256-11908392	Ndufa4 Ndufa4 Ndufa4 Ndufa4 Ndufa4 Phf14 Phf14	TSS TSS TSS TSS TSS Intron 1 Intron 1	0.333641	0.944055	9.38324
chr15:76203220-76204150	Plec Plec Plec Plec Plec Plec Plec Plec Plec Plec Plec Plec	Intron 1 5' UTR Exon 5' UTR Exon Intron 1 Intron 2 Intron 2 Intron 1 Intron 1 Intron 1 Intron 1 Intron 1 5' UTR Exon	0.0105609	0.612584	9.37587
chr10:127030185-127030315	Tsfm Tsfm Tsfm Tsfm Tsfm Tsfm Tsfm Tsfm	TSS TTS Intron 2 Intron 2 CDS Exon 1 Intron 2 Intron 1 Intron 2	0.33397	0.944055	9.37031
chr13:113182141-113182760	Gzmk	5' UTR Exon	0.0307991	0.944055	9.36419
chr2:103655442-103657388	Abtb2	Intron 1	0.000825534	0.15131	9.35531
chr8:126828554-126828829	Gm31718 Gm31718	Intron 4 Intron 3	0.3344	0.944055	9.35353
chr3:30995183-30995344	Prkci	TSS	0.334486	0.944055	9.35014
chr3:152907158-152908198	St6galnac5 Pigk	Intron 2 3' UTR Exon	0.0311347	0.944055	9.32652
chr2:126635161-126635983	Gm23753 Gm23753 Gabpb1 Gabpb1 Gabpb1	TSS TTS Intron 8 Intron 9 Intron 8	0.0311347	0.944055	9.32652
chr2:27336248-27337232	Vav2 Vav2 Vav2	CDS Exon 2 CDS Exon 2 CDS Exon 3	0.0311347	0.944055	9.32652
chr4:59547404-59547576	Ptbp3 Ptbp3 Ptbp3 Ptbp3 Ptbp3 Ptbp3 Ptbp3 Ptbp3 Ptbp3 Ptbp3	Intron 1 Intron 1 Intron 1 Intron 1 Intron 1 5' UTR Exon 5' UTR Exon 5' UTR Exon 5' UTR Exon Intron 1	0.335232	0.944055	9.32112
chr10:95922932-95924386	.	Intergenic	0.018342	0.79852	9.30733
chr1:60909282-60914490	Ctla4 Ctla4 Ctla4 Ctla4 Ctla4	TTS TTS CDS Exon 2 CDS Exon 2 CDS Exon 4	1.16875e-10	1.34243e-06	9.26255
chr6:124911001-124917050	Ptms A230083G16Rik Lag3 Ptms Ptms Lag3 Ptms Ptms Ptms Ptms Ptms Ptms Ptms A230083G16Rik Ptms Lag3 Ptms Ptms	TSS TSS TSS TSS TSS TSS TTS TTS TTS TTS TTS CDS Exon 5 CDS Exon 3 CDS Exon 1 CDS Exon 4 CDS Exon 1 CDS Exon 5 CDS Exon 2	7.91235e-11	1.09058e-06	9.2276
chr1:184733741-184734582	.	Intergenic	0.0970687	0.944055	9.21138
chr2:26901728-26902181	Surf6 Surf6 Surf6	Intron 1 Intron 1 Intron 1	0.0970687	0.944055	9.21138
chr7:84370712-84371573	Arnt2 Arnt2 Arnt2 Arnt2 Arnt2 Arnt2 Arnt2	5' UTR Exon 5' UTR Exon Intron 1 5' UTR Exon Intron 1 5' UTR Exon Intron 1	0.0970687	0.944055	9.21138
chr9:52168013-52168618	Zc3h12c Zc3h12c Zc3h12c Zc3h12c	TSS TSS CDS Exon 1 CDS Exon 1	0.0970687	0.944055	9.21138
chr7:121074096-121074909	Igsf6 Mettl9 Mettl9 Igsf6 Mettl9	TSS TSS Intron 4 CDS Exon 1 Intron 4	0.0970687	0.944055	9.21138
chr3:97994411-97995098	.	Intergenic	0.0970687	0.944055	9.21138
chr1:10256699-10257142	.	Intergenic	0.175494	0.944055	9.21138
chr16:78267350-78267935	E330011O21Rik E330011O21Rik E330011O21Rik E330011O21Rik E330011O21Rik E330011O21Rik E330011O21Rik E330011O21Rik E330011O21Rik E330011O21Rik E330011O21Rik	Intron 1 Intron 1 Intron 1 Intron 1 Intron 1 Intron 1 Intron 1 Intron 1 Intron 1 Intron 1 Intron 1	0.175494	0.944055	9.21138
chr1:127640198-127640730	Tmem163 Tmem163 Tmem163	Intron 2 Intron 2 Intron 2	0.175494	0.944055	9.21138
chr7:27609915-27610567	Akt2 Akt2 Akt2 Akt2 Akt2 Akt2 Akt2 Akt2 Akt2 Akt2 Akt2 Akt2	Intron 2 Intron 1 Intron 2 Intron 3 Intron 2 Intron 2 Intron 2 Intron 2 Intron 2 Intron 2 Intron 2 Intron 2	0.175494	0.944055	9.21138
chr6:134262413-134262896	Etv6 Etv6	Intron 6 Intron 7	0.175494	0.944055	9.21138
chr2:50687125-50687703	.	Intergenic	0.175494	0.944055	9.21138
chr9:89874112-89874592	.	Intergenic	0.175494	0.944055	9.21138
chr12:33145100-33145597	F730043M19Rik F730043M19Rik F730043M19Rik F730043M19Rik	Intron 2 Intron 1 Intron 1 Intron 1	0.175494	0.944055	9.21138
chr18:34102980-34103374	.	Intergenic	0.175494	0.944055	9.21138
chr2:73529040-73529362	Wipf1 Wipf1 Wipf1 Wipf1	TSS CDS Exon 1 CDS Exon 1 5' UTR Exon	0.175494	0.944055	9.21138
chr6:72139974-72140484	St3gal5 St3gal5 St3gal5 St3gal5	Intron 3 Intron 3 Intron 1 Intron 3	0.175494	0.944055	9.21138
chr5:123694589-123695239	.	Intergenic	0.175494	0.944055	9.21138
chr11:88955463-88955927	Scpep1 Scpep1	TSS 5' UTR Exon	0.175494	0.944055	9.21138
chr11:21242395-21242775	Vps54 Vps54	5' UTR Exon 5' UTR Exon	0.175494	0.944055	9.21138
chr15:38606640-38607126	.	Intergenic	0.175494	0.944055	9.21138
chr7:3441047-3441607	.	Intergenic	0.175494	0.944055	9.21138
chr5:107524206-107524710	Gm42669 Gm42669	Intron 1 5' UTR Exon	0.175494	0.944055	9.21138
chr11:79663874-79664415	Rab11fip4 Rab11fip4	Intron 1 Intron 3	0.175494	0.944055	9.21138
chr11:109785587-109786292	.	Intergenic	0.175494	0.944055	9.21138
chr1:153585033-153586617	.	Intergenic	0.00245134	0.2774	9.21138
chr11:118156273-118156621	Cyth1	Intron 12	0.338081	0.944055	9.21138
chr15:90228747-90228930	Alg10b Alg10b	3' UTR Exon 3' UTR Exon	0.338081	0.944055	9.21138
chr14:54713723-54713990	.	Intergenic	0.338081	0.944055	9.21138
chr14:61676329-61676661	Dleu2 Dleu2 Dleu2 Dleu2 Dleu2 Dleu2 Dleu2 Dleu2	Intron 1 Intron 1 Intron 1 Intron 1 Intron 1 Intron 1 Intron 1 Intron 1	0.338081	0.944055	9.21138
chr14:67712843-67713133	Cdca2 Cdca2 Cdca2 Cdca2 Cdca2	CDS Exon 4 CDS Exon 4 CDS Exon 4 CDS Exon 4 CDS Exon 4	0.338081	0.944055	9.21138
chr4:134879569-134879847	Rhd Rhd Rhd	TSS Intron 2 CDS Exon 1	0.338081	0.944055	9.21138
chr1:69547059-69547383	Gm29114 Ikzf2 Ikzf2 Ikzf2 Ikzf2 Ikzf2 Ikzf2 Gm29114	TTS Intron 5 Intron 3 Intron 6 Intron 7 Intron 4 Intron 6 CDS Exon 4	0.338081	0.944055	9.21138
chr14:27263833-27264123	Arhgef3 Arhgef3	Intron 4 Intron 1	0.338081	0.944055	9.21138
chr10:7842643-7842911	Zc3h12d	Intron 2	0.338081	0.944055	9.21138
chr2:33170809-33171088	Ralgps1 Ralgps1 Ralgps1 Ralgps1	Intron 10 Intron 9 Intron 10 Intron 10	0.338081	0.944055	9.21138
chr5:73227331-73227583	Fryl Fryl Fryl	Intron 1 Intron 1 5' UTR Exon	0.338081	0.944055	9.21138
chr17:53462985-53463301	Efhb Efhb Efhb Efhb	TSS TSS CDS Exon 1 CDS Exon 1	0.338081	0.944055	9.21138
chr9:45254102-45254229	Il10ra Il10ra Il10ra Il10ra	TTS TTS 3' UTR Exon 3' UTR Exon	0.338081	0.944055	9.21138
chr6:83034103-83034358	Loxl3 Dok1 Dok1 Loxl3 Loxl3 Loxl3 Loxl3 Loxl3	TSS TSS TSS TSS TSS 5' UTR Exon CDS Exon 1 5' UTR Exon	0.338081	0.944055	9.21138
chr10:93307346-93307596	Elk3 Elk3 Elk3 Elk3	5' UTR Exon Intron 1 5' UTR Exon 5' UTR Exon	0.338081	0.944055	9.21138
chr2:29868610-29868768	Cercam Cercam Cercam 2600006K01Rik 2600006K01Rik	TSS TSS TSS TTS CDS Exon 2	0.338081	0.944055	9.21138
chr6:85431566-85431755	Smyd5 Smyd5 Smyd5	TSS TSS TSS	0.338081	0.944055	9.21138
chr11:21235446-21235718	.	Intergenic	0.338081	0.944055	9.21138
chr6:50188516-50188787	Mpp6 Mpp6 Mpp6 Mpp6 Mpp6	Intron 11 Intron 3 Intron 11 Intron 9 Intron 10	0.338081	0.944055	9.21138
chr13:81136865-81137244	Adgrv1 Adgrv1 Adgrv1 Adgrv1 Adgrv1	Intron 87 Intron 5 Intron 5 3' UTR Exon Intron 5	0.338081	0.944055	9.21138
chr13:48848504-48848820	Phf2	Intron 1	0.338081	0.944055	9.21138
chr19:21785077-21785395	Cemip2 Cemip2 Cemip2 Cemip2 Cemip2	5' UTR Exon Intron 1 5' UTR Exon 5' UTR Exon Intron 1	0.338081	0.944055	9.21138
chr13:44534315-44534581	.	Intergenic	0.338081	0.944055	9.21138
chr13:44537523-44537818	Gm34276 Gm34276	TTS Intron 3	0.338081	0.944055	9.21138
chr11:6508693-6508984	Myo1g Myo1g Myo1g Myo1g	TSS TTS 3' UTR Exon Intron 18	0.338081	0.944055	9.21138
chr12:21335045-21335317	Adam17 Adam17 Adam17 Adam17 Adam17 Adam17 Adam17	Intron 3 Intron 4 3' UTR Exon 3' UTR Exon Intron 11 Intron 11 Intron 12	0.338081	0.944055	9.21138
chr8:36112960-36113262	Prag1	Intron 3	0.338081	0.944055	9.21138
chr4:119463619-119463799	Zmynd12	Intron 2	0.338081	0.944055	9.21138
chr8:46764392-46764694	Irf2 Gm45479 Irf2 Irf2 Irf2 Irf2 Irf2	5' UTR Exon Intron 1 5' UTR Exon 5' UTR Exon 5' UTR Exon 5' UTR Exon 5' UTR Exon	0.338081	0.944055	9.21138
chr3:61002855-61003108	P2ry1 P2ry1 P2ry1 P2ry1 P2ry1 P2ry1 Gm37035	TSS TSS TSS 5' UTR Exon 5' UTR Exon 5' UTR Exon CDS Exon 1	0.338081	0.944055	9.21138
chr12:110857212-110857539	Zfp839 Zfp839	Intron 2 Intron 2	0.338081	0.944055	9.21138
chr5:146861889-146862175	.	Intergenic	0.338081	0.944055	9.21138
chrX:56609193-56609416	Slc9a6 Slc9a6 Slc9a6	TSS TSS TSS	0.338081	0.944055	9.21138
chr1:171370186-171370589	Nectin4 Nectin4 Nectin4 Nectin4 Nectin4 Nectin4	TSS TSS TSS 5' UTR Exon 5' UTR Exon 5' UTR Exon	0.338081	0.944055	9.21138
chr7:43669903-43670234	.	Intergenic	0.338081	0.944055	9.21138
chr2:153236206-153236483	Plagl2 Plagl2	5' UTR Exon 5' UTR Exon	0.338081	0.944055	9.21138
chr5:123026443-123026734	Orai1 Orai1 Orai1	Intron 1 Intron 1 Intron 1	0.338081	0.944055	9.21138
chr7:112247304-112247613	Mical2 Mical2 Mical2	Intron 2 Intron 2 5' UTR Exon	0.338081	0.944055	9.21138
chr19:57361870-57361995	Fam160b1 Fam160b1	Intron 1 Intron 1	0.338081	0.944055	9.21138
chr1:184100937-184101298	.	Intergenic	0.338081	0.944055	9.21138
chr7:101965664-101965922	Numa1 Numa1	5' UTR Exon 5' UTR Exon	0.338081	0.944055	9.21138
chr4:133687318-133687591	Arid1a Arid1a Arid1a	CDS Exon 14 CDS Exon 14 CDS Exon 14	0.338081	0.944055	9.21138
chr4:132563033-132563359	Ptafr	TSS	0.338081	0.944055	9.21138
chr4:132591801-132592118	.	Intergenic	0.338081	0.944055	9.21138
chr3:79071544-79071833	Rapgef2 Rapgef2 Rapgef2	Intron 26 Intron 20 Intron 20	0.338081	0.944055	9.21138
chr13:96983086-96983374	.	Intergenic	0.338081	0.944055	9.21138
chr1:191780959-191781209	Lpgat1	3' UTR Exon	0.338081	0.944055	9.21138
chr13:60601906-60602175	Dapk1 Dapk1 Dapk1 Dapk1 Dapk1 Dapk1 Dapk1 Dapk1	TSS TSS TSS TSS TSS 5' UTR Exon CDS Exon 1 5' UTR Exon	0.338081	0.944055	9.21138
chr3:146498860-146499083	Gng5 Gng5 Spata1 Spata1	TSS TSS Intron 1 5' UTR Exon	0.338081	0.944055	9.21138
chr7:29819259-29819408	Zfp790 Zfp790 Zfp790	5' UTR Exon 5' UTR Exon 5' UTR Exon	0.338081	0.944055	9.21138
chr3:37266143-37266393	.	Intergenic	0.338081	0.944055	9.21138
chr13:111980787-111981104	.	Intergenic	0.338081	0.944055	9.21138
chr13:24631853-24632130	Ripor2 Ripor2 Ripor2 Ripor2 Ripor2	Intron 1 Intron 1 Intron 1 Intron 1 5' UTR Exon	0.338081	0.944055	9.21138
chr16:5030599-5030902	Glyr1 Glyr1 Glyr1	Intron 5 Intron 6 Intron 6	0.338081	0.944055	9.21138
chr18:66468822-66469136	.	Intergenic	0.338081	0.944055	9.21138
chr17:29437432-29437543	Gm36486 Gm36486 Gm36199 Gm36199 Gm36199 Gm36199 Gm36199 Gm36199 Gm36199 Gm36486	TSS TSS Intron 1 Intron 1 Intron 1 Intron 1 Intron 1 Intron 1 Intron 1 CDS Exon 1	0.338081	0.944055	9.21138
chr13:113105906-113106232	.	Intergenic	0.338081	0.944055	9.21138
chr8:120536702-120536794	Gse1 1700016A09Rik Gse1 Gse1 Gse1 Galnt2l	TSS TTS 5' UTR Exon Intron 2 Intron 1 Intron 1	0.338081	0.944055	9.21138
chr8:125568092-125568354	Sipa1l2 Sipa1l2 Sipa1l2	5' UTR Exon Intron 1 5' UTR Exon	0.338081	0.944055	9.21138
chrX:20365102-20365317	Rp2 Rp2 Rp2 Rp2 Rp2	Intron 1 Intron 1 Intron 1 5' UTR Exon Intron 1	0.338081	0.944055	9.21138
chr17:31853169-31853484	Sik1 Sik1 Sik1	Intron 2 Intron 3 Intron 3	0.338081	0.944055	9.21138
chr19:9914073-9914378	.	Intergenic	0.338081	0.944055	9.21138
chr5:140509577-140509849	Chst12 Chst12	5' UTR Exon 5' UTR Exon	0.338081	0.944055	9.21138
chr8:123281314-123281641	Fanca Fanca Fanca Galnt2l	TSS CDS Exon 2 CDS Exon 30 Intron 1	0.338081	0.944055	9.21138
chr1:33664855-33665171	Prim2	Intron 3	0.338081	0.944055	9.21138
chr4:115737058-115737311	Efcab14 Efcab14 Efcab14 Efcab14 Efcab14	TSS TSS TSS TSS TSS	0.338081	0.944055	9.21138
chr11:69680823-69681093	Senp3 Senp3	CDS Exon 2 CDS Exon 2	0.338081	0.944055	9.21138
chr8:122808587-122808900	Acsf3 Acsf3 Acsf3 Galnt2l	Intron 7 Intron 8 Intron 7 Intron 1	0.338081	0.944055	9.21138
chr19:29364263-29364540	Plgrkt Plgrkt Plgrkt Plgrkt Plgrkt Plgrkt	TSS TSS TTS 5' UTR Exon CDS Exon 1 CDS Exon 2	0.338081	0.944055	9.21138
chr11:70917656-70917976	Rabep1 Rabep1 Rabep1 Rabep1 Rabep1 Rabep1 Rabep1	CDS Exon 8 CDS Exon 9 CDS Exon 9 CDS Exon 8 CDS Exon 10 CDS Exon 9 CDS Exon 9	0.338081	0.944055	9.21138
chr12:84995740-84995959	Ylpm1 Ylpm1 Ylpm1	TSS TSS TSS	0.338081	0.944055	9.21138
chr13:37010597-37010923	F13a1 F13a1 F13a1 F13a1 F13a1	Intron 3 Intron 3 Intron 3 Intron 3 Intron 3	0.338081	0.944055	9.21138
chr13:37006378-37006770	F13a1 F13a1 F13a1 F13a1 F13a1	Intron 3 Intron 3 Intron 3 Intron 3 Intron 3	0.338081	0.944055	9.21138
chr17:71262867-71264083	Emilin2 Emilin2 Emilin2 Emilin2 Emilin2 Emilin2	Intron 1 5' UTR Exon Intron 4 Intron 4 Intron 4 Intron 4	0.0321887	0.944055	9.21138
chr2:163103512-163104259	.	Intergenic	0.0553739	0.944055	9.21138
chr16:91398226-91398977	Gm21970 Gm21970 Ifnar2 Ifnar2	Intron 2 Intron 2 Intron 7 Intron 7	0.0553739	0.944055	9.21138
chr1:131008210-131010541	.	Intergenic	4.43354e-06	0.00386762	9.19513
chr5:123140779-123140899	AI480526 4932422M17Rik 4932422M17Rik AI480526 AI480526 AI480526 AI480526	TSS TTS CDS Exon 1 CDS Exon 1 CDS Exon 2 CDS Exon 2 CDS Exon 2	0.323423	0.944055	9.18427
chr10:117909472-117911079	.	Intergenic	0.000587698	0.123262	9.12281
chr1:131010941-131011996	.	Intergenic	0.0015831	0.219237	9.1067
chr11:61686073-61687058	Fam83g Slc5a10 Fam83g Slc5a10 Fam83g Slc5a10 Slc5a10	TTS Intron 8 Intron 1 Intron 9 CDS Exon 2 Intron 10 Intron 9	0.0332868	0.944055	9.09624
chr6:39780995-39781846	.	Intergenic	0.0573196	0.944055	9.06745
chr3:32437238-32438777	Pik3ca Pik3ca Pik3ca	CDS Exon 3 CDS Exon 2 CDS Exon 2	0.00163348	0.22181	9.05437
chr5:74402110-74402928	Scfd2 Scfd2	Intron 4 Intron 4	0.0120151	0.650972	9.04689
chr8:84193386-84193955	Gm26887 Gm26887	TTS Intron 1	0.100633	0.944055	9.01948
chr5:139380102-139380525	Gpr146 Gpr146 Gpr146 3110082I17Rik Gpr146 3110082I17Rik 3110082I17Rik	TSS TTS TTS Intron 2 5' UTR Exon Intron 2 Intron 2	0.100633	0.944055	9.01948
chr6:115666734-115667389	Raf1 Raf1 Raf1	Intron 1 5' UTR Exon 5' UTR Exon	0.100633	0.944055	9.01948
chr8:46618862-46619324	Casp3 Casp3 Casp3 Casp3	Intron 1 5' UTR Exon 5' UTR Exon 5' UTR Exon	0.100633	0.944055	9.01948
chr4:45949387-45950046	Ccdc180 Ccdc180 Ccdc180 Ccdc180	TTS TTS CDS Exon 37 CDS Exon 33	0.100633	0.944055	9.01948
chr2:160210013-160210569	.	Intergenic	0.100633	0.944055	9.01948
chr5:3500936-3504137	Gm42435 Cdk6 Cdk6	TSS Intron 4 Intron 5	5.34235e-08	0.000175321	9.00203
chr18:60500134-60502419	Smim3 Smim3 Smim3 Smim3	TSS TSS 5' UTR Exon CDS Exon 1	3.45676e-07	0.000643854	8.99301
chr1:87812038-87814145	Sag Sag Sag Sag Sag Sag Sag Sag	TSS CDS Exon 4 CDS Exon 1 CDS Exon 4 CDS Exon 4 CDS Exon 4 CDS Exon 4 CDS Exon 4	0.00278072	0.299431	8.98109
chr11:88618461-88619909	Msi2 Msi2 Msi2 Msi2	Intron 5 Intron 5 Intron 5 Intron 5	0.00278072	0.299431	8.98109
chr13:45931808-45932583	Atxn1 Atxn1 Atxn1 Atxn1 Atxn1	5' UTR Exon Intron 2 Intron 1 5' UTR Exon 5' UTR Exon	0.0344314	0.944055	8.98109
chr7:82237013-82238313	Sh3gl3 Sh3gl3 Sh3gl3 Sh3gl3 Sh3gl3 Sh3gl3 Sh3gl3	Intron 1 Intron 1 Intron 1 Intron 1 Intron 1 Intron 1 5' UTR Exon	0.00460531	0.407453	8.95551
chr4:119962010-119963967	Hivep3 Hivep3	5' UTR Exon Intron 1	0.00173965	0.230115	8.94969
chr19:6287990-6288428	Ehd1	Intron 2	0.182438	0.944055	8.92352
chr2:71274738-71275276	Slc25a12 Slc25a12 Slc25a12 Slc25a12 Slc25a12	TTS TTS CDS Exon 18 CDS Exon 8 3' UTR Exon	0.182438	0.944055	8.92352
chr2:181288712-181289039	Gmeb2 Gmeb2 Gmeb2	TSS TSS TSS	0.182438	0.944055	8.92352
chr12:111429653-111430023	Exoc3l4 Exoc3l4 Gm10425 Exoc3l4 Exoc3l4	Intron 1 Intron 11 CDS Exon 2 Intron 13 Intron 12	0.182438	0.944055	8.92352
chr9:77828066-77828566	.	Intergenic	0.182438	0.944055	8.92352
chr18:82867516-82868004	4930445N18Rik	Intron 1	0.182438	0.944055	8.92352
chr2:44352711-44353199	Arhgap15 Arhgap15 Arhgap15	Intron 13 3' UTR Exon Intron 13	0.182438	0.944055	8.92352
chr2:61712344-61712685	Psmd14 Psmd14 Psmd14 Psmd14 Psmd14	Intron 1 Intron 1 Intron 1 5' UTR Exon Intron 1	0.182438	0.944055	8.92352
chr14:48120933-48121352	Peli2 Peli2 Peli2 Peli2 Peli2 Peli2 Peli2 Peli2	TSS TSS TSS TSS CDS Exon 1 CDS Exon 1 CDS Exon 1 CDS Exon 1	0.182438	0.944055	8.92352
chr7:3825188-3825707	Gm15448 Gm15448 Gm15448 Gm15448 Gm15448 Gm15448 Gm15448 Gm15448 Gm15448 Gm15448	TSS TSS TSS TSS TSS CDS Exon 3 CDS Exon 3 CDS Exon 3 CDS Exon 3 CDS Exon 3	0.182438	0.944055	8.92352
chr11:17002603-17003077	Plek Plek Plek Plek	TSS 5' UTR Exon 5' UTR Exon Intron 1	0.182438	0.944055	8.92352
chr15:37656738-37657266	Ncald Ncald Gm49397 Ncald Ncald Ncald Ncald Ncald	Intron 2 Intron 2 Intron 4 5' UTR Exon 5' UTR Exon 5' UTR Exon 5' UTR Exon 5' UTR Exon	0.182438	0.944055	8.92352
chr11:62185269-62185805	Specc1 Specc1 Specc1 Specc1 Specc1 Specc1 Specc1	Intron 10 Intron 10 Intron 9 Intron 11 Intron 11 Intron 12 Intron 12	0.182438	0.944055	8.92352
[truncated: 66,917 more rows]

## Sheet: FDR≤0.01
Region ID	Gene Ids	Gene section	P-value (Treated vs. Control)	FDR step up (Treated vs. Control)	Fold change (Treated vs. Control)
chr17:70851877-70853543	Gm9320 Tgif1 Tgif1 Tgif1 Tgif1 Tgif1 Tgif1	TSS TSS TSS TSS TSS TSS 5' UTR Exon	1.62586e-05	0.0099157	2.66434
chr8:114981723-114984922	Wwox Wwox Wwox	Intron 8 Intron 1 Intron 1	1.4692e-05	0.00904031	12.8959
chr11:17007300-17009099	Plek Plek Plek	TSS 5' UTR Exon CDS Exon 1	1.46221e-05	0.00904031	6.88797
chr3:37228334-37231932	Gm43822 Gm12534 Il21 Gm12534 Il21 Gm12534 Il21 Il21	TSS TSS TTS TTS CDS Exon 1 CDS Exon 1 Intron 2 Intron 2	1.43872e-05	0.00901373	21.9346
chr4:6880300-6884296	Tox Tox Tox	Intron 2 Intron 1 Intron 1	1.4153e-05	0.00901373	8.6095
chr9:3036254-3037710	Gm10715 Gm10715 Gm10715 Gm10715 Gm10715 Gm10715	TSS TSS TTS TTS CDS Exon 1 CDS Exon 1	1.43325e-05	0.00901373	-1.66718
chr9:5298037-5300424	Casp1 Casp1 Casp1 Casp1 Casp1 Casp1 Casp1 Casp1	TSS TSS TSS TSS CDS Exon 1 CDS Exon 1 CDS Exon 1 CDS Exon 1	1.38264e-05	0.00890525	9.99919
chr18:82533157-82538633	Mbp Mbp Mbp	Intron 3 Intron 3 Intron 3	1.26508e-05	0.00822492	-1.76844
chr10:60106229-60107714	Spock2 Spock2 Spock2 Spock2 Spock2 Spock2	TSS TSS TSS CDS Exon 1 CDS Exon 1 CDS Exon 1	1.23274e-05	0.00809101	8.36033
chr3:107817721-107820944	Gm36211 Gm36211	TTS CDS Exon 4	1.13861e-05	0.00754508	10.8106
chr17:5841133-5841712	Snx9 Snx9 Snx9 Snx9	TSS TSS CDS Exon 1 CDS Exon 1	1.13501e-05	0.00754508	8.09319
chr17:26593195-26597629	Ergic1 Ergic1 Ergic1 Ergic1	TSS 5' UTR Exon 5' UTR Exon Intron 1	1.10123e-05	0.00744045	-1.74115
chr6:8647691-8649632	Ica1 Ica1 Ica1 Ica1 Ica1 Ica1	TSS Intron 12 CDS Exon 1 Intron 13 3' UTR Exon Intron 11	1.01983e-05	0.00695865	2.4133
chr11:98772970-98775868	Nr1d1 Nr1d1	TSS CDS Exon 1	1.01057e-05	0.00695865	-2.17451
chr6:47767385-47768710	.	Intergenic	9.4611e-06	0.00658607	-1.99955
chr1:184731555-184733277	Hlx Hlx Hlx Hlx	TSS TSS CDS Exon 1 CDS Exon 1	9.27734e-06	0.00652406	6.94824
chr3:27709767-27711424	Fndc3b Fndc3b Fndc3b Fndc3b Fndc3b Fndc3b Fndc3b Fndc3b	TSS TSS TSS TSS CDS Exon 1 5' UTR Exon 5' UTR Exon 5' UTR Exon	8.77711e-06	0.00623591	6.42278
chr6:47763027-47764411	.	Intergenic	8.62904e-06	0.00619457	-1.88469
chr6:47771862-47773101	.	Intergenic	8.43656e-06	0.00612014	-2.029
chr6:50392807-50396218	Osbpl3 Osbpl3 Osbpl3	5' UTR Exon 5' UTR Exon 5' UTR Exon	8.26869e-06	0.00606218	2.16195
chr18:5590952-5593948	Gm10125 Zeb1 Gm10125 Zeb1 Gm10125 Zeb1 Zeb1 Gm10125 Gm10125 Gm10125 Zeb1 Zeb1 Gm10125 Gm2238 Zeb1 Zeb1 Zeb1 Zeb1 Zeb1 Zeb1 Zeb1 Zeb1 Zeb1 Zeb1 Zeb1 Zeb1 Zeb1 Gm10125 Gm10125 Gm2238 Gm10125 Gm10125 Gm10125 Gm10125 Gm10125	TSS TSS TSS TSS TSS TSS TSS TSS TSS TSS TSS TSS TSS TSS TSS TSS TSS TSS CDS Exon 1 CDS Exon 1 CDS Exon 1 CDS Exon 1 CDS Exon 1 CDS Exon 1 CDS Exon 1 CDS Exon 1 CDS Exon 1 CDS Exon 1 CDS Exon 1 CDS Exon 1 CDS Exon 1 CDS Exon 1 CDS Exon 1 CDS Exon 1 CDS Exon 1	6.85838e-06	0.00508228	-1.80309
chr13:113118728-113121527	.	Intergenic	6.12179e-06	0.00458575	5.15523
chr6:47659118-47660324	.	Intergenic	6.05799e-06	0.00458575	-1.96593
chr11:100840608-100844031	Stat5b Stat5b	Intron 1 5' UTR Exon	5.75412e-06	0.00440612	6.47239
chr2:167700928-167702854	A530013C23Rik	Intron 1	5.6263e-06	0.00435665	-5.53353
chr6:124899911-124902793	.	Intergenic	5.45404e-06	0.00431339	13.3853
chr2:151571442-151574308	Sdcbp2 Sdcbp2	TSS 5' UTR Exon	5.50783e-06	0.00431339	7.04287
chr7:84408791-84410936	Arnt2 Arnt2 Arnt2 Arnt2 Arnt2 Arnt2 Arnt2 Arnt2	TSS TSS TSS TSS CDS Exon 1 5' UTR Exon CDS Exon 1 CDS Exon 1	4.94871e-06	0.00398994	13.5292
chr17:12118598-12119700	Agpat4 Agpat4 Agpat4 Agpat4 Agpat4 Agpat4	TSS TSS TSS 5' UTR Exon CDS Exon 1 5' UTR Exon	4.9782e-06	0.00398994	4.32537
chr7:132315115-132318091	Chst15 Chst15 Chst15 Gm10584 Gm10584 Chst15 Gm10584 Chst15 Chst15 Chst15 Fgfr2	TSS TSS TSS TSS TTS TTS CDS Exon 1 CDS Exon 1 5' UTR Exon 5' UTR Exon 5' UTR Exon	4.97903e-06	0.00398994	-1.83348
chr6:112545908-112548154	.	Intergenic	4.97422e-06	0.00398994	-7.3648
chr14:27277203-27280328	Arhgef3 Arhgef3	Intron 5 Intron 2	4.68967e-06	0.00395743	7.58705
chr5:113155557-113157953	2900026A02Rik 2900026A02Rik	Intron 6 Intron 1	4.70876e-06	0.00395743	5.86316
chr7:19946861-19948855	Igsf23 Igsf23 Igsf23	Intron 1 Intron 1 5' UTR Exon	4.5142e-06	0.00388876	-6.62535
chr1:131008210-131010541	.	Intergenic	4.43354e-06	0.00386762	9.19513
chr6:47739714-47740867	.	Intergenic	4.15136e-06	0.00366789	-1.95216
chr11:86623045-86625264	Vmp1	Intron 7	3.92608e-06	0.0035139	3.18636
chr1:130994593-130998164	.	Intergenic	3.24598e-06	0.00313734	9.89925
chr9:120055520-120058485	Cx3cr1 Cx3cr1 Cx3cr1	5' UTR Exon 5' UTR Exon 5' UTR Exon	3.4284e-06	0.00313734	9.41163
chr14:63102583-63104923	.	Intergenic	3.40822e-06	0.00313734	7.5438
chr5:118360114-118362401	.	Intergenic	3.42458e-06	0.00313734	6.73408
chr6:47685059-47686344	.	Intergenic	3.292e-06	0.00313734	-1.98898
chr6:47680732-47682101	.	Intergenic	3.45983e-06	0.00313734	-2.00137
chr4:120613945-120616526	Gm12860 Gm12860	TSS CDS Exon 1	3.0093e-06	0.0029627	-6.54263
chr5:74475381-74478595	Scfd2 Scfd2 Scfd2 Scfd2 Scfd2	Intron 3 Intron 1 Intron 3 Intron 3 Intron 3	2.93187e-06	0.0029283	14.3208
chr11:115225572-115232488	Tmem104 Tmem104 Tmem104	CDS Exon 9 Intron 8 CDS Exon 9	2.79518e-06	0.00283283	-1.64329
chr18:79070943-79073967	Setbp1	Intron 2	2.48358e-06	0.0025546	6.00806
chr17:46931021-46934749	Ubr2 Ubr2 Ubr2 Ubr2 Ubr2 Ubr2 Ubr2 Ubr2	TSS TTS TTS TTS CDS Exon 46 CDS Exon 44 CDS Exon 46 CDS Exon 2	2.20982e-06	0.00230745	10.774
chr11:76622187-76624054	Abr Abr	TSS CDS Exon 1	2.05814e-06	0.00223944	12.1202
chr10:88403569-88406761	Gnptab Gnptab Gnptab Gnptab	Intron 2 Intron 3 Intron 1 Intron 3	2.04747e-06	0.00223944	8.40112
chr6:47743870-47745298	.	Intergenic	2.11219e-06	0.00223944	-1.87698
chr8:15025767-15029124	Gm37844 Kbtbd11 Kbtbd11 Kbtbd11 Kbtbd11 Gm37844 Kbtbd11	TSS TSS TTS CDS Exon 1 CDS Exon 2 CDS Exon 1 CDS Exon 2	2.09317e-06	0.00223944	-1.96008
chr6:47748231-47749638	.	Intergenic	1.90479e-06	0.00215198	-1.95742
chr9:37241863-37246067	Slc37a2 Slc37a2	CDS Exon 2 CDS Exon 2	1.76475e-06	0.00204068	12.302
chr11:55130754-55133291	Slc36a3 Slc36a3	3' UTR Exon CDS Exon 8	1.77667e-06	0.00204068	5.24137
chr13:117023473-117026084	Parp8 Parp8 Parp8 Parp8 Parp8 Parp8 Parp8 Parp8 Parp8 Parp8 Parp8 Parp8	TSS TSS TSS TSS TSS TSS CDS Exon 2 CDS Exon 3 CDS Exon 3 CDS Exon 3 CDS Exon 2 CDS Exon 3	1.77336e-06	0.00204068	-1.77937
chr6:47654779-47656099	.	Intergenic	1.6681e-06	0.00201682	-2.00443
chr2:167995791-167998428	Ripor3 Ripor3	CDS Exon 4 CDS Exon 4	1.58186e-06	0.0019467	-2.22986
chr9:37234846-37238462	Slc37a2 Slc37a2 Slc37a2 Slc37a2	TSS CDS Exon 1 CDS Exon 12 CDS Exon 12	1.26926e-06	0.00159041	8.43006
chr10:22297048-22304757	Gm26740 Gm26740 Gm26740 Gm26740 Raet1e	TSS TSS CDS Exon 1 CDS Exon 1 3' UTR Exon	1.22026e-06	0.00155732	-1.40308
chr17:44733723-44735651	Runx2 Runx2 Runx2 Runx2os1 Runx2 Runx2 Runx2 Runx2 Runx2 Runx2 Runx2 Runx2 Runx2 Runx2 Runx2 Runx2 Runx2 Runx2	TSS TSS TSS TSS TSS CDS Exon 1 CDS Exon 1 Intron 1 CDS Exon 3 CDS Exon 1 Intron 2 CDS Exon 1 CDS Exon 2 CDS Exon 2 CDS Exon 1 CDS Exon 3 CDS Exon 1 CDS Exon 2	1.18382e-06	0.00153932	6.45403
chr8:106006028-106008584	Dpep2nb Dus2	TSS 5' UTR Exon	1.14925e-06	0.00152311	10.3628
chr8:116586118-116592056	Cdyl2	CDS Exon 4	8.61412e-07	0.00116402	-1.81276
chr11:83627660-83631641	.	Intergenic	8.35429e-07	0.00115149	6.08609
chr6:47672084-47673433	.	Intergenic	8.33184e-07	0.00115149	-2.048
chr13:113098055-113102288	Gzma Gzma Gzma Gzma	TSS TSS CDS Exon 2 CDS Exon 3	7.79267e-07	0.00111883	5.19247
chr9:3030596-3032314	Gm10717 Gm10717 Gm10717 Gm10717 Gm10717 Gm10717 Gm10717 Gm10717 Gm10717 Gm10717 Gm10717 Gm10717 Gm10717	TSS TSS TSS TTS TTS TTS TTS TTS CDS Exon 3 CDS Exon 1 CDS Exon 1 CDS Exon 1 CDS Exon 2	7.41465e-07	0.00108721	-1.66575
chr9:3023606-3025350	Gm10717 Gm10717 Gm10718 Gm10718 Gm10718	TSS TSS TSS TTS CDS Exon 1	6.93326e-07	0.00103872	-1.66265
chr2:78979982-78983469	Gm37004	Intron 1	6.61052e-07	0.00101238	5.31686
chr15:36360515-36363735	Gm33936 Gm33936	Intron 1 Intron 1	5.66993e-07	0.000888065	5.90208
chr6:47663411-47664805	.	Intergenic	5.36635e-07	0.000860063	-2.06631
chr15:75631311-75634827	Gm46519 Gm46519	TTS CDS Exon 2	4.44715e-07	0.000745081	9.85352
chr11:86577116-86588537	Vmp1 Vmp1 Mir21a Vmp1 Mir21a Vmp1 Vmp1 Vmp1 Vmp1 Vmp1 Mir21a Vmp1 Vmp1 Vmp1 Vmp1	TSS TSS TSS TTS TTS TTS TTS TTS TTS CDS Exon 3 CDS Exon 1 CDS Exon 2 CDS Exon 2 CDS Exon 4 CDS Exon 12	4.5408e-07	0.000745081	1.4907
chr7:38187691-38190359	1600014C10Rik 1600014C10Rik 1600014C10Rik 1600014C10Rik 1600014C10Rik 1600014C10Rik 1600014C10Rik 1600014C10Rik 1600014C10Rik D530033B14Rik	TTS CDS Exon 2 CDS Exon 2 CDS Exon 2 CDS Exon 2 CDS Exon 2 CDS Exon 2 CDS Exon 2 CDS Exon 2 Intron 1	3.98989e-07	0.000687419	-1.65467
chr9:3006391-3008289	Gm11168 Gm11168	TTS CDS Exon 3	3.90676e-07	0.000687419	-1.66312
chr3:9249386-9251739	Zbtb10 Zbtb10	TSS CDS Exon 1	3.65871e-07	0.000663536	-2.07713
chr18:60500134-60502419	Smim3 Smim3 Smim3 Smim3	TSS TSS 5' UTR Exon CDS Exon 1	3.45676e-07	0.000643854	8.99301
chr9:123936139-123943167	.	Intergenic	3.0622e-07	0.000586207	1.72953
chr2:172399321-172402668	Cass4 Cass4 Cass4 Cass4	Intron 1 Intron 1 Intron 1 Intron 1	2.81641e-07	0.00055456	4.54643
chr11:6161552-6166296	Nudcd3 Nudcd3 Nudcd3	Intron 1 Intron 1 Intron 2	2.68209e-07	0.000543645	10.6852
chr4:156007295-156010886	Sdf4 Sdf4 Sdf4 Sdf4 Sdf4 Sdf4 Sdf4 Sdf4	TSS TTS TTS TTS CDS Exon 1 CDS Exon 5 CDS Exon 5 CDS Exon 6	2.44937e-07	0.000511518	8.63567
chr3:107852508-107854623	.	Intergenic	1.42439e-07	0.000306761	2.81355
chr11:106543669-106547546	Tex2 Tex2 Tex2 Tex2	TTS CDS Exon 4 CDS Exon 5 CDS Exon 5	1.37641e-07	0.000305989	-2.32585
chr11:75414032-75417649	Serpinf1 Serpinf1 Serpinf1 Serpinf1 Serpinf1 Serpinf1 Serpinf1 Serpinf1 Serpinf1 Serpinf1 Serpinf1 Serpinf1 Serpinf1 Serpinf1 Serpinf1	TSS TSS TTS TTS TTS TTS TTS CDS Exon 2 CDS Exon 4 CDS Exon 2 CDS Exon 6 CDS Exon 3 CDS Exon 5 CDS Exon 3 CDS Exon 6	1.30761e-07	0.000300383	8.02706
chr11:76588332-76591067	Abr Abr	5' UTR Exon Intron 1	1.17819e-07	0.000279987	7.67675
chr12:113422434-113427054	Ighm Gm24022 Gm22175 Gm24022 Gm25747 Ighm Gm24022 Gm22175 Gm24022 Gm25747 Ighm Gm24022 Gm22175 Gm24022 Gm25747 Ighm	TSS TSS TSS TSS TSS TSS TTS TTS TTS TTS CDS Exon 1 CDS Exon 1 CDS Exon 1 CDS Exon 1 CDS Exon 1 CDS Exon 1	1.17676e-07	0.000279987	-1.73985
chr15:101974385-101978429	.	Intergenic	1.01358e-07	0.000258712	7.94801
chr9:3021043-3023304	Gm10718 Gm10719 Gm10719	TSS TTS CDS Exon 3	9.30159e-08	0.000246549	-1.63888
chr6:129213737-129218121	2310001H17Rik 2310001H17Rik 2310001H17Rik 2310001H17Rik	TTS CDS Exon 2 CDS Exon 4 CDS Exon 3	7.9959e-08	0.000220418	4.68678
chr4:152115520-152117831	Tnfrsf25 Tnfrsf25 Tnfrsf25 Tnfrsf25 Tnfrsf25 Tnfrsf25 Tnfrsf25 Tnfrsf25	TSS TSS TSS TSS TTS CDS Exon 1 CDS Exon 1 CDS Exon 1	7.15803e-08	0.000205543	-2.55052
chr2:78975157-78979755	Gm37004	Intron 1	6.51873e-08	0.000195324	5.39925
chr16:49963926-49967962	.	Intergenic	6.0623e-08	0.000189904	11.9748
chr5:3500936-3504137	Gm42435 Cdk6 Cdk6	TSS Intron 4 Intron 5	5.34235e-08	0.000175321	9.00203
chr17:65938300-65942715	Twsg1 Twsg1 Twsg1	Intron 2 Intron 2 Intron 2	4.94953e-08	0.000170551	14.9685
chr4:97858485-97862006	Nfia Nfia Nfia Nfia Nfia Nfia	Intron 2 Intron 2 Intron 2 Intron 2 Intron 2 Intron 2	3.82721e-08	0.000152647	16.2638
chr8:115070784-115073789	Wwox Wwox	Intron 8 Intron 1	4.10214e-08	0.000152647	10.4621
chr6:47752612-47754410	.	Intergenic	4.0044e-08	0.000152647	-2.01969
chr19:36347899-36349545	Pcgf5 Gm47735 Pcgf5 Gm47735 Pcgf5 Pcgf5 Gm47735	TSS TSS TSS TTS 5' UTR Exon CDS Exon 1 CDS Exon 1	4.20845e-08	0.000152647	-2.54729
chr15:78498784-78505678	.	Intergenic	3.02672e-08	0.000147803	-1.96117
chr11:106561993-106565594	Tex2 Tex2 Tex2	Intron 1 Intron 2 Intron 2	3.21703e-08	0.000147803	-2.50761
chr19:6295908-6298992	Ehd1 Ehd1 Ehd1 Ehd1 Ehd1 Ehd1	TSS TTS TTS CDS Exon 1 CDS Exon 2 CDS Exon 4	2.24809e-08	0.000119176	10.8988
chr4:156011124-156016783	Tnfrsf4 Tnfrsf4 Tnfrsf4 Tnfrsf4 Tnfrsf4 Tnfrsf4 Sdf4 Tnfrsf4 Tnfrsf4 Tnfrsf4 Sdf4	TSS TSS TSS TTS TTS TTS TTS CDS Exon 1 CDS Exon 1 CDS Exon 1 3' UTR Exon	1.80077e-08	0.000103418	6.25679
chr19:6291163-6295739	Ehd1 Ehd1 Ehd1	TSS CDS Exon 1 CDS Exon 3	1.37859e-08	8.63699e-05	6.65522
chr15:97889365-97895038	Vdr Vdr Vdr Vdr Vdr	5' UTR Exon 5' UTR Exon 5' UTR Exon 5' UTR Exon 5' UTR Exon	7.7756e-09	5.35863e-05	13.2635
chr14:69773662-69776276	Tnfrsf10b Tnfrsf10b	CDS Exon 4 CDS Exon 4	2.35497e-09	1.80328e-05	-3.08121
chr6:124906992-124910754	Lag3 Lag3 Lag3 Lag3	TSS TTS CDS Exon 5 CDS Exon 3	1.37478e-09	1.1843e-05	7.73612
chr3:37256975-37261472	Gm24169 Gm24169	TSS TTS	2.47354e-10	2.43524e-06	10.6355
chr1:60909282-60914490	Ctla4 Ctla4 Ctla4 Ctla4 Ctla4	TTS TTS CDS Exon 2 CDS Exon 2 CDS Exon 4	1.16875e-10	1.34243e-06	9.26255
chr6:124911001-124917050	Ptms A230083G16Rik Lag3 Ptms Ptms Lag3 Ptms Ptms Ptms Ptms Ptms Ptms Ptms A230083G16Rik Ptms Lag3 Ptms Ptms	TSS TSS TSS TSS TSS TSS TTS TTS TTS TTS TTS CDS Exon 5 CDS Exon 3 CDS Exon 1 CDS Exon 4 CDS Exon 1 CDS Exon 5 CDS Exon 2	7.91235e-11	1.09058e-06	9.2276
chr1:131017936-131023468	Il10 Il10	TSS CDS Exon 1	3.22334e-11	5.55349e-07	10.8543
chr3:107845570-107852508	.	Intergenic	7.1667e-12	1.64634e-07	5.57364
chr1:130998236-131004519	.	Intergenic	4.33264e-13	1.49294e-08	19.7853
chr8:114972903-114980238	Wwox Wwox Wwox	Intron 8 Intron 1 Intron 1	4.14529e-14	2.85677e-09	23.4453
