# Supplementary material for: Transcriptional re-programming of liver-resident iNKT cells into T-regulatory type-1-like liver iNKT cells involves extensive gene de-methylation
Source: Front Immunol. 2024 Sep 9;15:1454314. doi: 10.3389/fimmu.2024.1454314 (PMC11416961; doi:10.3389/fimmu.2024.1454314)
Supplement: Supplementary file 1 [file DataSheet1.zip › Supp_datasheet_7.xlsx]

## Sheet: Untreated
element	Chr	Start	End	gene_strand	gene_name	distance_TSS	type
1	chr1	4858245	4858440	+	Gm37988	50353	gene_body
1	chr1	4858245	4858440	-	Gm6104	22211	gene_body
1	chr1	4858245	4858440	+	Tcea1	431	gene_body
1	chr1	4858245	4858440	+	Tcea1	207	gene_body
1	chr1	4858245	4858440	+	Lypla1	50457	gene_body
1	chr1	4858245	4858440	+	Lypla1	50422	gene_body
1	chr1	4858245	4858440	+	Lypla1	50415	gene_body
1	chr1	4858245	4858440	+	Lypla1	50349	gene_body
1	chr1	4858245	4858440	+	Lypla1	50347	gene_body
1	chr1	4858245	4858440	+	Lypla1	50334	gene_body
1	chr1	4858245	4858440	+	Lypla1	50008	gene_body
1	chr1	4858245	4858440	+	Lypla1	21340	gene_body
1	chr1	4858245	4858440	-	Gm37277	48421	gene_body
2	chr1	5000898	5001224	+	Gm16041	30041	gene_body
2	chr1	5000898	5001224	-	Rgs20	18315	gene_body
2	chr1	5000898	5001224	-	Rgs20	69061	gene_body
2	chr1	5000898	5001224	-	Rgs20	17511	gene_body
2	chr1	5000898	5001224	-	Rgs20	18155	gene_body
2	chr1	5000898	5001224	-	Rgs20	69058	gene_body
2	chr1	5000898	5001224	-	Rgs20	69049	gene_body
3	chr1	7095959	7096319	-	Gm26983	40267	gene_body
3	chr1	7095959	7096319	+	Pcmtd1	7039	gene_body
3	chr1	7095959	7096319	+	Pcmtd1	7029	gene_body
3	chr1	7095959	7096319	+	Pcmtd1	6855	gene_body
3	chr1	7095959	7096319	+	Pcmtd1	6793	gene_body
3	chr1	7095959	7096319	+	Pcmtd1	-51318	gene_body
3	chr1	7095959	7096319	+	Pcmtd1	-58548	gene_body
3	chr1	7095959	7096319	+	Pcmtd1	-63766	gene_body
3	chr1	7095959	7096319	+	Pcmtd1	-64238	gene_body
4	chr1	7095912	7096339	-	Gm26983	40247	gene_body
4	chr1	7095912	7096339	+	Pcmtd1	6992	gene_body
4	chr1	7095912	7096339	+	Pcmtd1	6982	gene_body
4	chr1	7095912	7096339	+	Pcmtd1	6808	gene_body
4	chr1	7095912	7096339	+	Pcmtd1	6746	gene_body
4	chr1	7095912	7096339	+	Pcmtd1	-51298	gene_body
4	chr1	7095912	7096339	+	Pcmtd1	-58528	gene_body
4	chr1	7095912	7096339	+	Pcmtd1	-63746	gene_body
4	chr1	7095912	7096339	+	Pcmtd1	-64218	gene_body
5	chr1	7095954	7096332	-	Gm26983	40254	gene_body
5	chr1	7095954	7096332	+	Pcmtd1	7034	gene_body
5	chr1	7095954	7096332	+	Pcmtd1	7024	gene_body
5	chr1	7095954	7096332	+	Pcmtd1	6850	gene_body
5	chr1	7095954	7096332	+	Pcmtd1	6788	gene_body
5	chr1	7095954	7096332	+	Pcmtd1	-51305	gene_body
5	chr1	7095954	7096332	+	Pcmtd1	-58535	gene_body
5	chr1	7095954	7096332	+	Pcmtd1	-63753	gene_body
5	chr1	7095954	7096332	+	Pcmtd1	-64225	gene_body
6	chr1	7414526	7414720	-	Gm26901	-16725	intergenic
6	chr1	7414526	7414720	-	Gm26901	-16731	intergenic
6	chr1	7414526	7414720	-	Gm26901	-16657	intergenic
6	chr1	7414526	7414720	-	Gm26901	-33137	intergenic
6	chr1	7414526	7414720	+	Gm18984	3847	intergenic
7	chr1	7414297	7414455	-	Gm26901	-16496	intergenic
7	chr1	7414297	7414455	-	Gm26901	-16502	intergenic
7	chr1	7414297	7414455	-	Gm26901	-16428	intergenic
7	chr1	7414297	7414455	-	Gm26901	-32908	intergenic
7	chr1	7414297	7414455	+	Gm18984	3618	intergenic
8	chr1	7414288	7414448	-	Gm26901	-16487	intergenic
8	chr1	7414288	7414448	-	Gm26901	-16493	intergenic
8	chr1	7414288	7414448	-	Gm26901	-16419	intergenic
8	chr1	7414288	7414448	-	Gm26901	-32899	intergenic
8	chr1	7414288	7414448	+	Gm18984	3609	intergenic
9	chr1	7454994	7455262	+	Gm18984	44315	intergenic
9	chr1	7454994	7455262	+	Gm30414	-42706	intergenic
10	chr1	7455053	7455269	+	Gm18984	44374	intergenic
10	chr1	7455053	7455269	+	Gm30414	-42699	intergenic
11	chr1	7455007	7455259	+	Gm18984	44328	intergenic
11	chr1	7455007	7455259	+	Gm30414	-42709	intergenic
12	chr1	7709238	7709459	+	Rps2-ps2	45157	intergenic
12	chr1	7709238	7709459	-	Gm38216	21106	intergenic
13	chr1	7709254	7709476	+	Rps2-ps2	45173	intergenic
13	chr1	7709254	7709476	-	Gm38216	21089	intergenic
14	chr1	7709374	7709477	+	Rps2-ps2	45293	intergenic
14	chr1	7709374	7709477	-	Gm38216	21088	intergenic
15	chr1	9236608	9236796	-	Gm38008	22338	gene_body
15	chr1	9236608	9236796	-	Gm37629	-44492	gene_body
15	chr1	9236608	9236796	-	Sntg1	61777	gene_body
15	chr1	9236608	9236796	-	Sntg1	62068	gene_body
15	chr1	9236608	9236796	-	Sntg1	62442	gene_body
15	chr1	9236608	9236796	-	Sntg1	63082	gene_body
15	chr1	9236608	9236796	-	Sntg1	-766088	gene_body
15	chr1	9236608	9236796	-	Sntg1	-766129	gene_body
15	chr1	9236608	9236796	-	Sntg1	62486	gene_body
15	chr1	9236608	9236796	-	Sntg1	62713	gene_body
15	chr1	9236608	9236796	-	Sntg1	-284186	gene_body
15	chr1	9236608	9236796	-	Sntg1	61440	gene_body
15	chr1	9236608	9236796	-	Sntg1	-432665	gene_body
16	chr1	9236609	9236770	-	Gm38008	22364	gene_body
16	chr1	9236609	9236770	-	Gm37629	-44493	gene_body
16	chr1	9236609	9236770	-	Sntg1	61803	gene_body
16	chr1	9236609	9236770	-	Sntg1	62094	gene_body
16	chr1	9236609	9236770	-	Sntg1	62468	gene_body
16	chr1	9236609	9236770	-	Sntg1	63108	gene_body
16	chr1	9236609	9236770	-	Sntg1	-766089	gene_body
16	chr1	9236609	9236770	-	Sntg1	-766130	gene_body
16	chr1	9236609	9236770	-	Sntg1	62512	gene_body
16	chr1	9236609	9236770	-	Sntg1	62739	gene_body
16	chr1	9236609	9236770	-	Sntg1	-284187	gene_body
16	chr1	9236609	9236770	-	Sntg1	61466	gene_body
16	chr1	9236609	9236770	-	Sntg1	-432666	gene_body
17	chr1	9237068	9237159	-	Gm38008	21975	gene_body
17	chr1	9237068	9237159	-	Gm37629	-44952	gene_body
17	chr1	9237068	9237159	-	Sntg1	61414	gene_body
17	chr1	9237068	9237159	-	Sntg1	61705	gene_body
17	chr1	9237068	9237159	-	Sntg1	62079	gene_body
17	chr1	9237068	9237159	-	Sntg1	62719	gene_body
17	chr1	9237068	9237159	-	Sntg1	-766548	gene_body
17	chr1	9237068	9237159	-	Sntg1	-766589	gene_body
17	chr1	9237068	9237159	-	Sntg1	62123	gene_body
17	chr1	9237068	9237159	-	Sntg1	62350	gene_body
17	chr1	9237068	9237159	-	Sntg1	-284646	gene_body
17	chr1	9237068	9237159	-	Sntg1	61077	gene_body
17	chr1	9237068	9237159	-	Sntg1	-433125	gene_body
17	chr1	9237068	9237159	+	Gm37143	-49763	gene_body
18	chr1	9237375	9237585	-	Gm38008	21549	gene_body
18	chr1	9237375	9237585	-	Gm37629	-45259	gene_body
18	chr1	9237375	9237585	-	Sntg1	60988	gene_body
18	chr1	9237375	9237585	-	Sntg1	61279	gene_body
18	chr1	9237375	9237585	-	Sntg1	61653	gene_body
18	chr1	9237375	9237585	-	Sntg1	62293	gene_body
18	chr1	9237375	9237585	-	Sntg1	-766855	gene_body
18	chr1	9237375	9237585	-	Sntg1	-766896	gene_body
18	chr1	9237375	9237585	-	Sntg1	61697	gene_body
18	chr1	9237375	9237585	-	Sntg1	61924	gene_body
18	chr1	9237375	9237585	-	Sntg1	-284953	gene_body
18	chr1	9237375	9237585	-	Sntg1	60651	gene_body
18	chr1	9237375	9237585	-	Sntg1	-433432	gene_body
18	chr1	9237375	9237585	+	Gm37143	-49337	gene_body
19	chr1	9236531	9236779	-	Gm38008	22355	gene_body
19	chr1	9236531	9236779	-	Gm37629	-44415	gene_body
19	chr1	9236531	9236779	-	Sntg1	61794	gene_body
19	chr1	9236531	9236779	-	Sntg1	62085	gene_body
19	chr1	9236531	9236779	-	Sntg1	62459	gene_body
19	chr1	9236531	9236779	-	Sntg1	63099	gene_body
19	chr1	9236531	9236779	-	Sntg1	-766011	gene_body
19	chr1	9236531	9236779	-	Sntg1	-766052	gene_body
19	chr1	9236531	9236779	-	Sntg1	62503	gene_body
19	chr1	9236531	9236779	-	Sntg1	62730	gene_body
19	chr1	9236531	9236779	-	Sntg1	-284109	gene_body
19	chr1	9236531	9236779	-	Sntg1	61457	gene_body
19	chr1	9236531	9236779	-	Sntg1	-432588	gene_body
20	chr1	9237421	9237558	-	Gm38008	21576	gene_body
20	chr1	9237421	9237558	-	Gm37629	-45305	gene_body
20	chr1	9237421	9237558	-	Sntg1	61015	gene_body
20	chr1	9237421	9237558	-	Sntg1	61306	gene_body
20	chr1	9237421	9237558	-	Sntg1	61680	gene_body
20	chr1	9237421	9237558	-	Sntg1	62320	gene_body
20	chr1	9237421	9237558	-	Sntg1	-766901	gene_body
20	chr1	9237421	9237558	-	Sntg1	-766942	gene_body
20	chr1	9237421	9237558	-	Sntg1	61724	gene_body
20	chr1	9237421	9237558	-	Sntg1	61951	gene_body
20	chr1	9237421	9237558	-	Sntg1	-284999	gene_body
20	chr1	9237421	9237558	-	Sntg1	60678	gene_body
20	chr1	9237421	9237558	-	Sntg1	-433478	gene_body
20	chr1	9237421	9237558	+	Gm37143	-49364	gene_body
21	chr1	10231660	10231750	-	Arfgef1	920	gene_body
21	chr1	10231660	10231750	-	Arfgef1	-89959	gene_body
21	chr1	10231660	10231750	-	Arfgef1	-77130	gene_body
21	chr1	10231660	10231750	-	Arfgef1	-71600	gene_body
21	chr1	10231660	10231750	-	Arfgef1	-70354	gene_body
21	chr1	10231660	10231750	-	Arfgef1	-21553	gene_body
21	chr1	10231660	10231750	-	Arfgef1	-17447	gene_body
21	chr1	10231660	10231750	-	Gm37569	-32858	gene_body
22	chr1	10232289	10232463	-	Arfgef1	207	gene_body
22	chr1	10232289	10232463	-	Arfgef1	-90588	gene_body
22	chr1	10232289	10232463	-	Arfgef1	-77759	gene_body
22	chr1	10232289	10232463	-	Arfgef1	-72229	gene_body
22	chr1	10232289	10232463	-	Arfgef1	-70983	gene_body
22	chr1	10232289	10232463	-	Arfgef1	-22182	gene_body
22	chr1	10232289	10232463	-	Arfgef1	-18076	gene_body
22	chr1	10232289	10232463	-	Gm37569	-33487	gene_body
23	chr1	12644760	12644867	+	Gm6216	-11000	intergenic
23	chr1	12644760	12644867	-	Gm29663	26309	intergenic
23	chr1	12644760	12644867	+	Gm17644	-22696	intergenic
23	chr1	12644760	12644867	+	Sulf1	-47410	intergenic
23	chr1	12644760	12644867	+	Sulf1	-47456	intergenic
23	chr1	12644760	12644867	+	Sulf1	-47665	intergenic
23	chr1	12644760	12644867	+	Sulf1	-73592	intergenic
23	chr1	12644760	12644867	+	Sulf1	-73662	intergenic
23	chr1	12644760	12644867	+	Sulf1	-74597	intergenic
23	chr1	12644760	12644867	+	Sulf1	-83252	intergenic
23	chr1	12644760	12644867	+	Sulf1	-140576	intergenic
23	chr1	12644760	12644867	+	Sulf1	-191161	intergenic
23	chr1	12644760	12644867	+	Sulf1	-197924	intergenic
24	chr1	12644754	12644872	+	Gm6216	-10995	intergenic
24	chr1	12644754	12644872	-	Gm29663	26304	intergenic
24	chr1	12644754	12644872	+	Gm17644	-22691	intergenic
24	chr1	12644754	12644872	+	Sulf1	-47405	intergenic
24	chr1	12644754	12644872	+	Sulf1	-47451	intergenic
24	chr1	12644754	12644872	+	Sulf1	-47660	intergenic
24	chr1	12644754	12644872	+	Sulf1	-73587	intergenic
24	chr1	12644754	12644872	+	Sulf1	-73657	intergenic
24	chr1	12644754	12644872	+	Sulf1	-74592	intergenic
24	chr1	12644754	12644872	+	Sulf1	-83247	intergenic
24	chr1	12644754	12644872	+	Sulf1	-140571	intergenic
24	chr1	12644754	12644872	+	Sulf1	-191156	intergenic
24	chr1	12644754	12644872	+	Sulf1	-197919	intergenic
25	chr1	12865128	12865408	+	Sulf1	172851	intergenic
25	chr1	12865128	12865408	+	Sulf1	172805	intergenic
25	chr1	12865128	12865408	+	Sulf1	172596	intergenic
25	chr1	12865128	12865408	+	Sulf1	146669	intergenic
25	chr1	12865128	12865408	+	Sulf1	146599	intergenic
25	chr1	12865128	12865408	+	Sulf1	145664	intergenic
25	chr1	12865128	12865408	+	Sulf1	137009	intergenic
25	chr1	12865128	12865408	+	Sulf1	79685	intergenic
25	chr1	12865128	12865408	+	Sulf1	29100	intergenic
25	chr1	12865128	12865408	+	Sulf1	22337	intergenic
25	chr1	12865128	12865408	-	Slco5a1	127242	intergenic
25	chr1	12865128	12865408	-	Slco5a1	125769	intergenic
25	chr1	12865128	12865408	-	Slco5a1	125727	intergenic
25	chr1	12865128	12865408	-	Slco5a1	125506	intergenic
25	chr1	12865128	12865408	-	Slco5a1	59635	intergenic
26	chr1	12865187	12865587	+	Sulf1	172910	intergenic
26	chr1	12865187	12865587	+	Sulf1	172864	intergenic
26	chr1	12865187	12865587	+	Sulf1	172655	intergenic
26	chr1	12865187	12865587	+	Sulf1	146728	intergenic
26	chr1	12865187	12865587	+	Sulf1	146658	intergenic
26	chr1	12865187	12865587	+	Sulf1	145723	intergenic
26	chr1	12865187	12865587	+	Sulf1	137068	intergenic
26	chr1	12865187	12865587	+	Sulf1	79744	intergenic
26	chr1	12865187	12865587	+	Sulf1	29159	intergenic
26	chr1	12865187	12865587	+	Sulf1	22396	intergenic
26	chr1	12865187	12865587	-	Slco5a1	127063	intergenic
26	chr1	12865187	12865587	-	Slco5a1	125590	intergenic
26	chr1	12865187	12865587	-	Slco5a1	125548	intergenic
26	chr1	12865187	12865587	-	Slco5a1	125327	intergenic
26	chr1	12865187	12865587	-	Slco5a1	59456	intergenic
27	chr1	12865198	12865584	+	Sulf1	172921	intergenic
27	chr1	12865198	12865584	+	Sulf1	172875	intergenic
27	chr1	12865198	12865584	+	Sulf1	172666	intergenic
27	chr1	12865198	12865584	+	Sulf1	146739	intergenic
27	chr1	12865198	12865584	+	Sulf1	146669	intergenic
27	chr1	12865198	12865584	+	Sulf1	145734	intergenic
27	chr1	12865198	12865584	+	Sulf1	137079	intergenic
27	chr1	12865198	12865584	+	Sulf1	79755	intergenic
27	chr1	12865198	12865584	+	Sulf1	29170	intergenic
27	chr1	12865198	12865584	+	Sulf1	22407	intergenic
27	chr1	12865198	12865584	-	Slco5a1	127066	intergenic
27	chr1	12865198	12865584	-	Slco5a1	125593	intergenic
27	chr1	12865198	12865584	-	Slco5a1	125551	intergenic
27	chr1	12865198	12865584	-	Slco5a1	125330	intergenic
27	chr1	12865198	12865584	-	Slco5a1	59459	intergenic
28	chr1	13161411	13161765	-	Ncoa2	210674	gene_body
28	chr1	13161411	13161765	-	Ncoa2	212318	gene_body
28	chr1	13161411	13161765	-	Ncoa2	-14781	gene_body
28	chr1	13161411	13161765	-	Ncoa2	-12904	gene_body
28	chr1	13161411	13161765	-	Ncoa2	-10393	gene_body
28	chr1	13161411	13161765	-	Ncoa2	212264	gene_body
28	chr1	13161411	13161765	-	Ncoa2	210664	gene_body
28	chr1	13161411	13161765	-	Ncoa2	137957	gene_body
28	chr1	13161411	13161765	-	Gm38376	17949	gene_body
28	chr1	13161411	13161765	-	Prdm14	-34248	gene_body
29	chr1	13162358	13162686	-	Ncoa2	209753	gene_body
29	chr1	13162358	13162686	-	Ncoa2	211397	gene_body
29	chr1	13162358	13162686	-	Ncoa2	-15728	gene_body
29	chr1	13162358	13162686	-	Ncoa2	-13851	gene_body
29	chr1	13162358	13162686	-	Ncoa2	-11340	gene_body
29	chr1	13162358	13162686	-	Ncoa2	211343	gene_body
29	chr1	13162358	13162686	-	Ncoa2	209743	gene_body
29	chr1	13162358	13162686	-	Ncoa2	137036	gene_body
29	chr1	13162358	13162686	-	Gm38376	17028	gene_body
29	chr1	13162358	13162686	-	Prdm14	-35195	gene_body
30	chr1	13161380	13161830	-	Ncoa2	210609	gene_body
30	chr1	13161380	13161830	-	Ncoa2	212253	gene_body
30	chr1	13161380	13161830	-	Ncoa2	-14750	gene_body
30	chr1	13161380	13161830	-	Ncoa2	-12873	gene_body
30	chr1	13161380	13161830	-	Ncoa2	-10362	gene_body
30	chr1	13161380	13161830	-	Ncoa2	212199	gene_body
30	chr1	13161380	13161830	-	Ncoa2	210599	gene_body
30	chr1	13161380	13161830	-	Ncoa2	137892	gene_body
30	chr1	13161380	13161830	-	Gm38376	17884	gene_body
30	chr1	13161380	13161830	-	Prdm14	-34217	gene_body
31	chr1	13162332	13162699	-	Ncoa2	209740	gene_body
31	chr1	13162332	13162699	-	Ncoa2	211384	gene_body
31	chr1	13162332	13162699	-	Ncoa2	-15702	gene_body
31	chr1	13162332	13162699	-	Ncoa2	-13825	gene_body
31	chr1	13162332	13162699	-	Ncoa2	-11314	gene_body
31	chr1	13162332	13162699	-	Ncoa2	211330	gene_body
31	chr1	13162332	13162699	-	Ncoa2	209730	gene_body
31	chr1	13162332	13162699	-	Ncoa2	137023	gene_body
31	chr1	13162332	13162699	-	Gm38376	17015	gene_body
31	chr1	13162332	13162699	-	Prdm14	-35169	gene_body
32	chr1	13161389	13161809	-	Ncoa2	210630	gene_body
32	chr1	13161389	13161809	-	Ncoa2	212274	gene_body
32	chr1	13161389	13161809	-	Ncoa2	-14759	gene_body
32	chr1	13161389	13161809	-	Ncoa2	-12882	gene_body
32	chr1	13161389	13161809	-	Ncoa2	-10371	gene_body
32	chr1	13161389	13161809	-	Ncoa2	212220	gene_body
32	chr1	13161389	13161809	-	Ncoa2	210620	gene_body
32	chr1	13161389	13161809	-	Ncoa2	137913	gene_body
32	chr1	13161389	13161809	-	Gm38376	17905	gene_body
32	chr1	13161389	13161809	-	Prdm14	-34226	gene_body
33	chr1	13162358	13162688	-	Ncoa2	209751	gene_body
33	chr1	13162358	13162688	-	Ncoa2	211395	gene_body
33	chr1	13162358	13162688	-	Ncoa2	-15728	gene_body
33	chr1	13162358	13162688	-	Ncoa2	-13851	gene_body
33	chr1	13162358	13162688	-	Ncoa2	-11340	gene_body
33	chr1	13162358	13162688	-	Ncoa2	211341	gene_body
33	chr1	13162358	13162688	-	Ncoa2	209741	gene_body
33	chr1	13162358	13162688	-	Ncoa2	137034	gene_body
33	chr1	13162358	13162688	-	Gm38376	17026	gene_body
33	chr1	13162358	13162688	-	Prdm14	-35195	gene_body
34	chr1	13231574	13231756	-	Gm37409	4678	gene_body
34	chr1	13231574	13231756	-	Ncoa2	140683	gene_body
34	chr1	13231574	13231756	-	Ncoa2	142327	gene_body
34	chr1	13231574	13231756	-	Ncoa2	-84944	gene_body
34	chr1	13231574	13231756	-	Ncoa2	-83067	gene_body
34	chr1	13231574	13231756	-	Ncoa2	-80556	gene_body
34	chr1	13231574	13231756	-	Ncoa2	142273	gene_body
34	chr1	13231574	13231756	-	Ncoa2	140673	gene_body
34	chr1	13231574	13231756	-	Ncoa2	67966	gene_body
34	chr1	13231574	13231756	+	Gm27881	-30442	gene_body
35	chr1	13231598	13231755	-	Gm37409	4679	gene_body
35	chr1	13231598	13231755	-	Ncoa2	140684	gene_body
35	chr1	13231598	13231755	-	Ncoa2	142328	gene_body
35	chr1	13231598	13231755	-	Ncoa2	-84968	gene_body
35	chr1	13231598	13231755	-	Ncoa2	-83091	gene_body
35	chr1	13231598	13231755	-	Ncoa2	-80580	gene_body
35	chr1	13231598	13231755	-	Ncoa2	142274	gene_body
35	chr1	13231598	13231755	-	Ncoa2	140674	gene_body
35	chr1	13231598	13231755	-	Ncoa2	67967	gene_body
35	chr1	13231598	13231755	+	Gm27881	-30443	gene_body
36	chr1	13231469	13231789	-	Gm37409	4645	gene_body
36	chr1	13231469	13231789	-	Ncoa2	140650	gene_body
36	chr1	13231469	13231789	-	Ncoa2	142294	gene_body
36	chr1	13231469	13231789	-	Ncoa2	-84839	gene_body
36	chr1	13231469	13231789	-	Ncoa2	-82962	gene_body
36	chr1	13231469	13231789	-	Ncoa2	-80451	gene_body
36	chr1	13231469	13231789	-	Ncoa2	142240	gene_body
36	chr1	13231469	13231789	-	Ncoa2	140640	gene_body
36	chr1	13231469	13231789	-	Ncoa2	67933	gene_body
36	chr1	13231469	13231789	+	Gm27881	-30409	gene_body
37	chr1	13267202	13267760	-	Gm37702	31147	gene_body
37	chr1	13267202	13267760	-	Gm37409	-30768	gene_body
37	chr1	13267202	13267760	-	Ncoa2	104679	gene_body
37	chr1	13267202	13267760	-	Ncoa2	106323	gene_body
37	chr1	13267202	13267760	-	Ncoa2	-120572	gene_body
37	chr1	13267202	13267760	-	Ncoa2	-118695	gene_body
37	chr1	13267202	13267760	-	Ncoa2	-116184	gene_body
37	chr1	13267202	13267760	-	Ncoa2	106269	gene_body
37	chr1	13267202	13267760	-	Ncoa2	104669	gene_body
37	chr1	13267202	13267760	-	Ncoa2	31962	gene_body
37	chr1	13267202	13267760	-	Gm38223	22746	gene_body
37	chr1	13267202	13267760	+	Gm27881	5004	gene_body
38	chr1	13268512	13268690	-	Gm37702	30217	gene_body
38	chr1	13268512	13268690	-	Gm37409	-32078	gene_body
38	chr1	13268512	13268690	-	Ncoa2	103749	gene_body
38	chr1	13268512	13268690	-	Ncoa2	105393	gene_body
38	chr1	13268512	13268690	-	Ncoa2	-121882	gene_body
38	chr1	13268512	13268690	-	Ncoa2	-120005	gene_body
38	chr1	13268512	13268690	-	Ncoa2	-117494	gene_body
38	chr1	13268512	13268690	-	Ncoa2	105339	gene_body
38	chr1	13268512	13268690	-	Ncoa2	103739	gene_body
38	chr1	13268512	13268690	-	Ncoa2	31032	gene_body
38	chr1	13268512	13268690	-	Gm38223	21816	gene_body
38	chr1	13268512	13268690	+	Gm27881	6314	gene_body
39	chr1	13266758	13266882	-	Gm37702	32025	gene_body
39	chr1	13266758	13266882	-	Gm37409	-30324	gene_body
39	chr1	13266758	13266882	-	Ncoa2	105557	gene_body
39	chr1	13266758	13266882	-	Ncoa2	107201	gene_body
39	chr1	13266758	13266882	-	Ncoa2	-120128	gene_body
39	chr1	13266758	13266882	-	Ncoa2	-118251	gene_body
39	chr1	13266758	13266882	-	Ncoa2	-115740	gene_body
39	chr1	13266758	13266882	-	Ncoa2	107147	gene_body
39	chr1	13266758	13266882	-	Ncoa2	105547	gene_body
39	chr1	13266758	13266882	-	Ncoa2	32840	gene_body
39	chr1	13266758	13266882	-	Gm38223	23624	gene_body
39	chr1	13266758	13266882	+	Gm27881	4560	gene_body
40	chr1	13267203	13267764	-	Gm37702	31143	gene_body
40	chr1	13267203	13267764	-	Gm37409	-30769	gene_body
40	chr1	13267203	13267764	-	Ncoa2	104675	gene_body
40	chr1	13267203	13267764	-	Ncoa2	106319	gene_body
40	chr1	13267203	13267764	-	Ncoa2	-120573	gene_body
40	chr1	13267203	13267764	-	Ncoa2	-118696	gene_body
40	chr1	13267203	13267764	-	Ncoa2	-116185	gene_body
40	chr1	13267203	13267764	-	Ncoa2	106265	gene_body
40	chr1	13267203	13267764	-	Ncoa2	104665	gene_body
40	chr1	13267203	13267764	-	Ncoa2	31958	gene_body
40	chr1	13267203	13267764	-	Gm38223	22742	gene_body
40	chr1	13267203	13267764	+	Gm27881	5005	gene_body
41	chr1	13268491	13268690	-	Gm37702	30217	gene_body
41	chr1	13268491	13268690	-	Gm37409	-32057	gene_body
41	chr1	13268491	13268690	-	Ncoa2	103749	gene_body
41	chr1	13268491	13268690	-	Ncoa2	105393	gene_body
41	chr1	13268491	13268690	-	Ncoa2	-121861	gene_body
41	chr1	13268491	13268690	-	Ncoa2	-119984	gene_body
41	chr1	13268491	13268690	-	Ncoa2	-117473	gene_body
41	chr1	13268491	13268690	-	Ncoa2	105339	gene_body
41	chr1	13268491	13268690	-	Ncoa2	103739	gene_body
41	chr1	13268491	13268690	-	Ncoa2	31032	gene_body
41	chr1	13268491	13268690	-	Gm38223	21816	gene_body
41	chr1	13268491	13268690	+	Gm27881	6293	gene_body
42	chr1	13266744	13266894	-	Gm37702	32013	gene_body
42	chr1	13266744	13266894	-	Gm37409	-30310	gene_body
42	chr1	13266744	13266894	-	Ncoa2	105545	gene_body
42	chr1	13266744	13266894	-	Ncoa2	107189	gene_body
42	chr1	13266744	13266894	-	Ncoa2	-120114	gene_body
42	chr1	13266744	13266894	-	Ncoa2	-118237	gene_body
42	chr1	13266744	13266894	-	Ncoa2	-115726	gene_body
42	chr1	13266744	13266894	-	Ncoa2	107135	gene_body
42	chr1	13266744	13266894	-	Ncoa2	105535	gene_body
42	chr1	13266744	13266894	-	Ncoa2	32828	gene_body
42	chr1	13266744	13266894	-	Gm38223	23612	gene_body
42	chr1	13266744	13266894	+	Gm27881	4546	gene_body
43	chr1	13267210	13267757	-	Gm37702	31150	gene_body
43	chr1	13267210	13267757	-	Gm37409	-30776	gene_body
43	chr1	13267210	13267757	-	Ncoa2	104682	gene_body
43	chr1	13267210	13267757	-	Ncoa2	106326	gene_body
43	chr1	13267210	13267757	-	Ncoa2	-120580	gene_body
43	chr1	13267210	13267757	-	Ncoa2	-118703	gene_body
43	chr1	13267210	13267757	-	Ncoa2	-116192	gene_body
43	chr1	13267210	13267757	-	Ncoa2	106272	gene_body
43	chr1	13267210	13267757	-	Ncoa2	104672	gene_body
43	chr1	13267210	13267757	-	Ncoa2	31965	gene_body
43	chr1	13267210	13267757	-	Gm38223	22749	gene_body
43	chr1	13267210	13267757	+	Gm27881	5012	gene_body
44	chr1	13268577	13268679	-	Gm37702	30228	gene_body
44	chr1	13268577	13268679	-	Gm37409	-32143	gene_body
44	chr1	13268577	13268679	-	Ncoa2	103760	gene_body
44	chr1	13268577	13268679	-	Ncoa2	105404	gene_body
44	chr1	13268577	13268679	-	Ncoa2	-121947	gene_body
44	chr1	13268577	13268679	-	Ncoa2	-120070	gene_body
44	chr1	13268577	13268679	-	Ncoa2	-117559	gene_body
44	chr1	13268577	13268679	-	Ncoa2	105350	gene_body
44	chr1	13268577	13268679	-	Ncoa2	103750	gene_body
44	chr1	13268577	13268679	-	Ncoa2	31043	gene_body
44	chr1	13268577	13268679	-	Gm38223	21827	gene_body
44	chr1	13268577	13268679	+	Gm27881	6379	gene_body
45	chr1	13288851	13289052	-	Gm37702	9855	gene_body
45	chr1	13288851	13289052	-	Ncoa2	83387	gene_body
45	chr1	13288851	13289052	-	Ncoa2	85031	gene_body
45	chr1	13288851	13289052	-	Ncoa2	-142221	gene_body
45	chr1	13288851	13289052	-	Ncoa2	-140344	gene_body
45	chr1	13288851	13289052	-	Ncoa2	-137833	gene_body
45	chr1	13288851	13289052	-	Ncoa2	84977	gene_body
45	chr1	13288851	13289052	-	Ncoa2	83377	gene_body
45	chr1	13288851	13289052	-	Ncoa2	10670	gene_body
45	chr1	13288851	13289052	-	Gm38223	1454	gene_body
45	chr1	13288851	13289052	-	Gm23169	45557	gene_body
45	chr1	13288851	13289052	+	Gm27881	26653	gene_body
46	chr1	13288859	13289062	-	Gm37702	9845	gene_body
46	chr1	13288859	13289062	-	Ncoa2	83377	gene_body
46	chr1	13288859	13289062	-	Ncoa2	85021	gene_body
46	chr1	13288859	13289062	-	Ncoa2	-142229	gene_body
46	chr1	13288859	13289062	-	Ncoa2	-140352	gene_body
46	chr1	13288859	13289062	-	Ncoa2	-137841	gene_body
46	chr1	13288859	13289062	-	Ncoa2	84967	gene_body
46	chr1	13288859	13289062	-	Ncoa2	83367	gene_body
46	chr1	13288859	13289062	-	Ncoa2	10660	gene_body
46	chr1	13288859	13289062	-	Gm38223	1444	gene_body
46	chr1	13288859	13289062	-	Gm23169	45547	gene_body
46	chr1	13288859	13289062	+	Gm27881	26661	gene_body
47	chr1	13288875	13289029	-	Gm37702	9878	gene_body
47	chr1	13288875	13289029	-	Ncoa2	83410	gene_body
47	chr1	13288875	13289029	-	Ncoa2	85054	gene_body
47	chr1	13288875	13289029	-	Ncoa2	-142245	gene_body
47	chr1	13288875	13289029	-	Ncoa2	-140368	gene_body
47	chr1	13288875	13289029	-	Ncoa2	-137857	gene_body
47	chr1	13288875	13289029	-	Ncoa2	85000	gene_body
47	chr1	13288875	13289029	-	Ncoa2	83400	gene_body
47	chr1	13288875	13289029	-	Ncoa2	10693	gene_body
47	chr1	13288875	13289029	-	Gm38223	1477	gene_body
47	chr1	13288875	13289029	-	Gm23169	45580	gene_body
47	chr1	13288875	13289029	+	Gm27881	26677	gene_body
48	chr1	13289182	13289269	-	Gm37702	9638	gene_body
48	chr1	13289182	13289269	-	Ncoa2	83170	gene_body
48	chr1	13289182	13289269	-	Ncoa2	84814	gene_body
48	chr1	13289182	13289269	-	Ncoa2	-142552	gene_body
48	chr1	13289182	13289269	-	Ncoa2	-140675	gene_body
48	chr1	13289182	13289269	-	Ncoa2	-138164	gene_body
48	chr1	13289182	13289269	-	Ncoa2	84760	gene_body
48	chr1	13289182	13289269	-	Ncoa2	83160	gene_body
48	chr1	13289182	13289269	-	Ncoa2	10453	gene_body
48	chr1	13289182	13289269	-	Gm38223	1237	gene_body
48	chr1	13289182	13289269	-	Gm23169	45340	gene_body
48	chr1	13289182	13289269	+	Gm27881	26984	gene_body
49	chr1	13293373	13293714	-	Gm37702	5193	gene_body
49	chr1	13293373	13293714	-	Ncoa2	78725	gene_body
49	chr1	13293373	13293714	-	Ncoa2	80369	gene_body
49	chr1	13293373	13293714	-	Ncoa2	-146743	gene_body
49	chr1	13293373	13293714	-	Ncoa2	-144866	gene_body
49	chr1	13293373	13293714	-	Ncoa2	-142355	gene_body
49	chr1	13293373	13293714	-	Ncoa2	80315	gene_body
49	chr1	13293373	13293714	-	Ncoa2	78715	gene_body
49	chr1	13293373	13293714	-	Ncoa2	6008	gene_body
49	chr1	13293373	13293714	-	Gm38223	-2867	gene_body
49	chr1	13293373	13293714	-	Gm38120	54490	gene_body
49	chr1	13293373	13293714	-	Gm23169	40895	gene_body
49	chr1	13293373	13293714	+	Gm27881	31175	gene_body
50	chr1	13293372	13293787	-	Gm37702	5120	gene_body
50	chr1	13293372	13293787	-	Ncoa2	78652	gene_body
50	chr1	13293372	13293787	-	Ncoa2	80296	gene_body
50	chr1	13293372	13293787	-	Ncoa2	-146742	gene_body
50	chr1	13293372	13293787	-	Ncoa2	-144865	gene_body
50	chr1	13293372	13293787	-	Ncoa2	-142354	gene_body
50	chr1	13293372	13293787	-	Ncoa2	80242	gene_body
50	chr1	13293372	13293787	-	Ncoa2	78642	gene_body
50	chr1	13293372	13293787	-	Ncoa2	5935	gene_body
50	chr1	13293372	13293787	-	Gm38223	-2866	gene_body
50	chr1	13293372	13293787	-	Gm38120	54417	gene_body
50	chr1	13293372	13293787	-	Gm23169	40822	gene_body
50	chr1	13293372	13293787	+	Gm27881	31174	gene_body
51	chr1	13293547	13293725	-	Gm37702	5182	gene_body
51	chr1	13293547	13293725	-	Ncoa2	78714	gene_body
51	chr1	13293547	13293725	-	Ncoa2	80358	gene_body
51	chr1	13293547	13293725	-	Ncoa2	-146917	gene_body
51	chr1	13293547	13293725	-	Ncoa2	-145040	gene_body
51	chr1	13293547	13293725	-	Ncoa2	-142529	gene_body
51	chr1	13293547	13293725	-	Ncoa2	80304	gene_body
51	chr1	13293547	13293725	-	Ncoa2	78704	gene_body
51	chr1	13293547	13293725	-	Ncoa2	5997	gene_body
51	chr1	13293547	13293725	-	Gm38223	-3041	gene_body
51	chr1	13293547	13293725	-	Gm38120	54479	gene_body
51	chr1	13293547	13293725	-	Gm23169	40884	gene_body
51	chr1	13293547	13293725	+	Gm27881	31349	gene_body
52	chr1	13294793	13295100	-	Gm37702	3807	gene_body
52	chr1	13294793	13295100	-	Ncoa2	77339	gene_body
52	chr1	13294793	13295100	-	Ncoa2	78983	gene_body
52	chr1	13294793	13295100	-	Ncoa2	-148163	gene_body
52	chr1	13294793	13295100	-	Ncoa2	-146286	gene_body
52	chr1	13294793	13295100	-	Ncoa2	-143775	gene_body
52	chr1	13294793	13295100	-	Ncoa2	78929	gene_body
52	chr1	13294793	13295100	-	Ncoa2	77329	gene_body
52	chr1	13294793	13295100	-	Ncoa2	4622	gene_body
52	chr1	13294793	13295100	-	Gm38223	-4287	gene_body
52	chr1	13294793	13295100	-	Gm38120	53104	gene_body
52	chr1	13294793	13295100	-	Gm23169	39509	gene_body
52	chr1	13294793	13295100	+	Gm27881	32595	gene_body
53	chr1	13295167	13295274	-	Gm37702	3633	gene_body
53	chr1	13295167	13295274	-	Ncoa2	77165	gene_body
53	chr1	13295167	13295274	-	Ncoa2	78809	gene_body
53	chr1	13295167	13295274	-	Ncoa2	-148537	gene_body
53	chr1	13295167	13295274	-	Ncoa2	-146660	gene_body
53	chr1	13295167	13295274	-	Ncoa2	-144149	gene_body
53	chr1	13295167	13295274	-	Ncoa2	78755	gene_body
53	chr1	13295167	13295274	-	Ncoa2	77155	gene_body
53	chr1	13295167	13295274	-	Ncoa2	4448	gene_body
53	chr1	13295167	13295274	-	Gm38223	-4661	gene_body
53	chr1	13295167	13295274	-	Gm38120	52930	gene_body
53	chr1	13295167	13295274	-	Gm23169	39335	gene_body
53	chr1	13295167	13295274	+	Gm27881	32969	gene_body
54	chr1	13294792	13295097	-	Gm37702	3810	gene_body
54	chr1	13294792	13295097	-	Ncoa2	77342	gene_body
54	chr1	13294792	13295097	-	Ncoa2	78986	gene_body
54	chr1	13294792	13295097	-	Ncoa2	-148162	gene_body
54	chr1	13294792	13295097	-	Ncoa2	-146285	gene_body
54	chr1	13294792	13295097	-	Ncoa2	-143774	gene_body
54	chr1	13294792	13295097	-	Ncoa2	78932	gene_body
54	chr1	13294792	13295097	-	Ncoa2	77332	gene_body
54	chr1	13294792	13295097	-	Ncoa2	4625	gene_body
54	chr1	13294792	13295097	-	Gm38223	-4286	gene_body
54	chr1	13294792	13295097	-	Gm38120	53107	gene_body
54	chr1	13294792	13295097	-	Gm23169	39512	gene_body
54	chr1	13294792	13295097	+	Gm27881	32594	gene_body
55	chr1	13295150	13295264	-	Gm37702	3643	gene_body
55	chr1	13295150	13295264	-	Ncoa2	77175	gene_body
55	chr1	13295150	13295264	-	Ncoa2	78819	gene_body
55	chr1	13295150	13295264	-	Ncoa2	-148520	gene_body
55	chr1	13295150	13295264	-	Ncoa2	-146643	gene_body
55	chr1	13295150	13295264	-	Ncoa2	-144132	gene_body
55	chr1	13295150	13295264	-	Ncoa2	78765	gene_body
55	chr1	13295150	13295264	-	Ncoa2	77165	gene_body
55	chr1	13295150	13295264	-	Ncoa2	4458	gene_body
55	chr1	13295150	13295264	-	Gm38223	-4644	gene_body
55	chr1	13295150	13295264	-	Gm38120	52940	gene_body
55	chr1	13295150	13295264	-	Gm23169	39345	gene_body
55	chr1	13295150	13295264	+	Gm27881	32952	gene_body
56	chr1	13295730	13295821	-	Gm37702	3086	gene_body
56	chr1	13295730	13295821	-	Ncoa2	76618	gene_body
56	chr1	13295730	13295821	-	Ncoa2	78262	gene_body
56	chr1	13295730	13295821	-	Ncoa2	-149100	gene_body
56	chr1	13295730	13295821	-	Ncoa2	-147223	gene_body
56	chr1	13295730	13295821	-	Ncoa2	-144712	gene_body
56	chr1	13295730	13295821	-	Ncoa2	78208	gene_body
56	chr1	13295730	13295821	-	Ncoa2	76608	gene_body
56	chr1	13295730	13295821	-	Ncoa2	3901	gene_body
56	chr1	13295730	13295821	-	Gm38223	-5224	gene_body
56	chr1	13295730	13295821	-	Gm38120	52383	gene_body
56	chr1	13295730	13295821	-	Gm23169	38788	gene_body
56	chr1	13295730	13295821	+	Gm27881	33532	gene_body
57	chr1	13294713	13295075	-	Gm37702	3832	gene_body
57	chr1	13294713	13295075	-	Ncoa2	77364	gene_body
57	chr1	13294713	13295075	-	Ncoa2	79008	gene_body
57	chr1	13294713	13295075	-	Ncoa2	-148083	gene_body
57	chr1	13294713	13295075	-	Ncoa2	-146206	gene_body
57	chr1	13294713	13295075	-	Ncoa2	-143695	gene_body
57	chr1	13294713	13295075	-	Ncoa2	78954	gene_body
57	chr1	13294713	13295075	-	Ncoa2	77354	gene_body
57	chr1	13294713	13295075	-	Ncoa2	4647	gene_body
57	chr1	13294713	13295075	-	Gm38223	-4207	gene_body
57	chr1	13294713	13295075	-	Gm38120	53129	gene_body
57	chr1	13294713	13295075	-	Gm23169	39534	gene_body
57	chr1	13294713	13295075	+	Gm27881	32515	gene_body
58	chr1	13295152	13295297	-	Gm37702	3610	gene_body
58	chr1	13295152	13295297	-	Ncoa2	77142	gene_body
58	chr1	13295152	13295297	-	Ncoa2	78786	gene_body
58	chr1	13295152	13295297	-	Ncoa2	-148522	gene_body
58	chr1	13295152	13295297	-	Ncoa2	-146645	gene_body
58	chr1	13295152	13295297	-	Ncoa2	-144134	gene_body
58	chr1	13295152	13295297	-	Ncoa2	78732	gene_body
58	chr1	13295152	13295297	-	Ncoa2	77132	gene_body
58	chr1	13295152	13295297	-	Ncoa2	4425	gene_body
58	chr1	13295152	13295297	-	Gm38223	-4646	gene_body
58	chr1	13295152	13295297	-	Gm38120	52907	gene_body
58	chr1	13295152	13295297	-	Gm23169	39312	gene_body
58	chr1	13295152	13295297	+	Gm27881	32954	gene_body
59	chr1	13426540	13427311	+	Gm29570	50470	intergenic
59	chr1	13426540	13427311	-	Gm7593	-18885	intergenic
60	chr1	13426424	13427129	+	Gm29570	50354	intergenic
60	chr1	13426424	13427129	-	Gm7593	-18769	intergenic
61	chr1	13426543	13426675	+	Gm29570	50473	intergenic
61	chr1	13426543	13426675	-	Gm7593	-18888	intergenic
62	chr1	13426798	13427147	+	Gm29570	50728	intergenic
62	chr1	13426798	13427147	-	Gm7593	-19143	intergenic
63	chr1	13513854	13514156		No genes found
64	chr1	13513850	13514140		No genes found
65	chr1	13513847	13514234		No genes found
66	chr1	13521738	13522011	-	Tram1	67899	intergenic
66	chr1	13521738	13522011	-	Tram1	57787	intergenic
66	chr1	13521738	13522011	-	Tram1	67864	intergenic
67	chr1	13521743	13521925	-	Tram1	67985	intergenic
67	chr1	13521743	13521925	-	Tram1	57873	intergenic
67	chr1	13521743	13521925	-	Tram1	67950	intergenic
68	chr1	13521744	13522004	-	Tram1	67906	intergenic
68	chr1	13521744	13522004	-	Tram1	57794	intergenic
68	chr1	13521744	13522004	-	Tram1	67871	intergenic
69	chr1	13559426	13559717	-	Tram1	30193	intergenic
69	chr1	13559426	13559717	-	Tram1	20081	intergenic
69	chr1	13559426	13559717	-	Tram1	30158	intergenic
70	chr1	13559948	13560089	-	Tram1	29821	intergenic
70	chr1	13559948	13560089	-	Tram1	19709	intergenic
70	chr1	13559948	13560089	-	Tram1	29786	intergenic
71	chr1	13559420	13559752	-	Tram1	30158	intergenic
71	chr1	13559420	13559752	-	Tram1	20046	intergenic
71	chr1	13559420	13559752	-	Tram1	30123	intergenic
72	chr1	13560025	13560155	-	Tram1	29755	intergenic
72	chr1	13560025	13560155	-	Tram1	19643	intergenic
72	chr1	13560025	13560155	-	Tram1	29720	intergenic
73	chr1	13559434	13559748	-	Tram1	30162	intergenic
73	chr1	13559434	13559748	-	Tram1	20050	intergenic
73	chr1	13559434	13559748	-	Tram1	30127	intergenic
74	chr1	13559994	13560094	-	Tram1	29816	intergenic
74	chr1	13559994	13560094	-	Tram1	19704	intergenic
74	chr1	13559994	13560094	-	Tram1	29781	intergenic
75	chr1	13589425	13589528	-	Tram1	382	gene_body
75	chr1	13589425	13589528	-	Tram1	-9627	gene_body
75	chr1	13589425	13589528	-	Tram1	347	gene_body
75	chr1	13589425	13589528	-	Lactb2	71018	gene_body
75	chr1	13589425	13589528	-	Lactb2	48883	gene_body
76	chr1	13589328	13589590	-	Tram1	320	gene_body
76	chr1	13589328	13589590	-	Tram1	-9530	gene_body
76	chr1	13589328	13589590	-	Tram1	285	gene_body
76	chr1	13589328	13589590	-	Lactb2	70956	gene_body
76	chr1	13589328	13589590	-	Lactb2	48821	gene_body
77	chr1	13593497	13593732	-	Tram1	-3587	intergenic
77	chr1	13593497	13593732	-	Tram1	-13699	intergenic
77	chr1	13593497	13593732	-	Tram1	-3622	intergenic
77	chr1	13593497	13593732	-	Lactb2	66814	intergenic
77	chr1	13593497	13593732	-	Lactb2	44679	intergenic
77	chr1	13593497	13593732	-	Gm38319	49016	intergenic
78	chr1	13593298	13593413	-	Tram1	-3388	intergenic
78	chr1	13593298	13593413	-	Tram1	-13500	intergenic
78	chr1	13593298	13593413	-	Tram1	-3423	intergenic
78	chr1	13593298	13593413	-	Lactb2	67133	intergenic
78	chr1	13593298	13593413	-	Lactb2	44998	intergenic
78	chr1	13593298	13593413	-	Gm38319	49335	intergenic
79	chr1	13593495	13593733	-	Tram1	-3585	intergenic
79	chr1	13593495	13593733	-	Tram1	-13697	intergenic
79	chr1	13593495	13593733	-	Tram1	-3620	intergenic
79	chr1	13593495	13593733	-	Lactb2	66813	intergenic
79	chr1	13593495	13593733	-	Lactb2	44678	intergenic
79	chr1	13593495	13593733	-	Gm38319	49015	intergenic
80	chr1	13593290	13593457	-	Tram1	-3380	intergenic
80	chr1	13593290	13593457	-	Tram1	-13492	intergenic
80	chr1	13593290	13593457	-	Tram1	-3415	intergenic
80	chr1	13593290	13593457	-	Lactb2	67089	intergenic
80	chr1	13593290	13593457	-	Lactb2	44954	intergenic
80	chr1	13593290	13593457	-	Gm38319	49291	intergenic
81	chr1	13593575	13593777	-	Tram1	-3665	intergenic
81	chr1	13593575	13593777	-	Tram1	-13777	intergenic
81	chr1	13593575	13593777	-	Tram1	-3700	intergenic
81	chr1	13593575	13593777	-	Lactb2	66769	intergenic
81	chr1	13593575	13593777	-	Lactb2	44634	intergenic
81	chr1	13593575	13593777	-	Gm38319	48971	intergenic
82	chr1	13659876	13660037	-	Lactb2	509	gene_body
82	chr1	13659876	13660037	-	Lactb2	-21465	gene_body
82	chr1	13659876	13660037	-	Gm38319	-17128	gene_body
82	chr1	13659876	13660037	+	Xkr9	-8734	gene_body
83	chr1	16163290	16163422	+	Rdh10	57516	intergenic
83	chr1	16163290	16163422	+	Rdh10	32788	intergenic
83	chr1	16163290	16163422	-	Gm38249	47095	intergenic
84	chr1	16177552	16177963	+	Rdh10	71778	intergenic
84	chr1	16177552	16177963	+	Rdh10	47050	intergenic
84	chr1	16177552	16177963	-	Gm38249	32554	intergenic
85	chr1	16177529	16178228	+	Rdh10	71755	intergenic
85	chr1	16177529	16178228	+	Rdh10	47027	intergenic
85	chr1	16177529	16178228	-	Gm38249	32289	intergenic
86	chr1	16177525	16178003	+	Rdh10	71751	intergenic
86	chr1	16177525	16178003	+	Rdh10	47023	intergenic
86	chr1	16177525	16178003	-	Gm38249	32514	intergenic
87	chr1	16642035	16642524	+	Ly96	-45527	gene_body
87	chr1	16642035	16642524	+	Ly96	-45909	gene_body
87	chr1	16642035	16642524	+	Ly96	-45984	gene_body
87	chr1	16642035	16642524	+	Gm38342	23475	gene_body
87	chr1	16642035	16642524	-	Ube2w	-22723	gene_body
87	chr1	16642035	16642524	-	Ube2w	-56637	gene_body
87	chr1	16642035	16642524	-	Ube2w	-22546	gene_body
87	chr1	16642035	16642524	-	Ube2w	-22776	gene_body
87	chr1	16642035	16642524	-	Ube2w	-22751	gene_body
87	chr1	16642035	16642524	-	Ube2w	-22697	gene_body
87	chr1	16642035	16642524	-	Eloc	14360	gene_body
87	chr1	16642035	16642524	-	Eloc	14518	gene_body
87	chr1	16642035	16642524	-	Eloc	14494	gene_body
87	chr1	16642035	16642524	-	Eloc	14514	gene_body
87	chr1	16642035	16642524	-	Eloc	14390	gene_body
87	chr1	16642035	16642524	-	Eloc	5515	gene_body
87	chr1	16642035	16642524	-	Eloc	14101	gene_body
87	chr1	16642035	16642524	-	Eloc	14376	gene_body
87	chr1	16642035	16642524	-	Eloc	14391	gene_body
87	chr1	16642035	16642524	-	Eloc	14354	gene_body
87	chr1	16642035	16642524	+	D030040B21Rik	-15028	gene_body
87	chr1	16642035	16642524	-	Gm7654	21138	gene_body
87	chr1	16642035	16642524	+	Tmem70	-22683	gene_body
87	chr1	16642035	16642524	+	Tmem70	-22686	gene_body
87	chr1	16642035	16642524	+	Tmem70	-22712	gene_body
88	chr1	16642019	16642539	+	Ly96	-45512	gene_body
88	chr1	16642019	16642539	+	Ly96	-45894	gene_body
88	chr1	16642019	16642539	+	Ly96	-45969	gene_body
88	chr1	16642019	16642539	+	Gm38342	23459	gene_body
88	chr1	16642019	16642539	-	Ube2w	-22707	gene_body
88	chr1	16642019	16642539	-	Ube2w	-56621	gene_body
88	chr1	16642019	16642539	-	Ube2w	-22530	gene_body
88	chr1	16642019	16642539	-	Ube2w	-22760	gene_body
88	chr1	16642019	16642539	-	Ube2w	-22735	gene_body
88	chr1	16642019	16642539	-	Ube2w	-22681	gene_body
88	chr1	16642019	16642539	-	Eloc	14345	gene_body
88	chr1	16642019	16642539	-	Eloc	14503	gene_body
88	chr1	16642019	16642539	-	Eloc	14479	gene_body
88	chr1	16642019	16642539	-	Eloc	14499	gene_body
88	chr1	16642019	16642539	-	Eloc	14375	gene_body
88	chr1	16642019	16642539	-	Eloc	5500	gene_body
88	chr1	16642019	16642539	-	Eloc	14086	gene_body
88	chr1	16642019	16642539	-	Eloc	14361	gene_body
88	chr1	16642019	16642539	-	Eloc	14376	gene_body
88	chr1	16642019	16642539	-	Eloc	14339	gene_body
88	chr1	16642019	16642539	+	D030040B21Rik	-15013	gene_body
88	chr1	16642019	16642539	-	Gm7654	21123	gene_body
88	chr1	16642019	16642539	+	Tmem70	-22668	gene_body
88	chr1	16642019	16642539	+	Tmem70	-22671	gene_body
88	chr1	16642019	16642539	+	Tmem70	-22697	gene_body
89	chr1	16642040	16642663	+	Ly96	-45388	gene_body
89	chr1	16642040	16642663	+	Ly96	-45770	gene_body
89	chr1	16642040	16642663	+	Ly96	-45845	gene_body
89	chr1	16642040	16642663	+	Gm38342	23480	gene_body
89	chr1	16642040	16642663	-	Ube2w	-22728	gene_body
89	chr1	16642040	16642663	-	Ube2w	-56642	gene_body
89	chr1	16642040	16642663	-	Ube2w	-22551	gene_body
89	chr1	16642040	16642663	-	Ube2w	-22781	gene_body
89	chr1	16642040	16642663	-	Ube2w	-22756	gene_body
89	chr1	16642040	16642663	-	Ube2w	-22702	gene_body
89	chr1	16642040	16642663	-	Eloc	14221	gene_body
89	chr1	16642040	16642663	-	Eloc	14379	gene_body
89	chr1	16642040	16642663	-	Eloc	14355	gene_body
89	chr1	16642040	16642663	-	Eloc	14375	gene_body
89	chr1	16642040	16642663	-	Eloc	14251	gene_body
89	chr1	16642040	16642663	-	Eloc	5376	gene_body
89	chr1	16642040	16642663	-	Eloc	13962	gene_body
89	chr1	16642040	16642663	-	Eloc	14237	gene_body
89	chr1	16642040	16642663	-	Eloc	14252	gene_body
89	chr1	16642040	16642663	-	Eloc	14215	gene_body
89	chr1	16642040	16642663	+	D030040B21Rik	-14889	gene_body
89	chr1	16642040	16642663	-	Gm7654	20999	gene_body
89	chr1	16642040	16642663	+	Tmem70	-22544	gene_body
89	chr1	16642040	16642663	+	Tmem70	-22547	gene_body
89	chr1	16642040	16642663	+	Tmem70	-22573	gene_body
90	chr1	16747194	16747649	+	Ly96	59143	intergenic
90	chr1	16747194	16747649	+	Ly96	58761	intergenic
90	chr1	16747194	16747649	+	Ly96	58686	intergenic
90	chr1	16747194	16747649	-	Gm29649	10974	intergenic
90	chr1	16747194	16747649	-	Gm5828	22489	intergenic
91	chr1	16747211	16747669	+	Ly96	59160	intergenic
91	chr1	16747211	16747669	+	Ly96	58778	intergenic
91	chr1	16747211	16747669	+	Ly96	58703	intergenic
91	chr1	16747211	16747669	-	Gm29649	10954	intergenic
91	chr1	16747211	16747669	-	Gm5828	22469	intergenic
92	chr1	16747210	16747691	+	Ly96	59159	intergenic
92	chr1	16747210	16747691	+	Ly96	58777	intergenic
92	chr1	16747210	16747691	+	Ly96	58702	intergenic
92	chr1	16747210	16747691	-	Gm29649	10932	intergenic
92	chr1	16747210	16747691	-	Gm5828	22447	intergenic
93	chr1	21896169	21896571	-	Kcnq5	65010	gene_body
93	chr1	21896169	21896571	-	Kcnq5	65371	gene_body
93	chr1	21896169	21896571	-	Kcnq5	65094	gene_body
93	chr1	21896169	21896571	-	Kcnq5	-40267	gene_body
94	chr1	21896169	21896642	-	Kcnq5	64939	gene_body
94	chr1	21896169	21896642	-	Kcnq5	65300	gene_body
94	chr1	21896169	21896642	-	Kcnq5	65023	gene_body
94	chr1	21896169	21896642	-	Kcnq5	-40267	gene_body
95	chr1	21896173	21896294	-	Kcnq5	65287	gene_body
95	chr1	21896173	21896294	-	Kcnq5	65648	gene_body
95	chr1	21896173	21896294	-	Kcnq5	65371	gene_body
95	chr1	21896173	21896294	-	Kcnq5	-40271	gene_body
96	chr1	21896462	21896549	-	Kcnq5	65032	gene_body
96	chr1	21896462	21896549	-	Kcnq5	65393	gene_body
96	chr1	21896462	21896549	-	Kcnq5	65116	gene_body
96	chr1	21896462	21896549	-	Kcnq5	-40560	gene_body
97	chr1	21960520	21960722	-	Kcnq5	859	gene_body
97	chr1	21960520	21960722	-	Kcnq5	1220	gene_body
97	chr1	21960520	21960722	-	Kcnq5	943	gene_body
97	chr1	21960520	21960722	-	Kcnq5	-104618	gene_body
97	chr1	21960520	21960722	+	Gm26580	678	gene_body
98	chr1	21960970	21961171	-	Kcnq5	410	gene_body
98	chr1	21960970	21961171	-	Kcnq5	771	gene_body
98	chr1	21960970	21961171	-	Kcnq5	494	gene_body
98	chr1	21960970	21961171	-	Kcnq5	-105068	gene_body
98	chr1	21960970	21961171	+	Gm26580	1128	gene_body
99	chr1	21960439	21960825	-	Kcnq5	756	gene_body
99	chr1	21960439	21960825	-	Kcnq5	1117	gene_body
99	chr1	21960439	21960825	-	Kcnq5	840	gene_body
99	chr1	21960439	21960825	-	Kcnq5	-104537	gene_body
99	chr1	21960439	21960825	+	Gm26580	597	gene_body
100	chr1	21960961	21961161	-	Kcnq5	420	gene_body
100	chr1	21960961	21961161	-	Kcnq5	781	gene_body
100	chr1	21960961	21961161	-	Kcnq5	504	gene_body
100	chr1	21960961	21961161	-	Kcnq5	-105059	gene_body
100	chr1	21960961	21961161	+	Gm26580	1119	gene_body
101	chr1	21960501	21960685	-	Kcnq5	896	gene_body
101	chr1	21960501	21960685	-	Kcnq5	1257	gene_body
101	chr1	21960501	21960685	-	Kcnq5	980	gene_body
101	chr1	21960501	21960685	-	Kcnq5	-104599	gene_body
101	chr1	21960501	21960685	+	Gm26580	659	gene_body
102	chr1	21960993	21961145	-	Kcnq5	436	gene_body
102	chr1	21960993	21961145	-	Kcnq5	797	gene_body
102	chr1	21960993	21961145	-	Kcnq5	520	gene_body
102	chr1	21960993	21961145	-	Kcnq5	-105091	gene_body
102	chr1	21960993	21961145	+	Gm26580	1151	gene_body
103	chr1	23301167	23301298	-	Gm6420	-44760	intergenic
103	chr1	23301167	23301298	-	Gm6420	-44761	intergenic
103	chr1	23301167	23301298	+	Gm27028	9630	intergenic
103	chr1	23301167	23301298	+	Gm29107	7438	intergenic
103	chr1	23301167	23301298	-	Gm20954	45301	intergenic
103	chr1	23301167	23301298	+	Mir30c-2	9466	intergenic
103	chr1	23301167	23301298	+	Mir30a	28898	intergenic
104	chr1	23301140	23301438	-	Gm6420	-44733	intergenic
104	chr1	23301140	23301438	-	Gm6420	-44734	intergenic
104	chr1	23301140	23301438	+	Gm27028	9603	intergenic
104	chr1	23301140	23301438	+	Gm29107	7411	intergenic
104	chr1	23301140	23301438	-	Gm20954	45161	intergenic
104	chr1	23301140	23301438	+	Mir30c-2	9439	intergenic
104	chr1	23301140	23301438	+	Mir30a	28871	intergenic
105	chr1	23301149	23301371	-	Gm6420	-44742	intergenic
105	chr1	23301149	23301371	-	Gm6420	-44743	intergenic
105	chr1	23301149	23301371	+	Gm27028	9612	intergenic
105	chr1	23301149	23301371	+	Gm29107	7420	intergenic
105	chr1	23301149	23301371	-	Gm20954	45228	intergenic
105	chr1	23301149	23301371	+	Mir30c-2	9448	intergenic
105	chr1	23301149	23301371	+	Mir30a	28880	intergenic
106	chr1	23306030	23306236	-	Gm6420	-49623	intergenic
106	chr1	23306030	23306236	-	Gm6420	-49624	intergenic
106	chr1	23306030	23306236	+	Gm27028	14493	intergenic
106	chr1	23306030	23306236	+	Gm29107	12301	intergenic
106	chr1	23306030	23306236	-	Gm20954	40363	intergenic
106	chr1	23306030	23306236	+	Mir30c-2	14329	intergenic
106	chr1	23306030	23306236	+	Mir30a	33761	intergenic
107	chr1	23306037	23306262	-	Gm6420	-49630	intergenic
107	chr1	23306037	23306262	-	Gm6420	-49631	intergenic
107	chr1	23306037	23306262	+	Gm27028	14500	intergenic
107	chr1	23306037	23306262	+	Gm29107	12308	intergenic
107	chr1	23306037	23306262	-	Gm20954	40337	intergenic
107	chr1	23306037	23306262	+	Mir30c-2	14336	intergenic
107	chr1	23306037	23306262	+	Mir30a	33768	intergenic
108	chr1	23306050	23306253	-	Gm6420	-49643	intergenic
108	chr1	23306050	23306253	-	Gm6420	-49644	intergenic
108	chr1	23306050	23306253	+	Gm27028	14513	intergenic
108	chr1	23306050	23306253	+	Gm29107	12321	intergenic
108	chr1	23306050	23306253	-	Gm20954	40346	intergenic
108	chr1	23306050	23306253	+	Mir30c-2	14349	intergenic
108	chr1	23306050	23306253	+	Mir30a	33781	intergenic
109	chr1	23915492	23915909	-	Smap1	-5756	gene_body
109	chr1	23915492	23915909	-	Smap1	6408	gene_body
109	chr1	23915492	23915909	-	Smap1	-67715	gene_body
109	chr1	23915492	23915909	-	Smap1	-5803	gene_body
109	chr1	23915492	23915909	-	Smap1	-45518	gene_body
109	chr1	23915492	23915909	-	Smap1	-5789	gene_body
109	chr1	23915492	23915909	-	Smap1	-23498	gene_body
110	chr1	23915512	23915903	-	Smap1	-5776	gene_body
110	chr1	23915512	23915903	-	Smap1	6414	gene_body
110	chr1	23915512	23915903	-	Smap1	-67735	gene_body
110	chr1	23915512	23915903	-	Smap1	-5823	gene_body
110	chr1	23915512	23915903	-	Smap1	-45538	gene_body
110	chr1	23915512	23915903	-	Smap1	-5809	gene_body
110	chr1	23915512	23915903	-	Smap1	-23518	gene_body
111	chr1	23917746	23917837	-	Smap1	-8010	gene_body
111	chr1	23917746	23917837	-	Smap1	4480	gene_body
111	chr1	23917746	23917837	-	Smap1	-69969	gene_body
111	chr1	23917746	23917837	-	Smap1	-8057	gene_body
111	chr1	23917746	23917837	-	Smap1	-47772	gene_body
111	chr1	23917746	23917837	-	Smap1	-8043	gene_body
111	chr1	23917746	23917837	-	Smap1	-25752	gene_body
112	chr1	23915488	23915888	-	Smap1	-5752	gene_body
112	chr1	23915488	23915888	-	Smap1	6429	gene_body
112	chr1	23915488	23915888	-	Smap1	-67711	gene_body
112	chr1	23915488	23915888	-	Smap1	-5799	gene_body
112	chr1	23915488	23915888	-	Smap1	-45514	gene_body
112	chr1	23915488	23915888	-	Smap1	-5785	gene_body
112	chr1	23915488	23915888	-	Smap1	-23494	gene_body
113	chr1	23917736	23917823	-	Smap1	-8000	gene_body
113	chr1	23917736	23917823	-	Smap1	4494	gene_body
113	chr1	23917736	23917823	-	Smap1	-69959	gene_body
113	chr1	23917736	23917823	-	Smap1	-8047	gene_body
113	chr1	23917736	23917823	-	Smap1	-47762	gene_body
113	chr1	23917736	23917823	-	Smap1	-8033	gene_body
113	chr1	23917736	23917823	-	Smap1	-25742	gene_body
114	chr1	23921698	23921941	-	Smap1	-11962	gene_body
114	chr1	23921698	23921941	-	Smap1	376	gene_body
114	chr1	23921698	23921941	-	Smap1	-73921	gene_body
114	chr1	23921698	23921941	-	Smap1	-12009	gene_body
114	chr1	23921698	23921941	-	Smap1	-51724	gene_body
114	chr1	23921698	23921941	-	Smap1	-11995	gene_body
114	chr1	23921698	23921941	-	Smap1	-29704	gene_body
115	chr1	23921748	23922111	-	Smap1	-12012	gene_body
115	chr1	23921748	23922111	-	Smap1	206	gene_body
115	chr1	23921748	23922111	-	Smap1	-73971	gene_body
115	chr1	23921748	23922111	-	Smap1	-12059	gene_body
115	chr1	23921748	23922111	-	Smap1	-51774	gene_body
115	chr1	23921748	23922111	-	Smap1	-12045	gene_body
115	chr1	23921748	23922111	-	Smap1	-29754	gene_body
116	chr1	24679135	24679369	+	Lmbrd1	505	gene_body
116	chr1	24679135	24679369	+	Lmbrd1	475	gene_body
116	chr1	24679135	24679369	+	Lmbrd1	396	gene_body
116	chr1	24679135	24679369	+	Lmbrd1	209	gene_body
116	chr1	24679135	24679369	+	Lmbrd1	-49273	gene_body
116	chr1	24679135	24679369	+	Lmbrd1	-65504	gene_body
117	chr1	33993855	33994072	-	Gm28631	-30170	gene_body
117	chr1	33993855	33994072	+	Gm38157	-38028	gene_body
117	chr1	33993855	33994072	+	Dst	85630	gene_body
117	chr1	33993855	33994072	+	Dst	-11808	gene_body
117	chr1	33993855	33994072	+	Dst	-11810	gene_body
117	chr1	33993855	33994072	+	Dst	-12054	gene_body
117	chr1	33993855	33994072	+	Dst	-12108	gene_body
117	chr1	33993855	33994072	+	Dst	-17741	gene_body
117	chr1	33993855	33994072	+	Dst	-17753	gene_body
117	chr1	33993855	33994072	+	Dst	-95220	gene_body
117	chr1	33993855	33994072	+	Dst	-127178	gene_body
117	chr1	33993855	33994072	+	Dst	-166258	gene_body
117	chr1	33993855	33994072	+	Dst	-167852	gene_body
117	chr1	33993855	33994072	+	Dst	-184834	gene_body
117	chr1	33993855	33994072	+	Dst	-242524	gene_body
117	chr1	33993855	33994072	+	Dst	-263764	gene_body
117	chr1	33993855	33994072	+	Dst	-276498	gene_body
117	chr1	33993855	33994072	+	Dst	-299383	gene_body
117	chr1	33993855	33994072	+	Dst	-300374	gene_body
117	chr1	33993855	33994072	-	Gm23792	-12353	gene_body
118	chr1	33993794	33993885	-	Gm28631	-30109	gene_body
118	chr1	33993794	33993885	+	Gm38157	-38215	gene_body
118	chr1	33993794	33993885	+	Dst	85569	gene_body
118	chr1	33993794	33993885	+	Dst	-11995	gene_body
118	chr1	33993794	33993885	+	Dst	-11997	gene_body
118	chr1	33993794	33993885	+	Dst	-12241	gene_body
118	chr1	33993794	33993885	+	Dst	-12295	gene_body
118	chr1	33993794	33993885	+	Dst	-17928	gene_body
118	chr1	33993794	33993885	+	Dst	-17940	gene_body
118	chr1	33993794	33993885	+	Dst	-95407	gene_body
118	chr1	33993794	33993885	+	Dst	-127365	gene_body
118	chr1	33993794	33993885	+	Dst	-166445	gene_body
118	chr1	33993794	33993885	+	Dst	-168039	gene_body
118	chr1	33993794	33993885	+	Dst	-185021	gene_body
118	chr1	33993794	33993885	+	Dst	-242711	gene_body
118	chr1	33993794	33993885	+	Dst	-263951	gene_body
118	chr1	33993794	33993885	+	Dst	-276685	gene_body
118	chr1	33993794	33993885	+	Dst	-299570	gene_body
118	chr1	33993794	33993885	+	Dst	-300561	gene_body
118	chr1	33993794	33993885	-	Gm23792	-12292	gene_body
119	chr1	33993986	33994501	-	Gm28631	-30301	gene_body
119	chr1	33993986	33994501	+	Gm38157	-37599	gene_body
119	chr1	33993986	33994501	+	Dst	85761	gene_body
119	chr1	33993986	33994501	+	Dst	-11379	gene_body
119	chr1	33993986	33994501	+	Dst	-11381	gene_body
119	chr1	33993986	33994501	+	Dst	-11625	gene_body
119	chr1	33993986	33994501	+	Dst	-11679	gene_body
119	chr1	33993986	33994501	+	Dst	-17312	gene_body
119	chr1	33993986	33994501	+	Dst	-17324	gene_body
119	chr1	33993986	33994501	+	Dst	-94791	gene_body
119	chr1	33993986	33994501	+	Dst	-126749	gene_body
119	chr1	33993986	33994501	+	Dst	-165829	gene_body
119	chr1	33993986	33994501	+	Dst	-167423	gene_body
119	chr1	33993986	33994501	+	Dst	-184405	gene_body
119	chr1	33993986	33994501	+	Dst	-242095	gene_body
119	chr1	33993986	33994501	+	Dst	-263335	gene_body
119	chr1	33993986	33994501	+	Dst	-276069	gene_body
119	chr1	33993986	33994501	+	Dst	-298954	gene_body
119	chr1	33993986	33994501	+	Dst	-299945	gene_body
119	chr1	33993986	33994501	-	Gm23792	-12484	gene_body
120	chr1	33993720	33993822	-	Gm28631	-30035	gene_body
120	chr1	33993720	33993822	+	Gm38157	-38278	gene_body
120	chr1	33993720	33993822	+	Dst	85495	gene_body
120	chr1	33993720	33993822	+	Dst	-12058	gene_body
120	chr1	33993720	33993822	+	Dst	-12060	gene_body
120	chr1	33993720	33993822	+	Dst	-12304	gene_body
120	chr1	33993720	33993822	+	Dst	-12358	gene_body
120	chr1	33993720	33993822	+	Dst	-17991	gene_body
120	chr1	33993720	33993822	+	Dst	-18003	gene_body
120	chr1	33993720	33993822	+	Dst	-95470	gene_body
120	chr1	33993720	33993822	+	Dst	-127428	gene_body
120	chr1	33993720	33993822	+	Dst	-166508	gene_body
120	chr1	33993720	33993822	+	Dst	-168102	gene_body
120	chr1	33993720	33993822	+	Dst	-185084	gene_body
120	chr1	33993720	33993822	+	Dst	-242774	gene_body
120	chr1	33993720	33993822	+	Dst	-264014	gene_body
120	chr1	33993720	33993822	+	Dst	-276748	gene_body
120	chr1	33993720	33993822	+	Dst	-299633	gene_body
120	chr1	33993720	33993822	+	Dst	-300624	gene_body
120	chr1	33993720	33993822	-	Gm23792	-12218	gene_body
121	chr1	34188491	34188581	-	Gm26788	-10220	gene_body
121	chr1	34188491	34188581	-	Gm26788	-10045	gene_body
121	chr1	34188491	34188581	+	Dst	280266	gene_body
121	chr1	34188491	34188581	+	Dst	182611	gene_body
121	chr1	34188491	34188581	+	Dst	182609	gene_body
121	chr1	34188491	34188581	+	Dst	182365	gene_body
121	chr1	34188491	34188581	+	Dst	182311	gene_body
121	chr1	34188491	34188581	+	Dst	176678	gene_body
121	chr1	34188491	34188581	+	Dst	176666	gene_body
121	chr1	34188491	34188581	+	Dst	99199	gene_body
121	chr1	34188491	34188581	+	Dst	67241	gene_body
121	chr1	34188491	34188581	+	Dst	28161	gene_body
121	chr1	34188491	34188581	+	Dst	26567	gene_body
121	chr1	34188491	34188581	+	Dst	9585	gene_body
121	chr1	34188491	34188581	+	Dst	-48015	gene_body
121	chr1	34188491	34188581	+	Dst	-69255	gene_body
121	chr1	34188491	34188581	+	Dst	-81989	gene_body
121	chr1	34188491	34188581	+	Dst	-104874	gene_body
121	chr1	34188491	34188581	+	Dst	-105865	gene_body
122	chr1	34188487	34188605	-	Gm26788	-10216	gene_body
122	chr1	34188487	34188605	-	Gm26788	-10041	gene_body
122	chr1	34188487	34188605	+	Dst	280262	gene_body
122	chr1	34188487	34188605	+	Dst	182607	gene_body
122	chr1	34188487	34188605	+	Dst	182605	gene_body
122	chr1	34188487	34188605	+	Dst	182361	gene_body
122	chr1	34188487	34188605	+	Dst	182307	gene_body
122	chr1	34188487	34188605	+	Dst	176674	gene_body
122	chr1	34188487	34188605	+	Dst	176662	gene_body
122	chr1	34188487	34188605	+	Dst	99195	gene_body
122	chr1	34188487	34188605	+	Dst	67237	gene_body
122	chr1	34188487	34188605	+	Dst	28157	gene_body
122	chr1	34188487	34188605	+	Dst	26563	gene_body
122	chr1	34188487	34188605	+	Dst	9581	gene_body
122	chr1	34188487	34188605	+	Dst	-47991	gene_body
122	chr1	34188487	34188605	+	Dst	-69231	gene_body
122	chr1	34188487	34188605	+	Dst	-81965	gene_body
122	chr1	34188487	34188605	+	Dst	-104850	gene_body
122	chr1	34188487	34188605	+	Dst	-105841	gene_body
123	chr1	34460128	34460305	-	Gm3052	-44250	gene_body
123	chr1	34460128	34460305	-	Gm3052	-42142	gene_body
123	chr1	34460128	34460305	-	Gm37233	-26864	gene_body
123	chr1	34460128	34460305	-	Ccdc115	-20456	gene_body
123	chr1	34460128	34460305	-	Ccdc115	-21432	gene_body
123	chr1	34460128	34460305	+	Imp4	20277	gene_body
123	chr1	34460128	34460305	+	Imp4	20230	gene_body
123	chr1	34460128	34460305	+	Imp4	20223	gene_body
123	chr1	34460128	34460305	+	Imp4	20191	gene_body
123	chr1	34460128	34460305	+	Imp4	20175	gene_body
123	chr1	34460128	34460305	+	Imp4	20087	gene_body
123	chr1	34460128	34460305	+	Imp4	11881	gene_body
123	chr1	34460128	34460305	-	Gm28306	-15398	gene_body
123	chr1	34460128	34460305	+	Ptpn18	366	gene_body
123	chr1	34460128	34460305	+	Ptpn18	363	gene_body
123	chr1	34460128	34460305	+	Ptpn18	351	gene_body
123	chr1	34460128	34460305	+	Ptpn18	336	gene_body
123	chr1	34460128	34460305	+	Ptpn18	-2966	gene_body
123	chr1	34460128	34460305	+	Ptpn18	-12415	gene_body
123	chr1	34460128	34460305	+	Ptpn18	-14194	gene_body
123	chr1	34460128	34460305	-	Gm28417	10129	gene_body
123	chr1	34460128	34460305	-	Gm28417	12843	gene_body
123	chr1	34460128	34460305	-	Gm28417	12807	gene_body
123	chr1	34460128	34460305	-	4930568A12Rik	25306	gene_body
123	chr1	34460128	34460305	-	4930568A12Rik	25628	gene_body
123	chr1	34460128	34460305	+	Prss39	-38105	gene_body
123	chr1	34460128	34460305	+	Prss39	-38116	gene_body
123	chr1	34460128	34460305	-	Mir5103	-26929	gene_body
124	chr1	34478860	34479459	-	Gm37233	-45596	gene_body
124	chr1	34478860	34479459	-	Ccdc115	-39188	gene_body
124	chr1	34478860	34479459	-	Ccdc115	-40164	gene_body
124	chr1	34478860	34479459	+	Imp4	39009	gene_body
124	chr1	34478860	34479459	+	Imp4	38962	gene_body
124	chr1	34478860	34479459	+	Imp4	38955	gene_body
124	chr1	34478860	34479459	+	Imp4	38923	gene_body
124	chr1	34478860	34479459	+	Imp4	38907	gene_body
124	chr1	34478860	34479459	+	Imp4	38819	gene_body
124	chr1	34478860	34479459	+	Imp4	30613	gene_body
124	chr1	34478860	34479459	-	Gm28306	-34130	gene_body
124	chr1	34478860	34479459	+	Ptpn18	19098	gene_body
124	chr1	34478860	34479459	+	Ptpn18	19095	gene_body
124	chr1	34478860	34479459	+	Ptpn18	19083	gene_body
124	chr1	34478860	34479459	+	Ptpn18	19068	gene_body
124	chr1	34478860	34479459	+	Ptpn18	15589	gene_body
124	chr1	34478860	34479459	+	Ptpn18	6140	gene_body
124	chr1	34478860	34479459	+	Ptpn18	4361	gene_body
124	chr1	34478860	34479459	-	Gm28417	-8426	gene_body
124	chr1	34478860	34479459	-	Gm28417	-5712	gene_body
124	chr1	34478860	34479459	-	Gm28417	-5748	gene_body
124	chr1	34478860	34479459	-	4930568A12Rik	6152	gene_body
124	chr1	34478860	34479459	-	4930568A12Rik	6474	gene_body
124	chr1	34478860	34479459	+	Prss39	-18951	gene_body
124	chr1	34478860	34479459	+	Prss39	-18962	gene_body
124	chr1	34478860	34479459	-	Gm28416	44548	gene_body
124	chr1	34478860	34479459	-	Mir5103	-45661	gene_body
125	chr1	34478787	34479462	-	Gm37233	-45523	gene_body
125	chr1	34478787	34479462	-	Ccdc115	-39115	gene_body
125	chr1	34478787	34479462	-	Ccdc115	-40091	gene_body
125	chr1	34478787	34479462	+	Imp4	38936	gene_body
125	chr1	34478787	34479462	+	Imp4	38889	gene_body
125	chr1	34478787	34479462	+	Imp4	38882	gene_body
125	chr1	34478787	34479462	+	Imp4	38850	gene_body
125	chr1	34478787	34479462	+	Imp4	38834	gene_body
125	chr1	34478787	34479462	+	Imp4	38746	gene_body
125	chr1	34478787	34479462	+	Imp4	30540	gene_body
125	chr1	34478787	34479462	-	Gm28306	-34057	gene_body
125	chr1	34478787	34479462	+	Ptpn18	19025	gene_body
125	chr1	34478787	34479462	+	Ptpn18	19022	gene_body
125	chr1	34478787	34479462	+	Ptpn18	19010	gene_body
125	chr1	34478787	34479462	+	Ptpn18	18995	gene_body
125	chr1	34478787	34479462	+	Ptpn18	15516	gene_body
125	chr1	34478787	34479462	+	Ptpn18	6067	gene_body
125	chr1	34478787	34479462	+	Ptpn18	4288	gene_body
125	chr1	34478787	34479462	-	Gm28417	-8353	gene_body
125	chr1	34478787	34479462	-	Gm28417	-5639	gene_body
125	chr1	34478787	34479462	-	Gm28417	-5675	gene_body
125	chr1	34478787	34479462	-	4930568A12Rik	6149	gene_body
125	chr1	34478787	34479462	-	4930568A12Rik	6471	gene_body
125	chr1	34478787	34479462	+	Prss39	-18948	gene_body
125	chr1	34478787	34479462	+	Prss39	-18959	gene_body
125	chr1	34478787	34479462	-	Gm28416	44545	gene_body
125	chr1	34478787	34479462	-	Mir5103	-45588	gene_body
126	chr1	34478863	34479451	-	Gm37233	-45599	gene_body
126	chr1	34478863	34479451	-	Ccdc115	-39191	gene_body
126	chr1	34478863	34479451	-	Ccdc115	-40167	gene_body
126	chr1	34478863	34479451	+	Imp4	39012	gene_body
126	chr1	34478863	34479451	+	Imp4	38965	gene_body
126	chr1	34478863	34479451	+	Imp4	38958	gene_body
126	chr1	34478863	34479451	+	Imp4	38926	gene_body
126	chr1	34478863	34479451	+	Imp4	38910	gene_body
126	chr1	34478863	34479451	+	Imp4	38822	gene_body
126	chr1	34478863	34479451	+	Imp4	30616	gene_body
126	chr1	34478863	34479451	-	Gm28306	-34133	gene_body
126	chr1	34478863	34479451	+	Ptpn18	19101	gene_body
126	chr1	34478863	34479451	+	Ptpn18	19098	gene_body
126	chr1	34478863	34479451	+	Ptpn18	19086	gene_body
126	chr1	34478863	34479451	+	Ptpn18	19071	gene_body
126	chr1	34478863	34479451	+	Ptpn18	15592	gene_body
126	chr1	34478863	34479451	+	Ptpn18	6143	gene_body
126	chr1	34478863	34479451	+	Ptpn18	4364	gene_body
126	chr1	34478863	34479451	-	Gm28417	-8429	gene_body
126	chr1	34478863	34479451	-	Gm28417	-5715	gene_body
126	chr1	34478863	34479451	-	Gm28417	-5751	gene_body
126	chr1	34478863	34479451	-	4930568A12Rik	6160	gene_body
126	chr1	34478863	34479451	-	4930568A12Rik	6482	gene_body
126	chr1	34478863	34479451	+	Prss39	-18959	gene_body
126	chr1	34478863	34479451	+	Prss39	-18970	gene_body
126	chr1	34478863	34479451	-	Gm28416	44556	gene_body
126	chr1	34478863	34479451	-	Mir5103	-45664	gene_body
127	chr1	34480934	34481087	-	Gm37233	-47670	gene_body
127	chr1	34480934	34481087	-	Ccdc115	-41262	gene_body
127	chr1	34480934	34481087	-	Ccdc115	-42238	gene_body
127	chr1	34480934	34481087	+	Imp4	41083	gene_body
127	chr1	34480934	34481087	+	Imp4	41036	gene_body
127	chr1	34480934	34481087	+	Imp4	41029	gene_body
127	chr1	34480934	34481087	+	Imp4	40997	gene_body
127	chr1	34480934	34481087	+	Imp4	40981	gene_body
127	chr1	34480934	34481087	+	Imp4	40893	gene_body
127	chr1	34480934	34481087	+	Imp4	32687	gene_body
127	chr1	34480934	34481087	-	Gm28306	-36204	gene_body
127	chr1	34480934	34481087	+	Ptpn18	21172	gene_body
127	chr1	34480934	34481087	+	Ptpn18	21169	gene_body
127	chr1	34480934	34481087	+	Ptpn18	21157	gene_body
127	chr1	34480934	34481087	+	Ptpn18	21142	gene_body
127	chr1	34480934	34481087	+	Ptpn18	17663	gene_body
127	chr1	34480934	34481087	+	Ptpn18	8214	gene_body
127	chr1	34480934	34481087	+	Ptpn18	6435	gene_body
127	chr1	34480934	34481087	-	Gm28417	-10500	gene_body
127	chr1	34480934	34481087	-	Gm28417	-7786	gene_body
127	chr1	34480934	34481087	-	Gm28417	-7822	gene_body
127	chr1	34480934	34481087	-	4930568A12Rik	4524	gene_body
127	chr1	34480934	34481087	-	4930568A12Rik	4846	gene_body
127	chr1	34480934	34481087	+	Prss39	-17323	gene_body
127	chr1	34480934	34481087	+	Prss39	-17334	gene_body
127	chr1	34480934	34481087	-	Gm28416	42920	gene_body
127	chr1	34480934	34481087	-	Mir5103	-47735	gene_body
128	chr1	34480948	34481066	-	Gm37233	-47684	gene_body
128	chr1	34480948	34481066	-	Ccdc115	-41276	gene_body
128	chr1	34480948	34481066	-	Ccdc115	-42252	gene_body
128	chr1	34480948	34481066	+	Imp4	41097	gene_body
128	chr1	34480948	34481066	+	Imp4	41050	gene_body
128	chr1	34480948	34481066	+	Imp4	41043	gene_body
128	chr1	34480948	34481066	+	Imp4	41011	gene_body
128	chr1	34480948	34481066	+	Imp4	40995	gene_body
128	chr1	34480948	34481066	+	Imp4	40907	gene_body
128	chr1	34480948	34481066	+	Imp4	32701	gene_body
128	chr1	34480948	34481066	-	Gm28306	-36218	gene_body
128	chr1	34480948	34481066	+	Ptpn18	21186	gene_body
128	chr1	34480948	34481066	+	Ptpn18	21183	gene_body
128	chr1	34480948	34481066	+	Ptpn18	21171	gene_body
128	chr1	34480948	34481066	+	Ptpn18	21156	gene_body
128	chr1	34480948	34481066	+	Ptpn18	17677	gene_body
128	chr1	34480948	34481066	+	Ptpn18	8228	gene_body
128	chr1	34480948	34481066	+	Ptpn18	6449	gene_body
128	chr1	34480948	34481066	-	Gm28417	-10514	gene_body
128	chr1	34480948	34481066	-	Gm28417	-7800	gene_body
128	chr1	34480948	34481066	-	Gm28417	-7836	gene_body
128	chr1	34480948	34481066	-	4930568A12Rik	4545	gene_body
128	chr1	34480948	34481066	-	4930568A12Rik	4867	gene_body
128	chr1	34480948	34481066	+	Prss39	-17344	gene_body
128	chr1	34480948	34481066	+	Prss39	-17355	gene_body
128	chr1	34480948	34481066	-	Gm28416	42941	gene_body
128	chr1	34480948	34481066	-	Mir5103	-47749	gene_body
129	chr1	34491637	34491732	+	Imp4	51786	intergenic
129	chr1	34491637	34491732	+	Imp4	51739	intergenic
129	chr1	34491637	34491732	+	Imp4	51732	intergenic
129	chr1	34491637	34491732	+	Imp4	51700	intergenic
129	chr1	34491637	34491732	+	Imp4	51684	intergenic
129	chr1	34491637	34491732	+	Imp4	51596	intergenic
129	chr1	34491637	34491732	+	Imp4	43390	intergenic
129	chr1	34491637	34491732	-	Gm28306	-46907	intergenic
129	chr1	34491637	34491732	+	Ptpn18	31875	intergenic
129	chr1	34491637	34491732	+	Ptpn18	31872	intergenic
129	chr1	34491637	34491732	+	Ptpn18	31860	intergenic
129	chr1	34491637	34491732	+	Ptpn18	31845	intergenic
129	chr1	34491637	34491732	+	Ptpn18	28366	intergenic
129	chr1	34491637	34491732	+	Ptpn18	18917	intergenic
129	chr1	34491637	34491732	+	Ptpn18	17138	intergenic
129	chr1	34491637	34491732	-	Gm28417	-21203	intergenic
129	chr1	34491637	34491732	-	Gm28417	-18489	intergenic
129	chr1	34491637	34491732	-	Gm28417	-18525	intergenic
129	chr1	34491637	34491732	-	4930568A12Rik	-6026	intergenic
129	chr1	34491637	34491732	-	4930568A12Rik	-5704	intergenic
129	chr1	34491637	34491732	+	Prss39	-6678	intergenic
129	chr1	34491637	34491732	+	Prss39	-6689	intergenic
129	chr1	34491637	34491732	-	Gm28416	32275	intergenic
129	chr1	34491637	34491732	+	Cfc1	-43916	intergenic
129	chr1	34491637	34491732	-	Gm28419	46828	intergenic
130	chr1	34491609	34491757	+	Imp4	51758	intergenic
130	chr1	34491609	34491757	+	Imp4	51711	intergenic
130	chr1	34491609	34491757	+	Imp4	51704	intergenic
130	chr1	34491609	34491757	+	Imp4	51672	intergenic
130	chr1	34491609	34491757	+	Imp4	51656	intergenic
130	chr1	34491609	34491757	+	Imp4	51568	intergenic
130	chr1	34491609	34491757	+	Imp4	43362	intergenic
130	chr1	34491609	34491757	-	Gm28306	-46879	intergenic
130	chr1	34491609	34491757	+	Ptpn18	31847	intergenic
130	chr1	34491609	34491757	+	Ptpn18	31844	intergenic
130	chr1	34491609	34491757	+	Ptpn18	31832	intergenic
130	chr1	34491609	34491757	+	Ptpn18	31817	intergenic
130	chr1	34491609	34491757	+	Ptpn18	28338	intergenic
130	chr1	34491609	34491757	+	Ptpn18	18889	intergenic
130	chr1	34491609	34491757	+	Ptpn18	17110	intergenic
130	chr1	34491609	34491757	-	Gm28417	-21175	intergenic
130	chr1	34491609	34491757	-	Gm28417	-18461	intergenic
130	chr1	34491609	34491757	-	Gm28417	-18497	intergenic
130	chr1	34491609	34491757	-	4930568A12Rik	-5998	intergenic
130	chr1	34491609	34491757	-	4930568A12Rik	-5676	intergenic
130	chr1	34491609	34491757	+	Prss39	-6653	intergenic
130	chr1	34491609	34491757	+	Prss39	-6664	intergenic
130	chr1	34491609	34491757	-	Gm28416	32250	intergenic
130	chr1	34491609	34491757	+	Cfc1	-43891	intergenic
130	chr1	34491609	34491757	-	Gm28419	46803	intergenic
131	chr1	34510518	34510961	+	Ptpn18	50756	intergenic
131	chr1	34510518	34510961	+	Ptpn18	50753	intergenic
131	chr1	34510518	34510961	+	Ptpn18	50741	intergenic
131	chr1	34510518	34510961	+	Ptpn18	50726	intergenic
131	chr1	34510518	34510961	+	Ptpn18	47247	intergenic
131	chr1	34510518	34510961	+	Ptpn18	37798	intergenic
131	chr1	34510518	34510961	+	Ptpn18	36019	intergenic
131	chr1	34510518	34510961	-	Gm28417	-40084	intergenic
131	chr1	34510518	34510961	-	Gm28417	-37370	intergenic
131	chr1	34510518	34510961	-	Gm28417	-37406	intergenic
131	chr1	34510518	34510961	-	4930568A12Rik	-24907	intergenic
131	chr1	34510518	34510961	-	4930568A12Rik	-24585	intergenic
131	chr1	34510518	34510961	+	Prss39	12108	intergenic
131	chr1	34510518	34510961	+	Prss39	12097	intergenic
131	chr1	34510518	34510961	-	Gm28416	13046	intergenic
131	chr1	34510518	34510961	+	Cfc1	-24687	intergenic
131	chr1	34510518	34510961	-	Prss40	49982	intergenic
131	chr1	34510518	34510961	-	Prss40	47150	intergenic
131	chr1	34510518	34510961	-	Prss40	49959	intergenic
131	chr1	34510518	34510961	-	Gm28419	27599	intergenic
132	chr1	34511122	34511303	+	Ptpn18	51360	intergenic
132	chr1	34511122	34511303	+	Ptpn18	51357	intergenic
132	chr1	34511122	34511303	+	Ptpn18	51345	intergenic
132	chr1	34511122	34511303	+	Ptpn18	51330	intergenic
132	chr1	34511122	34511303	+	Ptpn18	47851	intergenic
132	chr1	34511122	34511303	+	Ptpn18	38402	intergenic
132	chr1	34511122	34511303	+	Ptpn18	36623	intergenic
132	chr1	34511122	34511303	-	Gm28417	-40688	intergenic
132	chr1	34511122	34511303	-	Gm28417	-37974	intergenic
132	chr1	34511122	34511303	-	Gm28417	-38010	intergenic
132	chr1	34511122	34511303	-	4930568A12Rik	-25511	intergenic
132	chr1	34511122	34511303	-	4930568A12Rik	-25189	intergenic
132	chr1	34511122	34511303	+	Prss39	12712	intergenic
132	chr1	34511122	34511303	+	Prss39	12701	intergenic
132	chr1	34511122	34511303	-	Gm28416	12704	intergenic
132	chr1	34511122	34511303	+	Cfc1	-24345	intergenic
132	chr1	34511122	34511303	-	Prss40	49640	intergenic
132	chr1	34511122	34511303	-	Prss40	46808	intergenic
132	chr1	34511122	34511303	-	Prss40	49617	intergenic
132	chr1	34511122	34511303	-	Gm28419	27257	intergenic
133	chr1	34510579	34511008	+	Ptpn18	50817	intergenic
133	chr1	34510579	34511008	+	Ptpn18	50814	intergenic
133	chr1	34510579	34511008	+	Ptpn18	50802	intergenic
133	chr1	34510579	34511008	+	Ptpn18	50787	intergenic
133	chr1	34510579	34511008	+	Ptpn18	47308	intergenic
133	chr1	34510579	34511008	+	Ptpn18	37859	intergenic
133	chr1	34510579	34511008	+	Ptpn18	36080	intergenic
133	chr1	34510579	34511008	-	Gm28417	-40145	intergenic
133	chr1	34510579	34511008	-	Gm28417	-37431	intergenic
133	chr1	34510579	34511008	-	Gm28417	-37467	intergenic
133	chr1	34510579	34511008	-	4930568A12Rik	-24968	intergenic
133	chr1	34510579	34511008	-	4930568A12Rik	-24646	intergenic
133	chr1	34510579	34511008	+	Prss39	12169	intergenic
133	chr1	34510579	34511008	+	Prss39	12158	intergenic
133	chr1	34510579	34511008	-	Gm28416	12999	intergenic
133	chr1	34510579	34511008	+	Cfc1	-24640	intergenic
133	chr1	34510579	34511008	-	Prss40	49935	intergenic
133	chr1	34510579	34511008	-	Prss40	47103	intergenic
133	chr1	34510579	34511008	-	Prss40	49912	intergenic
133	chr1	34510579	34511008	-	Gm28419	27552	intergenic
134	chr1	34511134	34511316	+	Ptpn18	51372	intergenic
134	chr1	34511134	34511316	+	Ptpn18	51369	intergenic
134	chr1	34511134	34511316	+	Ptpn18	51357	intergenic
134	chr1	34511134	34511316	+	Ptpn18	51342	intergenic
134	chr1	34511134	34511316	+	Ptpn18	47863	intergenic
134	chr1	34511134	34511316	+	Ptpn18	38414	intergenic
134	chr1	34511134	34511316	+	Ptpn18	36635	intergenic
134	chr1	34511134	34511316	-	Gm28417	-40700	intergenic
134	chr1	34511134	34511316	-	Gm28417	-37986	intergenic
134	chr1	34511134	34511316	-	Gm28417	-38022	intergenic
134	chr1	34511134	34511316	-	4930568A12Rik	-25523	intergenic
134	chr1	34511134	34511316	-	4930568A12Rik	-25201	intergenic
134	chr1	34511134	34511316	+	Prss39	12724	intergenic
134	chr1	34511134	34511316	+	Prss39	12713	intergenic
134	chr1	34511134	34511316	-	Gm28416	12691	intergenic
134	chr1	34511134	34511316	+	Cfc1	-24332	intergenic
134	chr1	34511134	34511316	-	Prss40	49627	intergenic
134	chr1	34511134	34511316	-	Prss40	46795	intergenic
134	chr1	34511134	34511316	-	Prss40	49604	intergenic
134	chr1	34511134	34511316	-	Gm28419	27244	intergenic
135	chr1	34510570	34510963	+	Ptpn18	50808	intergenic
135	chr1	34510570	34510963	+	Ptpn18	50805	intergenic
135	chr1	34510570	34510963	+	Ptpn18	50793	intergenic
135	chr1	34510570	34510963	+	Ptpn18	50778	intergenic
135	chr1	34510570	34510963	+	Ptpn18	47299	intergenic
135	chr1	34510570	34510963	+	Ptpn18	37850	intergenic
135	chr1	34510570	34510963	+	Ptpn18	36071	intergenic
135	chr1	34510570	34510963	-	Gm28417	-40136	intergenic
135	chr1	34510570	34510963	-	Gm28417	-37422	intergenic
135	chr1	34510570	34510963	-	Gm28417	-37458	intergenic
135	chr1	34510570	34510963	-	4930568A12Rik	-24959	intergenic
135	chr1	34510570	34510963	-	4930568A12Rik	-24637	intergenic
135	chr1	34510570	34510963	+	Prss39	12160	intergenic
135	chr1	34510570	34510963	+	Prss39	12149	intergenic
135	chr1	34510570	34510963	-	Gm28416	13044	intergenic
135	chr1	34510570	34510963	+	Cfc1	-24685	intergenic
135	chr1	34510570	34510963	-	Prss40	49980	intergenic
135	chr1	34510570	34510963	-	Prss40	47148	intergenic
135	chr1	34510570	34510963	-	Prss40	49957	intergenic
135	chr1	34510570	34510963	-	Gm28419	27597	intergenic
136	chr1	34511190	34511298	+	Ptpn18	51428	intergenic
136	chr1	34511190	34511298	+	Ptpn18	51425	intergenic
136	chr1	34511190	34511298	+	Ptpn18	51413	intergenic
136	chr1	34511190	34511298	+	Ptpn18	51398	intergenic
136	chr1	34511190	34511298	+	Ptpn18	47919	intergenic
136	chr1	34511190	34511298	+	Ptpn18	38470	intergenic
136	chr1	34511190	34511298	+	Ptpn18	36691	intergenic
136	chr1	34511190	34511298	-	Gm28417	-40756	intergenic
136	chr1	34511190	34511298	-	Gm28417	-38042	intergenic
136	chr1	34511190	34511298	-	Gm28417	-38078	intergenic
136	chr1	34511190	34511298	-	4930568A12Rik	-25579	intergenic
136	chr1	34511190	34511298	-	4930568A12Rik	-25257	intergenic
136	chr1	34511190	34511298	+	Prss39	12780	intergenic
136	chr1	34511190	34511298	+	Prss39	12769	intergenic
136	chr1	34511190	34511298	-	Gm28416	12709	intergenic
136	chr1	34511190	34511298	+	Cfc1	-24350	intergenic
136	chr1	34511190	34511298	-	Prss40	49645	intergenic
136	chr1	34511190	34511298	-	Prss40	46813	intergenic
136	chr1	34511190	34511298	-	Prss40	49622	intergenic
136	chr1	34511190	34511298	-	Gm28419	27262	intergenic
137	chr1	34802239	34802620	+	Gm37224	49464	gene_body
137	chr1	34802239	34802620	+	Gm37845	49116	gene_body
137	chr1	34802239	34802620	+	Arhgef4	124051	gene_body
137	chr1	34802239	34802620	+	Arhgef4	70124	gene_body
137	chr1	34802239	34802620	+	Arhgef4	51658	gene_body
137	chr1	34802239	34802620	+	Arhgef4	535	gene_body
137	chr1	34802239	34802620	+	Arhgef4	518	gene_body
137	chr1	34802239	34802620	+	Arhgef4	517	gene_body
137	chr1	34802239	34802620	+	Arhgef4	498	gene_body
137	chr1	34802239	34802620	+	Gm37127	-20905	gene_body
137	chr1	34802239	34802620	+	Arhgef4	445	gene_body
137	chr1	34802239	34802620	-	Gm38336	9288	gene_body
137	chr1	34802239	34802620	-	Fam168b	40445	gene_body
137	chr1	34802239	34802620	-	Fam168b	40344	gene_body
137	chr1	34802239	34802620	-	Fam168b	40365	gene_body
137	chr1	34802239	34802620	-	Fam168b	40414	gene_body
137	chr1	34802239	34802620	-	Fam168b	40393	gene_body
137	chr1	34802239	34802620	-	Fam168b	40384	gene_body
137	chr1	34802239	34802620	-	Fam168b	40430	gene_body
137	chr1	34802239	34802620	+	Plekhb2	-47356	gene_body
137	chr1	34802239	34802620	+	Plekhb2	-47372	gene_body
137	chr1	34802239	34802620	+	Plekhb2	-49217	gene_body
137	chr1	34802239	34802620	+	Plekhb2	-75036	gene_body
138	chr1	34802222	34802692	+	Gm37224	49447	gene_body
138	chr1	34802222	34802692	+	Gm37845	49099	gene_body
138	chr1	34802222	34802692	+	Arhgef4	124034	gene_body
138	chr1	34802222	34802692	+	Arhgef4	70107	gene_body
138	chr1	34802222	34802692	+	Arhgef4	51641	gene_body
138	chr1	34802222	34802692	+	Arhgef4	518	gene_body
138	chr1	34802222	34802692	+	Arhgef4	501	gene_body
138	chr1	34802222	34802692	+	Arhgef4	500	gene_body
138	chr1	34802222	34802692	+	Arhgef4	481	gene_body
138	chr1	34802222	34802692	+	Gm37127	-20833	gene_body
138	chr1	34802222	34802692	+	Arhgef4	428	gene_body
138	chr1	34802222	34802692	-	Gm38336	9216	gene_body
138	chr1	34802222	34802692	-	Fam168b	40373	gene_body
138	chr1	34802222	34802692	-	Fam168b	40272	gene_body
138	chr1	34802222	34802692	-	Fam168b	40293	gene_body
138	chr1	34802222	34802692	-	Fam168b	40342	gene_body
138	chr1	34802222	34802692	-	Fam168b	40321	gene_body
138	chr1	34802222	34802692	-	Fam168b	40312	gene_body
138	chr1	34802222	34802692	-	Fam168b	40358	gene_body
138	chr1	34802222	34802692	+	Plekhb2	-47284	gene_body
138	chr1	34802222	34802692	+	Plekhb2	-47300	gene_body
138	chr1	34802222	34802692	+	Plekhb2	-49145	gene_body
138	chr1	34802222	34802692	+	Plekhb2	-74964	gene_body
139	chr1	34831323	34831655	+	Arhgef4	153135	gene_body
139	chr1	34831323	34831655	+	Arhgef4	99208	gene_body
139	chr1	34831323	34831655	+	Arhgef4	80742	gene_body
139	chr1	34831323	34831655	+	Arhgef4	29619	gene_body
139	chr1	34831323	34831655	+	Arhgef4	29602	gene_body
139	chr1	34831323	34831655	+	Arhgef4	29601	gene_body
139	chr1	34831323	34831655	+	Arhgef4	29582	gene_body
139	chr1	34831323	34831655	+	Gm37127	7798	gene_body
139	chr1	34831323	34831655	+	Arhgef4	29529	gene_body
139	chr1	34831323	34831655	-	Gm38336	-19415	gene_body
139	chr1	34831323	34831655	-	Fam168b	11410	gene_body
139	chr1	34831323	34831655	-	Fam168b	11309	gene_body
139	chr1	34831323	34831655	-	Fam168b	11330	gene_body
139	chr1	34831323	34831655	-	Fam168b	11379	gene_body
139	chr1	34831323	34831655	-	Fam168b	11358	gene_body
139	chr1	34831323	34831655	-	Fam168b	11349	gene_body
139	chr1	34831323	34831655	-	Fam168b	11395	gene_body
139	chr1	34831323	34831655	+	Plekhb2	-18321	gene_body
139	chr1	34831323	34831655	+	Plekhb2	-18337	gene_body
139	chr1	34831323	34831655	+	Plekhb2	-20182	gene_body
139	chr1	34831323	34831655	+	Plekhb2	-46001	gene_body
140	chr1	34831379	34831721	+	Arhgef4	153191	gene_body
140	chr1	34831379	34831721	+	Arhgef4	99264	gene_body
140	chr1	34831379	34831721	+	Arhgef4	80798	gene_body
140	chr1	34831379	34831721	+	Arhgef4	29675	gene_body
140	chr1	34831379	34831721	+	Arhgef4	29658	gene_body
140	chr1	34831379	34831721	+	Arhgef4	29657	gene_body
140	chr1	34831379	34831721	+	Arhgef4	29638	gene_body
140	chr1	34831379	34831721	+	Gm37127	7854	gene_body
140	chr1	34831379	34831721	+	Arhgef4	29585	gene_body
140	chr1	34831379	34831721	-	Gm38336	-19471	gene_body
140	chr1	34831379	34831721	-	Fam168b	11344	gene_body
140	chr1	34831379	34831721	-	Fam168b	11243	gene_body
140	chr1	34831379	34831721	-	Fam168b	11264	gene_body
140	chr1	34831379	34831721	-	Fam168b	11313	gene_body
140	chr1	34831379	34831721	-	Fam168b	11292	gene_body
140	chr1	34831379	34831721	-	Fam168b	11283	gene_body
140	chr1	34831379	34831721	-	Fam168b	11329	gene_body
140	chr1	34831379	34831721	+	Plekhb2	-18255	gene_body
140	chr1	34831379	34831721	+	Plekhb2	-18271	gene_body
140	chr1	34831379	34831721	+	Plekhb2	-20116	gene_body
140	chr1	34831379	34831721	+	Plekhb2	-45935	gene_body
141	chr1	34832608	34832729	+	Arhgef4	154420	gene_body
141	chr1	34832608	34832729	+	Arhgef4	100493	gene_body
141	chr1	34832608	34832729	+	Arhgef4	82027	gene_body
141	chr1	34832608	34832729	+	Arhgef4	30904	gene_body
141	chr1	34832608	34832729	+	Arhgef4	30887	gene_body
141	chr1	34832608	34832729	+	Arhgef4	30886	gene_body
141	chr1	34832608	34832729	+	Arhgef4	30867	gene_body
141	chr1	34832608	34832729	+	Gm37127	9083	gene_body
141	chr1	34832608	34832729	+	Arhgef4	30814	gene_body
141	chr1	34832608	34832729	-	Gm38336	-20700	gene_body
141	chr1	34832608	34832729	-	Fam168b	10336	gene_body
141	chr1	34832608	34832729	-	Fam168b	10235	gene_body
141	chr1	34832608	34832729	-	Fam168b	10256	gene_body
141	chr1	34832608	34832729	-	Fam168b	10305	gene_body
141	chr1	34832608	34832729	-	Fam168b	10284	gene_body
141	chr1	34832608	34832729	-	Fam168b	10275	gene_body
141	chr1	34832608	34832729	-	Fam168b	10321	gene_body
141	chr1	34832608	34832729	+	Plekhb2	-17247	gene_body
141	chr1	34832608	34832729	+	Plekhb2	-17263	gene_body
141	chr1	34832608	34832729	+	Plekhb2	-19108	gene_body
141	chr1	34832608	34832729	+	Plekhb2	-44927	gene_body
142	chr1	34832610	34832726	+	Arhgef4	154422	gene_body
142	chr1	34832610	34832726	+	Arhgef4	100495	gene_body
142	chr1	34832610	34832726	+	Arhgef4	82029	gene_body
142	chr1	34832610	34832726	+	Arhgef4	30906	gene_body
142	chr1	34832610	34832726	+	Arhgef4	30889	gene_body
142	chr1	34832610	34832726	+	Arhgef4	30888	gene_body
142	chr1	34832610	34832726	+	Arhgef4	30869	gene_body
142	chr1	34832610	34832726	+	Gm37127	9085	gene_body
142	chr1	34832610	34832726	+	Arhgef4	30816	gene_body
142	chr1	34832610	34832726	-	Gm38336	-20702	gene_body
142	chr1	34832610	34832726	-	Fam168b	10339	gene_body
142	chr1	34832610	34832726	-	Fam168b	10238	gene_body
142	chr1	34832610	34832726	-	Fam168b	10259	gene_body
142	chr1	34832610	34832726	-	Fam168b	10308	gene_body
142	chr1	34832610	34832726	-	Fam168b	10287	gene_body
142	chr1	34832610	34832726	-	Fam168b	10278	gene_body
142	chr1	34832610	34832726	-	Fam168b	10324	gene_body
142	chr1	34832610	34832726	+	Plekhb2	-17250	gene_body
142	chr1	34832610	34832726	+	Plekhb2	-17266	gene_body
142	chr1	34832610	34832726	+	Plekhb2	-19111	gene_body
142	chr1	34832610	34832726	+	Plekhb2	-44930	gene_body
143	chr1	35860849	35861062	+	1110002O04Rik	-18783	intergenic
144	chr1	35860867	35861064	+	1110002O04Rik	-18781	intergenic
145	chr1	35890254	35890837	+	1110002O04Rik	10409	intergenic
146	chr1	35890237	35890879	+	1110002O04Rik	10392	intergenic
147	chr1	35890269	35890864	+	1110002O04Rik	10424	intergenic
148	chr1	36068891	36068981	-	Gm38049	-37873	gene_body
148	chr1	36068891	36068981	-	Gm37335	37465	gene_body
148	chr1	36068891	36068981	+	Hs6st1	491	gene_body
148	chr1	36068891	36068981	+	Hs6st1	-32709	gene_body
149	chr1	36068893	36069027	-	Gm38049	-37875	gene_body
149	chr1	36068893	36069027	-	Gm37335	37419	gene_body
149	chr1	36068893	36069027	+	Hs6st1	493	gene_body
149	chr1	36068893	36069027	+	Hs6st1	-32663	gene_body
150	chr1	36068887	36068979	-	Gm38049	-37869	gene_body
150	chr1	36068887	36068979	-	Gm37335	37467	gene_body
150	chr1	36068887	36068979	+	Hs6st1	487	gene_body
150	chr1	36068887	36068979	+	Hs6st1	-32711	gene_body
151	chr1	36148922	36149069	-	Gm37335	-42476	gene_body
151	chr1	36148922	36149069	+	Hs6st1	80522	gene_body
151	chr1	36148922	36149069	+	Hs6st1	47232	gene_body
151	chr1	36148922	36149069	+	Gm33280	16880	gene_body
151	chr1	36148922	36149069	-	Uggt1	95236	gene_body
151	chr1	36148922	36149069	-	Uggt1	16742	gene_body
151	chr1	36148922	36149069	-	Uggt1	95092	gene_body
151	chr1	36148922	36149069	-	Uggt1	1455	gene_body
151	chr1	36148922	36149069	-	Uggt1	24404	gene_body
151	chr1	36148922	36149069	-	Uggt1	33565	gene_body
151	chr1	36148922	36149069	-	Uggt1	15890	gene_body
151	chr1	36148922	36149069	-	Uggt1	95038	gene_body
151	chr1	36148922	36149069	-	Uggt1	60961	gene_body
151	chr1	36148922	36149069	-	Uggt1	59135	gene_body
151	chr1	36148922	36149069	-	Uggt1	95651	gene_body
151	chr1	36148922	36149069	-	Mir6897	-4609	gene_body
152	chr1	36148886	36149062	-	Gm37335	-42440	gene_body
152	chr1	36148886	36149062	+	Hs6st1	80486	gene_body
152	chr1	36148886	36149062	+	Hs6st1	47196	gene_body
152	chr1	36148886	36149062	+	Gm33280	16844	gene_body
152	chr1	36148886	36149062	-	Uggt1	95243	gene_body
152	chr1	36148886	36149062	-	Uggt1	16749	gene_body
152	chr1	36148886	36149062	-	Uggt1	95099	gene_body
152	chr1	36148886	36149062	-	Uggt1	1462	gene_body
152	chr1	36148886	36149062	-	Uggt1	24411	gene_body
152	chr1	36148886	36149062	-	Uggt1	33572	gene_body
152	chr1	36148886	36149062	-	Uggt1	15897	gene_body
152	chr1	36148886	36149062	-	Uggt1	95045	gene_body
152	chr1	36148886	36149062	-	Uggt1	60968	gene_body
152	chr1	36148886	36149062	-	Uggt1	59142	gene_body
152	chr1	36148886	36149062	-	Uggt1	95658	gene_body
152	chr1	36148886	36149062	-	Mir6897	-4573	gene_body
153	chr1	36148914	36149048	-	Gm37335	-42468	gene_body
153	chr1	36148914	36149048	+	Hs6st1	80514	gene_body
153	chr1	36148914	36149048	+	Hs6st1	47224	gene_body
153	chr1	36148914	36149048	+	Gm33280	16872	gene_body
153	chr1	36148914	36149048	-	Uggt1	95257	gene_body
153	chr1	36148914	36149048	-	Uggt1	16763	gene_body
153	chr1	36148914	36149048	-	Uggt1	95113	gene_body
153	chr1	36148914	36149048	-	Uggt1	1476	gene_body
153	chr1	36148914	36149048	-	Uggt1	24425	gene_body
153	chr1	36148914	36149048	-	Uggt1	33586	gene_body
153	chr1	36148914	36149048	-	Uggt1	15911	gene_body
153	chr1	36148914	36149048	-	Uggt1	95059	gene_body
153	chr1	36148914	36149048	-	Uggt1	60982	gene_body
153	chr1	36148914	36149048	-	Uggt1	59156	gene_body
153	chr1	36148914	36149048	-	Uggt1	95672	gene_body
153	chr1	36148914	36149048	-	Mir6897	-4601	gene_body
154	chr1	36160212	36160629	+	Gm33280	28170	gene_body
154	chr1	36160212	36160629	-	Uggt1	83676	gene_body
154	chr1	36160212	36160629	-	Uggt1	5182	gene_body
154	chr1	36160212	36160629	-	Uggt1	83532	gene_body
154	chr1	36160212	36160629	-	Uggt1	-9688	gene_body
154	chr1	36160212	36160629	-	Uggt1	12844	gene_body
154	chr1	36160212	36160629	-	Uggt1	22005	gene_body
154	chr1	36160212	36160629	-	Uggt1	4330	gene_body
154	chr1	36160212	36160629	-	Uggt1	83478	gene_body
154	chr1	36160212	36160629	-	Uggt1	49401	gene_body
154	chr1	36160212	36160629	-	Uggt1	47575	gene_body
154	chr1	36160212	36160629	-	Uggt1	84091	gene_body
154	chr1	36160212	36160629	-	Mir6897	-15899	gene_body
155	chr1	36160265	36160619	+	Gm33280	28223	gene_body
155	chr1	36160265	36160619	-	Uggt1	83686	gene_body
155	chr1	36160265	36160619	-	Uggt1	5192	gene_body
155	chr1	36160265	36160619	-	Uggt1	83542	gene_body
155	chr1	36160265	36160619	-	Uggt1	-9741	gene_body
155	chr1	36160265	36160619	-	Uggt1	12854	gene_body
155	chr1	36160265	36160619	-	Uggt1	22015	gene_body
155	chr1	36160265	36160619	-	Uggt1	4340	gene_body
155	chr1	36160265	36160619	-	Uggt1	83488	gene_body
155	chr1	36160265	36160619	-	Uggt1	49411	gene_body
155	chr1	36160265	36160619	-	Uggt1	47585	gene_body
155	chr1	36160265	36160619	-	Uggt1	84101	gene_body
155	chr1	36160265	36160619	-	Mir6897	-15952	gene_body
156	chr1	36160260	36160641	+	Gm33280	28218	gene_body
156	chr1	36160260	36160641	-	Uggt1	83664	gene_body
156	chr1	36160260	36160641	-	Uggt1	5170	gene_body
156	chr1	36160260	36160641	-	Uggt1	83520	gene_body
156	chr1	36160260	36160641	-	Uggt1	-9736	gene_body
156	chr1	36160260	36160641	-	Uggt1	12832	gene_body
156	chr1	36160260	36160641	-	Uggt1	21993	gene_body
156	chr1	36160260	36160641	-	Uggt1	4318	gene_body
156	chr1	36160260	36160641	-	Uggt1	83466	gene_body
156	chr1	36160260	36160641	-	Uggt1	49389	gene_body
156	chr1	36160260	36160641	-	Uggt1	47563	gene_body
156	chr1	36160260	36160641	-	Uggt1	84079	gene_body
156	chr1	36160260	36160641	-	Mir6897	-15947	gene_body
157	chr1	36162739	36163020	+	Gm33280	30697	gene_body
157	chr1	36162739	36163020	-	Uggt1	81285	gene_body
157	chr1	36162739	36163020	-	Uggt1	2791	gene_body
157	chr1	36162739	36163020	-	Uggt1	81141	gene_body
157	chr1	36162739	36163020	-	Uggt1	-12215	gene_body
157	chr1	36162739	36163020	-	Uggt1	10453	gene_body
157	chr1	36162739	36163020	-	Uggt1	19614	gene_body
157	chr1	36162739	36163020	-	Uggt1	1939	gene_body
157	chr1	36162739	36163020	-	Uggt1	81087	gene_body
157	chr1	36162739	36163020	-	Uggt1	47010	gene_body
157	chr1	36162739	36163020	-	Uggt1	45184	gene_body
157	chr1	36162739	36163020	-	Uggt1	81700	gene_body
157	chr1	36162739	36163020	-	Mir6897	-18426	gene_body
158	chr1	36162781	36163054	+	Gm33280	30739	gene_body
158	chr1	36162781	36163054	-	Uggt1	81251	gene_body
158	chr1	36162781	36163054	-	Uggt1	2757	gene_body
158	chr1	36162781	36163054	-	Uggt1	81107	gene_body
158	chr1	36162781	36163054	-	Uggt1	-12257	gene_body
158	chr1	36162781	36163054	-	Uggt1	10419	gene_body
158	chr1	36162781	36163054	-	Uggt1	19580	gene_body
158	chr1	36162781	36163054	-	Uggt1	1905	gene_body
158	chr1	36162781	36163054	-	Uggt1	81053	gene_body
158	chr1	36162781	36163054	-	Uggt1	46976	gene_body
158	chr1	36162781	36163054	-	Uggt1	45150	gene_body
158	chr1	36162781	36163054	-	Uggt1	81666	gene_body
158	chr1	36162781	36163054	-	Mir6897	-18468	gene_body
159	chr1	36162780	36163031	+	Gm33280	30738	gene_body
159	chr1	36162780	36163031	-	Uggt1	81274	gene_body
159	chr1	36162780	36163031	-	Uggt1	2780	gene_body
159	chr1	36162780	36163031	-	Uggt1	81130	gene_body
159	chr1	36162780	36163031	-	Uggt1	-12256	gene_body
159	chr1	36162780	36163031	-	Uggt1	10442	gene_body
159	chr1	36162780	36163031	-	Uggt1	19603	gene_body
159	chr1	36162780	36163031	-	Uggt1	1928	gene_body
159	chr1	36162780	36163031	-	Uggt1	81076	gene_body
159	chr1	36162780	36163031	-	Uggt1	46999	gene_body
159	chr1	36162780	36163031	-	Uggt1	45173	gene_body
159	chr1	36162780	36163031	-	Uggt1	81689	gene_body
159	chr1	36162780	36163031	-	Mir6897	-18467	gene_body
160	chr1	36242148	36242238	-	Uggt1	2067	gene_body
160	chr1	36242148	36242238	-	Uggt1	-76337	gene_body
160	chr1	36242148	36242238	-	Uggt1	1923	gene_body
160	chr1	36242148	36242238	-	Uggt1	-91624	gene_body
160	chr1	36242148	36242238	-	Uggt1	-68675	gene_body
160	chr1	36242148	36242238	-	Uggt1	-59514	gene_body
160	chr1	36242148	36242238	-	Uggt1	-77189	gene_body
160	chr1	36242148	36242238	-	Uggt1	1869	gene_body
160	chr1	36242148	36242238	-	Uggt1	-32118	gene_body
160	chr1	36242148	36242238	-	Uggt1	-33944	gene_body
160	chr1	36242148	36242238	-	Uggt1	2482	gene_body
160	chr1	36242148	36242238	-	Neurl3	31197	gene_body
160	chr1	36242148	36242238	-	Neurl3	32441	gene_body
161	chr1	36242135	36242270	-	Uggt1	2035	gene_body
161	chr1	36242135	36242270	-	Uggt1	-76324	gene_body
161	chr1	36242135	36242270	-	Uggt1	1891	gene_body
161	chr1	36242135	36242270	-	Uggt1	-91611	gene_body
161	chr1	36242135	36242270	-	Uggt1	-68662	gene_body
161	chr1	36242135	36242270	-	Uggt1	-59501	gene_body
161	chr1	36242135	36242270	-	Uggt1	-77176	gene_body
161	chr1	36242135	36242270	-	Uggt1	1837	gene_body
161	chr1	36242135	36242270	-	Uggt1	-32105	gene_body
161	chr1	36242135	36242270	-	Uggt1	-33931	gene_body
161	chr1	36242135	36242270	-	Uggt1	2450	gene_body
161	chr1	36242135	36242270	-	Neurl3	31165	gene_body
161	chr1	36242135	36242270	-	Neurl3	32409	gene_body
162	chr1	36242146	36242245	-	Uggt1	2060	gene_body
162	chr1	36242146	36242245	-	Uggt1	-76335	gene_body
162	chr1	36242146	36242245	-	Uggt1	1916	gene_body
162	chr1	36242146	36242245	-	Uggt1	-91622	gene_body
162	chr1	36242146	36242245	-	Uggt1	-68673	gene_body
162	chr1	36242146	36242245	-	Uggt1	-59512	gene_body
162	chr1	36242146	36242245	-	Uggt1	-77187	gene_body
162	chr1	36242146	36242245	-	Uggt1	1862	gene_body
162	chr1	36242146	36242245	-	Uggt1	-32116	gene_body
162	chr1	36242146	36242245	-	Uggt1	-33942	gene_body
162	chr1	36242146	36242245	-	Uggt1	2475	gene_body
162	chr1	36242146	36242245	-	Neurl3	31190	gene_body
162	chr1	36242146	36242245	-	Neurl3	32434	gene_body
163	chr1	36260623	36260744	-	Uggt1	-16318	intergenic
163	chr1	36260623	36260744	-	Uggt1	-94812	intergenic
163	chr1	36260623	36260744	-	Uggt1	-16462	intergenic
163	chr1	36260623	36260744	-	Uggt1	-110099	intergenic
163	chr1	36260623	36260744	-	Uggt1	-87150	intergenic
163	chr1	36260623	36260744	-	Uggt1	-77989	intergenic
163	chr1	36260623	36260744	-	Uggt1	-95664	intergenic
163	chr1	36260623	36260744	-	Uggt1	-16516	intergenic
163	chr1	36260623	36260744	-	Uggt1	-50593	intergenic
163	chr1	36260623	36260744	-	Uggt1	-52419	intergenic
163	chr1	36260623	36260744	-	Uggt1	-15903	intergenic
163	chr1	36260623	36260744	-	Neurl3	12691	intergenic
163	chr1	36260623	36260744	-	Neurl3	13935	intergenic
163	chr1	36260623	36260744	+	Arid5a	-46989	intergenic
163	chr1	36260623	36260744	+	Arid5a	-47010	intergenic
163	chr1	36260623	36260744	+	Arid5a	-47014	intergenic
163	chr1	36260623	36260744	+	Arid5a	-47025	intergenic
163	chr1	36260623	36260744	+	Arid5a	-47035	intergenic
163	chr1	36260623	36260744	+	Arid5a	-55248	intergenic
163	chr1	36260623	36260744	+	Arid5a	-56283	intergenic
164	chr1	36262181	36262409	-	Uggt1	-17876	intergenic
164	chr1	36262181	36262409	-	Uggt1	-96370	intergenic
164	chr1	36262181	36262409	-	Uggt1	-18020	intergenic
164	chr1	36262181	36262409	-	Uggt1	-111657	intergenic
164	chr1	36262181	36262409	-	Uggt1	-88708	intergenic
164	chr1	36262181	36262409	-	Uggt1	-79547	intergenic
164	chr1	36262181	36262409	-	Uggt1	-97222	intergenic
164	chr1	36262181	36262409	-	Uggt1	-18074	intergenic
164	chr1	36262181	36262409	-	Uggt1	-52151	intergenic
164	chr1	36262181	36262409	-	Uggt1	-53977	intergenic
164	chr1	36262181	36262409	-	Uggt1	-17461	intergenic
164	chr1	36262181	36262409	-	Neurl3	11026	intergenic
164	chr1	36262181	36262409	-	Neurl3	12270	intergenic
164	chr1	36262181	36262409	+	Arid5a	-45324	intergenic
164	chr1	36262181	36262409	+	Arid5a	-45345	intergenic
164	chr1	36262181	36262409	+	Arid5a	-45349	intergenic
164	chr1	36262181	36262409	+	Arid5a	-45360	intergenic
164	chr1	36262181	36262409	+	Arid5a	-45370	intergenic
164	chr1	36262181	36262409	+	Arid5a	-53583	intergenic
164	chr1	36262181	36262409	+	Arid5a	-54618	intergenic
165	chr1	36260639	36260776	-	Uggt1	-16334	intergenic
165	chr1	36260639	36260776	-	Uggt1	-94828	intergenic
165	chr1	36260639	36260776	-	Uggt1	-16478	intergenic
165	chr1	36260639	36260776	-	Uggt1	-110115	intergenic
165	chr1	36260639	36260776	-	Uggt1	-87166	intergenic
165	chr1	36260639	36260776	-	Uggt1	-78005	intergenic
165	chr1	36260639	36260776	-	Uggt1	-95680	intergenic
165	chr1	36260639	36260776	-	Uggt1	-16532	intergenic
165	chr1	36260639	36260776	-	Uggt1	-50609	intergenic
165	chr1	36260639	36260776	-	Uggt1	-52435	intergenic
165	chr1	36260639	36260776	-	Uggt1	-15919	intergenic
165	chr1	36260639	36260776	-	Neurl3	12659	intergenic
165	chr1	36260639	36260776	-	Neurl3	13903	intergenic
165	chr1	36260639	36260776	+	Arid5a	-46957	intergenic
165	chr1	36260639	36260776	+	Arid5a	-46978	intergenic
165	chr1	36260639	36260776	+	Arid5a	-46982	intergenic
165	chr1	36260639	36260776	+	Arid5a	-46993	intergenic
165	chr1	36260639	36260776	+	Arid5a	-47003	intergenic
165	chr1	36260639	36260776	+	Arid5a	-55216	intergenic
165	chr1	36260639	36260776	+	Arid5a	-56251	intergenic
166	chr1	36262203	36262425	-	Uggt1	-17898	intergenic
166	chr1	36262203	36262425	-	Uggt1	-96392	intergenic
166	chr1	36262203	36262425	-	Uggt1	-18042	intergenic
166	chr1	36262203	36262425	-	Uggt1	-111679	intergenic
166	chr1	36262203	36262425	-	Uggt1	-88730	intergenic
166	chr1	36262203	36262425	-	Uggt1	-79569	intergenic
166	chr1	36262203	36262425	-	Uggt1	-97244	intergenic
166	chr1	36262203	36262425	-	Uggt1	-18096	intergenic
166	chr1	36262203	36262425	-	Uggt1	-52173	intergenic
166	chr1	36262203	36262425	-	Uggt1	-53999	intergenic
166	chr1	36262203	36262425	-	Uggt1	-17483	intergenic
166	chr1	36262203	36262425	-	Neurl3	11010	intergenic
166	chr1	36262203	36262425	-	Neurl3	12254	intergenic
166	chr1	36262203	36262425	+	Arid5a	-45308	intergenic
166	chr1	36262203	36262425	+	Arid5a	-45329	intergenic
166	chr1	36262203	36262425	+	Arid5a	-45333	intergenic
166	chr1	36262203	36262425	+	Arid5a	-45344	intergenic
166	chr1	36262203	36262425	+	Arid5a	-45354	intergenic
166	chr1	36262203	36262425	+	Arid5a	-53567	intergenic
166	chr1	36262203	36262425	+	Arid5a	-54602	intergenic
167	chr1	36260603	36260756	-	Uggt1	-16298	intergenic
167	chr1	36260603	36260756	-	Uggt1	-94792	intergenic
167	chr1	36260603	36260756	-	Uggt1	-16442	intergenic
167	chr1	36260603	36260756	-	Uggt1	-110079	intergenic
167	chr1	36260603	36260756	-	Uggt1	-87130	intergenic
167	chr1	36260603	36260756	-	Uggt1	-77969	intergenic
167	chr1	36260603	36260756	-	Uggt1	-95644	intergenic
167	chr1	36260603	36260756	-	Uggt1	-16496	intergenic
167	chr1	36260603	36260756	-	Uggt1	-50573	intergenic
167	chr1	36260603	36260756	-	Uggt1	-52399	intergenic
167	chr1	36260603	36260756	-	Uggt1	-15883	intergenic
167	chr1	36260603	36260756	-	Neurl3	12679	intergenic
167	chr1	36260603	36260756	-	Neurl3	13923	intergenic
167	chr1	36260603	36260756	+	Arid5a	-46977	intergenic
167	chr1	36260603	36260756	+	Arid5a	-46998	intergenic
167	chr1	36260603	36260756	+	Arid5a	-47002	intergenic
167	chr1	36260603	36260756	+	Arid5a	-47013	intergenic
167	chr1	36260603	36260756	+	Arid5a	-47023	intergenic
167	chr1	36260603	36260756	+	Arid5a	-55236	intergenic
167	chr1	36260603	36260756	+	Arid5a	-56271	intergenic
168	chr1	36262245	36262399	-	Uggt1	-17940	intergenic
168	chr1	36262245	36262399	-	Uggt1	-96434	intergenic
168	chr1	36262245	36262399	-	Uggt1	-18084	intergenic
168	chr1	36262245	36262399	-	Uggt1	-111721	intergenic
168	chr1	36262245	36262399	-	Uggt1	-88772	intergenic
168	chr1	36262245	36262399	-	Uggt1	-79611	intergenic
168	chr1	36262245	36262399	-	Uggt1	-97286	intergenic
168	chr1	36262245	36262399	-	Uggt1	-18138	intergenic
168	chr1	36262245	36262399	-	Uggt1	-52215	intergenic
168	chr1	36262245	36262399	-	Uggt1	-54041	intergenic
168	chr1	36262245	36262399	-	Uggt1	-17525	intergenic
168	chr1	36262245	36262399	-	Neurl3	11036	intergenic
168	chr1	36262245	36262399	-	Neurl3	12280	intergenic
168	chr1	36262245	36262399	+	Arid5a	-45334	intergenic
168	chr1	36262245	36262399	+	Arid5a	-45355	intergenic
168	chr1	36262245	36262399	+	Arid5a	-45359	intergenic
168	chr1	36262245	36262399	+	Arid5a	-45370	intergenic
168	chr1	36262245	36262399	+	Arid5a	-45380	intergenic
168	chr1	36262245	36262399	+	Arid5a	-53593	intergenic
168	chr1	36262245	36262399	+	Arid5a	-54628	intergenic
169	chr1	36264154	36264591	-	Uggt1	-19849	intergenic
169	chr1	36264154	36264591	-	Uggt1	-98343	intergenic
169	chr1	36264154	36264591	-	Uggt1	-19993	intergenic
169	chr1	36264154	36264591	-	Uggt1	-113630	intergenic
169	chr1	36264154	36264591	-	Uggt1	-90681	intergenic
169	chr1	36264154	36264591	-	Uggt1	-81520	intergenic
169	chr1	36264154	36264591	-	Uggt1	-99195	intergenic
169	chr1	36264154	36264591	-	Uggt1	-20047	intergenic
169	chr1	36264154	36264591	-	Uggt1	-54124	intergenic
169	chr1	36264154	36264591	-	Uggt1	-55950	intergenic
169	chr1	36264154	36264591	-	Uggt1	-19434	intergenic
169	chr1	36264154	36264591	-	Neurl3	8844	intergenic
169	chr1	36264154	36264591	-	Neurl3	10088	intergenic
169	chr1	36264154	36264591	+	Arid5a	-43142	intergenic
169	chr1	36264154	36264591	+	Arid5a	-43163	intergenic
169	chr1	36264154	36264591	+	Arid5a	-43167	intergenic
169	chr1	36264154	36264591	+	Arid5a	-43178	intergenic
169	chr1	36264154	36264591	+	Arid5a	-43188	intergenic
169	chr1	36264154	36264591	+	Arid5a	-51401	intergenic
169	chr1	36264154	36264591	+	Arid5a	-52436	intergenic
170	chr1	36264123	36264609	-	Uggt1	-19818	gene_body
170	chr1	36264123	36264609	-	Uggt1	-98312	gene_body
170	chr1	36264123	36264609	-	Uggt1	-19962	gene_body
170	chr1	36264123	36264609	-	Uggt1	-113599	gene_body
170	chr1	36264123	36264609	-	Uggt1	-90650	gene_body
170	chr1	36264123	36264609	-	Uggt1	-81489	gene_body
170	chr1	36264123	36264609	-	Uggt1	-99164	gene_body
170	chr1	36264123	36264609	-	Uggt1	-20016	gene_body
170	chr1	36264123	36264609	-	Uggt1	-54093	gene_body
170	chr1	36264123	36264609	-	Uggt1	-55919	gene_body
170	chr1	36264123	36264609	-	Uggt1	-19403	gene_body
170	chr1	36264123	36264609	-	Neurl3	8826	gene_body
170	chr1	36264123	36264609	-	Neurl3	10070	gene_body
170	chr1	36264123	36264609	+	Arid5a	-43124	gene_body
170	chr1	36264123	36264609	+	Arid5a	-43145	gene_body
170	chr1	36264123	36264609	+	Arid5a	-43149	gene_body
170	chr1	36264123	36264609	+	Arid5a	-43160	gene_body
170	chr1	36264123	36264609	+	Arid5a	-43170	gene_body
170	chr1	36264123	36264609	+	Arid5a	-51383	gene_body
170	chr1	36264123	36264609	+	Arid5a	-52418	gene_body
171	chr1	36264018	36264583	-	Uggt1	-19713	intergenic
171	chr1	36264018	36264583	-	Uggt1	-98207	intergenic
171	chr1	36264018	36264583	-	Uggt1	-19857	intergenic
171	chr1	36264018	36264583	-	Uggt1	-113494	intergenic
171	chr1	36264018	36264583	-	Uggt1	-90545	intergenic
171	chr1	36264018	36264583	-	Uggt1	-81384	intergenic
171	chr1	36264018	36264583	-	Uggt1	-99059	intergenic
171	chr1	36264018	36264583	-	Uggt1	-19911	intergenic
171	chr1	36264018	36264583	-	Uggt1	-53988	intergenic
171	chr1	36264018	36264583	-	Uggt1	-55814	intergenic
171	chr1	36264018	36264583	-	Uggt1	-19298	intergenic
171	chr1	36264018	36264583	-	Neurl3	8852	intergenic
171	chr1	36264018	36264583	-	Neurl3	10096	intergenic
171	chr1	36264018	36264583	+	Arid5a	-43150	intergenic
171	chr1	36264018	36264583	+	Arid5a	-43171	intergenic
171	chr1	36264018	36264583	+	Arid5a	-43175	intergenic
171	chr1	36264018	36264583	+	Arid5a	-43186	intergenic
171	chr1	36264018	36264583	+	Arid5a	-43196	intergenic
171	chr1	36264018	36264583	+	Arid5a	-51409	intergenic
171	chr1	36264018	36264583	+	Arid5a	-52444	intergenic
172	chr1	36272652	36272832	-	Uggt1	-28347	gene_body
172	chr1	36272652	36272832	-	Uggt1	-106841	gene_body
172	chr1	36272652	36272832	-	Uggt1	-28491	gene_body
172	chr1	36272652	36272832	-	Uggt1	-122128	gene_body
172	chr1	36272652	36272832	-	Uggt1	-99179	gene_body
172	chr1	36272652	36272832	-	Uggt1	-90018	gene_body
172	chr1	36272652	36272832	-	Uggt1	-107693	gene_body
172	chr1	36272652	36272832	-	Uggt1	-28545	gene_body
172	chr1	36272652	36272832	-	Uggt1	-62622	gene_body
172	chr1	36272652	36272832	-	Uggt1	-64448	gene_body
172	chr1	36272652	36272832	-	Uggt1	-27932	gene_body
172	chr1	36272652	36272832	-	Neurl3	603	gene_body
172	chr1	36272652	36272832	-	Neurl3	1847	gene_body
172	chr1	36272652	36272832	+	Arid5a	-34901	gene_body
172	chr1	36272652	36272832	+	Arid5a	-34922	gene_body
172	chr1	36272652	36272832	+	Arid5a	-34926	gene_body
172	chr1	36272652	36272832	+	Arid5a	-34937	gene_body
172	chr1	36272652	36272832	+	Arid5a	-34947	gene_body
172	chr1	36272652	36272832	+	Arid5a	-43160	gene_body
172	chr1	36272652	36272832	+	Arid5a	-44195	gene_body
173	chr1	36271607	36271836	-	Uggt1	-27302	gene_body
173	chr1	36271607	36271836	-	Uggt1	-105796	gene_body
173	chr1	36271607	36271836	-	Uggt1	-27446	gene_body
173	chr1	36271607	36271836	-	Uggt1	-121083	gene_body
173	chr1	36271607	36271836	-	Uggt1	-98134	gene_body
173	chr1	36271607	36271836	-	Uggt1	-88973	gene_body
173	chr1	36271607	36271836	-	Uggt1	-106648	gene_body
173	chr1	36271607	36271836	-	Uggt1	-27500	gene_body
173	chr1	36271607	36271836	-	Uggt1	-61577	gene_body
173	chr1	36271607	36271836	-	Uggt1	-63403	gene_body
173	chr1	36271607	36271836	-	Uggt1	-26887	gene_body
173	chr1	36271607	36271836	-	Neurl3	1599	gene_body
173	chr1	36271607	36271836	-	Neurl3	2843	gene_body
173	chr1	36271607	36271836	+	Arid5a	-35897	gene_body
173	chr1	36271607	36271836	+	Arid5a	-35918	gene_body
173	chr1	36271607	36271836	+	Arid5a	-35922	gene_body
173	chr1	36271607	36271836	+	Arid5a	-35933	gene_body
173	chr1	36271607	36271836	+	Arid5a	-35943	gene_body
173	chr1	36271607	36271836	+	Arid5a	-44156	gene_body
173	chr1	36271607	36271836	+	Arid5a	-45191	gene_body
174	chr1	36272614	36272824	-	Uggt1	-28309	gene_body
174	chr1	36272614	36272824	-	Uggt1	-106803	gene_body
174	chr1	36272614	36272824	-	Uggt1	-28453	gene_body
174	chr1	36272614	36272824	-	Uggt1	-122090	gene_body
174	chr1	36272614	36272824	-	Uggt1	-99141	gene_body
174	chr1	36272614	36272824	-	Uggt1	-89980	gene_body
174	chr1	36272614	36272824	-	Uggt1	-107655	gene_body
174	chr1	36272614	36272824	-	Uggt1	-28507	gene_body
174	chr1	36272614	36272824	-	Uggt1	-62584	gene_body
174	chr1	36272614	36272824	-	Uggt1	-64410	gene_body
174	chr1	36272614	36272824	-	Uggt1	-27894	gene_body
174	chr1	36272614	36272824	-	Neurl3	611	gene_body
174	chr1	36272614	36272824	-	Neurl3	1855	gene_body
174	chr1	36272614	36272824	+	Arid5a	-34909	gene_body
174	chr1	36272614	36272824	+	Arid5a	-34930	gene_body
174	chr1	36272614	36272824	+	Arid5a	-34934	gene_body
174	chr1	36272614	36272824	+	Arid5a	-34945	gene_body
174	chr1	36272614	36272824	+	Arid5a	-34955	gene_body
174	chr1	36272614	36272824	+	Arid5a	-43168	gene_body
174	chr1	36272614	36272824	+	Arid5a	-44203	gene_body
175	chr1	36271751	36271843	-	Uggt1	-27446	gene_body
175	chr1	36271751	36271843	-	Uggt1	-105940	gene_body
175	chr1	36271751	36271843	-	Uggt1	-27590	gene_body
175	chr1	36271751	36271843	-	Uggt1	-121227	gene_body
175	chr1	36271751	36271843	-	Uggt1	-98278	gene_body
175	chr1	36271751	36271843	-	Uggt1	-89117	gene_body
175	chr1	36271751	36271843	-	Uggt1	-106792	gene_body
175	chr1	36271751	36271843	-	Uggt1	-27644	gene_body
175	chr1	36271751	36271843	-	Uggt1	-61721	gene_body
175	chr1	36271751	36271843	-	Uggt1	-63547	gene_body
175	chr1	36271751	36271843	-	Uggt1	-27031	gene_body
175	chr1	36271751	36271843	-	Neurl3	1592	gene_body
175	chr1	36271751	36271843	-	Neurl3	2836	gene_body
175	chr1	36271751	36271843	+	Arid5a	-35890	gene_body
175	chr1	36271751	36271843	+	Arid5a	-35911	gene_body
175	chr1	36271751	36271843	+	Arid5a	-35915	gene_body
175	chr1	36271751	36271843	+	Arid5a	-35926	gene_body
175	chr1	36271751	36271843	+	Arid5a	-35936	gene_body
175	chr1	36271751	36271843	+	Arid5a	-44149	gene_body
175	chr1	36271751	36271843	+	Arid5a	-45184	gene_body
176	chr1	36272582	36272820	-	Uggt1	-28277	gene_body
176	chr1	36272582	36272820	-	Uggt1	-106771	gene_body
176	chr1	36272582	36272820	-	Uggt1	-28421	gene_body
176	chr1	36272582	36272820	-	Uggt1	-122058	gene_body
176	chr1	36272582	36272820	-	Uggt1	-99109	gene_body
176	chr1	36272582	36272820	-	Uggt1	-89948	gene_body
176	chr1	36272582	36272820	-	Uggt1	-107623	gene_body
176	chr1	36272582	36272820	-	Uggt1	-28475	gene_body
176	chr1	36272582	36272820	-	Uggt1	-62552	gene_body
176	chr1	36272582	36272820	-	Uggt1	-64378	gene_body
176	chr1	36272582	36272820	-	Uggt1	-27862	gene_body
176	chr1	36272582	36272820	-	Neurl3	615	gene_body
176	chr1	36272582	36272820	-	Neurl3	1859	gene_body
176	chr1	36272582	36272820	+	Arid5a	-34913	gene_body
176	chr1	36272582	36272820	+	Arid5a	-34934	gene_body
176	chr1	36272582	36272820	+	Arid5a	-34938	gene_body
176	chr1	36272582	36272820	+	Arid5a	-34949	gene_body
176	chr1	36272582	36272820	+	Arid5a	-34959	gene_body
176	chr1	36272582	36272820	+	Arid5a	-43172	gene_body
176	chr1	36272582	36272820	+	Arid5a	-44207	gene_body
177	chr1	36281911	36282189	-	Uggt1	-37606	intergenic
177	chr1	36281911	36282189	-	Uggt1	-116100	intergenic
177	chr1	36281911	36282189	-	Uggt1	-37750	intergenic
177	chr1	36281911	36282189	-	Uggt1	-131387	intergenic
177	chr1	36281911	36282189	-	Uggt1	-108438	intergenic
177	chr1	36281911	36282189	-	Uggt1	-99277	intergenic
177	chr1	36281911	36282189	-	Uggt1	-116952	intergenic
177	chr1	36281911	36282189	-	Uggt1	-37804	intergenic
177	chr1	36281911	36282189	-	Uggt1	-71881	intergenic
177	chr1	36281911	36282189	-	Uggt1	-73707	intergenic
177	chr1	36281911	36282189	-	Uggt1	-37191	intergenic
177	chr1	36281911	36282189	-	Neurl3	-8476	intergenic
177	chr1	36281911	36282189	-	Neurl3	-7232	intergenic
177	chr1	36281911	36282189	+	Arid5a	-25544	intergenic
177	chr1	36281911	36282189	+	Arid5a	-25565	intergenic
177	chr1	36281911	36282189	+	Arid5a	-25569	intergenic
177	chr1	36281911	36282189	+	Arid5a	-25580	intergenic
177	chr1	36281911	36282189	+	Arid5a	-25590	intergenic
177	chr1	36281911	36282189	+	Arid5a	-33803	intergenic
177	chr1	36281911	36282189	+	Arid5a	-34838	intergenic
178	chr1	36282296	36282492	-	Uggt1	-37991	intergenic
178	chr1	36282296	36282492	-	Uggt1	-116485	intergenic
178	chr1	36282296	36282492	-	Uggt1	-38135	intergenic
[truncated: 627,819+ more rows]

## Sheet: Treated
element	Chr	Start	End	gene_strand	gene_name	distance_TSS	type
1	chr1	4858245	4858429	+	Gm37988	50353	gene_body
1	chr1	4858245	4858429	-	Gm6104	22222	gene_body
1	chr1	4858245	4858429	+	Tcea1	431	gene_body
1	chr1	4858245	4858429	+	Tcea1	207	gene_body
1	chr1	4858245	4858429	+	Lypla1	50457	gene_body
1	chr1	4858245	4858429	+	Lypla1	50422	gene_body
1	chr1	4858245	4858429	+	Lypla1	50415	gene_body
1	chr1	4858245	4858429	+	Lypla1	50349	gene_body
1	chr1	4858245	4858429	+	Lypla1	50347	gene_body
1	chr1	4858245	4858429	+	Lypla1	50334	gene_body
1	chr1	4858245	4858429	+	Lypla1	50008	gene_body
1	chr1	4858245	4858429	+	Lypla1	21340	gene_body
1	chr1	4858245	4858429	-	Gm37277	48432	gene_body
2	chr1	5000970	5001145	+	Gm16041	30113	gene_body
2	chr1	5000970	5001145	-	Rgs20	18394	gene_body
2	chr1	5000970	5001145	-	Rgs20	69140	gene_body
2	chr1	5000970	5001145	-	Rgs20	17590	gene_body
2	chr1	5000970	5001145	-	Rgs20	18234	gene_body
2	chr1	5000970	5001145	-	Rgs20	69137	gene_body
2	chr1	5000970	5001145	-	Rgs20	69128	gene_body
3	chr1	5001145	5001326	+	Gm16041	30288	gene_body
3	chr1	5001145	5001326	-	Rgs20	18213	gene_body
3	chr1	5001145	5001326	-	Rgs20	68959	gene_body
3	chr1	5001145	5001326	-	Rgs20	17409	gene_body
3	chr1	5001145	5001326	-	Rgs20	18053	gene_body
3	chr1	5001145	5001326	-	Rgs20	68956	gene_body
3	chr1	5001145	5001326	-	Rgs20	68947	gene_body
4	chr1	7709239	7709473	+	Rps2-ps2	45158	intergenic
4	chr1	7709239	7709473	-	Gm38216	21092	intergenic
5	chr1	7709339	7709478	+	Rps2-ps2	45258	intergenic
5	chr1	7709339	7709478	-	Gm38216	21087	intergenic
6	chr1	7709238	7709451	+	Rps2-ps2	45157	intergenic
6	chr1	7709238	7709451	-	Gm38216	21114	intergenic
7	chr1	9236623	9236783	-	Gm38008	22351	gene_body
7	chr1	9236623	9236783	-	Gm37629	-44507	gene_body
7	chr1	9236623	9236783	-	Sntg1	61790	gene_body
7	chr1	9236623	9236783	-	Sntg1	62081	gene_body
7	chr1	9236623	9236783	-	Sntg1	62455	gene_body
7	chr1	9236623	9236783	-	Sntg1	63095	gene_body
7	chr1	9236623	9236783	-	Sntg1	-766103	gene_body
7	chr1	9236623	9236783	-	Sntg1	-766144	gene_body
7	chr1	9236623	9236783	-	Sntg1	62499	gene_body
7	chr1	9236623	9236783	-	Sntg1	62726	gene_body
7	chr1	9236623	9236783	-	Sntg1	-284201	gene_body
7	chr1	9236623	9236783	-	Sntg1	61453	gene_body
7	chr1	9236623	9236783	-	Sntg1	-432680	gene_body
8	chr1	9237406	9237564	-	Gm38008	21570	gene_body
8	chr1	9237406	9237564	-	Gm37629	-45290	gene_body
8	chr1	9237406	9237564	-	Sntg1	61009	gene_body
8	chr1	9237406	9237564	-	Sntg1	61300	gene_body
8	chr1	9237406	9237564	-	Sntg1	61674	gene_body
8	chr1	9237406	9237564	-	Sntg1	62314	gene_body
8	chr1	9237406	9237564	-	Sntg1	-766886	gene_body
8	chr1	9237406	9237564	-	Sntg1	-766927	gene_body
8	chr1	9237406	9237564	-	Sntg1	61718	gene_body
8	chr1	9237406	9237564	-	Sntg1	61945	gene_body
8	chr1	9237406	9237564	-	Sntg1	-284984	gene_body
8	chr1	9237406	9237564	-	Sntg1	60672	gene_body
8	chr1	9237406	9237564	-	Sntg1	-433463	gene_body
8	chr1	9237406	9237564	+	Gm37143	-49358	gene_body
9	chr1	9236618	9236776	-	Gm38008	22358	gene_body
9	chr1	9236618	9236776	-	Gm37629	-44502	gene_body
9	chr1	9236618	9236776	-	Sntg1	61797	gene_body
9	chr1	9236618	9236776	-	Sntg1	62088	gene_body
9	chr1	9236618	9236776	-	Sntg1	62462	gene_body
9	chr1	9236618	9236776	-	Sntg1	63102	gene_body
9	chr1	9236618	9236776	-	Sntg1	-766098	gene_body
9	chr1	9236618	9236776	-	Sntg1	-766139	gene_body
9	chr1	9236618	9236776	-	Sntg1	62506	gene_body
9	chr1	9236618	9236776	-	Sntg1	62733	gene_body
9	chr1	9236618	9236776	-	Sntg1	-284196	gene_body
9	chr1	9236618	9236776	-	Sntg1	61460	gene_body
9	chr1	9236618	9236776	-	Sntg1	-432675	gene_body
10	chr1	9236621	9236786	-	Gm38008	22348	gene_body
10	chr1	9236621	9236786	-	Gm37629	-44505	gene_body
10	chr1	9236621	9236786	-	Sntg1	61787	gene_body
10	chr1	9236621	9236786	-	Sntg1	62078	gene_body
10	chr1	9236621	9236786	-	Sntg1	62452	gene_body
10	chr1	9236621	9236786	-	Sntg1	63092	gene_body
10	chr1	9236621	9236786	-	Sntg1	-766101	gene_body
10	chr1	9236621	9236786	-	Sntg1	-766142	gene_body
10	chr1	9236621	9236786	-	Sntg1	62496	gene_body
10	chr1	9236621	9236786	-	Sntg1	62723	gene_body
10	chr1	9236621	9236786	-	Sntg1	-284199	gene_body
10	chr1	9236621	9236786	-	Sntg1	61450	gene_body
10	chr1	9236621	9236786	-	Sntg1	-432678	gene_body
11	chr1	9798581	9798670	+	1700034P13Rik	50933	gene_body
11	chr1	9798581	9798670	+	1700034P13Rik	50625	gene_body
11	chr1	9798581	9798670	+	1700034P13Rik	50100	gene_body
11	chr1	9798581	9798670	+	1700034P13Rik	49994	gene_body
11	chr1	9798581	9798670	+	1700034P13Rik	49992	gene_body
11	chr1	9798581	9798670	+	1700034P13Rik	49955	gene_body
11	chr1	9798581	9798670	+	1700034P13Rik	14803	gene_body
11	chr1	9798581	9798670	-	Gm6195	3883	gene_body
11	chr1	9798581	9798670	+	Sgk3	474	gene_body
11	chr1	9798581	9798670	+	Sgk3	438	gene_body
11	chr1	9798581	9798670	+	Sgk3	423	gene_body
11	chr1	9798581	9798670	+	Sgk3	396	gene_body
11	chr1	9798581	9798670	+	Sgk3	373	gene_body
11	chr1	9798581	9798670	+	Sgk3	-49602	gene_body
11	chr1	9798581	9798670	+	Sgk3	-49651	gene_body
11	chr1	9798581	9798670	+	Sgk3	-49727	gene_body
11	chr1	9798581	9798670	+	Sgk3	-84797	gene_body
11	chr1	9798581	9798670	+	Sgk3	-96757	gene_body
11	chr1	9798581	9798670	-	Gm22607	35932	gene_body
12	chr1	10232286	10232432	-	Arfgef1	238	gene_body
12	chr1	10232286	10232432	-	Arfgef1	-90585	gene_body
12	chr1	10232286	10232432	-	Arfgef1	-77756	gene_body
12	chr1	10232286	10232432	-	Arfgef1	-72226	gene_body
12	chr1	10232286	10232432	-	Arfgef1	-70980	gene_body
12	chr1	10232286	10232432	-	Arfgef1	-22179	gene_body
12	chr1	10232286	10232432	-	Arfgef1	-18073	gene_body
12	chr1	10232286	10232432	-	Gm37569	-33484	gene_body
13	chr1	10231638	10231730	-	Arfgef1	940	gene_body
13	chr1	10231638	10231730	-	Arfgef1	-89937	gene_body
13	chr1	10231638	10231730	-	Arfgef1	-77108	gene_body
13	chr1	10231638	10231730	-	Arfgef1	-71578	gene_body
13	chr1	10231638	10231730	-	Arfgef1	-70332	gene_body
13	chr1	10231638	10231730	-	Arfgef1	-21531	gene_body
13	chr1	10231638	10231730	-	Arfgef1	-17425	gene_body
13	chr1	10231638	10231730	-	Gm37569	-32836	gene_body
14	chr1	12644768	12644861	+	Gm6216	-11006	intergenic
14	chr1	12644768	12644861	-	Gm29663	26315	intergenic
14	chr1	12644768	12644861	+	Gm17644	-22702	intergenic
14	chr1	12644768	12644861	+	Sulf1	-47416	intergenic
14	chr1	12644768	12644861	+	Sulf1	-47462	intergenic
14	chr1	12644768	12644861	+	Sulf1	-47671	intergenic
14	chr1	12644768	12644861	+	Sulf1	-73598	intergenic
14	chr1	12644768	12644861	+	Sulf1	-73668	intergenic
14	chr1	12644768	12644861	+	Sulf1	-74603	intergenic
14	chr1	12644768	12644861	+	Sulf1	-83258	intergenic
14	chr1	12644768	12644861	+	Sulf1	-140582	intergenic
14	chr1	12644768	12644861	+	Sulf1	-191167	intergenic
14	chr1	12644768	12644861	+	Sulf1	-197930	intergenic
15	chr1	12865178	12865394	+	Sulf1	172901	intergenic
15	chr1	12865178	12865394	+	Sulf1	172855	intergenic
15	chr1	12865178	12865394	+	Sulf1	172646	intergenic
15	chr1	12865178	12865394	+	Sulf1	146719	intergenic
15	chr1	12865178	12865394	+	Sulf1	146649	intergenic
15	chr1	12865178	12865394	+	Sulf1	145714	intergenic
15	chr1	12865178	12865394	+	Sulf1	137059	intergenic
15	chr1	12865178	12865394	+	Sulf1	79735	intergenic
15	chr1	12865178	12865394	+	Sulf1	29150	intergenic
15	chr1	12865178	12865394	+	Sulf1	22387	intergenic
15	chr1	12865178	12865394	-	Slco5a1	127256	intergenic
15	chr1	12865178	12865394	-	Slco5a1	125783	intergenic
15	chr1	12865178	12865394	-	Slco5a1	125741	intergenic
15	chr1	12865178	12865394	-	Slco5a1	125520	intergenic
15	chr1	12865178	12865394	-	Slco5a1	59649	intergenic
16	chr1	12865464	12865587	+	Sulf1	173187	intergenic
16	chr1	12865464	12865587	+	Sulf1	173141	intergenic
16	chr1	12865464	12865587	+	Sulf1	172932	intergenic
16	chr1	12865464	12865587	+	Sulf1	147005	intergenic
16	chr1	12865464	12865587	+	Sulf1	146935	intergenic
16	chr1	12865464	12865587	+	Sulf1	146000	intergenic
16	chr1	12865464	12865587	+	Sulf1	137345	intergenic
16	chr1	12865464	12865587	+	Sulf1	80021	intergenic
16	chr1	12865464	12865587	+	Sulf1	29436	intergenic
16	chr1	12865464	12865587	+	Sulf1	22673	intergenic
16	chr1	12865464	12865587	-	Slco5a1	127063	intergenic
16	chr1	12865464	12865587	-	Slco5a1	125590	intergenic
16	chr1	12865464	12865587	-	Slco5a1	125548	intergenic
16	chr1	12865464	12865587	-	Slco5a1	125327	intergenic
16	chr1	12865464	12865587	-	Slco5a1	59456	intergenic
17	chr1	12865205	12865345	+	Sulf1	172928	intergenic
17	chr1	12865205	12865345	+	Sulf1	172882	intergenic
17	chr1	12865205	12865345	+	Sulf1	172673	intergenic
17	chr1	12865205	12865345	+	Sulf1	146746	intergenic
17	chr1	12865205	12865345	+	Sulf1	146676	intergenic
17	chr1	12865205	12865345	+	Sulf1	145741	intergenic
17	chr1	12865205	12865345	+	Sulf1	137086	intergenic
17	chr1	12865205	12865345	+	Sulf1	79762	intergenic
17	chr1	12865205	12865345	+	Sulf1	29177	intergenic
17	chr1	12865205	12865345	+	Sulf1	22414	intergenic
17	chr1	12865205	12865345	-	Slco5a1	127305	intergenic
17	chr1	12865205	12865345	-	Slco5a1	125832	intergenic
17	chr1	12865205	12865345	-	Slco5a1	125790	intergenic
17	chr1	12865205	12865345	-	Slco5a1	125569	intergenic
17	chr1	12865205	12865345	-	Slco5a1	59698	intergenic
18	chr1	12865234	12865395	+	Sulf1	172957	intergenic
18	chr1	12865234	12865395	+	Sulf1	172911	intergenic
18	chr1	12865234	12865395	+	Sulf1	172702	intergenic
18	chr1	12865234	12865395	+	Sulf1	146775	intergenic
18	chr1	12865234	12865395	+	Sulf1	146705	intergenic
18	chr1	12865234	12865395	+	Sulf1	145770	intergenic
18	chr1	12865234	12865395	+	Sulf1	137115	intergenic
18	chr1	12865234	12865395	+	Sulf1	79791	intergenic
18	chr1	12865234	12865395	+	Sulf1	29206	intergenic
18	chr1	12865234	12865395	+	Sulf1	22443	intergenic
18	chr1	12865234	12865395	-	Slco5a1	127255	intergenic
18	chr1	12865234	12865395	-	Slco5a1	125782	intergenic
18	chr1	12865234	12865395	-	Slco5a1	125740	intergenic
18	chr1	12865234	12865395	-	Slco5a1	125519	intergenic
18	chr1	12865234	12865395	-	Slco5a1	59648	intergenic
19	chr1	13155419	13155632	-	Ncoa2	216807	gene_body
19	chr1	13155419	13155632	-	Ncoa2	218451	gene_body
19	chr1	13155419	13155632	-	Ncoa2	-8789	gene_body
19	chr1	13155419	13155632	-	Ncoa2	-6912	gene_body
19	chr1	13155419	13155632	-	Ncoa2	-4401	gene_body
19	chr1	13155419	13155632	-	Ncoa2	218397	gene_body
19	chr1	13155419	13155632	-	Ncoa2	216797	gene_body
19	chr1	13155419	13155632	-	Ncoa2	144090	gene_body
19	chr1	13155419	13155632	-	Gm38376	24082	gene_body
19	chr1	13155419	13155632	-	Prdm14	-28256	gene_body
20	chr1	13155425	13155635	-	Ncoa2	216804	gene_body
20	chr1	13155425	13155635	-	Ncoa2	218448	gene_body
20	chr1	13155425	13155635	-	Ncoa2	-8795	gene_body
20	chr1	13155425	13155635	-	Ncoa2	-6918	gene_body
20	chr1	13155425	13155635	-	Ncoa2	-4407	gene_body
20	chr1	13155425	13155635	-	Ncoa2	218394	gene_body
20	chr1	13155425	13155635	-	Ncoa2	216794	gene_body
20	chr1	13155425	13155635	-	Ncoa2	144087	gene_body
20	chr1	13155425	13155635	-	Gm38376	24079	gene_body
20	chr1	13155425	13155635	-	Prdm14	-28262	gene_body
21	chr1	13155414	13155592	-	Ncoa2	216847	gene_body
21	chr1	13155414	13155592	-	Ncoa2	218491	gene_body
21	chr1	13155414	13155592	-	Ncoa2	-8784	gene_body
21	chr1	13155414	13155592	-	Ncoa2	-6907	gene_body
21	chr1	13155414	13155592	-	Ncoa2	-4396	gene_body
21	chr1	13155414	13155592	-	Ncoa2	218437	gene_body
21	chr1	13155414	13155592	-	Ncoa2	216837	gene_body
21	chr1	13155414	13155592	-	Ncoa2	144130	gene_body
21	chr1	13155414	13155592	-	Gm38376	24122	gene_body
21	chr1	13155414	13155592	-	Prdm14	-28251	gene_body
22	chr1	13161419	13161803	-	Ncoa2	210636	gene_body
22	chr1	13161419	13161803	-	Ncoa2	212280	gene_body
22	chr1	13161419	13161803	-	Ncoa2	-14789	gene_body
22	chr1	13161419	13161803	-	Ncoa2	-12912	gene_body
22	chr1	13161419	13161803	-	Ncoa2	-10401	gene_body
22	chr1	13161419	13161803	-	Ncoa2	212226	gene_body
22	chr1	13161419	13161803	-	Ncoa2	210626	gene_body
22	chr1	13161419	13161803	-	Ncoa2	137919	gene_body
22	chr1	13161419	13161803	-	Gm38376	17911	gene_body
22	chr1	13161419	13161803	-	Prdm14	-34256	gene_body
23	chr1	13162358	13162683	-	Ncoa2	209756	gene_body
23	chr1	13162358	13162683	-	Ncoa2	211400	gene_body
23	chr1	13162358	13162683	-	Ncoa2	-15728	gene_body
23	chr1	13162358	13162683	-	Ncoa2	-13851	gene_body
23	chr1	13162358	13162683	-	Ncoa2	-11340	gene_body
23	chr1	13162358	13162683	-	Ncoa2	211346	gene_body
23	chr1	13162358	13162683	-	Ncoa2	209746	gene_body
23	chr1	13162358	13162683	-	Ncoa2	137039	gene_body
23	chr1	13162358	13162683	-	Gm38376	17031	gene_body
23	chr1	13162358	13162683	-	Prdm14	-35195	gene_body
24	chr1	13161451	13161803	-	Ncoa2	210636	gene_body
24	chr1	13161451	13161803	-	Ncoa2	212280	gene_body
24	chr1	13161451	13161803	-	Ncoa2	-14821	gene_body
24	chr1	13161451	13161803	-	Ncoa2	-12944	gene_body
24	chr1	13161451	13161803	-	Ncoa2	-10433	gene_body
24	chr1	13161451	13161803	-	Ncoa2	212226	gene_body
24	chr1	13161451	13161803	-	Ncoa2	210626	gene_body
24	chr1	13161451	13161803	-	Ncoa2	137919	gene_body
24	chr1	13161451	13161803	-	Gm38376	17911	gene_body
24	chr1	13161451	13161803	-	Prdm14	-34288	gene_body
25	chr1	13162372	13162679	-	Ncoa2	209760	gene_body
25	chr1	13162372	13162679	-	Ncoa2	211404	gene_body
25	chr1	13162372	13162679	-	Ncoa2	-15742	gene_body
25	chr1	13162372	13162679	-	Ncoa2	-13865	gene_body
25	chr1	13162372	13162679	-	Ncoa2	-11354	gene_body
25	chr1	13162372	13162679	-	Ncoa2	211350	gene_body
25	chr1	13162372	13162679	-	Ncoa2	209750	gene_body
25	chr1	13162372	13162679	-	Ncoa2	137043	gene_body
25	chr1	13162372	13162679	-	Gm38376	17035	gene_body
25	chr1	13162372	13162679	-	Prdm14	-35209	gene_body
26	chr1	13161412	13161806	-	Ncoa2	210633	gene_body
26	chr1	13161412	13161806	-	Ncoa2	212277	gene_body
26	chr1	13161412	13161806	-	Ncoa2	-14782	gene_body
26	chr1	13161412	13161806	-	Ncoa2	-12905	gene_body
26	chr1	13161412	13161806	-	Ncoa2	-10394	gene_body
26	chr1	13161412	13161806	-	Ncoa2	212223	gene_body
26	chr1	13161412	13161806	-	Ncoa2	210623	gene_body
26	chr1	13161412	13161806	-	Ncoa2	137916	gene_body
26	chr1	13161412	13161806	-	Gm38376	17908	gene_body
26	chr1	13161412	13161806	-	Prdm14	-34249	gene_body
27	chr1	13162353	13162690	-	Ncoa2	209749	gene_body
27	chr1	13162353	13162690	-	Ncoa2	211393	gene_body
27	chr1	13162353	13162690	-	Ncoa2	-15723	gene_body
27	chr1	13162353	13162690	-	Ncoa2	-13846	gene_body
27	chr1	13162353	13162690	-	Ncoa2	-11335	gene_body
27	chr1	13162353	13162690	-	Ncoa2	211339	gene_body
27	chr1	13162353	13162690	-	Ncoa2	209739	gene_body
27	chr1	13162353	13162690	-	Ncoa2	137032	gene_body
27	chr1	13162353	13162690	-	Gm38376	17024	gene_body
27	chr1	13162353	13162690	-	Prdm14	-35190	gene_body
28	chr1	13171333	13171452	-	Ncoa2	200987	gene_body
28	chr1	13171333	13171452	-	Ncoa2	202631	gene_body
28	chr1	13171333	13171452	-	Ncoa2	-24703	gene_body
28	chr1	13171333	13171452	-	Ncoa2	-22826	gene_body
28	chr1	13171333	13171452	-	Ncoa2	-20315	gene_body
28	chr1	13171333	13171452	-	Ncoa2	202577	gene_body
28	chr1	13171333	13171452	-	Ncoa2	200977	gene_body
28	chr1	13171333	13171452	-	Ncoa2	128270	gene_body
28	chr1	13171333	13171452	-	Gm38376	8262	gene_body
28	chr1	13171333	13171452	-	Prdm14	-44170	gene_body
29	chr1	13258107	13258282	-	Gm37702	40625	gene_body
29	chr1	13258107	13258282	-	Gm37409	-21673	gene_body
29	chr1	13258107	13258282	-	Ncoa2	114157	gene_body
29	chr1	13258107	13258282	-	Ncoa2	115801	gene_body
29	chr1	13258107	13258282	-	Ncoa2	-111477	gene_body
29	chr1	13258107	13258282	-	Ncoa2	-109600	gene_body
29	chr1	13258107	13258282	-	Ncoa2	-107089	gene_body
29	chr1	13258107	13258282	-	Ncoa2	115747	gene_body
29	chr1	13258107	13258282	-	Ncoa2	114147	gene_body
29	chr1	13258107	13258282	-	Ncoa2	41440	gene_body
29	chr1	13258107	13258282	-	Gm38223	32224	gene_body
29	chr1	13258107	13258282	+	Gm27881	-3916	gene_body
30	chr1	13258119	13258257	-	Gm37702	40650	gene_body
30	chr1	13258119	13258257	-	Gm37409	-21685	gene_body
30	chr1	13258119	13258257	-	Ncoa2	114182	gene_body
30	chr1	13258119	13258257	-	Ncoa2	115826	gene_body
30	chr1	13258119	13258257	-	Ncoa2	-111489	gene_body
30	chr1	13258119	13258257	-	Ncoa2	-109612	gene_body
30	chr1	13258119	13258257	-	Ncoa2	-107101	gene_body
30	chr1	13258119	13258257	-	Ncoa2	115772	gene_body
30	chr1	13258119	13258257	-	Ncoa2	114172	gene_body
30	chr1	13258119	13258257	-	Ncoa2	41465	gene_body
30	chr1	13258119	13258257	-	Gm38223	32249	gene_body
30	chr1	13258119	13258257	+	Gm27881	-3941	gene_body
31	chr1	13258106	13258268	-	Gm37702	40639	gene_body
31	chr1	13258106	13258268	-	Gm37409	-21672	gene_body
31	chr1	13258106	13258268	-	Ncoa2	114171	gene_body
31	chr1	13258106	13258268	-	Ncoa2	115815	gene_body
31	chr1	13258106	13258268	-	Ncoa2	-111476	gene_body
31	chr1	13258106	13258268	-	Ncoa2	-109599	gene_body
31	chr1	13258106	13258268	-	Ncoa2	-107088	gene_body
31	chr1	13258106	13258268	-	Ncoa2	115761	gene_body
31	chr1	13258106	13258268	-	Ncoa2	114161	gene_body
31	chr1	13258106	13258268	-	Ncoa2	41454	gene_body
31	chr1	13258106	13258268	-	Gm38223	32238	gene_body
31	chr1	13258106	13258268	+	Gm27881	-3930	gene_body
32	chr1	13266799	13266912	-	Gm37702	31995	gene_body
32	chr1	13266799	13266912	-	Gm37409	-30365	gene_body
32	chr1	13266799	13266912	-	Ncoa2	105527	gene_body
32	chr1	13266799	13266912	-	Ncoa2	107171	gene_body
32	chr1	13266799	13266912	-	Ncoa2	-120169	gene_body
32	chr1	13266799	13266912	-	Ncoa2	-118292	gene_body
32	chr1	13266799	13266912	-	Ncoa2	-115781	gene_body
32	chr1	13266799	13266912	-	Ncoa2	107117	gene_body
32	chr1	13266799	13266912	-	Ncoa2	105517	gene_body
32	chr1	13266799	13266912	-	Ncoa2	32810	gene_body
32	chr1	13266799	13266912	-	Gm38223	23594	gene_body
32	chr1	13266799	13266912	+	Gm27881	4601	gene_body
33	chr1	13267198	13267784	-	Gm37702	31123	gene_body
33	chr1	13267198	13267784	-	Gm37409	-30764	gene_body
33	chr1	13267198	13267784	-	Ncoa2	104655	gene_body
33	chr1	13267198	13267784	-	Ncoa2	106299	gene_body
33	chr1	13267198	13267784	-	Ncoa2	-120568	gene_body
33	chr1	13267198	13267784	-	Ncoa2	-118691	gene_body
33	chr1	13267198	13267784	-	Ncoa2	-116180	gene_body
33	chr1	13267198	13267784	-	Ncoa2	106245	gene_body
33	chr1	13267198	13267784	-	Ncoa2	104645	gene_body
33	chr1	13267198	13267784	-	Ncoa2	31938	gene_body
33	chr1	13267198	13267784	-	Gm38223	22722	gene_body
33	chr1	13267198	13267784	+	Gm27881	5000	gene_body
34	chr1	13268537	13268692	-	Gm37702	30215	gene_body
34	chr1	13268537	13268692	-	Gm37409	-32103	gene_body
34	chr1	13268537	13268692	-	Ncoa2	103747	gene_body
34	chr1	13268537	13268692	-	Ncoa2	105391	gene_body
34	chr1	13268537	13268692	-	Ncoa2	-121907	gene_body
34	chr1	13268537	13268692	-	Ncoa2	-120030	gene_body
34	chr1	13268537	13268692	-	Ncoa2	-117519	gene_body
34	chr1	13268537	13268692	-	Ncoa2	105337	gene_body
34	chr1	13268537	13268692	-	Ncoa2	103737	gene_body
34	chr1	13268537	13268692	-	Ncoa2	31030	gene_body
34	chr1	13268537	13268692	-	Gm38223	21814	gene_body
34	chr1	13268537	13268692	+	Gm27881	6339	gene_body
35	chr1	13266798	13266898	-	Gm37702	32009	gene_body
35	chr1	13266798	13266898	-	Gm37409	-30364	gene_body
35	chr1	13266798	13266898	-	Ncoa2	105541	gene_body
35	chr1	13266798	13266898	-	Ncoa2	107185	gene_body
35	chr1	13266798	13266898	-	Ncoa2	-120168	gene_body
35	chr1	13266798	13266898	-	Ncoa2	-118291	gene_body
35	chr1	13266798	13266898	-	Ncoa2	-115780	gene_body
35	chr1	13266798	13266898	-	Ncoa2	107131	gene_body
35	chr1	13266798	13266898	-	Ncoa2	105531	gene_body
35	chr1	13266798	13266898	-	Ncoa2	32824	gene_body
35	chr1	13266798	13266898	-	Gm38223	23608	gene_body
35	chr1	13266798	13266898	+	Gm27881	4600	gene_body
36	chr1	13267208	13267383	-	Gm37702	31524	gene_body
36	chr1	13267208	13267383	-	Gm37409	-30774	gene_body
36	chr1	13267208	13267383	-	Ncoa2	105056	gene_body
36	chr1	13267208	13267383	-	Ncoa2	106700	gene_body
36	chr1	13267208	13267383	-	Ncoa2	-120578	gene_body
36	chr1	13267208	13267383	-	Ncoa2	-118701	gene_body
36	chr1	13267208	13267383	-	Ncoa2	-116190	gene_body
36	chr1	13267208	13267383	-	Ncoa2	106646	gene_body
36	chr1	13267208	13267383	-	Ncoa2	105046	gene_body
36	chr1	13267208	13267383	-	Ncoa2	32339	gene_body
36	chr1	13267208	13267383	-	Gm38223	23123	gene_body
36	chr1	13267208	13267383	+	Gm27881	5010	gene_body
37	chr1	13267503	13267765	-	Gm37702	31142	gene_body
37	chr1	13267503	13267765	-	Gm37409	-31069	gene_body
37	chr1	13267503	13267765	-	Ncoa2	104674	gene_body
37	chr1	13267503	13267765	-	Ncoa2	106318	gene_body
37	chr1	13267503	13267765	-	Ncoa2	-120873	gene_body
37	chr1	13267503	13267765	-	Ncoa2	-118996	gene_body
37	chr1	13267503	13267765	-	Ncoa2	-116485	gene_body
37	chr1	13267503	13267765	-	Ncoa2	106264	gene_body
37	chr1	13267503	13267765	-	Ncoa2	104664	gene_body
37	chr1	13267503	13267765	-	Ncoa2	31957	gene_body
37	chr1	13267503	13267765	-	Gm38223	22741	gene_body
37	chr1	13267503	13267765	+	Gm27881	5305	gene_body
38	chr1	13266780	13266881	-	Gm37702	32026	gene_body
38	chr1	13266780	13266881	-	Gm37409	-30346	gene_body
38	chr1	13266780	13266881	-	Ncoa2	105558	gene_body
38	chr1	13266780	13266881	-	Ncoa2	107202	gene_body
38	chr1	13266780	13266881	-	Ncoa2	-120150	gene_body
38	chr1	13266780	13266881	-	Ncoa2	-118273	gene_body
38	chr1	13266780	13266881	-	Ncoa2	-115762	gene_body
38	chr1	13266780	13266881	-	Ncoa2	107148	gene_body
38	chr1	13266780	13266881	-	Ncoa2	105548	gene_body
38	chr1	13266780	13266881	-	Ncoa2	32841	gene_body
38	chr1	13266780	13266881	-	Gm38223	23625	gene_body
38	chr1	13266780	13266881	+	Gm27881	4582	gene_body
39	chr1	13267212	13267778	-	Gm37702	31129	gene_body
39	chr1	13267212	13267778	-	Gm37409	-30778	gene_body
39	chr1	13267212	13267778	-	Ncoa2	104661	gene_body
39	chr1	13267212	13267778	-	Ncoa2	106305	gene_body
39	chr1	13267212	13267778	-	Ncoa2	-120582	gene_body
39	chr1	13267212	13267778	-	Ncoa2	-118705	gene_body
39	chr1	13267212	13267778	-	Ncoa2	-116194	gene_body
39	chr1	13267212	13267778	-	Ncoa2	106251	gene_body
39	chr1	13267212	13267778	-	Ncoa2	104651	gene_body
39	chr1	13267212	13267778	-	Ncoa2	31944	gene_body
39	chr1	13267212	13267778	-	Gm38223	22728	gene_body
39	chr1	13267212	13267778	+	Gm27881	5014	gene_body
40	chr1	13268542	13268681	-	Gm37702	30226	gene_body
40	chr1	13268542	13268681	-	Gm37409	-32108	gene_body
40	chr1	13268542	13268681	-	Ncoa2	103758	gene_body
40	chr1	13268542	13268681	-	Ncoa2	105402	gene_body
40	chr1	13268542	13268681	-	Ncoa2	-121912	gene_body
40	chr1	13268542	13268681	-	Ncoa2	-120035	gene_body
40	chr1	13268542	13268681	-	Ncoa2	-117524	gene_body
40	chr1	13268542	13268681	-	Ncoa2	105348	gene_body
40	chr1	13268542	13268681	-	Ncoa2	103748	gene_body
40	chr1	13268542	13268681	-	Ncoa2	31041	gene_body
40	chr1	13268542	13268681	-	Gm38223	21825	gene_body
40	chr1	13268542	13268681	+	Gm27881	6344	gene_body
41	chr1	13293455	13293785	-	Gm37702	5122	gene_body
41	chr1	13293455	13293785	-	Ncoa2	78654	gene_body
41	chr1	13293455	13293785	-	Ncoa2	80298	gene_body
41	chr1	13293455	13293785	-	Ncoa2	-146825	gene_body
41	chr1	13293455	13293785	-	Ncoa2	-144948	gene_body
41	chr1	13293455	13293785	-	Ncoa2	-142437	gene_body
41	chr1	13293455	13293785	-	Ncoa2	80244	gene_body
41	chr1	13293455	13293785	-	Ncoa2	78644	gene_body
41	chr1	13293455	13293785	-	Ncoa2	5937	gene_body
41	chr1	13293455	13293785	-	Gm38223	-2949	gene_body
41	chr1	13293455	13293785	-	Gm38120	54419	gene_body
41	chr1	13293455	13293785	-	Gm23169	40824	gene_body
41	chr1	13293455	13293785	+	Gm27881	31257	gene_body
42	chr1	13293396	13293742	-	Gm37702	5165	gene_body
42	chr1	13293396	13293742	-	Ncoa2	78697	gene_body
42	chr1	13293396	13293742	-	Ncoa2	80341	gene_body
42	chr1	13293396	13293742	-	Ncoa2	-146766	gene_body
42	chr1	13293396	13293742	-	Ncoa2	-144889	gene_body
42	chr1	13293396	13293742	-	Ncoa2	-142378	gene_body
42	chr1	13293396	13293742	-	Ncoa2	80287	gene_body
42	chr1	13293396	13293742	-	Ncoa2	78687	gene_body
42	chr1	13293396	13293742	-	Ncoa2	5980	gene_body
42	chr1	13293396	13293742	-	Gm38223	-2890	gene_body
42	chr1	13293396	13293742	-	Gm38120	54462	gene_body
42	chr1	13293396	13293742	-	Gm23169	40867	gene_body
42	chr1	13293396	13293742	+	Gm27881	31198	gene_body
43	chr1	13293543	13293721	-	Gm37702	5186	gene_body
43	chr1	13293543	13293721	-	Ncoa2	78718	gene_body
43	chr1	13293543	13293721	-	Ncoa2	80362	gene_body
43	chr1	13293543	13293721	-	Ncoa2	-146913	gene_body
43	chr1	13293543	13293721	-	Ncoa2	-145036	gene_body
43	chr1	13293543	13293721	-	Ncoa2	-142525	gene_body
43	chr1	13293543	13293721	-	Ncoa2	80308	gene_body
43	chr1	13293543	13293721	-	Ncoa2	78708	gene_body
43	chr1	13293543	13293721	-	Ncoa2	6001	gene_body
43	chr1	13293543	13293721	-	Gm38223	-3037	gene_body
43	chr1	13293543	13293721	-	Gm38120	54483	gene_body
43	chr1	13293543	13293721	-	Gm23169	40888	gene_body
43	chr1	13293543	13293721	+	Gm27881	31345	gene_body
44	chr1	13294779	13295092	-	Gm37702	3815	gene_body
44	chr1	13294779	13295092	-	Ncoa2	77347	gene_body
44	chr1	13294779	13295092	-	Ncoa2	78991	gene_body
44	chr1	13294779	13295092	-	Ncoa2	-148149	gene_body
44	chr1	13294779	13295092	-	Ncoa2	-146272	gene_body
44	chr1	13294779	13295092	-	Ncoa2	-143761	gene_body
44	chr1	13294779	13295092	-	Ncoa2	78937	gene_body
44	chr1	13294779	13295092	-	Ncoa2	77337	gene_body
44	chr1	13294779	13295092	-	Ncoa2	4630	gene_body
44	chr1	13294779	13295092	-	Gm38223	-4273	gene_body
44	chr1	13294779	13295092	-	Gm38120	53112	gene_body
44	chr1	13294779	13295092	-	Gm23169	39517	gene_body
44	chr1	13294779	13295092	+	Gm27881	32581	gene_body
45	chr1	13294794	13295032	-	Gm37702	3875	gene_body
45	chr1	13294794	13295032	-	Ncoa2	77407	gene_body
45	chr1	13294794	13295032	-	Ncoa2	79051	gene_body
45	chr1	13294794	13295032	-	Ncoa2	-148164	gene_body
45	chr1	13294794	13295032	-	Ncoa2	-146287	gene_body
45	chr1	13294794	13295032	-	Ncoa2	-143776	gene_body
45	chr1	13294794	13295032	-	Ncoa2	78997	gene_body
45	chr1	13294794	13295032	-	Ncoa2	77397	gene_body
45	chr1	13294794	13295032	-	Ncoa2	4690	gene_body
45	chr1	13294794	13295032	-	Gm38223	-4288	gene_body
45	chr1	13294794	13295032	-	Gm38120	53172	gene_body
45	chr1	13294794	13295032	-	Gm23169	39577	gene_body
45	chr1	13294794	13295032	+	Gm27881	32596	gene_body
46	chr1	13295163	13295247	-	Gm37702	3660	gene_body
46	chr1	13295163	13295247	-	Ncoa2	77192	gene_body
46	chr1	13295163	13295247	-	Ncoa2	78836	gene_body
46	chr1	13295163	13295247	-	Ncoa2	-148533	gene_body
46	chr1	13295163	13295247	-	Ncoa2	-146656	gene_body
46	chr1	13295163	13295247	-	Ncoa2	-144145	gene_body
46	chr1	13295163	13295247	-	Ncoa2	78782	gene_body
46	chr1	13295163	13295247	-	Ncoa2	77182	gene_body
46	chr1	13295163	13295247	-	Ncoa2	4475	gene_body
46	chr1	13295163	13295247	-	Gm38223	-4657	gene_body
46	chr1	13295163	13295247	-	Gm38120	52957	gene_body
46	chr1	13295163	13295247	-	Gm23169	39362	gene_body
46	chr1	13295163	13295247	+	Gm27881	32965	gene_body
47	chr1	13294826	13295244	-	Gm37702	3663	gene_body
47	chr1	13294826	13295244	-	Ncoa2	77195	gene_body
47	chr1	13294826	13295244	-	Ncoa2	78839	gene_body
47	chr1	13294826	13295244	-	Ncoa2	-148196	gene_body
47	chr1	13294826	13295244	-	Ncoa2	-146319	gene_body
47	chr1	13294826	13295244	-	Ncoa2	-143808	gene_body
47	chr1	13294826	13295244	-	Ncoa2	78785	gene_body
47	chr1	13294826	13295244	-	Ncoa2	77185	gene_body
47	chr1	13294826	13295244	-	Ncoa2	4478	gene_body
47	chr1	13294826	13295244	-	Gm38223	-4320	gene_body
47	chr1	13294826	13295244	-	Gm38120	52960	gene_body
47	chr1	13294826	13295244	-	Gm23169	39365	gene_body
47	chr1	13294826	13295244	+	Gm27881	32628	gene_body
48	chr1	13339028	13339133	-	Gm37702	-40121	gene_body
48	chr1	13339028	13339133	-	Ncoa2	33306	gene_body
48	chr1	13339028	13339133	-	Ncoa2	34950	gene_body
48	chr1	13339028	13339133	-	Ncoa2	-192398	gene_body
48	chr1	13339028	13339133	-	Ncoa2	-190521	gene_body
48	chr1	13339028	13339133	-	Ncoa2	-188010	gene_body
48	chr1	13339028	13339133	-	Ncoa2	34896	gene_body
48	chr1	13339028	13339133	-	Ncoa2	33296	gene_body
48	chr1	13339028	13339133	-	Ncoa2	-39306	gene_body
48	chr1	13339028	13339133	-	Gm38380	17597	gene_body
48	chr1	13339028	13339133	-	Gm38223	-48522	gene_body
48	chr1	13339028	13339133	-	Gm38120	9071	gene_body
48	chr1	13339028	13339133	+	Gm29570	-36937	gene_body
48	chr1	13339028	13339133	-	Gm23169	-4419	gene_body
49	chr1	13426429	13426689	+	Gm29570	50359	intergenic
49	chr1	13426429	13426689	-	Gm7593	-18774	intergenic
50	chr1	13426747	13427278	+	Gm29570	50677	intergenic
50	chr1	13426747	13427278	-	Gm7593	-19092	intergenic
51	chr1	13426546	13426666	+	Gm29570	50476	intergenic
51	chr1	13426546	13426666	-	Gm7593	-18891	intergenic
52	chr1	13426763	13427222	+	Gm29570	50693	intergenic
52	chr1	13426763	13427222	-	Gm7593	-19108	intergenic
53	chr1	13426550	13427214	+	Gm29570	50480	intergenic
53	chr1	13426550	13427214	-	Gm7593	-18895	intergenic
54	chr1	13513824	13514184		No genes found
55	chr1	13513821	13514156		No genes found
56	chr1	13513855	13514163		No genes found
57	chr1	13521712	13521914	-	Tram1	67996	intergenic
57	chr1	13521712	13521914	-	Tram1	57884	intergenic
57	chr1	13521712	13521914	-	Tram1	67961	intergenic
58	chr1	13521652	13521895	-	Tram1	68015	intergenic
58	chr1	13521652	13521895	-	Tram1	57903	intergenic
58	chr1	13521652	13521895	-	Tram1	67980	intergenic
59	chr1	13559422	13559779	-	Tram1	30131	intergenic
59	chr1	13559422	13559779	-	Tram1	20019	intergenic
59	chr1	13559422	13559779	-	Tram1	30096	intergenic
60	chr1	13560021	13560132	-	Tram1	29778	intergenic
60	chr1	13560021	13560132	-	Tram1	19666	intergenic
60	chr1	13560021	13560132	-	Tram1	29743	intergenic
61	chr1	13559429	13559679	-	Tram1	30231	intergenic
61	chr1	13559429	13559679	-	Tram1	20119	intergenic
61	chr1	13559429	13559679	-	Tram1	30196	intergenic
62	chr1	13560035	13560128	-	Tram1	29782	intergenic
62	chr1	13560035	13560128	-	Tram1	19670	intergenic
62	chr1	13560035	13560128	-	Tram1	29747	intergenic
63	chr1	13559423	13559740	-	Tram1	30170	intergenic
63	chr1	13559423	13559740	-	Tram1	20058	intergenic
63	chr1	13559423	13559740	-	Tram1	30135	intergenic
64	chr1	13589338	13589512	-	Tram1	398	gene_body
64	chr1	13589338	13589512	-	Tram1	-9540	gene_body
64	chr1	13589338	13589512	-	Tram1	363	gene_body
64	chr1	13589338	13589512	-	Lactb2	71034	gene_body
64	chr1	13589338	13589512	-	Lactb2	48899	gene_body
65	chr1	13589354	13589497	-	Tram1	413	gene_body
65	chr1	13589354	13589497	-	Tram1	-9556	gene_body
65	chr1	13589354	13589497	-	Tram1	378	gene_body
65	chr1	13589354	13589497	-	Lactb2	71049	gene_body
65	chr1	13589354	13589497	-	Lactb2	48914	gene_body
66	chr1	13593332	13593676	-	Tram1	-3422	intergenic
66	chr1	13593332	13593676	-	Tram1	-13534	intergenic
66	chr1	13593332	13593676	-	Tram1	-3457	intergenic
66	chr1	13593332	13593676	-	Lactb2	66870	intergenic
66	chr1	13593332	13593676	-	Lactb2	44735	intergenic
66	chr1	13593332	13593676	-	Gm38319	49072	intergenic
67	chr1	13593304	13593438	-	Tram1	-3394	intergenic
67	chr1	13593304	13593438	-	Tram1	-13506	intergenic
67	chr1	13593304	13593438	-	Tram1	-3429	intergenic
67	chr1	13593304	13593438	-	Lactb2	67108	intergenic
67	chr1	13593304	13593438	-	Lactb2	44973	intergenic
67	chr1	13593304	13593438	-	Gm38319	49310	intergenic
68	chr1	13593533	13593641	-	Tram1	-3623	intergenic
68	chr1	13593533	13593641	-	Tram1	-13735	intergenic
68	chr1	13593533	13593641	-	Tram1	-3658	intergenic
68	chr1	13593533	13593641	-	Lactb2	66905	intergenic
68	chr1	13593533	13593641	-	Lactb2	44770	intergenic
68	chr1	13593533	13593641	-	Gm38319	49107	intergenic
69	chr1	13659873	13660018	-	Lactb2	528	gene_body
69	chr1	13659873	13660018	-	Lactb2	-21462	gene_body
69	chr1	13659873	13660018	-	Gm38319	-17125	gene_body
69	chr1	13659873	13660018	+	Xkr9	-8753	gene_body
70	chr1	13659884	13660136	-	Lactb2	410	gene_body
70	chr1	13659884	13660136	-	Lactb2	-21473	gene_body
70	chr1	13659884	13660136	-	Gm38319	-17136	gene_body
70	chr1	13659884	13660136	+	Xkr9	-8635	gene_body
71	chr1	16163294	16163448	+	Rdh10	57520	intergenic
71	chr1	16163294	16163448	+	Rdh10	32792	intergenic
71	chr1	16163294	16163448	-	Gm38249	47069	intergenic
72	chr1	16163261	16163393	+	Rdh10	57487	intergenic
72	chr1	16163261	16163393	+	Rdh10	32759	intergenic
72	chr1	16163261	16163393	-	Gm38249	47124	intergenic
73	chr1	16177556	16177993	+	Rdh10	71782	intergenic
73	chr1	16177556	16177993	+	Rdh10	47054	intergenic
73	chr1	16177556	16177993	-	Gm38249	32524	intergenic
74	chr1	16177583	16177975	+	Rdh10	71809	intergenic
74	chr1	16177583	16177975	+	Rdh10	47081	intergenic
74	chr1	16177583	16177975	-	Gm38249	32542	intergenic
75	chr1	16177535	16177691	+	Rdh10	71761	intergenic
75	chr1	16177535	16177691	+	Rdh10	47033	intergenic
75	chr1	16177535	16177691	-	Gm38249	32826	intergenic
76	chr1	16177745	16177964	+	Rdh10	71971	intergenic
76	chr1	16177745	16177964	+	Rdh10	47243	intergenic
76	chr1	16177745	16177964	-	Gm38249	32553	intergenic
77	chr1	16518654	16518937	-	Stau2	291	gene_body
77	chr1	16518654	16518937	-	Stau2	370	gene_body
77	chr1	16518654	16518937	-	Stau2	1130	gene_body
77	chr1	16518654	16518937	-	Stau2	274	gene_body
77	chr1	16518654	16518937	-	Stau2	1083	gene_body
77	chr1	16518654	16518937	-	Stau2	369	gene_body
77	chr1	16518654	16518937	-	Stau2	323	gene_body
77	chr1	16518654	16518937	-	Stau2	303	gene_body
77	chr1	16518654	16518937	-	Stau2	316	gene_body
77	chr1	16518654	16518937	-	Stau2	310	gene_body
77	chr1	16518654	16518937	-	Stau2	-143259	gene_body
77	chr1	16518654	16518937	-	Stau2	1143	gene_body
77	chr1	16518654	16518937	-	Stau2	1175	gene_body
77	chr1	16518654	16518937	-	Stau2	333	gene_body
77	chr1	16518654	16518937	-	Stau2	1084	gene_body
77	chr1	16518654	16518937	-	Ube2w	100375	gene_body
77	chr1	16518654	16518937	-	Ube2w	66461	gene_body
77	chr1	16518654	16518937	-	Ube2w	100552	gene_body
77	chr1	16518654	16518937	-	Ube2w	100322	gene_body
77	chr1	16518654	16518937	-	Ube2w	100347	gene_body
77	chr1	16518654	16518937	-	Ube2w	100401	gene_body
78	chr1	16518728	16518887	-	Stau2	341	gene_body
78	chr1	16518728	16518887	-	Stau2	420	gene_body
78	chr1	16518728	16518887	-	Stau2	1180	gene_body
78	chr1	16518728	16518887	-	Stau2	324	gene_body
78	chr1	16518728	16518887	-	Stau2	1133	gene_body
78	chr1	16518728	16518887	-	Stau2	419	gene_body
78	chr1	16518728	16518887	-	Stau2	373	gene_body
78	chr1	16518728	16518887	-	Stau2	353	gene_body
78	chr1	16518728	16518887	-	Stau2	366	gene_body
78	chr1	16518728	16518887	-	Stau2	360	gene_body
78	chr1	16518728	16518887	-	Stau2	-143333	gene_body
78	chr1	16518728	16518887	-	Stau2	1193	gene_body
78	chr1	16518728	16518887	-	Stau2	1225	gene_body
78	chr1	16518728	16518887	-	Stau2	383	gene_body
78	chr1	16518728	16518887	-	Stau2	1134	gene_body
78	chr1	16518728	16518887	-	Ube2w	100425	gene_body
78	chr1	16518728	16518887	-	Ube2w	66511	gene_body
78	chr1	16518728	16518887	-	Ube2w	100602	gene_body
78	chr1	16518728	16518887	-	Ube2w	100372	gene_body
78	chr1	16518728	16518887	-	Ube2w	100397	gene_body
78	chr1	16518728	16518887	-	Ube2w	100451	gene_body
79	chr1	16518720	16518858	-	Stau2	370	gene_body
79	chr1	16518720	16518858	-	Stau2	449	gene_body
79	chr1	16518720	16518858	-	Stau2	1209	gene_body
79	chr1	16518720	16518858	-	Stau2	353	gene_body
79	chr1	16518720	16518858	-	Stau2	1162	gene_body
79	chr1	16518720	16518858	-	Stau2	448	gene_body
79	chr1	16518720	16518858	-	Stau2	402	gene_body
79	chr1	16518720	16518858	-	Stau2	382	gene_body
79	chr1	16518720	16518858	-	Stau2	395	gene_body
79	chr1	16518720	16518858	-	Stau2	389	gene_body
79	chr1	16518720	16518858	-	Stau2	-143325	gene_body
79	chr1	16518720	16518858	-	Stau2	1222	gene_body
79	chr1	16518720	16518858	-	Stau2	1254	gene_body
79	chr1	16518720	16518858	-	Stau2	412	gene_body
79	chr1	16518720	16518858	-	Stau2	1163	gene_body
79	chr1	16518720	16518858	-	Ube2w	100454	gene_body
79	chr1	16518720	16518858	-	Ube2w	66540	gene_body
79	chr1	16518720	16518858	-	Ube2w	100631	gene_body
79	chr1	16518720	16518858	-	Ube2w	100401	gene_body
79	chr1	16518720	16518858	-	Ube2w	100426	gene_body
79	chr1	16518720	16518858	-	Ube2w	100480	gene_body
80	chr1	16641978	16642645	+	Ly96	-45406	gene_body
80	chr1	16641978	16642645	+	Ly96	-45788	gene_body
80	chr1	16641978	16642645	+	Ly96	-45863	gene_body
80	chr1	16641978	16642645	+	Gm38342	23418	gene_body
80	chr1	16641978	16642645	-	Ube2w	-22666	gene_body
80	chr1	16641978	16642645	-	Ube2w	-56580	gene_body
80	chr1	16641978	16642645	-	Ube2w	-22489	gene_body
80	chr1	16641978	16642645	-	Ube2w	-22719	gene_body
80	chr1	16641978	16642645	-	Ube2w	-22694	gene_body
80	chr1	16641978	16642645	-	Ube2w	-22640	gene_body
80	chr1	16641978	16642645	-	Eloc	14239	gene_body
80	chr1	16641978	16642645	-	Eloc	14397	gene_body
80	chr1	16641978	16642645	-	Eloc	14373	gene_body
80	chr1	16641978	16642645	-	Eloc	14393	gene_body
80	chr1	16641978	16642645	-	Eloc	14269	gene_body
80	chr1	16641978	16642645	-	Eloc	5394	gene_body
80	chr1	16641978	16642645	-	Eloc	13980	gene_body
80	chr1	16641978	16642645	-	Eloc	14255	gene_body
80	chr1	16641978	16642645	-	Eloc	14270	gene_body
80	chr1	16641978	16642645	-	Eloc	14233	gene_body
80	chr1	16641978	16642645	+	D030040B21Rik	-14907	gene_body
80	chr1	16641978	16642645	-	Gm7654	21017	gene_body
80	chr1	16641978	16642645	+	Tmem70	-22562	gene_body
80	chr1	16641978	16642645	+	Tmem70	-22565	gene_body
80	chr1	16641978	16642645	+	Tmem70	-22591	gene_body
81	chr1	16642159	16642563	+	Ly96	-45488	gene_body
81	chr1	16642159	16642563	+	Ly96	-45870	gene_body
81	chr1	16642159	16642563	+	Ly96	-45945	gene_body
81	chr1	16642159	16642563	+	Gm38342	23599	gene_body
81	chr1	16642159	16642563	-	Ube2w	-22847	gene_body
81	chr1	16642159	16642563	-	Ube2w	-56761	gene_body
81	chr1	16642159	16642563	-	Ube2w	-22670	gene_body
81	chr1	16642159	16642563	-	Ube2w	-22900	gene_body
81	chr1	16642159	16642563	-	Ube2w	-22875	gene_body
81	chr1	16642159	16642563	-	Ube2w	-22821	gene_body
81	chr1	16642159	16642563	-	Eloc	14321	gene_body
81	chr1	16642159	16642563	-	Eloc	14479	gene_body
81	chr1	16642159	16642563	-	Eloc	14455	gene_body
81	chr1	16642159	16642563	-	Eloc	14475	gene_body
81	chr1	16642159	16642563	-	Eloc	14351	gene_body
81	chr1	16642159	16642563	-	Eloc	5476	gene_body
81	chr1	16642159	16642563	-	Eloc	14062	gene_body
81	chr1	16642159	16642563	-	Eloc	14337	gene_body
81	chr1	16642159	16642563	-	Eloc	14352	gene_body
81	chr1	16642159	16642563	-	Eloc	14315	gene_body
81	chr1	16642159	16642563	+	D030040B21Rik	-14989	gene_body
81	chr1	16642159	16642563	-	Gm7654	21099	gene_body
81	chr1	16642159	16642563	+	Tmem70	-22644	gene_body
81	chr1	16642159	16642563	+	Tmem70	-22647	gene_body
81	chr1	16642159	16642563	+	Tmem70	-22673	gene_body
82	chr1	16641993	16642543	+	Ly96	-45508	gene_body
82	chr1	16641993	16642543	+	Ly96	-45890	gene_body
82	chr1	16641993	16642543	+	Ly96	-45965	gene_body
82	chr1	16641993	16642543	+	Gm38342	23433	gene_body
82	chr1	16641993	16642543	-	Ube2w	-22681	gene_body
82	chr1	16641993	16642543	-	Ube2w	-56595	gene_body
82	chr1	16641993	16642543	-	Ube2w	-22504	gene_body
82	chr1	16641993	16642543	-	Ube2w	-22734	gene_body
82	chr1	16641993	16642543	-	Ube2w	-22709	gene_body
82	chr1	16641993	16642543	-	Ube2w	-22655	gene_body
82	chr1	16641993	16642543	-	Eloc	14341	gene_body
82	chr1	16641993	16642543	-	Eloc	14499	gene_body
82	chr1	16641993	16642543	-	Eloc	14475	gene_body
82	chr1	16641993	16642543	-	Eloc	14495	gene_body
82	chr1	16641993	16642543	-	Eloc	14371	gene_body
82	chr1	16641993	16642543	-	Eloc	5496	gene_body
82	chr1	16641993	16642543	-	Eloc	14082	gene_body
82	chr1	16641993	16642543	-	Eloc	14357	gene_body
82	chr1	16641993	16642543	-	Eloc	14372	gene_body
82	chr1	16641993	16642543	-	Eloc	14335	gene_body
82	chr1	16641993	16642543	+	D030040B21Rik	-15009	gene_body
82	chr1	16641993	16642543	-	Gm7654	21119	gene_body
82	chr1	16641993	16642543	+	Tmem70	-22664	gene_body
82	chr1	16641993	16642543	+	Tmem70	-22667	gene_body
82	chr1	16641993	16642543	+	Tmem70	-22693	gene_body
83	chr1	16747223	16747709	+	Ly96	59172	intergenic
83	chr1	16747223	16747709	+	Ly96	58790	intergenic
83	chr1	16747223	16747709	+	Ly96	58715	intergenic
83	chr1	16747223	16747709	-	Gm29649	10914	intergenic
83	chr1	16747223	16747709	-	Gm5828	22429	intergenic
84	chr1	16747246	16747645	+	Ly96	59195	intergenic
84	chr1	16747246	16747645	+	Ly96	58813	intergenic
84	chr1	16747246	16747645	+	Ly96	58738	intergenic
84	chr1	16747246	16747645	-	Gm29649	10978	intergenic
84	chr1	16747246	16747645	-	Gm5828	22493	intergenic
85	chr1	16747254	16747668	+	Ly96	59203	intergenic
85	chr1	16747254	16747668	+	Ly96	58821	intergenic
85	chr1	16747254	16747668	+	Ly96	58746	intergenic
85	chr1	16747254	16747668	-	Gm29649	10955	intergenic
85	chr1	16747254	16747668	-	Gm5828	22470	intergenic
86	chr1	21960428	21960752	-	Kcnq5	829	gene_body
86	chr1	21960428	21960752	-	Kcnq5	1190	gene_body
86	chr1	21960428	21960752	-	Kcnq5	913	gene_body
86	chr1	21960428	21960752	-	Kcnq5	-104526	gene_body
86	chr1	21960428	21960752	+	Gm26580	586	gene_body
87	chr1	21960963	21961181	-	Kcnq5	400	gene_body
87	chr1	21960963	21961181	-	Kcnq5	761	gene_body
87	chr1	21960963	21961181	-	Kcnq5	484	gene_body
87	chr1	21960963	21961181	-	Kcnq5	-105061	gene_body
87	chr1	21960963	21961181	+	Gm26580	1121	gene_body
88	chr1	21960427	21960684	-	Kcnq5	897	gene_body
88	chr1	21960427	21960684	-	Kcnq5	1258	gene_body
88	chr1	21960427	21960684	-	Kcnq5	981	gene_body
88	chr1	21960427	21960684	-	Kcnq5	-104525	gene_body
88	chr1	21960427	21960684	+	Gm26580	585	gene_body
89	chr1	21960450	21960725	-	Kcnq5	856	gene_body
89	chr1	21960450	21960725	-	Kcnq5	1217	gene_body
89	chr1	21960450	21960725	-	Kcnq5	940	gene_body
89	chr1	21960450	21960725	-	Kcnq5	-104548	gene_body
89	chr1	21960450	21960725	+	Gm26580	608	gene_body
90	chr1	21961005	21961108	-	Kcnq5	473	gene_body
90	chr1	21961005	21961108	-	Kcnq5	834	gene_body
90	chr1	21961005	21961108	-	Kcnq5	557	gene_body
90	chr1	21961005	21961108	-	Kcnq5	-105103	gene_body
90	chr1	21961005	21961108	+	Gm26580	1163	gene_body
91	chr1	23301149	23301406	-	Gm6420	-44742	intergenic
91	chr1	23301149	23301406	-	Gm6420	-44743	intergenic
91	chr1	23301149	23301406	+	Gm27028	9612	intergenic
91	chr1	23301149	23301406	+	Gm29107	7420	intergenic
91	chr1	23301149	23301406	-	Gm20954	45193	intergenic
91	chr1	23301149	23301406	+	Mir30c-2	9448	intergenic
91	chr1	23301149	23301406	+	Mir30a	28880	intergenic
92	chr1	23301152	23301373	-	Gm6420	-44745	intergenic
92	chr1	23301152	23301373	-	Gm6420	-44746	intergenic
92	chr1	23301152	23301373	+	Gm27028	9615	intergenic
92	chr1	23301152	23301373	+	Gm29107	7423	intergenic
92	chr1	23301152	23301373	-	Gm20954	45226	intergenic
92	chr1	23301152	23301373	+	Mir30c-2	9451	intergenic
92	chr1	23301152	23301373	+	Mir30a	28883	intergenic
93	chr1	23301144	23301417	-	Gm6420	-44737	intergenic
93	chr1	23301144	23301417	-	Gm6420	-44738	intergenic
93	chr1	23301144	23301417	+	Gm27028	9607	intergenic
93	chr1	23301144	23301417	+	Gm29107	7415	intergenic
93	chr1	23301144	23301417	-	Gm20954	45182	intergenic
93	chr1	23301144	23301417	+	Mir30c-2	9443	intergenic
93	chr1	23301144	23301417	+	Mir30a	28875	intergenic
94	chr1	23306031	23306308	-	Gm6420	-49624	intergenic
94	chr1	23306031	23306308	-	Gm6420	-49625	intergenic
94	chr1	23306031	23306308	+	Gm27028	14494	intergenic
94	chr1	23306031	23306308	+	Gm29107	12302	intergenic
94	chr1	23306031	23306308	-	Gm20954	40291	intergenic
94	chr1	23306031	23306308	+	Mir30c-2	14330	intergenic
94	chr1	23306031	23306308	+	Mir30a	33762	intergenic
95	chr1	23306034	23306262	-	Gm6420	-49627	intergenic
95	chr1	23306034	23306262	-	Gm6420	-49628	intergenic
95	chr1	23306034	23306262	+	Gm27028	14497	intergenic
95	chr1	23306034	23306262	+	Gm29107	12305	intergenic
95	chr1	23306034	23306262	-	Gm20954	40337	intergenic
95	chr1	23306034	23306262	+	Mir30c-2	14333	intergenic
95	chr1	23306034	23306262	+	Mir30a	33765	intergenic
96	chr1	23306026	23306253	-	Gm6420	-49619	intergenic
96	chr1	23306026	23306253	-	Gm6420	-49620	intergenic
96	chr1	23306026	23306253	+	Gm27028	14489	intergenic
96	chr1	23306026	23306253	+	Gm29107	12297	intergenic
96	chr1	23306026	23306253	-	Gm20954	40346	intergenic
96	chr1	23306026	23306253	+	Mir30c-2	14325	intergenic
96	chr1	23306026	23306253	+	Mir30a	33757	intergenic
97	chr1	23915477	23915927	-	Smap1	-5741	gene_body
97	chr1	23915477	23915927	-	Smap1	6390	gene_body
97	chr1	23915477	23915927	-	Smap1	-67700	gene_body
97	chr1	23915477	23915927	-	Smap1	-5788	gene_body
97	chr1	23915477	23915927	-	Smap1	-45503	gene_body
97	chr1	23915477	23915927	-	Smap1	-5774	gene_body
97	chr1	23915477	23915927	-	Smap1	-23483	gene_body
98	chr1	23915492	23915891	-	Smap1	-5756	gene_body
98	chr1	23915492	23915891	-	Smap1	6426	gene_body
98	chr1	23915492	23915891	-	Smap1	-67715	gene_body
98	chr1	23915492	23915891	-	Smap1	-5803	gene_body
98	chr1	23915492	23915891	-	Smap1	-45518	gene_body
98	chr1	23915492	23915891	-	Smap1	-5789	gene_body
98	chr1	23915492	23915891	-	Smap1	-23498	gene_body
99	chr1	23915479	23915954	-	Smap1	-5743	gene_body
99	chr1	23915479	23915954	-	Smap1	6363	gene_body
99	chr1	23915479	23915954	-	Smap1	-67702	gene_body
99	chr1	23915479	23915954	-	Smap1	-5790	gene_body
99	chr1	23915479	23915954	-	Smap1	-45505	gene_body
99	chr1	23915479	23915954	-	Smap1	-5776	gene_body
99	chr1	23915479	23915954	-	Smap1	-23485	gene_body
100	chr1	23917734	23917867	-	Smap1	-7998	gene_body
100	chr1	23917734	23917867	-	Smap1	4450	gene_body
100	chr1	23917734	23917867	-	Smap1	-69957	gene_body
100	chr1	23917734	23917867	-	Smap1	-8045	gene_body
100	chr1	23917734	23917867	-	Smap1	-47760	gene_body
100	chr1	23917734	23917867	-	Smap1	-8031	gene_body
100	chr1	23917734	23917867	-	Smap1	-25740	gene_body
101	chr1	23917768	23917852	-	Smap1	-8032	gene_body
101	chr1	23917768	23917852	-	Smap1	4465	gene_body
101	chr1	23917768	23917852	-	Smap1	-69991	gene_body
101	chr1	23917768	23917852	-	Smap1	-8079	gene_body
101	chr1	23917768	23917852	-	Smap1	-47794	gene_body
101	chr1	23917768	23917852	-	Smap1	-8065	gene_body
101	chr1	23917768	23917852	-	Smap1	-25774	gene_body
102	chr1	23917726	23917889	-	Smap1	-7990	gene_body
102	chr1	23917726	23917889	-	Smap1	4428	gene_body
102	chr1	23917726	23917889	-	Smap1	-69949	gene_body
102	chr1	23917726	23917889	-	Smap1	-8037	gene_body
102	chr1	23917726	23917889	-	Smap1	-47752	gene_body
102	chr1	23917726	23917889	-	Smap1	-8023	gene_body
102	chr1	23917726	23917889	-	Smap1	-25732	gene_body
103	chr1	23921718	23922103	-	Smap1	-11982	gene_body
103	chr1	23921718	23922103	-	Smap1	214	gene_body
103	chr1	23921718	23922103	-	Smap1	-73941	gene_body
103	chr1	23921718	23922103	-	Smap1	-12029	gene_body
103	chr1	23921718	23922103	-	Smap1	-51744	gene_body
103	chr1	23921718	23922103	-	Smap1	-12015	gene_body
103	chr1	23921718	23922103	-	Smap1	-29724	gene_body
104	chr1	23921652	23921977	-	Smap1	-11916	gene_body
104	chr1	23921652	23921977	-	Smap1	340	gene_body
104	chr1	23921652	23921977	-	Smap1	-73875	gene_body
104	chr1	23921652	23921977	-	Smap1	-11963	gene_body
104	chr1	23921652	23921977	-	Smap1	-51678	gene_body
104	chr1	23921652	23921977	-	Smap1	-11949	gene_body
104	chr1	23921652	23921977	-	Smap1	-29658	gene_body
105	chr1	24679190	24679326	+	Lmbrd1	560	gene_body
105	chr1	24679190	24679326	+	Lmbrd1	530	gene_body
105	chr1	24679190	24679326	+	Lmbrd1	451	gene_body
105	chr1	24679190	24679326	+	Lmbrd1	264	gene_body
105	chr1	24679190	24679326	+	Lmbrd1	-49316	gene_body
105	chr1	24679190	24679326	+	Lmbrd1	-65547	gene_body
106	chr1	30851993	30852181	-	Phf3	21400	gene_body
106	chr1	30851993	30852181	-	Phf3	-41281	gene_body
106	chr1	30851993	30852181	-	Phf3	-42888	gene_body
106	chr1	30851993	30852181	-	Phf3	-38458	gene_body
106	chr1	30851993	30852181	-	Phf3	21514	gene_body
106	chr1	30851993	30852181	-	Phf3	21740	gene_body
106	chr1	30851993	30852181	-	Phf3	21623	gene_body
106	chr1	30851993	30852181	-	Phf3	-28150	gene_body
106	chr1	30851993	30852181	-	Phf3	10889	gene_body
106	chr1	30851993	30852181	-	Phf3	-21250	gene_body
106	chr1	30851993	30852181	-	Phf3	21713	gene_body
106	chr1	30851993	30852181	-	Phf3	21071	gene_body
106	chr1	30851993	30852181	-	Phf3	21294	gene_body
106	chr1	30851993	30852181	-	Phf3	11075	gene_body
106	chr1	30851993	30852181	-	Gm37522	-15562	gene_body
106	chr1	30851993	30852181	-	Gm37906	16357	gene_body
107	chr1	30852008	30852151	-	Phf3	21430	gene_body
107	chr1	30852008	30852151	-	Phf3	-41296	gene_body
107	chr1	30852008	30852151	-	Phf3	-42903	gene_body
107	chr1	30852008	30852151	-	Phf3	-38473	gene_body
107	chr1	30852008	30852151	-	Phf3	21544	gene_body
107	chr1	30852008	30852151	-	Phf3	21770	gene_body
107	chr1	30852008	30852151	-	Phf3	21653	gene_body
107	chr1	30852008	30852151	-	Phf3	-28165	gene_body
107	chr1	30852008	30852151	-	Phf3	10919	gene_body
107	chr1	30852008	30852151	-	Phf3	-21265	gene_body
107	chr1	30852008	30852151	-	Phf3	21743	gene_body
107	chr1	30852008	30852151	-	Phf3	21101	gene_body
107	chr1	30852008	30852151	-	Phf3	21324	gene_body
107	chr1	30852008	30852151	-	Phf3	11105	gene_body
107	chr1	30852008	30852151	-	Gm37522	-15577	gene_body
107	chr1	30852008	30852151	-	Gm37906	16387	gene_body
108	chr1	30852039	30852139	-	Phf3	21442	gene_body
108	chr1	30852039	30852139	-	Phf3	-41327	gene_body
108	chr1	30852039	30852139	-	Phf3	-42934	gene_body
108	chr1	30852039	30852139	-	Phf3	-38504	gene_body
108	chr1	30852039	30852139	-	Phf3	21556	gene_body
108	chr1	30852039	30852139	-	Phf3	21782	gene_body
108	chr1	30852039	30852139	-	Phf3	21665	gene_body
108	chr1	30852039	30852139	-	Phf3	-28196	gene_body
108	chr1	30852039	30852139	-	Phf3	10931	gene_body
108	chr1	30852039	30852139	-	Phf3	-21296	gene_body
108	chr1	30852039	30852139	-	Phf3	21755	gene_body
108	chr1	30852039	30852139	-	Phf3	21113	gene_body
108	chr1	30852039	30852139	-	Phf3	21336	gene_body
108	chr1	30852039	30852139	-	Phf3	11117	gene_body
108	chr1	30852039	30852139	-	Gm37522	-15608	gene_body
108	chr1	30852039	30852139	-	Gm37906	16399	gene_body
109	chr1	34460082	34460192	-	Gm3052	-44204	gene_body
109	chr1	34460082	34460192	-	Gm3052	-42096	gene_body
109	chr1	34460082	34460192	-	Gm37233	-26818	gene_body
109	chr1	34460082	34460192	-	Ccdc115	-20410	gene_body
109	chr1	34460082	34460192	-	Ccdc115	-21386	gene_body
109	chr1	34460082	34460192	+	Imp4	20231	gene_body
109	chr1	34460082	34460192	+	Imp4	20184	gene_body
109	chr1	34460082	34460192	+	Imp4	20177	gene_body
109	chr1	34460082	34460192	+	Imp4	20145	gene_body
109	chr1	34460082	34460192	+	Imp4	20129	gene_body
109	chr1	34460082	34460192	+	Imp4	20041	gene_body
109	chr1	34460082	34460192	+	Imp4	11835	gene_body
109	chr1	34460082	34460192	-	Gm28306	-15352	gene_body
109	chr1	34460082	34460192	+	Ptpn18	320	gene_body
109	chr1	34460082	34460192	+	Ptpn18	317	gene_body
109	chr1	34460082	34460192	+	Ptpn18	305	gene_body
109	chr1	34460082	34460192	+	Ptpn18	290	gene_body
109	chr1	34460082	34460192	+	Ptpn18	-3079	gene_body
109	chr1	34460082	34460192	+	Ptpn18	-12528	gene_body
109	chr1	34460082	34460192	+	Ptpn18	-14307	gene_body
109	chr1	34460082	34460192	-	Gm28417	10242	gene_body
109	chr1	34460082	34460192	-	Gm28417	12956	gene_body
109	chr1	34460082	34460192	-	Gm28417	12920	gene_body
109	chr1	34460082	34460192	-	4930568A12Rik	25419	gene_body
109	chr1	34460082	34460192	-	4930568A12Rik	25741	gene_body
109	chr1	34460082	34460192	+	Prss39	-38218	gene_body
109	chr1	34460082	34460192	+	Prss39	-38229	gene_body
109	chr1	34460082	34460192	-	Mir5103	-26883	gene_body
110	chr1	34460034	34460227	-	Gm3052	-44156	gene_body
110	chr1	34460034	34460227	-	Gm3052	-42048	gene_body
110	chr1	34460034	34460227	-	Gm37233	-26770	gene_body
110	chr1	34460034	34460227	-	Ccdc115	-20362	gene_body
110	chr1	34460034	34460227	-	Ccdc115	-21338	gene_body
110	chr1	34460034	34460227	+	Imp4	20183	gene_body
110	chr1	34460034	34460227	+	Imp4	20136	gene_body
110	chr1	34460034	34460227	+	Imp4	20129	gene_body
110	chr1	34460034	34460227	+	Imp4	20097	gene_body
110	chr1	34460034	34460227	+	Imp4	20081	gene_body
110	chr1	34460034	34460227	+	Imp4	19993	gene_body
110	chr1	34460034	34460227	+	Imp4	11787	gene_body
110	chr1	34460034	34460227	-	Gm28306	-15304	gene_body
110	chr1	34460034	34460227	+	Ptpn18	272	gene_body
110	chr1	34460034	34460227	+	Ptpn18	269	gene_body
110	chr1	34460034	34460227	+	Ptpn18	257	gene_body
110	chr1	34460034	34460227	+	Ptpn18	242	gene_body
110	chr1	34460034	34460227	+	Ptpn18	-3044	gene_body
110	chr1	34460034	34460227	+	Ptpn18	-12493	gene_body
110	chr1	34460034	34460227	+	Ptpn18	-14272	gene_body
110	chr1	34460034	34460227	-	Gm28417	10207	gene_body
110	chr1	34460034	34460227	-	Gm28417	12921	gene_body
110	chr1	34460034	34460227	-	Gm28417	12885	gene_body
110	chr1	34460034	34460227	-	4930568A12Rik	25384	gene_body
110	chr1	34460034	34460227	-	4930568A12Rik	25706	gene_body
110	chr1	34460034	34460227	+	Prss39	-38183	gene_body
110	chr1	34460034	34460227	+	Prss39	-38194	gene_body
110	chr1	34460034	34460227	-	Mir5103	-26835	gene_body
111	chr1	34478779	34479519	-	Gm37233	-45515	gene_body
111	chr1	34478779	34479519	-	Ccdc115	-39107	gene_body
111	chr1	34478779	34479519	-	Ccdc115	-40083	gene_body
111	chr1	34478779	34479519	+	Imp4	38928	gene_body
111	chr1	34478779	34479519	+	Imp4	38881	gene_body
111	chr1	34478779	34479519	+	Imp4	38874	gene_body
111	chr1	34478779	34479519	+	Imp4	38842	gene_body
111	chr1	34478779	34479519	+	Imp4	38826	gene_body
111	chr1	34478779	34479519	+	Imp4	38738	gene_body
111	chr1	34478779	34479519	+	Imp4	30532	gene_body
111	chr1	34478779	34479519	-	Gm28306	-34049	gene_body
111	chr1	34478779	34479519	+	Ptpn18	19017	gene_body
111	chr1	34478779	34479519	+	Ptpn18	19014	gene_body
111	chr1	34478779	34479519	+	Ptpn18	19002	gene_body
111	chr1	34478779	34479519	+	Ptpn18	18987	gene_body
111	chr1	34478779	34479519	+	Ptpn18	15508	gene_body
111	chr1	34478779	34479519	+	Ptpn18	6059	gene_body
111	chr1	34478779	34479519	+	Ptpn18	4280	gene_body
111	chr1	34478779	34479519	-	Gm28417	-8345	gene_body
111	chr1	34478779	34479519	-	Gm28417	-5631	gene_body
111	chr1	34478779	34479519	-	Gm28417	-5667	gene_body
111	chr1	34478779	34479519	-	4930568A12Rik	6092	gene_body
111	chr1	34478779	34479519	-	4930568A12Rik	6414	gene_body
111	chr1	34478779	34479519	+	Prss39	-18891	gene_body
111	chr1	34478779	34479519	+	Prss39	-18902	gene_body
111	chr1	34478779	34479519	-	Gm28416	44488	gene_body
111	chr1	34478779	34479519	-	Mir5103	-45580	gene_body
112	chr1	34478819	34479443	-	Gm37233	-45555	gene_body
112	chr1	34478819	34479443	-	Ccdc115	-39147	gene_body
112	chr1	34478819	34479443	-	Ccdc115	-40123	gene_body
112	chr1	34478819	34479443	+	Imp4	38968	gene_body
112	chr1	34478819	34479443	+	Imp4	38921	gene_body
112	chr1	34478819	34479443	+	Imp4	38914	gene_body
112	chr1	34478819	34479443	+	Imp4	38882	gene_body
112	chr1	34478819	34479443	+	Imp4	38866	gene_body
112	chr1	34478819	34479443	+	Imp4	38778	gene_body
112	chr1	34478819	34479443	+	Imp4	30572	gene_body
112	chr1	34478819	34479443	-	Gm28306	-34089	gene_body
112	chr1	34478819	34479443	+	Ptpn18	19057	gene_body
112	chr1	34478819	34479443	+	Ptpn18	19054	gene_body
112	chr1	34478819	34479443	+	Ptpn18	19042	gene_body
112	chr1	34478819	34479443	+	Ptpn18	19027	gene_body
112	chr1	34478819	34479443	+	Ptpn18	15548	gene_body
112	chr1	34478819	34479443	+	Ptpn18	6099	gene_body
112	chr1	34478819	34479443	+	Ptpn18	4320	gene_body
112	chr1	34478819	34479443	-	Gm28417	-8385	gene_body
112	chr1	34478819	34479443	-	Gm28417	-5671	gene_body
112	chr1	34478819	34479443	-	Gm28417	-5707	gene_body
112	chr1	34478819	34479443	-	4930568A12Rik	6168	gene_body
112	chr1	34478819	34479443	-	4930568A12Rik	6490	gene_body
112	chr1	34478819	34479443	+	Prss39	-18967	gene_body
112	chr1	34478819	34479443	+	Prss39	-18978	gene_body
112	chr1	34478819	34479443	-	Gm28416	44564	gene_body
112	chr1	34478819	34479443	-	Mir5103	-45620	gene_body
113	chr1	34478870	34479410	-	Gm37233	-45606	gene_body
113	chr1	34478870	34479410	-	Ccdc115	-39198	gene_body
113	chr1	34478870	34479410	-	Ccdc115	-40174	gene_body
113	chr1	34478870	34479410	+	Imp4	39019	gene_body
113	chr1	34478870	34479410	+	Imp4	38972	gene_body
113	chr1	34478870	34479410	+	Imp4	38965	gene_body
113	chr1	34478870	34479410	+	Imp4	38933	gene_body
113	chr1	34478870	34479410	+	Imp4	38917	gene_body
113	chr1	34478870	34479410	+	Imp4	38829	gene_body
113	chr1	34478870	34479410	+	Imp4	30623	gene_body
113	chr1	34478870	34479410	-	Gm28306	-34140	gene_body
113	chr1	34478870	34479410	+	Ptpn18	19108	gene_body
113	chr1	34478870	34479410	+	Ptpn18	19105	gene_body
113	chr1	34478870	34479410	+	Ptpn18	19093	gene_body
113	chr1	34478870	34479410	+	Ptpn18	19078	gene_body
113	chr1	34478870	34479410	+	Ptpn18	15599	gene_body
113	chr1	34478870	34479410	+	Ptpn18	6150	gene_body
113	chr1	34478870	34479410	+	Ptpn18	4371	gene_body
113	chr1	34478870	34479410	-	Gm28417	-8436	gene_body
113	chr1	34478870	34479410	-	Gm28417	-5722	gene_body
113	chr1	34478870	34479410	-	Gm28417	-5758	gene_body
113	chr1	34478870	34479410	-	4930568A12Rik	6201	gene_body
113	chr1	34478870	34479410	-	4930568A12Rik	6523	gene_body
113	chr1	34478870	34479410	+	Prss39	-19000	gene_body
113	chr1	34478870	34479410	+	Prss39	-19011	gene_body
113	chr1	34478870	34479410	-	Gm28416	44597	gene_body
113	chr1	34478870	34479410	-	Mir5103	-45671	gene_body
114	chr1	34480933	34481033	-	Gm37233	-47669	gene_body
114	chr1	34480933	34481033	-	Ccdc115	-41261	gene_body
114	chr1	34480933	34481033	-	Ccdc115	-42237	gene_body
114	chr1	34480933	34481033	+	Imp4	41082	gene_body
114	chr1	34480933	34481033	+	Imp4	41035	gene_body
114	chr1	34480933	34481033	+	Imp4	41028	gene_body
114	chr1	34480933	34481033	+	Imp4	40996	gene_body
114	chr1	34480933	34481033	+	Imp4	40980	gene_body
114	chr1	34480933	34481033	+	Imp4	40892	gene_body
114	chr1	34480933	34481033	+	Imp4	32686	gene_body
114	chr1	34480933	34481033	-	Gm28306	-36203	gene_body
114	chr1	34480933	34481033	+	Ptpn18	21171	gene_body
114	chr1	34480933	34481033	+	Ptpn18	21168	gene_body
114	chr1	34480933	34481033	+	Ptpn18	21156	gene_body
114	chr1	34480933	34481033	+	Ptpn18	21141	gene_body
114	chr1	34480933	34481033	+	Ptpn18	17662	gene_body
114	chr1	34480933	34481033	+	Ptpn18	8213	gene_body
114	chr1	34480933	34481033	+	Ptpn18	6434	gene_body
114	chr1	34480933	34481033	-	Gm28417	-10499	gene_body
114	chr1	34480933	34481033	-	Gm28417	-7785	gene_body
114	chr1	34480933	34481033	-	Gm28417	-7821	gene_body
114	chr1	34480933	34481033	-	4930568A12Rik	4578	gene_body
114	chr1	34480933	34481033	-	4930568A12Rik	4900	gene_body
114	chr1	34480933	34481033	+	Prss39	-17377	gene_body
114	chr1	34480933	34481033	+	Prss39	-17388	gene_body
114	chr1	34480933	34481033	-	Gm28416	42974	gene_body
114	chr1	34480933	34481033	-	Mir5103	-47734	gene_body
115	chr1	34480943	34481051	-	Gm37233	-47679	gene_body
115	chr1	34480943	34481051	-	Ccdc115	-41271	gene_body
115	chr1	34480943	34481051	-	Ccdc115	-42247	gene_body
115	chr1	34480943	34481051	+	Imp4	41092	gene_body
115	chr1	34480943	34481051	+	Imp4	41045	gene_body
115	chr1	34480943	34481051	+	Imp4	41038	gene_body
115	chr1	34480943	34481051	+	Imp4	41006	gene_body
115	chr1	34480943	34481051	+	Imp4	40990	gene_body
115	chr1	34480943	34481051	+	Imp4	40902	gene_body
115	chr1	34480943	34481051	+	Imp4	32696	gene_body
115	chr1	34480943	34481051	-	Gm28306	-36213	gene_body
115	chr1	34480943	34481051	+	Ptpn18	21181	gene_body
115	chr1	34480943	34481051	+	Ptpn18	21178	gene_body
115	chr1	34480943	34481051	+	Ptpn18	21166	gene_body
115	chr1	34480943	34481051	+	Ptpn18	21151	gene_body
115	chr1	34480943	34481051	+	Ptpn18	17672	gene_body
115	chr1	34480943	34481051	+	Ptpn18	8223	gene_body
115	chr1	34480943	34481051	+	Ptpn18	6444	gene_body
115	chr1	34480943	34481051	-	Gm28417	-10509	gene_body
115	chr1	34480943	34481051	-	Gm28417	-7795	gene_body
115	chr1	34480943	34481051	-	Gm28417	-7831	gene_body
115	chr1	34480943	34481051	-	4930568A12Rik	4560	gene_body
115	chr1	34480943	34481051	-	4930568A12Rik	4882	gene_body
115	chr1	34480943	34481051	+	Prss39	-17359	gene_body
115	chr1	34480943	34481051	+	Prss39	-17370	gene_body
115	chr1	34480943	34481051	-	Gm28416	42956	gene_body
115	chr1	34480943	34481051	-	Mir5103	-47744	gene_body
116	chr1	34480937	34481035	-	Gm37233	-47673	gene_body
116	chr1	34480937	34481035	-	Ccdc115	-41265	gene_body
116	chr1	34480937	34481035	-	Ccdc115	-42241	gene_body
116	chr1	34480937	34481035	+	Imp4	41086	gene_body
116	chr1	34480937	34481035	+	Imp4	41039	gene_body
116	chr1	34480937	34481035	+	Imp4	41032	gene_body
116	chr1	34480937	34481035	+	Imp4	41000	gene_body
116	chr1	34480937	34481035	+	Imp4	40984	gene_body
116	chr1	34480937	34481035	+	Imp4	40896	gene_body
116	chr1	34480937	34481035	+	Imp4	32690	gene_body
116	chr1	34480937	34481035	-	Gm28306	-36207	gene_body
116	chr1	34480937	34481035	+	Ptpn18	21175	gene_body
116	chr1	34480937	34481035	+	Ptpn18	21172	gene_body
116	chr1	34480937	34481035	+	Ptpn18	21160	gene_body
116	chr1	34480937	34481035	+	Ptpn18	21145	gene_body
116	chr1	34480937	34481035	+	Ptpn18	17666	gene_body
116	chr1	34480937	34481035	+	Ptpn18	8217	gene_body
116	chr1	34480937	34481035	+	Ptpn18	6438	gene_body
116	chr1	34480937	34481035	-	Gm28417	-10503	gene_body
116	chr1	34480937	34481035	-	Gm28417	-7789	gene_body
116	chr1	34480937	34481035	-	Gm28417	-7825	gene_body
116	chr1	34480937	34481035	-	4930568A12Rik	4576	gene_body
116	chr1	34480937	34481035	-	4930568A12Rik	4898	gene_body
116	chr1	34480937	34481035	+	Prss39	-17375	gene_body
116	chr1	34480937	34481035	+	Prss39	-17386	gene_body
116	chr1	34480937	34481035	-	Gm28416	42972	gene_body
116	chr1	34480937	34481035	-	Mir5103	-47738	gene_body
117	chr1	34510567	34510960	+	Ptpn18	50805	intergenic
117	chr1	34510567	34510960	+	Ptpn18	50802	intergenic
117	chr1	34510567	34510960	+	Ptpn18	50790	intergenic
117	chr1	34510567	34510960	+	Ptpn18	50775	intergenic
117	chr1	34510567	34510960	+	Ptpn18	47296	intergenic
117	chr1	34510567	34510960	+	Ptpn18	37847	intergenic
117	chr1	34510567	34510960	+	Ptpn18	36068	intergenic
117	chr1	34510567	34510960	-	Gm28417	-40133	intergenic
117	chr1	34510567	34510960	-	Gm28417	-37419	intergenic
117	chr1	34510567	34510960	-	Gm28417	-37455	intergenic
117	chr1	34510567	34510960	-	4930568A12Rik	-24956	intergenic
117	chr1	34510567	34510960	-	4930568A12Rik	-24634	intergenic
117	chr1	34510567	34510960	+	Prss39	12157	intergenic
117	chr1	34510567	34510960	+	Prss39	12146	intergenic
117	chr1	34510567	34510960	-	Gm28416	13047	intergenic
117	chr1	34510567	34510960	+	Cfc1	-24688	intergenic
117	chr1	34510567	34510960	-	Prss40	49983	intergenic
117	chr1	34510567	34510960	-	Prss40	47151	intergenic
117	chr1	34510567	34510960	-	Prss40	49960	intergenic
117	chr1	34510567	34510960	-	Gm28419	27600	intergenic
118	chr1	34511151	34511315	+	Ptpn18	51389	intergenic
118	chr1	34511151	34511315	+	Ptpn18	51386	intergenic
118	chr1	34511151	34511315	+	Ptpn18	51374	intergenic
118	chr1	34511151	34511315	+	Ptpn18	51359	intergenic
118	chr1	34511151	34511315	+	Ptpn18	47880	intergenic
118	chr1	34511151	34511315	+	Ptpn18	38431	intergenic
118	chr1	34511151	34511315	+	Ptpn18	36652	intergenic
118	chr1	34511151	34511315	-	Gm28417	-40717	intergenic
118	chr1	34511151	34511315	-	Gm28417	-38003	intergenic
118	chr1	34511151	34511315	-	Gm28417	-38039	intergenic
118	chr1	34511151	34511315	-	4930568A12Rik	-25540	intergenic
118	chr1	34511151	34511315	-	4930568A12Rik	-25218	intergenic
118	chr1	34511151	34511315	+	Prss39	12741	intergenic
118	chr1	34511151	34511315	+	Prss39	12730	intergenic
118	chr1	34511151	34511315	-	Gm28416	12692	intergenic
118	chr1	34511151	34511315	+	Cfc1	-24333	intergenic
118	chr1	34511151	34511315	-	Prss40	49628	intergenic
118	chr1	34511151	34511315	-	Prss40	46796	intergenic
118	chr1	34511151	34511315	-	Prss40	49605	intergenic
118	chr1	34511151	34511315	-	Gm28419	27245	intergenic
119	chr1	34510572	34510944	+	Ptpn18	50810	intergenic
119	chr1	34510572	34510944	+	Ptpn18	50807	intergenic
119	chr1	34510572	34510944	+	Ptpn18	50795	intergenic
119	chr1	34510572	34510944	+	Ptpn18	50780	intergenic
119	chr1	34510572	34510944	+	Ptpn18	47301	intergenic
119	chr1	34510572	34510944	+	Ptpn18	37852	intergenic
119	chr1	34510572	34510944	+	Ptpn18	36073	intergenic
119	chr1	34510572	34510944	-	Gm28417	-40138	intergenic
119	chr1	34510572	34510944	-	Gm28417	-37424	intergenic
119	chr1	34510572	34510944	-	Gm28417	-37460	intergenic
119	chr1	34510572	34510944	-	4930568A12Rik	-24961	intergenic
119	chr1	34510572	34510944	-	4930568A12Rik	-24639	intergenic
119	chr1	34510572	34510944	+	Prss39	12162	intergenic
119	chr1	34510572	34510944	+	Prss39	12151	intergenic
119	chr1	34510572	34510944	-	Gm28416	13063	intergenic
119	chr1	34510572	34510944	+	Cfc1	-24704	intergenic
119	chr1	34510572	34510944	-	Prss40	49999	intergenic
119	chr1	34510572	34510944	-	Prss40	47167	intergenic
119	chr1	34510572	34510944	-	Prss40	49976	intergenic
119	chr1	34510572	34510944	-	Gm28419	27616	intergenic
120	chr1	34511168	34511299	+	Ptpn18	51406	intergenic
120	chr1	34511168	34511299	+	Ptpn18	51403	intergenic
120	chr1	34511168	34511299	+	Ptpn18	51391	intergenic
120	chr1	34511168	34511299	+	Ptpn18	51376	intergenic
120	chr1	34511168	34511299	+	Ptpn18	47897	intergenic
120	chr1	34511168	34511299	+	Ptpn18	38448	intergenic
120	chr1	34511168	34511299	+	Ptpn18	36669	intergenic
120	chr1	34511168	34511299	-	Gm28417	-40734	intergenic
120	chr1	34511168	34511299	-	Gm28417	-38020	intergenic
120	chr1	34511168	34511299	-	Gm28417	-38056	intergenic
120	chr1	34511168	34511299	-	4930568A12Rik	-25557	intergenic
120	chr1	34511168	34511299	-	4930568A12Rik	-25235	intergenic
120	chr1	34511168	34511299	+	Prss39	12758	intergenic
120	chr1	34511168	34511299	+	Prss39	12747	intergenic
120	chr1	34511168	34511299	-	Gm28416	12708	intergenic
120	chr1	34511168	34511299	+	Cfc1	-24349	intergenic
120	chr1	34511168	34511299	-	Prss40	49644	intergenic
120	chr1	34511168	34511299	-	Prss40	46812	intergenic
120	chr1	34511168	34511299	-	Prss40	49621	intergenic
120	chr1	34511168	34511299	-	Gm28419	27261	intergenic
121	chr1	34510566	34510966	+	Ptpn18	50804	intergenic
121	chr1	34510566	34510966	+	Ptpn18	50801	intergenic
121	chr1	34510566	34510966	+	Ptpn18	50789	intergenic
121	chr1	34510566	34510966	+	Ptpn18	50774	intergenic
121	chr1	34510566	34510966	+	Ptpn18	47295	intergenic
121	chr1	34510566	34510966	+	Ptpn18	37846	intergenic
121	chr1	34510566	34510966	+	Ptpn18	36067	intergenic
121	chr1	34510566	34510966	-	Gm28417	-40132	intergenic
121	chr1	34510566	34510966	-	Gm28417	-37418	intergenic
121	chr1	34510566	34510966	-	Gm28417	-37454	intergenic
121	chr1	34510566	34510966	-	4930568A12Rik	-24955	intergenic
121	chr1	34510566	34510966	-	4930568A12Rik	-24633	intergenic
121	chr1	34510566	34510966	+	Prss39	12156	intergenic
121	chr1	34510566	34510966	+	Prss39	12145	intergenic
121	chr1	34510566	34510966	-	Gm28416	13041	intergenic
121	chr1	34510566	34510966	+	Cfc1	-24682	intergenic
121	chr1	34510566	34510966	-	Prss40	49977	intergenic
121	chr1	34510566	34510966	-	Prss40	47145	intergenic
121	chr1	34510566	34510966	-	Prss40	49954	intergenic
121	chr1	34510566	34510966	-	Gm28419	27594	intergenic
122	chr1	34511115	34511324	+	Ptpn18	51353	intergenic
122	chr1	34511115	34511324	+	Ptpn18	51350	intergenic
122	chr1	34511115	34511324	+	Ptpn18	51338	intergenic
122	chr1	34511115	34511324	+	Ptpn18	51323	intergenic
122	chr1	34511115	34511324	+	Ptpn18	47844	intergenic
122	chr1	34511115	34511324	+	Ptpn18	38395	intergenic
122	chr1	34511115	34511324	+	Ptpn18	36616	intergenic
122	chr1	34511115	34511324	-	Gm28417	-40681	intergenic
122	chr1	34511115	34511324	-	Gm28417	-37967	intergenic
122	chr1	34511115	34511324	-	Gm28417	-38003	intergenic
122	chr1	34511115	34511324	-	4930568A12Rik	-25504	intergenic
122	chr1	34511115	34511324	-	4930568A12Rik	-25182	intergenic
122	chr1	34511115	34511324	+	Prss39	12705	intergenic
122	chr1	34511115	34511324	+	Prss39	12694	intergenic
122	chr1	34511115	34511324	-	Gm28416	12683	intergenic
122	chr1	34511115	34511324	+	Cfc1	-24324	intergenic
122	chr1	34511115	34511324	-	Prss40	49619	intergenic
122	chr1	34511115	34511324	-	Prss40	46787	intergenic
122	chr1	34511115	34511324	-	Prss40	49596	intergenic
122	chr1	34511115	34511324	-	Gm28419	27236	intergenic
123	chr1	34831330	34831682	+	Arhgef4	153142	gene_body
123	chr1	34831330	34831682	+	Arhgef4	99215	gene_body
123	chr1	34831330	34831682	+	Arhgef4	80749	gene_body
123	chr1	34831330	34831682	+	Arhgef4	29626	gene_body
123	chr1	34831330	34831682	+	Arhgef4	29609	gene_body
123	chr1	34831330	34831682	+	Arhgef4	29608	gene_body
123	chr1	34831330	34831682	+	Arhgef4	29589	gene_body
123	chr1	34831330	34831682	+	Gm37127	7805	gene_body
123	chr1	34831330	34831682	+	Arhgef4	29536	gene_body
123	chr1	34831330	34831682	-	Gm38336	-19422	gene_body
123	chr1	34831330	34831682	-	Fam168b	11383	gene_body
123	chr1	34831330	34831682	-	Fam168b	11282	gene_body
123	chr1	34831330	34831682	-	Fam168b	11303	gene_body
123	chr1	34831330	34831682	-	Fam168b	11352	gene_body
123	chr1	34831330	34831682	-	Fam168b	11331	gene_body
123	chr1	34831330	34831682	-	Fam168b	11322	gene_body
123	chr1	34831330	34831682	-	Fam168b	11368	gene_body
123	chr1	34831330	34831682	+	Plekhb2	-18294	gene_body
123	chr1	34831330	34831682	+	Plekhb2	-18310	gene_body
123	chr1	34831330	34831682	+	Plekhb2	-20155	gene_body
123	chr1	34831330	34831682	+	Plekhb2	-45974	gene_body
124	chr1	34831403	34831687	+	Arhgef4	153215	gene_body
124	chr1	34831403	34831687	+	Arhgef4	99288	gene_body
124	chr1	34831403	34831687	+	Arhgef4	80822	gene_body
124	chr1	34831403	34831687	+	Arhgef4	29699	gene_body
124	chr1	34831403	34831687	+	Arhgef4	29682	gene_body
124	chr1	34831403	34831687	+	Arhgef4	29681	gene_body
124	chr1	34831403	34831687	+	Arhgef4	29662	gene_body
124	chr1	34831403	34831687	+	Gm37127	7878	gene_body
124	chr1	34831403	34831687	+	Arhgef4	29609	gene_body
124	chr1	34831403	34831687	-	Gm38336	-19495	gene_body
124	chr1	34831403	34831687	-	Fam168b	11378	gene_body
124	chr1	34831403	34831687	-	Fam168b	11277	gene_body
124	chr1	34831403	34831687	-	Fam168b	11298	gene_body
124	chr1	34831403	34831687	-	Fam168b	11347	gene_body
124	chr1	34831403	34831687	-	Fam168b	11326	gene_body
124	chr1	34831403	34831687	-	Fam168b	11317	gene_body
124	chr1	34831403	34831687	-	Fam168b	11363	gene_body
124	chr1	34831403	34831687	+	Plekhb2	-18289	gene_body
124	chr1	34831403	34831687	+	Plekhb2	-18305	gene_body
124	chr1	34831403	34831687	+	Plekhb2	-20150	gene_body
124	chr1	34831403	34831687	+	Plekhb2	-45969	gene_body
125	chr1	34831495	34831704	+	Arhgef4	153307	gene_body
125	chr1	34831495	34831704	+	Arhgef4	99380	gene_body
125	chr1	34831495	34831704	+	Arhgef4	80914	gene_body
125	chr1	34831495	34831704	+	Arhgef4	29791	gene_body
125	chr1	34831495	34831704	+	Arhgef4	29774	gene_body
125	chr1	34831495	34831704	+	Arhgef4	29773	gene_body
125	chr1	34831495	34831704	+	Arhgef4	29754	gene_body
125	chr1	34831495	34831704	+	Gm37127	7970	gene_body
125	chr1	34831495	34831704	+	Arhgef4	29701	gene_body
125	chr1	34831495	34831704	-	Gm38336	-19587	gene_body
125	chr1	34831495	34831704	-	Fam168b	11361	gene_body
125	chr1	34831495	34831704	-	Fam168b	11260	gene_body
125	chr1	34831495	34831704	-	Fam168b	11281	gene_body
125	chr1	34831495	34831704	-	Fam168b	11330	gene_body
125	chr1	34831495	34831704	-	Fam168b	11309	gene_body
125	chr1	34831495	34831704	-	Fam168b	11300	gene_body
125	chr1	34831495	34831704	-	Fam168b	11346	gene_body
125	chr1	34831495	34831704	+	Plekhb2	-18272	gene_body
125	chr1	34831495	34831704	+	Plekhb2	-18288	gene_body
125	chr1	34831495	34831704	+	Plekhb2	-20133	gene_body
125	chr1	34831495	34831704	+	Plekhb2	-45952	gene_body
126	chr1	34832579	34832697	+	Arhgef4	154391	gene_body
126	chr1	34832579	34832697	+	Arhgef4	100464	gene_body
126	chr1	34832579	34832697	+	Arhgef4	81998	gene_body
126	chr1	34832579	34832697	+	Arhgef4	30875	gene_body
126	chr1	34832579	34832697	+	Arhgef4	30858	gene_body
126	chr1	34832579	34832697	+	Arhgef4	30857	gene_body
126	chr1	34832579	34832697	+	Arhgef4	30838	gene_body
126	chr1	34832579	34832697	+	Gm37127	9054	gene_body
126	chr1	34832579	34832697	+	Arhgef4	30785	gene_body
126	chr1	34832579	34832697	-	Gm38336	-20671	gene_body
126	chr1	34832579	34832697	-	Fam168b	10368	gene_body
126	chr1	34832579	34832697	-	Fam168b	10267	gene_body
126	chr1	34832579	34832697	-	Fam168b	10288	gene_body
126	chr1	34832579	34832697	-	Fam168b	10337	gene_body
126	chr1	34832579	34832697	-	Fam168b	10316	gene_body
126	chr1	34832579	34832697	-	Fam168b	10307	gene_body
126	chr1	34832579	34832697	-	Fam168b	10353	gene_body
126	chr1	34832579	34832697	+	Plekhb2	-17279	gene_body
126	chr1	34832579	34832697	+	Plekhb2	-17295	gene_body
126	chr1	34832579	34832697	+	Plekhb2	-19140	gene_body
126	chr1	34832579	34832697	+	Plekhb2	-44959	gene_body
127	chr1	34832619	34832705	+	Arhgef4	154431	gene_body
127	chr1	34832619	34832705	+	Arhgef4	100504	gene_body
127	chr1	34832619	34832705	+	Arhgef4	82038	gene_body
127	chr1	34832619	34832705	+	Arhgef4	30915	gene_body
127	chr1	34832619	34832705	+	Arhgef4	30898	gene_body
127	chr1	34832619	34832705	+	Arhgef4	30897	gene_body
127	chr1	34832619	34832705	+	Arhgef4	30878	gene_body
127	chr1	34832619	34832705	+	Gm37127	9094	gene_body
127	chr1	34832619	34832705	+	Arhgef4	30825	gene_body
127	chr1	34832619	34832705	-	Gm38336	-20711	gene_body
127	chr1	34832619	34832705	-	Fam168b	10360	gene_body
127	chr1	34832619	34832705	-	Fam168b	10259	gene_body
127	chr1	34832619	34832705	-	Fam168b	10280	gene_body
127	chr1	34832619	34832705	-	Fam168b	10329	gene_body
127	chr1	34832619	34832705	-	Fam168b	10308	gene_body
127	chr1	34832619	34832705	-	Fam168b	10299	gene_body
127	chr1	34832619	34832705	-	Fam168b	10345	gene_body
127	chr1	34832619	34832705	+	Plekhb2	-17271	gene_body
127	chr1	34832619	34832705	+	Plekhb2	-17287	gene_body
127	chr1	34832619	34832705	+	Plekhb2	-19132	gene_body
127	chr1	34832619	34832705	+	Plekhb2	-44951	gene_body
128	chr1	34839363	34839518	+	Arhgef4	161175	gene_body
128	chr1	34839363	34839518	+	Arhgef4	107248	gene_body
128	chr1	34839363	34839518	+	Arhgef4	88782	gene_body
128	chr1	34839363	34839518	+	Arhgef4	37659	gene_body
128	chr1	34839363	34839518	+	Arhgef4	37642	gene_body
128	chr1	34839363	34839518	+	Arhgef4	37641	gene_body
128	chr1	34839363	34839518	+	Arhgef4	37622	gene_body
128	chr1	34839363	34839518	+	Gm37127	15838	gene_body
128	chr1	34839363	34839518	+	Arhgef4	37569	gene_body
128	chr1	34839363	34839518	-	Gm38336	-27455	gene_body
128	chr1	34839363	34839518	-	Fam168b	3547	gene_body
128	chr1	34839363	34839518	-	Fam168b	3446	gene_body
128	chr1	34839363	34839518	-	Fam168b	3467	gene_body
128	chr1	34839363	34839518	-	Fam168b	3516	gene_body
128	chr1	34839363	34839518	-	Fam168b	3495	gene_body
128	chr1	34839363	34839518	-	Fam168b	3486	gene_body
128	chr1	34839363	34839518	-	Fam168b	3532	gene_body
128	chr1	34839363	34839518	+	Plekhb2	-10458	gene_body
128	chr1	34839363	34839518	+	Plekhb2	-10474	gene_body
128	chr1	34839363	34839518	+	Plekhb2	-12319	gene_body
128	chr1	34839363	34839518	+	Plekhb2	-38138	gene_body
129	chr1	34839358	34839518	+	Arhgef4	161170	gene_body
129	chr1	34839358	34839518	+	Arhgef4	107243	gene_body
129	chr1	34839358	34839518	+	Arhgef4	88777	gene_body
129	chr1	34839358	34839518	+	Arhgef4	37654	gene_body
129	chr1	34839358	34839518	+	Arhgef4	37637	gene_body
129	chr1	34839358	34839518	+	Arhgef4	37636	gene_body
129	chr1	34839358	34839518	+	Arhgef4	37617	gene_body
129	chr1	34839358	34839518	+	Gm37127	15833	gene_body
129	chr1	34839358	34839518	+	Arhgef4	37564	gene_body
129	chr1	34839358	34839518	-	Gm38336	-27450	gene_body
129	chr1	34839358	34839518	-	Fam168b	3547	gene_body
129	chr1	34839358	34839518	-	Fam168b	3446	gene_body
129	chr1	34839358	34839518	-	Fam168b	3467	gene_body
129	chr1	34839358	34839518	-	Fam168b	3516	gene_body
129	chr1	34839358	34839518	-	Fam168b	3495	gene_body
129	chr1	34839358	34839518	-	Fam168b	3486	gene_body
129	chr1	34839358	34839518	-	Fam168b	3532	gene_body
129	chr1	34839358	34839518	+	Plekhb2	-10458	gene_body
129	chr1	34839358	34839518	+	Plekhb2	-10474	gene_body
129	chr1	34839358	34839518	+	Plekhb2	-12319	gene_body
129	chr1	34839358	34839518	+	Plekhb2	-38138	gene_body
130	chr1	34852596	34852780	+	Arhgef4	174408	gene_body
130	chr1	34852596	34852780	+	Arhgef4	120481	gene_body
130	chr1	34852596	34852780	+	Arhgef4	102015	gene_body
130	chr1	34852596	34852780	+	Arhgef4	50892	gene_body
130	chr1	34852596	34852780	+	Arhgef4	50875	gene_body
130	chr1	34852596	34852780	+	Arhgef4	50874	gene_body
130	chr1	34852596	34852780	+	Arhgef4	50855	gene_body
130	chr1	34852596	34852780	+	Gm37127	29071	gene_body
130	chr1	34852596	34852780	-	Gm38336	-40688	gene_body
130	chr1	34852596	34852780	-	Fam168b	-9531	gene_body
130	chr1	34852596	34852780	-	Fam168b	-9632	gene_body
130	chr1	34852596	34852780	-	Fam168b	-9611	gene_body
130	chr1	34852596	34852780	-	Fam168b	-9562	gene_body
130	chr1	34852596	34852780	-	Fam168b	-9583	gene_body
130	chr1	34852596	34852780	-	Fam168b	-9592	gene_body
130	chr1	34852596	34852780	-	Fam168b	-9546	gene_body
130	chr1	34852596	34852780	+	Plekhb2	2620	gene_body
130	chr1	34852596	34852780	+	Plekhb2	2604	gene_body
130	chr1	34852596	34852780	+	Plekhb2	759	gene_body
130	chr1	34852596	34852780	+	Plekhb2	-24876	gene_body
131	chr1	34852599	34852777	+	Arhgef4	174411	gene_body
131	chr1	34852599	34852777	+	Arhgef4	120484	gene_body
131	chr1	34852599	34852777	+	Arhgef4	102018	gene_body
131	chr1	34852599	34852777	+	Arhgef4	50895	gene_body
131	chr1	34852599	34852777	+	Arhgef4	50878	gene_body
131	chr1	34852599	34852777	+	Arhgef4	50877	gene_body
131	chr1	34852599	34852777	+	Arhgef4	50858	gene_body
131	chr1	34852599	34852777	+	Gm37127	29074	gene_body
131	chr1	34852599	34852777	-	Gm38336	-40691	gene_body
131	chr1	34852599	34852777	-	Fam168b	-9534	gene_body
131	chr1	34852599	34852777	-	Fam168b	-9635	gene_body
131	chr1	34852599	34852777	-	Fam168b	-9614	gene_body
131	chr1	34852599	34852777	-	Fam168b	-9565	gene_body
131	chr1	34852599	34852777	-	Fam168b	-9586	gene_body
131	chr1	34852599	34852777	-	Fam168b	-9595	gene_body
131	chr1	34852599	34852777	-	Fam168b	-9549	gene_body
131	chr1	34852599	34852777	+	Plekhb2	2623	gene_body
131	chr1	34852599	34852777	+	Plekhb2	2607	gene_body
131	chr1	34852599	34852777	+	Plekhb2	762	gene_body
131	chr1	34852599	34852777	+	Plekhb2	-24879	gene_body
132	chr1	34852565	34852806	+	Arhgef4	174377	gene_body
132	chr1	34852565	34852806	+	Arhgef4	120450	gene_body
132	chr1	34852565	34852806	+	Arhgef4	101984	gene_body
132	chr1	34852565	34852806	+	Arhgef4	50861	gene_body
132	chr1	34852565	34852806	+	Arhgef4	50844	gene_body
132	chr1	34852565	34852806	+	Arhgef4	50843	gene_body
132	chr1	34852565	34852806	+	Arhgef4	50824	gene_body
132	chr1	34852565	34852806	+	Gm37127	29040	gene_body
132	chr1	34852565	34852806	-	Gm38336	-40657	gene_body
132	chr1	34852565	34852806	-	Fam168b	-9500	gene_body
132	chr1	34852565	34852806	-	Fam168b	-9601	gene_body
132	chr1	34852565	34852806	-	Fam168b	-9580	gene_body
132	chr1	34852565	34852806	-	Fam168b	-9531	gene_body
132	chr1	34852565	34852806	-	Fam168b	-9552	gene_body
132	chr1	34852565	34852806	-	Fam168b	-9561	gene_body
132	chr1	34852565	34852806	-	Fam168b	-9515	gene_body
132	chr1	34852565	34852806	+	Plekhb2	2589	gene_body
132	chr1	34852565	34852806	+	Plekhb2	2573	gene_body
132	chr1	34852565	34852806	+	Plekhb2	728	gene_body
132	chr1	34852565	34852806	+	Plekhb2	-24850	gene_body
133	chr1	35860896	35861051	+	1110002O04Rik	-18794	intergenic
134	chr1	35860892	35860976	+	1110002O04Rik	-18869	intergenic
135	chr1	35860872	35861074	+	1110002O04Rik	-18771	intergenic
136	chr1	35862341	35862458	+	1110002O04Rik	-17387	intergenic
137	chr1	35862362	35862450	+	1110002O04Rik	-17395	intergenic
138	chr1	35862333	35862461	+	1110002O04Rik	-17384	intergenic
139	chr1	35890232	35890872	+	1110002O04Rik	10387	intergenic
140	chr1	35890289	35890535	+	1110002O04Rik	10444	intergenic
141	chr1	35890600	35890864	+	1110002O04Rik	10755	intergenic
142	chr1	35890267	35890405	+	1110002O04Rik	10422	intergenic
143	chr1	35890471	35890839	+	1110002O04Rik	10626	intergenic
144	chr1	36064840	36065191	-	Gm38049	-33822	intergenic
144	chr1	36064840	36065191	-	Gm37335	41255	intergenic
144	chr1	36064840	36065191	+	Hs6st1	-3209	intergenic
144	chr1	36064840	36065191	+	Hs6st1	-36499	intergenic
145	chr1	36064921	36065180	-	Gm38049	-33903	intergenic
145	chr1	36064921	36065180	-	Gm37335	41266	intergenic
145	chr1	36064921	36065180	+	Hs6st1	-3220	intergenic
145	chr1	36064921	36065180	+	Hs6st1	-36510	intergenic
146	chr1	36064977	36065180	-	Gm38049	-33959	intergenic
146	chr1	36064977	36065180	-	Gm37335	41266	intergenic
146	chr1	36064977	36065180	+	Hs6st1	-3220	intergenic
146	chr1	36064977	36065180	+	Hs6st1	-36510	intergenic
147	chr1	36068896	36069026	-	Gm38049	-37878	gene_body
147	chr1	36068896	36069026	-	Gm37335	37420	gene_body
147	chr1	36068896	36069026	+	Hs6st1	496	gene_body
147	chr1	36068896	36069026	+	Hs6st1	-32664	gene_body
148	chr1	36068900	36069020	-	Gm38049	-37882	gene_body
148	chr1	36068900	36069020	-	Gm37335	37426	gene_body
148	chr1	36068900	36069020	+	Hs6st1	500	gene_body
148	chr1	36068900	36069020	+	Hs6st1	-32670	gene_body
149	chr1	36148909	36149196	-	Gm37335	-42463	gene_body
149	chr1	36148909	36149196	+	Hs6st1	80509	gene_body
149	chr1	36148909	36149196	+	Hs6st1	47219	gene_body
149	chr1	36148909	36149196	+	Gm33280	16867	gene_body
149	chr1	36148909	36149196	-	Uggt1	95109	gene_body
149	chr1	36148909	36149196	-	Uggt1	16615	gene_body
149	chr1	36148909	36149196	-	Uggt1	94965	gene_body
149	chr1	36148909	36149196	-	Uggt1	1328	gene_body
149	chr1	36148909	36149196	-	Uggt1	24277	gene_body
149	chr1	36148909	36149196	-	Uggt1	33438	gene_body
149	chr1	36148909	36149196	-	Uggt1	15763	gene_body
149	chr1	36148909	36149196	-	Uggt1	94911	gene_body
149	chr1	36148909	36149196	-	Uggt1	60834	gene_body
149	chr1	36148909	36149196	-	Uggt1	59008	gene_body
149	chr1	36148909	36149196	-	Uggt1	95524	gene_body
149	chr1	36148909	36149196	-	Mir6897	-4596	gene_body
150	chr1	36149098	36149185	-	Gm37335	-42652	gene_body
150	chr1	36149098	36149185	+	Hs6st1	80698	gene_body
150	chr1	36149098	36149185	+	Hs6st1	47408	gene_body
150	chr1	36149098	36149185	+	Gm33280	17056	gene_body
150	chr1	36149098	36149185	-	Uggt1	95120	gene_body
150	chr1	36149098	36149185	-	Uggt1	16626	gene_body
150	chr1	36149098	36149185	-	Uggt1	94976	gene_body
150	chr1	36149098	36149185	-	Uggt1	1339	gene_body
150	chr1	36149098	36149185	-	Uggt1	24288	gene_body
150	chr1	36149098	36149185	-	Uggt1	33449	gene_body
150	chr1	36149098	36149185	-	Uggt1	15774	gene_body
150	chr1	36149098	36149185	-	Uggt1	94922	gene_body
150	chr1	36149098	36149185	-	Uggt1	60845	gene_body
150	chr1	36149098	36149185	-	Uggt1	59019	gene_body
150	chr1	36149098	36149185	-	Uggt1	95535	gene_body
150	chr1	36149098	36149185	-	Mir6897	-4785	gene_body
151	chr1	36149004	36149184	-	Gm37335	-42558	gene_body
151	chr1	36149004	36149184	+	Hs6st1	80604	gene_body
151	chr1	36149004	36149184	+	Hs6st1	47314	gene_body
151	chr1	36149004	36149184	+	Gm33280	16962	gene_body
151	chr1	36149004	36149184	-	Uggt1	95121	gene_body
151	chr1	36149004	36149184	-	Uggt1	16627	gene_body
151	chr1	36149004	36149184	-	Uggt1	94977	gene_body
151	chr1	36149004	36149184	-	Uggt1	1340	gene_body
151	chr1	36149004	36149184	-	Uggt1	24289	gene_body
151	chr1	36149004	36149184	-	Uggt1	33450	gene_body
151	chr1	36149004	36149184	-	Uggt1	15775	gene_body
151	chr1	36149004	36149184	-	Uggt1	94923	gene_body
151	chr1	36149004	36149184	-	Uggt1	60846	gene_body
151	chr1	36149004	36149184	-	Uggt1	59020	gene_body
151	chr1	36149004	36149184	-	Uggt1	95536	gene_body
151	chr1	36149004	36149184	-	Mir6897	-4691	gene_body
152	chr1	36160280	36160629	+	Gm33280	28238	gene_body
152	chr1	36160280	36160629	-	Uggt1	83676	gene_body
152	chr1	36160280	36160629	-	Uggt1	5182	gene_body
152	chr1	36160280	36160629	-	Uggt1	83532	gene_body
152	chr1	36160280	36160629	-	Uggt1	-9756	gene_body
152	chr1	36160280	36160629	-	Uggt1	12844	gene_body
152	chr1	36160280	36160629	-	Uggt1	22005	gene_body
152	chr1	36160280	36160629	-	Uggt1	4330	gene_body
152	chr1	36160280	36160629	-	Uggt1	83478	gene_body
152	chr1	36160280	36160629	-	Uggt1	49401	gene_body
152	chr1	36160280	36160629	-	Uggt1	47575	gene_body
152	chr1	36160280	36160629	-	Uggt1	84091	gene_body
152	chr1	36160280	36160629	-	Mir6897	-15967	gene_body
153	chr1	36160305	36160617	+	Gm33280	28263	gene_body
153	chr1	36160305	36160617	-	Uggt1	83688	gene_body
153	chr1	36160305	36160617	-	Uggt1	5194	gene_body
153	chr1	36160305	36160617	-	Uggt1	83544	gene_body
153	chr1	36160305	36160617	-	Uggt1	-9781	gene_body
153	chr1	36160305	36160617	-	Uggt1	12856	gene_body
153	chr1	36160305	36160617	-	Uggt1	22017	gene_body
153	chr1	36160305	36160617	-	Uggt1	4342	gene_body
153	chr1	36160305	36160617	-	Uggt1	83490	gene_body
153	chr1	36160305	36160617	-	Uggt1	49413	gene_body
153	chr1	36160305	36160617	-	Uggt1	47587	gene_body
153	chr1	36160305	36160617	-	Uggt1	84103	gene_body
153	chr1	36160305	36160617	-	Mir6897	-15992	gene_body
154	chr1	36160302	36160607	+	Gm33280	28260	gene_body
154	chr1	36160302	36160607	-	Uggt1	83698	gene_body
154	chr1	36160302	36160607	-	Uggt1	5204	gene_body
154	chr1	36160302	36160607	-	Uggt1	83554	gene_body
154	chr1	36160302	36160607	-	Uggt1	-9778	gene_body
154	chr1	36160302	36160607	-	Uggt1	12866	gene_body
154	chr1	36160302	36160607	-	Uggt1	22027	gene_body
154	chr1	36160302	36160607	-	Uggt1	4352	gene_body
154	chr1	36160302	36160607	-	Uggt1	83500	gene_body
154	chr1	36160302	36160607	-	Uggt1	49423	gene_body
154	chr1	36160302	36160607	-	Uggt1	47597	gene_body
154	chr1	36160302	36160607	-	Uggt1	84113	gene_body
154	chr1	36160302	36160607	-	Mir6897	-15989	gene_body
155	chr1	36162750	36163035	+	Gm33280	30708	gene_body
155	chr1	36162750	36163035	-	Uggt1	81270	gene_body
155	chr1	36162750	36163035	-	Uggt1	2776	gene_body
155	chr1	36162750	36163035	-	Uggt1	81126	gene_body
155	chr1	36162750	36163035	-	Uggt1	-12226	gene_body
155	chr1	36162750	36163035	-	Uggt1	10438	gene_body
155	chr1	36162750	36163035	-	Uggt1	19599	gene_body
155	chr1	36162750	36163035	-	Uggt1	1924	gene_body
155	chr1	36162750	36163035	-	Uggt1	81072	gene_body
155	chr1	36162750	36163035	-	Uggt1	46995	gene_body
155	chr1	36162750	36163035	-	Uggt1	45169	gene_body
155	chr1	36162750	36163035	-	Uggt1	81685	gene_body
155	chr1	36162750	36163035	-	Mir6897	-18437	gene_body
156	chr1	36162765	36163068	+	Gm33280	30723	gene_body
156	chr1	36162765	36163068	-	Uggt1	81237	gene_body
156	chr1	36162765	36163068	-	Uggt1	2743	gene_body
156	chr1	36162765	36163068	-	Uggt1	81093	gene_body
156	chr1	36162765	36163068	-	Uggt1	-12241	gene_body
156	chr1	36162765	36163068	-	Uggt1	10405	gene_body
156	chr1	36162765	36163068	-	Uggt1	19566	gene_body
156	chr1	36162765	36163068	-	Uggt1	1891	gene_body
156	chr1	36162765	36163068	-	Uggt1	81039	gene_body
156	chr1	36162765	36163068	-	Uggt1	46962	gene_body
156	chr1	36162765	36163068	-	Uggt1	45136	gene_body
156	chr1	36162765	36163068	-	Uggt1	81652	gene_body
156	chr1	36162765	36163068	-	Mir6897	-18452	gene_body
157	chr1	36162797	36163022	+	Gm33280	30755	gene_body
157	chr1	36162797	36163022	-	Uggt1	81283	gene_body
157	chr1	36162797	36163022	-	Uggt1	2789	gene_body
157	chr1	36162797	36163022	-	Uggt1	81139	gene_body
157	chr1	36162797	36163022	-	Uggt1	-12273	gene_body
157	chr1	36162797	36163022	-	Uggt1	10451	gene_body
157	chr1	36162797	36163022	-	Uggt1	19612	gene_body
157	chr1	36162797	36163022	-	Uggt1	1937	gene_body
157	chr1	36162797	36163022	-	Uggt1	81085	gene_body
157	chr1	36162797	36163022	-	Uggt1	47008	gene_body
157	chr1	36162797	36163022	-	Uggt1	45182	gene_body
157	chr1	36162797	36163022	-	Uggt1	81698	gene_body
157	chr1	36162797	36163022	-	Mir6897	-18484	gene_body
158	chr1	36260643	36260772	-	Uggt1	-16338	intergenic
158	chr1	36260643	36260772	-	Uggt1	-94832	intergenic
158	chr1	36260643	36260772	-	Uggt1	-16482	intergenic
158	chr1	36260643	36260772	-	Uggt1	-110119	intergenic
158	chr1	36260643	36260772	-	Uggt1	-87170	intergenic
158	chr1	36260643	36260772	-	Uggt1	-78009	intergenic
158	chr1	36260643	36260772	-	Uggt1	-95684	intergenic
158	chr1	36260643	36260772	-	Uggt1	-16536	intergenic
158	chr1	36260643	36260772	-	Uggt1	-50613	intergenic
158	chr1	36260643	36260772	-	Uggt1	-52439	intergenic
158	chr1	36260643	36260772	-	Uggt1	-15923	intergenic
158	chr1	36260643	36260772	-	Neurl3	12663	intergenic
158	chr1	36260643	36260772	-	Neurl3	13907	intergenic
158	chr1	36260643	36260772	+	Arid5a	-46961	intergenic
158	chr1	36260643	36260772	+	Arid5a	-46982	intergenic
158	chr1	36260643	36260772	+	Arid5a	-46986	intergenic
158	chr1	36260643	36260772	+	Arid5a	-46997	intergenic
158	chr1	36260643	36260772	+	Arid5a	-47007	intergenic
158	chr1	36260643	36260772	+	Arid5a	-55220	intergenic
158	chr1	36260643	36260772	+	Arid5a	-56255	intergenic
159	chr1	36262182	36262438	-	Uggt1	-17877	intergenic
159	chr1	36262182	36262438	-	Uggt1	-96371	intergenic
159	chr1	36262182	36262438	-	Uggt1	-18021	intergenic
159	chr1	36262182	36262438	-	Uggt1	-111658	intergenic
159	chr1	36262182	36262438	-	Uggt1	-88709	intergenic
159	chr1	36262182	36262438	-	Uggt1	-79548	intergenic
159	chr1	36262182	36262438	-	Uggt1	-97223	intergenic
159	chr1	36262182	36262438	-	Uggt1	-18075	intergenic
159	chr1	36262182	36262438	-	Uggt1	-52152	intergenic
159	chr1	36262182	36262438	-	Uggt1	-53978	intergenic
159	chr1	36262182	36262438	-	Uggt1	-17462	intergenic
159	chr1	36262182	36262438	-	Neurl3	10997	intergenic
159	chr1	36262182	36262438	-	Neurl3	12241	intergenic
159	chr1	36262182	36262438	+	Arid5a	-45295	intergenic
159	chr1	36262182	36262438	+	Arid5a	-45316	intergenic
159	chr1	36262182	36262438	+	Arid5a	-45320	intergenic
159	chr1	36262182	36262438	+	Arid5a	-45331	intergenic
159	chr1	36262182	36262438	+	Arid5a	-45341	intergenic
159	chr1	36262182	36262438	+	Arid5a	-53554	intergenic
159	chr1	36262182	36262438	+	Arid5a	-54589	intergenic
160	chr1	36264010	36264647	-	Uggt1	-19705	gene_body
160	chr1	36264010	36264647	-	Uggt1	-98199	gene_body
160	chr1	36264010	36264647	-	Uggt1	-19849	gene_body
160	chr1	36264010	36264647	-	Uggt1	-113486	gene_body
160	chr1	36264010	36264647	-	Uggt1	-90537	gene_body
160	chr1	36264010	36264647	-	Uggt1	-81376	gene_body
160	chr1	36264010	36264647	-	Uggt1	-99051	gene_body
160	chr1	36264010	36264647	-	Uggt1	-19903	gene_body
160	chr1	36264010	36264647	-	Uggt1	-53980	gene_body
160	chr1	36264010	36264647	-	Uggt1	-55806	gene_body
160	chr1	36264010	36264647	-	Uggt1	-19290	gene_body
160	chr1	36264010	36264647	-	Neurl3	8788	gene_body
160	chr1	36264010	36264647	-	Neurl3	10032	gene_body
160	chr1	36264010	36264647	+	Arid5a	-43086	gene_body
160	chr1	36264010	36264647	+	Arid5a	-43107	gene_body
160	chr1	36264010	36264647	+	Arid5a	-43111	gene_body
160	chr1	36264010	36264647	+	Arid5a	-43122	gene_body
160	chr1	36264010	36264647	+	Arid5a	-43132	gene_body
160	chr1	36264010	36264647	+	Arid5a	-51345	gene_body
160	chr1	36264010	36264647	+	Arid5a	-52380	gene_body
161	chr1	36262187	36262422	-	Uggt1	-17882	intergenic
161	chr1	36262187	36262422	-	Uggt1	-96376	intergenic
161	chr1	36262187	36262422	-	Uggt1	-18026	intergenic
161	chr1	36262187	36262422	-	Uggt1	-111663	intergenic
161	chr1	36262187	36262422	-	Uggt1	-88714	intergenic
161	chr1	36262187	36262422	-	Uggt1	-79553	intergenic
161	chr1	36262187	36262422	-	Uggt1	-97228	intergenic
161	chr1	36262187	36262422	-	Uggt1	-18080	intergenic
161	chr1	36262187	36262422	-	Uggt1	-52157	intergenic
161	chr1	36262187	36262422	-	Uggt1	-53983	intergenic
161	chr1	36262187	36262422	-	Uggt1	-17467	intergenic
161	chr1	36262187	36262422	-	Neurl3	11013	intergenic
161	chr1	36262187	36262422	-	Neurl3	12257	intergenic
161	chr1	36262187	36262422	+	Arid5a	-45311	intergenic
161	chr1	36262187	36262422	+	Arid5a	-45332	intergenic
161	chr1	36262187	36262422	+	Arid5a	-45336	intergenic
161	chr1	36262187	36262422	+	Arid5a	-45347	intergenic
161	chr1	36262187	36262422	+	Arid5a	-45357	intergenic
161	chr1	36262187	36262422	+	Arid5a	-53570	intergenic
161	chr1	36262187	36262422	+	Arid5a	-54605	intergenic
162	chr1	36264020	36264629	-	Uggt1	-19715	gene_body
162	chr1	36264020	36264629	-	Uggt1	-98209	gene_body
162	chr1	36264020	36264629	-	Uggt1	-19859	gene_body
162	chr1	36264020	36264629	-	Uggt1	-113496	gene_body
162	chr1	36264020	36264629	-	Uggt1	-90547	gene_body
162	chr1	36264020	36264629	-	Uggt1	-81386	gene_body
162	chr1	36264020	36264629	-	Uggt1	-99061	gene_body
162	chr1	36264020	36264629	-	Uggt1	-19913	gene_body
162	chr1	36264020	36264629	-	Uggt1	-53990	gene_body
162	chr1	36264020	36264629	-	Uggt1	-55816	gene_body
162	chr1	36264020	36264629	-	Uggt1	-19300	gene_body
162	chr1	36264020	36264629	-	Neurl3	8806	gene_body
162	chr1	36264020	36264629	-	Neurl3	10050	gene_body
162	chr1	36264020	36264629	+	Arid5a	-43104	gene_body
162	chr1	36264020	36264629	+	Arid5a	-43125	gene_body
162	chr1	36264020	36264629	+	Arid5a	-43129	gene_body
162	chr1	36264020	36264629	+	Arid5a	-43140	gene_body
162	chr1	36264020	36264629	+	Arid5a	-43150	gene_body
162	chr1	36264020	36264629	+	Arid5a	-51363	gene_body
162	chr1	36264020	36264629	+	Arid5a	-52398	gene_body
163	chr1	36260639	36260750	-	Uggt1	-16334	intergenic
163	chr1	36260639	36260750	-	Uggt1	-94828	intergenic
163	chr1	36260639	36260750	-	Uggt1	-16478	intergenic
163	chr1	36260639	36260750	-	Uggt1	-110115	intergenic
163	chr1	36260639	36260750	-	Uggt1	-87166	intergenic
163	chr1	36260639	36260750	-	Uggt1	-78005	intergenic
163	chr1	36260639	36260750	-	Uggt1	-95680	intergenic
163	chr1	36260639	36260750	-	Uggt1	-16532	intergenic
163	chr1	36260639	36260750	-	Uggt1	-50609	intergenic
163	chr1	36260639	36260750	-	Uggt1	-52435	intergenic
163	chr1	36260639	36260750	-	Uggt1	-15919	intergenic
163	chr1	36260639	36260750	-	Neurl3	12685	intergenic
163	chr1	36260639	36260750	-	Neurl3	13929	intergenic
163	chr1	36260639	36260750	+	Arid5a	-46983	intergenic
163	chr1	36260639	36260750	+	Arid5a	-47004	intergenic
163	chr1	36260639	36260750	+	Arid5a	-47008	intergenic
163	chr1	36260639	36260750	+	Arid5a	-47019	intergenic
163	chr1	36260639	36260750	+	Arid5a	-47029	intergenic
163	chr1	36260639	36260750	+	Arid5a	-55242	intergenic
163	chr1	36260639	36260750	+	Arid5a	-56277	intergenic
164	chr1	36262179	36262393	-	Uggt1	-17874	intergenic
164	chr1	36262179	36262393	-	Uggt1	-96368	intergenic
164	chr1	36262179	36262393	-	Uggt1	-18018	intergenic
164	chr1	36262179	36262393	-	Uggt1	-111655	intergenic
164	chr1	36262179	36262393	-	Uggt1	-88706	intergenic
164	chr1	36262179	36262393	-	Uggt1	-79545	intergenic
164	chr1	36262179	36262393	-	Uggt1	-97220	intergenic
164	chr1	36262179	36262393	-	Uggt1	-18072	intergenic
164	chr1	36262179	36262393	-	Uggt1	-52149	intergenic
164	chr1	36262179	36262393	-	Uggt1	-53975	intergenic
164	chr1	36262179	36262393	-	Uggt1	-17459	intergenic
164	chr1	36262179	36262393	-	Neurl3	11042	intergenic
164	chr1	36262179	36262393	-	Neurl3	12286	intergenic
164	chr1	36262179	36262393	+	Arid5a	-45340	intergenic
164	chr1	36262179	36262393	+	Arid5a	-45361	intergenic
164	chr1	36262179	36262393	+	Arid5a	-45365	intergenic
164	chr1	36262179	36262393	+	Arid5a	-45376	intergenic
164	chr1	36262179	36262393	+	Arid5a	-45386	intergenic
164	chr1	36262179	36262393	+	Arid5a	-53599	intergenic
164	chr1	36262179	36262393	+	Arid5a	-54634	intergenic
165	chr1	36264018	36264578	-	Uggt1	-19713	intergenic
165	chr1	36264018	36264578	-	Uggt1	-98207	intergenic
165	chr1	36264018	36264578	-	Uggt1	-19857	intergenic
165	chr1	36264018	36264578	-	Uggt1	-113494	intergenic
165	chr1	36264018	36264578	-	Uggt1	-90545	intergenic
165	chr1	36264018	36264578	-	Uggt1	-81384	intergenic
165	chr1	36264018	36264578	-	Uggt1	-99059	intergenic
165	chr1	36264018	36264578	-	Uggt1	-19911	intergenic
165	chr1	36264018	36264578	-	Uggt1	-53988	intergenic
165	chr1	36264018	36264578	-	Uggt1	-55814	intergenic
165	chr1	36264018	36264578	-	Uggt1	-19298	intergenic
165	chr1	36264018	36264578	-	Neurl3	8857	intergenic
165	chr1	36264018	36264578	-	Neurl3	10101	intergenic
165	chr1	36264018	36264578	+	Arid5a	-43155	intergenic
165	chr1	36264018	36264578	+	Arid5a	-43176	intergenic
165	chr1	36264018	36264578	+	Arid5a	-43180	intergenic
165	chr1	36264018	36264578	+	Arid5a	-43191	intergenic
165	chr1	36264018	36264578	+	Arid5a	-43201	intergenic
165	chr1	36264018	36264578	+	Arid5a	-51414	intergenic
165	chr1	36264018	36264578	+	Arid5a	-52449	intergenic
166	chr1	36271601	36271736	-	Uggt1	-27296	gene_body
166	chr1	36271601	36271736	-	Uggt1	-105790	gene_body
166	chr1	36271601	36271736	-	Uggt1	-27440	gene_body
166	chr1	36271601	36271736	-	Uggt1	-121077	gene_body
166	chr1	36271601	36271736	-	Uggt1	-98128	gene_body
166	chr1	36271601	36271736	-	Uggt1	-88967	gene_body
166	chr1	36271601	36271736	-	Uggt1	-106642	gene_body
166	chr1	36271601	36271736	-	Uggt1	-27494	gene_body
166	chr1	36271601	36271736	-	Uggt1	-61571	gene_body
166	chr1	36271601	36271736	-	Uggt1	-63397	gene_body
166	chr1	36271601	36271736	-	Uggt1	-26881	gene_body
166	chr1	36271601	36271736	-	Neurl3	1699	gene_body
166	chr1	36271601	36271736	-	Neurl3	2943	gene_body
166	chr1	36271601	36271736	+	Arid5a	-35997	gene_body
166	chr1	36271601	36271736	+	Arid5a	-36018	gene_body
166	chr1	36271601	36271736	+	Arid5a	-36022	gene_body
166	chr1	36271601	36271736	+	Arid5a	-36033	gene_body
166	chr1	36271601	36271736	+	Arid5a	-36043	gene_body
166	chr1	36271601	36271736	+	Arid5a	-44256	gene_body
166	chr1	36271601	36271736	+	Arid5a	-45291	gene_body
167	chr1	36272617	36272844	-	Uggt1	-28312	gene_body
167	chr1	36272617	36272844	-	Uggt1	-106806	gene_body
167	chr1	36272617	36272844	-	Uggt1	-28456	gene_body
167	chr1	36272617	36272844	-	Uggt1	-122093	gene_body
167	chr1	36272617	36272844	-	Uggt1	-99144	gene_body
167	chr1	36272617	36272844	-	Uggt1	-89983	gene_body
167	chr1	36272617	36272844	-	Uggt1	-107658	gene_body
167	chr1	36272617	36272844	-	Uggt1	-28510	gene_body
167	chr1	36272617	36272844	-	Uggt1	-62587	gene_body
167	chr1	36272617	36272844	-	Uggt1	-64413	gene_body
167	chr1	36272617	36272844	-	Uggt1	-27897	gene_body
167	chr1	36272617	36272844	-	Neurl3	591	gene_body
167	chr1	36272617	36272844	-	Neurl3	1835	gene_body
167	chr1	36272617	36272844	+	Arid5a	-34889	gene_body
167	chr1	36272617	36272844	+	Arid5a	-34910	gene_body
167	chr1	36272617	36272844	+	Arid5a	-34914	gene_body
167	chr1	36272617	36272844	+	Arid5a	-34925	gene_body
167	chr1	36272617	36272844	+	Arid5a	-34935	gene_body
167	chr1	36272617	36272844	+	Arid5a	-43148	gene_body
167	chr1	36272617	36272844	+	Arid5a	-44183	gene_body
168	chr1	36272626	36272831	-	Uggt1	-28321	gene_body
168	chr1	36272626	36272831	-	Uggt1	-106815	gene_body
168	chr1	36272626	36272831	-	Uggt1	-28465	gene_body
168	chr1	36272626	36272831	-	Uggt1	-122102	gene_body
168	chr1	36272626	36272831	-	Uggt1	-99153	gene_body
168	chr1	36272626	36272831	-	Uggt1	-89992	gene_body
168	chr1	36272626	36272831	-	Uggt1	-107667	gene_body
168	chr1	36272626	36272831	-	Uggt1	-28519	gene_body
168	chr1	36272626	36272831	-	Uggt1	-62596	gene_body
168	chr1	36272626	36272831	-	Uggt1	-64422	gene_body
168	chr1	36272626	36272831	-	Uggt1	-27906	gene_body
168	chr1	36272626	36272831	-	Neurl3	604	gene_body
168	chr1	36272626	36272831	-	Neurl3	1848	gene_body
168	chr1	36272626	36272831	+	Arid5a	-34902	gene_body
168	chr1	36272626	36272831	+	Arid5a	-34923	gene_body
168	chr1	36272626	36272831	+	Arid5a	-34927	gene_body
168	chr1	36272626	36272831	+	Arid5a	-34938	gene_body
168	chr1	36272626	36272831	+	Arid5a	-34948	gene_body
168	chr1	36272626	36272831	+	Arid5a	-43161	gene_body
168	chr1	36272626	36272831	+	Arid5a	-44196	gene_body
169	chr1	36271615	36271819	-	Uggt1	-27310	gene_body
169	chr1	36271615	36271819	-	Uggt1	-105804	gene_body
169	chr1	36271615	36271819	-	Uggt1	-27454	gene_body
169	chr1	36271615	36271819	-	Uggt1	-121091	gene_body
169	chr1	36271615	36271819	-	Uggt1	-98142	gene_body
169	chr1	36271615	36271819	-	Uggt1	-88981	gene_body
169	chr1	36271615	36271819	-	Uggt1	-106656	gene_body
169	chr1	36271615	36271819	-	Uggt1	-27508	gene_body
169	chr1	36271615	36271819	-	Uggt1	-61585	gene_body
169	chr1	36271615	36271819	-	Uggt1	-63411	gene_body
169	chr1	36271615	36271819	-	Uggt1	-26895	gene_body
169	chr1	36271615	36271819	-	Neurl3	1616	gene_body
169	chr1	36271615	36271819	-	Neurl3	2860	gene_body
169	chr1	36271615	36271819	+	Arid5a	-35914	gene_body
169	chr1	36271615	36271819	+	Arid5a	-35935	gene_body
169	chr1	36271615	36271819	+	Arid5a	-35939	gene_body
169	chr1	36271615	36271819	+	Arid5a	-35950	gene_body
169	chr1	36271615	36271819	+	Arid5a	-35960	gene_body
169	chr1	36271615	36271819	+	Arid5a	-44173	gene_body
169	chr1	36271615	36271819	+	Arid5a	-45208	gene_body
170	chr1	36272626	36272852	-	Uggt1	-28321	gene_body
170	chr1	36272626	36272852	-	Uggt1	-106815	gene_body
170	chr1	36272626	36272852	-	Uggt1	-28465	gene_body
170	chr1	36272626	36272852	-	Uggt1	-122102	gene_body
170	chr1	36272626	36272852	-	Uggt1	-99153	gene_body
170	chr1	36272626	36272852	-	Uggt1	-89992	gene_body
170	chr1	36272626	36272852	-	Uggt1	-107667	gene_body
170	chr1	36272626	36272852	-	Uggt1	-28519	gene_body
170	chr1	36272626	36272852	-	Uggt1	-62596	gene_body
170	chr1	36272626	36272852	-	Uggt1	-64422	gene_body
170	chr1	36272626	36272852	-	Uggt1	-27906	gene_body
170	chr1	36272626	36272852	-	Neurl3	583	gene_body
170	chr1	36272626	36272852	-	Neurl3	1827	gene_body
170	chr1	36272626	36272852	+	Arid5a	-34881	gene_body
170	chr1	36272626	36272852	+	Arid5a	-34902	gene_body
170	chr1	36272626	36272852	+	Arid5a	-34906	gene_body
170	chr1	36272626	36272852	+	Arid5a	-34917	gene_body
170	chr1	36272626	36272852	+	Arid5a	-34927	gene_body
170	chr1	36272626	36272852	+	Arid5a	-43140	gene_body
170	chr1	36272626	36272852	+	Arid5a	-44175	gene_body
171	chr1	36281915	36282203	-	Uggt1	-37610	intergenic
171	chr1	36281915	36282203	-	Uggt1	-116104	intergenic
171	chr1	36281915	36282203	-	Uggt1	-37754	intergenic
171	chr1	36281915	36282203	-	Uggt1	-131391	intergenic
171	chr1	36281915	36282203	-	Uggt1	-108442	intergenic
171	chr1	36281915	36282203	-	Uggt1	-99281	intergenic
171	chr1	36281915	36282203	-	Uggt1	-116956	intergenic
171	chr1	36281915	36282203	-	Uggt1	-37808	intergenic
171	chr1	36281915	36282203	-	Uggt1	-71885	intergenic
171	chr1	36281915	36282203	-	Uggt1	-73711	intergenic
171	chr1	36281915	36282203	-	Uggt1	-37195	intergenic
171	chr1	36281915	36282203	-	Neurl3	-8480	intergenic
171	chr1	36281915	36282203	-	Neurl3	-7236	intergenic
171	chr1	36281915	36282203	+	Arid5a	-25530	intergenic
171	chr1	36281915	36282203	+	Arid5a	-25551	intergenic
171	chr1	36281915	36282203	+	Arid5a	-25555	intergenic
171	chr1	36281915	36282203	+	Arid5a	-25566	intergenic
171	chr1	36281915	36282203	+	Arid5a	-25576	intergenic
171	chr1	36281915	36282203	+	Arid5a	-33789	intergenic
171	chr1	36281915	36282203	+	Arid5a	-34824	intergenic
172	chr1	36282331	36282491	-	Uggt1	-38026	intergenic
172	chr1	36282331	36282491	-	Uggt1	-116520	intergenic
172	chr1	36282331	36282491	-	Uggt1	-38170	intergenic
172	chr1	36282331	36282491	-	Uggt1	-131807	intergenic
172	chr1	36282331	36282491	-	Uggt1	-108858	intergenic
172	chr1	36282331	36282491	-	Uggt1	-99697	intergenic
172	chr1	36282331	36282491	-	Uggt1	-117372	intergenic
172	chr1	36282331	36282491	-	Uggt1	-38224	intergenic
172	chr1	36282331	36282491	-	Uggt1	-72301	intergenic
172	chr1	36282331	36282491	-	Uggt1	-74127	intergenic
172	chr1	36282331	36282491	-	Uggt1	-37611	intergenic
172	chr1	36282331	36282491	-	Neurl3	-8896	intergenic
172	chr1	36282331	36282491	-	Neurl3	-7652	intergenic
172	chr1	36282331	36282491	+	Arid5a	-25242	intergenic
172	chr1	36282331	36282491	+	Arid5a	-25263	intergenic
172	chr1	36282331	36282491	+	Arid5a	-25267	intergenic
172	chr1	36282331	36282491	+	Arid5a	-25278	intergenic
172	chr1	36282331	36282491	+	Arid5a	-25288	intergenic
172	chr1	36282331	36282491	+	Arid5a	-33501	intergenic
172	chr1	36282331	36282491	+	Arid5a	-34536	intergenic
173	chr1	36281956	36282097	-	Uggt1	-37651	intergenic
173	chr1	36281956	36282097	-	Uggt1	-116145	intergenic
173	chr1	36281956	36282097	-	Uggt1	-37795	intergenic
173	chr1	36281956	36282097	-	Uggt1	-131432	intergenic
173	chr1	36281956	36282097	-	Uggt1	-108483	intergenic
173	chr1	36281956	36282097	-	Uggt1	-99322	intergenic
173	chr1	36281956	36282097	-	Uggt1	-116997	intergenic
173	chr1	36281956	36282097	-	Uggt1	-37849	intergenic
173	chr1	36281956	36282097	-	Uggt1	-71926	intergenic
173	chr1	36281956	36282097	-	Uggt1	-73752	intergenic
173	chr1	36281956	36282097	-	Uggt1	-37236	intergenic
173	chr1	36281956	36282097	-	Neurl3	-8521	intergenic
173	chr1	36281956	36282097	-	Neurl3	-7277	intergenic
173	chr1	36281956	36282097	+	Arid5a	-25636	intergenic
173	chr1	36281956	36282097	+	Arid5a	-25657	intergenic
173	chr1	36281956	36282097	+	Arid5a	-25661	intergenic
173	chr1	36281956	36282097	+	Arid5a	-25672	intergenic
173	chr1	36281956	36282097	+	Arid5a	-25682	intergenic
173	chr1	36281956	36282097	+	Arid5a	-33895	intergenic
173	chr1	36281956	36282097	+	Arid5a	-34930	intergenic
174	chr1	36282270	36282469	-	Uggt1	-37965	intergenic
174	chr1	36282270	36282469	-	Uggt1	-116459	intergenic
174	chr1	36282270	36282469	-	Uggt1	-38109	intergenic
174	chr1	36282270	36282469	-	Uggt1	-131746	intergenic
174	chr1	36282270	36282469	-	Uggt1	-108797	intergenic
174	chr1	36282270	36282469	-	Uggt1	-99636	intergenic
174	chr1	36282270	36282469	-	Uggt1	-117311	intergenic
174	chr1	36282270	36282469	-	Uggt1	-38163	intergenic
174	chr1	36282270	36282469	-	Uggt1	-72240	intergenic
174	chr1	36282270	36282469	-	Uggt1	-74066	intergenic
174	chr1	36282270	36282469	-	Uggt1	-37550	intergenic
174	chr1	36282270	36282469	-	Neurl3	-8835	intergenic
174	chr1	36282270	36282469	-	Neurl3	-7591	intergenic
174	chr1	36282270	36282469	+	Arid5a	-25264	intergenic
174	chr1	36282270	36282469	+	Arid5a	-25285	intergenic
174	chr1	36282270	36282469	+	Arid5a	-25289	intergenic
[truncated: 695,754+ more rows]

## Sheet: Differential active enhancers
Genes associated to active enhancers (gene body) gained in LiNKTR1s	Genes associated to active enhancers (gene body) in LiNKTR1s already present in LiNKTs	Genes associated to active enhancers (gene body) lost in LiNKTR1s		Genes associated to active enhancers (intergenic) gained in LiNKTR1s	Genes associated to active enhancers (intergenic) in LiNKTR1s already present in LiNKTs	Genes associated to active enhancers (intergenic) lost in LiNKTR1s
1700034P13Rik	Gm37988	Gm26983		Gm38049	Rps2-ps2	Gm26901
Gm6195	Gm6104	Pcmtd1		Gm37335	Gm38216	Gm18984
Sgk3	Tcea1	Gm28631		Hs6st1	Gm6216	Gm30414
Gm22607	Lypla1	Gm38157		F830112A20Rik	Gm29663	Imp4
Gm38380	Gm37277	Dst		Gm38115	Gm17644	Gm28306
Gm29570	Gm16041	Gm23792		Tmem131	Sulf1	Cnnm4
Stau2	Rgs20	Gm26788		2610300A13Rik	Slco5a1	Gm37909
Phf3	Gm38008	Gm37224		Lonrf2	Gm29570	Cnnm3
Gm37522	Gm37629	Gm37845		Nab1	Gm7593	Fer1l5
Gm37906	Sntg1	Cnnm4		Gm5976	Tram1	Lman2l
Gm24053	Gm37143	Gm37909		Rps27a-ps1	Lactb2	Gm47280
Cdk15	Arfgef1	Fer1l5		Gm553	Gm38319	Gm29041
Nbeal1	Gm37569	Lman2l		Gm28178	Rdh10	Tpp2
6030460B20Rik	Ncoa2	Nms		Gm5527	Gm38249	Mettl21c
Gm38137	Gm38376	Npas2		1700019D03Rik	Ly96	Gm15838
Ctla4	Prdm14	Mir6349		Mstn	Gm29649	Gm8251
Rpl18-ps1	Gm37702	Gm3617		Gm24349	Gm5828	Tex30
Ndufs1	Gm37409	Gm20428		Gm38137	Gm6420	Gm29247
Gm20342	Gm38223	Gm24826		Ctla4	Gm27028	Sf3b1
Ino80d	Gm27881	Mrps9		Rpl18-ps1	Gm29107	Gm17971
Eef1b2	Gm38120	Gm23126		Gm29113	Gm20954	Coq10b
Ino80dos	Gm23169	AI597479		Gm29114	Mir30c-2	E330011M16Rik
Gm24557	Tram1	Nab1		Ikzf2	Mir30a	Hspd1
Gm26457	Lactb2	Gm5976		Gm6217	Ptpn18	Gm11577
Snora41	Gm38319	Rps27a-ps1		A030003K21Rik	Gm28417	Gm23762
Gm27390	Xkr9	Pms1		Gm7544	4930568A12Rik	Chrnd
Rpl31-ps24	Ube2w	Osgepl1		Gm47955	Prss39	Chrng
Rpl10a-ps1	Ly96	Gm28551		Gm47959	Gm28416	Eif4e2
Gm10558	Gm38342	Gm28778		Gm7553	Cfc1	Efhd1os
Map2	Eloc	Asdurf		Slc19a3	Prss40	Efhd1
Gm24729	D030040B21Rik	Asnsd1		Gm7539	Gm28419	Gm26187
Gm25832	Gm7654	Ormdl1		Gm17181	1110002O04Rik	Gm18447
Catip	Tmem70	Gm18800		Sh3bp4	Uggt1	Gm20753
Slc11a1	Kcnq5	Gm28779		Gm35048	Neurl3	Phlpp1
Ctdsp1	Gm26580	Gm6799		Hdac4	Arid5a	Gm8596
Vil1	Smap1	Gm34066		Cops9	4930403P22Rik	4933436E23Rik
Mir26b	Lmbrd1	Pgap1		Otos	Kansl3	Gm34816
Usp37	Gm3052	Gm36955		Gm29483	Rpl12-ps1	Zbtb41
Speg	Gm37233	Mreg		Gm5264	n-R5s210	Aspm
Gmppa	Ccdc115	Pecr		Fam174a	Vwa3b	Crb1
Asic4	Imp4	Tmem169		Gm29012	Mgat4a	Gm8964
Gm37264	Gm28306	Gm25360		Inhbb	2010300C02Rik	Klhl20
Obsl1	Ptpn18	Gm25939		Ralb	4930556I23Rik	Ankrd45
Tmem198	Gm28417	Gm24497		Gm29454	Gm37309	Tex50
Chpf	4930568A12Rik	Gm23472		Il19	Pdcl3	Gm6185
Inha	Prss39	D230017M19Rik		Gm4258	Gm37821	Prrc2c
Gm15181	Mir5103	Zfand2b		Gm3933	Gm37091	Fmo4
Stk11ip	Gm28416	Atg9a		Gm37045	Rfx8	Gm37033
4833412K13Rik	Arhgef4	Abcb6		Gm37423	Gm3646	Gm8101
Gm28995	Gm37127	Gm29253		4930596I21Rik	1700066B17Rik	Gm37177
Gm37884	Gm38336	Gm19552		Gm16305	Map4k4	Atf3
Sgpp2	Fam168b	Gm2666		Gm18553	Il1rl1	D730003I15Rik
Farsb	Plekhb2	Gm7592		Dennd1b	Gm17970	Gm37074
2810459M11Rik	Gm38049	Gm16092		Lamc2	Il1rl2	Gm37168
Psmd1	Gm37335	Gm2427		Lamc1	Il18r1	Nenf
Gm22786	Hs6st1	Sp110		Npl	Il18rap	Gm37432
Nppc	Gm33280	G530012D18Rik		Eef1aknmt	Gm8210	Gm38194
Dis3l2	Uggt1	Espnl		Vamp4	Fhl2	Gm21321
Gm29097	Mir6897	B230216N24Rik		Gm2453	Gm29610	Ulbp1
Gm29055	Neurl3	Pam		Gm37232	Gm29040	Gm46209
Gm25395	Arid5a	1810006J02Rik		Tmco1	Gm19587	Gm48843
Agap1	4930403P22Rik	Gm24465		Aldh9a1	Gm8241	Gm48845
4933400F21Rik	Kansl3	Relch		Mgst3	Gm26352	Gm48844
Gm26037	Mir6898	Gm10193		Gm25911	Gm24180	Gm24343
Olfr1410	Cnnm3	Tnfrsf11a		Mir6347	Gm8307	Gm47768
Olfr12	Gm38033	Serpinb5		Gm24182	Gm23216	Gm47769
Cops9	Ankrd23	Pou2f3-rs1		Gm37858	Gm23974	Gm47770
Otos	Ankrd39	Dbi		2310043L19Rik	Gm23984	Gm2467
Kif1a	Gm42417	3110009E18Rik		1700016C15Rik	1700072G22Rik	Hbs1l
Ppp1r7	Gm6428	Zranb3		Catspere2	Nabp1	4930455C13Rik
Pask	Sema4c	Rpl28-ps1		Gm8010	Gm37535	Gm48385
Mir6345	Fam178b	Gm38026		Desi2	Gm17767	Gm48386
Mir6902	D430040D24Rik	Gm37625		Gm36933	Myo1b	Gm2539
Gm26446	Cox5b	Gm37163		Gm37984	Gm8419	Gm7678
Gm7967	Gm33533	Yod1		Stum	Gm8420	Gm19791
Gm26134	Actr1b	Pfkfb2		1700112H15Rik	Gm27607	E030030I06Rik
Ptpn4	4933424G06Rik	Gm29427		Gm37800	Nemp2	Gm4895
Gm15392	Gm18828	Gm28857		Rpl21-ps1	Gm37242	Gm26740
Gm15393	Zap70	AA986860		Gm23349	Gm29670	Raet1e
Gm8217	Tmem131	Gm28856		Gm34732	Mfsd6	H60b
Htr5b	F830112A20Rik	Gm29630		4930433J02Rik	Gm28650	Gm5421
Nckap5	Gm38115	Gm7241		Gm37662	Inpp1	Raet1d
Gm29487	Gm37506	Klhdc8a		Tatdn3	Stk17b	Gm10825
Gm37935	Rpl12-ps1	Nuak2		Nsl1	Gm37863	Gm16531
Klhl12	Cnga3	F730311O21Rik		Gm38188	Hecw2	Med23
Rabif	1700074A21Rik	Tmcc2		Batf3	Pgap1	Arg1
Gm25612	Inpp4a	Gm28277		Gm38161	Gm19637	Gm36172
Gm37124	4930439A04Rik	Ipo9		Nek2	Cflar	Gm47715
Gm4258	Gm37135	Mir1231		Tab2	Gm3841	Mir6905
Gm26930	Coa5	Gm36934		Sf3b5	Gm37760	Gm30034
Gm37534	Unc50	Gm37383		Gm47691	Casp8	Gm48215
D130019J16Rik	4930594C11Rik	Gm38038		Akap7	Gm11582	Gm232
A130050O07Rik	Gm43213	Cep350		Gm8948	Icos	Gm47815
Gm37298	Mgat4a	Gm23744		Cdk19os	Gm37039	Gm47919
Gm26936	4930470B04Rik	Gm10531		A930033M14Rik	Rpl17-ps1	Gm5424
Gm26979	2010300C02Rik	Cenpl		Gm47867	Gm11590	Rtkn2
Gm38238	4930556I23Rik	Klhl20		Amd1	Nrp2	Pwwp3a
Ncf2	Gm26805	Ankrd45		Foxo3	Gm37121	Ndufs7
Smg7	Tsga10	Tex50		Gm15197	Gm4208	Gamt
Gm28791	Mitd1	Gm6185		Afg1l	Gm13749	Dazap1
Rgsl1	Lipt1	Dusp23		Gm23533	Klf7	Tbxa2r
Gm5532	Mrpl30	Gm2710		Gm48066	Mir6899	Gipc3
Acbd6	Lyg2	Lefty2		Gm35154	Gm26649	Hmg20b
Gm10031	Lonrf2	Pycr2		Gm47388	Gm28980	Mfsd12
Gm38043	Gm37707	Lefty1		Gm47389	Creb1	Fzr1
Mrps14	Chst10	2210411M09Rik		4930431F10Rik	Rpl31-ps24	4930404N11Rik
Cacybp	Gm6621	Aida		Gm47392	Plekhm3	Gm48551
4933417C20Rik	Cnot11	Mia3		Gm22503	Rpl10a-ps1	Gm48552
Gm38329	Rnf149	Gm37339		Gm27977	Akr1cl	Dohh
Dnm3os	Gm15832	Taf1a		Gm46189	Gm24788	Smim24
Dnm3	Gm5100	Gm37986		Lilr4b	Gm37930	Nfic
Mir214	Creg2	Hhipl2		Lilrb4a	Cxcr2	Gm16104
Mir199a-2	Snord89	Gm37132		Gm40645	Cxcr1	Mir6913
Gm37119	Gm23722	Cr1l		Gm49339	Arpc2	Mir1191b
Sele	Rfx8	Cr2		2010-09-01	Mir1928	Hal
Sell	Map4k4	Gm48836		Sowahc	Gm25524	Socs2
Gm37411	Il1rl1	Gm10097		Gm23223	Pnkd	5730420D15Rik
Atp1b1	Il18r1	Gm25694		Gm23803	Catip	Gm47600
Gm32391	Il18rap	Myct1		Spock2	Slc11a1	Gm49817
Gm37732	Gm35801	Vip		Chst3	Ctdsp1	Gm8601
Gm37923	Gm8210	Gm48845		Mir6906	Usp37	Gm48505
Dusp27	Fhl2	Gm37299		Gm22117	Vil1	Gm8613
Gpa33	Gm29041	Gm40603		Psap	Mir26b	Gm47325
Nuf2	Nck2	Gm48854		Cdh23	Gm29539	Gm47425
Uap1	Gm37536	Gm26581		Slc29a3	Wnt6	Gm40778
Gm37502	Gm38228	Med23		Tspan15	Wnt10a	1700025F24Rik
Gm37748	1500015O10Rik	Arg1		Tacr2	Gm16582	Grip1os3
Uhmk1	Gm29157	Gm36172		Hk1	Cdk5r2	Gm49335
Fcrlb	Gm29155	Mir6905		Gm31763	Gm27507	Gm47972
Gm2962	Gm29156	Gm23410		Gm32872	Gm37262	Ctdsp2
Fcrla	Gm16103	Samd3		Cabcoco1	Cul3	R3hdm2
Gm37030	Uxs1	Themis		Gm49325	Gm6189	Stac3
Gm38204	Gm19587	Gm2829		Ube2g2	Gm29125	Ndufa4l2
Fcgr2b	Gm8241	Cenpw		Gm18119	Gm45261	Shmt2
Gm9765	Tpp2	Col10a1		Gm48160	1700016L21Rik	Nxph4
Itln1	Gm26352	Hdac2		Gm10142	A630081D01Rik	Actr2
Gm37450	Gm24180	Gm47099		Gm19402	Dock10	Gm12030
Gm37010	Bivm	Mir3473b		Tspear	Gm38062	Gm12031
Tma7-ps	Ercc5	9930024M15Rik		Gm9508	Agfg1	Gm12052
Gm8010	Gm8251	Gm47857		Gm48179	Mff	Gm12053
Desi2	Kdelc1	Gm16546		Gm10024	Tm4sf20	Zfp286os
4930527J03Rik	Tex30	Rps19-ps11		Gm10272	Gm47791	Gm12286
Gm37486	Gm29247	Cd24a		Mir1930	Gm19257	Gm12290
B230369F24Rik	Dnah7c	Col13a1		Cstb	Gm36999	Ntn1
Cox20	Slc39a10	Gm32872		Prss57	Gm28942	Alox12
Hnrnpu	Gm28151	Ggt1		Fstl3	Gm17764	Alox12e
Gm38300	Gm37393	Gm16220		Gm48495	Gm22396	Alox15
Gm27458	Gm28527	Mir6409		Palm	Gpr55	Gm12324
Efcab2	1700072G22Rik	Gm35721		Misp	Gm28100	Lgals9
Gm24919	Nabp1	Gm37782		Ptbp1	Gm18180	Ksr1
Sccpdh	Gm17767	Gm3137		Plppr3	Spata3	Gm11201
Kif28	Gm37535	Gm10787		Prtn3	2810459M11Rik	Rab11fip4os2
Mixl1	Stat4	Col18a1		Gm17134	Gm16341	Rab11fip4
2700078F05Rik	Gm28177	Slc19a1		E130317F20Rik	B3gnt7	Gm11205
Gm38359	Gm3940	Tmprss9		Mir6910	Gm28626	Mir365-2
Gm37018	Stat1	Timm13		Sppl2b	Gm5258	Mir193a
Degs1	Gm31812	Tle6		Amh	Gm28627	AI662270
1700112H15Rik	Gm18301	BC025920		Jsrp1	Ncl	Gm11427
Gm23349	Gls	Sirt6		Oaz1	C130036L24Rik	Slfn14
Lyplal1	Gm553	Ankrd24		Lingo3	Gm45908	AA465934
Gm38268	Gm28178	Gm10778		Lsm7	Nmur1	Ap2b1
Gm23821	Gm5527	Gm47527		Mir1982	Snord82	Pex12
A230020J21Rik	Nemp2	Gm8112		Sirt6	Snora75	Snord7
Flvcr1	Gm37242	Gm26896		Txnrd1	Mir3535	Gm23444
Spata45	Mfsd6	Rfx4		Gm47073	Gm24148	Gm38534
Tatdn3	Gm29670	Ric8b		Eid3	Tex44	Spag9
Nsl1	Gm28650	Mterf2		Gm38560	Rpl30-ps6	B230206L02Rik
Gm38188	Stk17b	Tmem263		1500009L16Rik	Ptma	Xylt2
Batf3	Gm37863	4933408J17Rik		Utp20	Pde6d	Gm11542
Kcnh1	Hecw2	Gm47156		Slc5a8	Gigyf2	Gm11541
Mir29b-2	Mir7681	Gm48126		Ikbip	Snorc	Cdc34b
Mir29c	Gm24251	Gm48191		Slc25a3	Neu2	Gm11545
B430219N15Rik	4930444A19Rik	Gm49628		Tmpo	Ngef	Krt222
Ginm1	Ankrd44	Vezt		Gm24119	Gm23504	Nbr1
Ppil4	A130048G24Rik	Mir331		Gm26765	Inpp5d	Tmem106a
Gm15560	Sf3b1	Socs2		Gm46203	Sag	Gm11634
Zc3h12d	Gm17971	5730420D15Rik		Gm48403	4833421G17Rik	Gm26316
Gm24726	Coq10b	Gm47599		Gm49344	Dgkd	Fzd2
Mir5104	E330011M16Rik	4930459C07Rik		5330438D12Rik	Gm19582	Gm11636
Shprh	Hspe1	Gm35722		Cnot2	Gm38365	2810433D01Rik
Ccdc28a	Hspd1	Ptprb		Cpsf6	Spp2	Psmb5-ps
Gm10827	Gm5147	Kcnmb4os1		Gm47958	Gm29538	Meioc
Slc35d3	Gm16581	Helb		Il22	Gm28888	Ccdc43
Gm48714	Mob4	Grip1		Gm9585	Glrp1	Gm22920
4930405J17Rik	Gm6822	Gm38289		Gm32717	Gm19589	Gm11691
Mtfr2	Rftn2	4930471E19Rik		Gm9029	Gm38130	Gm11692
Gm48537	Gm10561	Gm37505		Gm10744	Gm29336	Tmem94
Pde7b	Mars2	Gm10743		Gm26976	Arl4c	Gm11734
Raet1d	Boll	Lrig3		4930477N07Rik	Gm29335	Gm12591
Gm10825	Aox4	Zmat5		Rassf3	Platr5	Gm9075
Gm40614	Gm15759	Cabp7		Gm48591	Col6a3	Asxl2
Stx7	Aox2	Egfros		Gm40787	Gm29482	Rps7-ps2
Trmt11	Gm37607	Egfr		Gm46204	Gm29481	Dtnb
Gm20300	Bzw1	Gm25698		AC124413.1	Gm29480	Gm20474
Ncoa7	Clk1	Gm12109		Gm35696	Gpc1	Gm49386
Hint3	Ppil3	Il9r		Tbk1	Mir149	Gm47937
Gm38231	Orc2	Snrnp25		Gm16217	Gm7889	Gm32151
Marcks	Nif3l1	Rhbdf1		Gm48815	Gal3st2c	Trim9
5930403N24Rik	Gm23966	Nprl3		Gm16229	Neu4	Gm39473
Gm26535	Gm29389	Mpg		Gm16230	Pdcd1	Sptb
Mfsd4b5	Gm18802	Slit3		Nab2	Gm15427	Churc1
Mfsd4b1	Cbx3-ps7	Gm12150		Nemp1	4930598F16Rik	Rab15
Gm48839	Gm20257	Ccnjl		Stat6	Gm37761	Gpx2
Gm8055	Als2cr12	4933415A04Rik		Myo1a	Gm37171	Gm24986
BC048559	Gm28803	Sec24a		Tac2	Gm7135	Gm17052
Ostm1	Cflar	Gm25291		Zbtb39	D1Ertd622e	Gm9006
Gm15200	Gm3841	Fstl4		Gpr182	Gm28188	Ighd5-3
Gm23766	Gm37760	Gm11186		Rdh16f1	Gm28187	Ighd2-5
Gm46189	Casp8	Il3		Rdh1	Gm18801	Gm37327
Lilr4b	Gm28802	Gm12225		Rdh9	Gm7160	Ighd5-2
Gm48484	Trak2	Gm12226		Gm47438	Zcchc2	Ighd2-4
Lilrb4a	Stradb	Olfr313		Atp5b	Gm26214	Ighd6-2
Gm40645	C2cd6	Olfr312		Baz2a	D630008O14Rik	Gm37227
Gm49339	Sumo1	Olfr311		Rbms2	Bcl2	Ighd2-3
Gm46224	D430013B06Rik	Gm12258		Mir677	Mir3473f	Gm9134
Gm48786	Gm973	Gm12259		Snord59a	En1	Gm9136
Gm48787	Gm24545	2810021J22Rik		Dgka	2610027F03Rik	Gm5190
Gm48788	Gm29596	Gm12256		Pym1	Gm29344	Ighd
Gcc2	Nop58	Zfp39		Rpsa-ps2	Gm29345	Ighm
Ranbp2	Gm26287	Gm12257		Dnajc14	Gm29348	Ighj4
Ccdc138	Snord70	Map2k4		Gm47093	Gm29347	Ighj3
Chst3	Gm26293	Zkscan6		Ormdl2	Gm37043	Ighj2
Gm22117	Snord11	Dnah9		Mmp19	Actr3	Ighj1
Slc29a3	Gm38125	Pfas		Tmem198b	Gm28706	Ighd4-1
Gm48077	Bmpr2	Ctc1		Sarnp	Dars	Ighd3-2
Gm48074	Gm37977	Aurkb		Osm	Gm29598	Ighd5-6
Gm17829	Gm37531	9330160F10Rik		Lif	Gm23902	Ighd2-8
Gm47594	Gm18829	Borcs6		Gm11959	Gm29597	Ighd5-5
Lrrc20	Fam117b	Tmem107		Gm11958	Gm6170	Ighd2-7
Tspan15	Ica1l	Gm12306		Gm24803	Cxcr4	Ighd5-8
Mir7662	Gm15464	Snord118		Ccm2	Gm25384	Ighd5-4
Gm31763	Carf	Gm25819		Nacad	Gm29599	Ighd2-6
Reep3	Wdr12	Gm25371		Tbrg4	Gm26686	Ighd5-7
4930521O17Rik	Cyp20a1	Mir3062		Snora5c	Il10	Gm25747
Gstt4	Abi2	Cntrob		Gm24313	Mapkapk2	Gm22175
Gstt2	Gm11575	Trappc1		Gm23681	Gm25549	Gm24022
Mif	Gm11576	Kcnab3os		Gm12108	Gm37084	Gm18551
Gm22871	Raph1	Kcnab3		Ccdc69	Dyrk3	Ighv13-1
Icosl	Gm11577	Rnf227		Gm2a	Eif2d	Ighv3-6
Dnmt3l	Eif4a-ps4	Gm22442		Gm12231	Gm25717	Ighv9-4
2610008E11Rik	Cd28	Slc35g3		Mup-ps22	Mdm4	Ighv3-7
Ptbp1	Gm11609	Zbtb4		Slc36a3os	Gm29257	Ighv5-21
Plppr3	Gm37198	Chrnb1		Slc36a3	Pik3c2b	Ighv3-8
Gm17134	Gm11579	Fgf11		Slc36a2	Gm28609	Rpl7a-ps2
E130317F20Rik	2310016D23Rik	Tmem102		Slc36a1os	Ppp1r15b	Ighv1-66
Mir6910	Gm11581	Pelp1		Slc36a1	Gm26616	Ighv1-67
Stk11	Gm11582	Gm12313		Fat2	Plekha6	Ighv1-68
Cbarp	Icos	Gm12314		Olfr329-ps	Zbed6	Gm9245
Reep6	Gm37039	Arrb2		Olfr328	Zc3h11a	Gm5660
Adamtsl5	Nrp2	Med11		Olfr224	Gm38394	Ighv1-69
2610034O05Rik	Gm37121	Cxcl16		Olfr326-ps1	Lax1	Ighv8-12
Onecut3	Gm4208	Zmynd15		Olfr325	Atp2b4	Gm6105
Gm25044	Ccnyl1	Mir7115		Olfr324	Mir6903	Gm27236
Gm15608	2810408I11Rik	Cluh		2210407C18Rik	Gm37368	Tmem196
Zfp938	Fzd5	Pafah1b1		Olfr323	Gm10537	Gm48492
Gm47382	Gm38058	Dhrs13		Gm12261	Gm28441	Gm48493
4932415D10Rik	Plekhm3	Phf12		Olfr223	Gm18970	Gm48494
Pwp1	Idh1	Dhrs13os		Gm5027	Fmod	Mboat1
Gm47006	Pikfyve	Gm11197		Olfr225	Btg2	Gm40918
Gm19624	Gm37755	Ddx52		Mprip	Gm38140	Gm31600
Prdm4	Kansl1l	Synrg		Specc1	Gm8618	Gm46411
Gas2l3	Gm38387	Dhx40		Adora2b	Chit1	Bloc1s5
Nr1h4	Gm38162	Mrps23		Zswim7	Klhl12	Bmp6
Gm49783	Gm15789	Gm21885		Ttc19	Rabif	Gm47994
Nedd1	6820402A03Rik	Gm11630		Cdrt4os1	Gm15454	Txndc5
Gm47993	Gm37570	Lrrc3c		Tekt3	Gm29376	Gm31834
Gm24241	Gm37285	Gm12355		Gas7	Mgat4e	Gm48056
Lta4h	Gm38218	Gm20394		Gucy2e	Gm25612	Gm40922
Hal	Acadl	Hap1		Cntrobos	Kdm5b	Rbm24
Amdhd1	Gm15793	Gm10039		Cntrob	4933409D19Rik	Cap2
Mir7211	Gm27934	Jup		Gm23194	Platr23	Gm35110
Gm48867	Gm29113	Gm12348		Trappc1	Zfp281	Gm3333
Gm25266	Gm29114	P3h4		Kcnab3os	Gm19705	Gm3338
Gm47719	Ikzf2	Fkbp10		Kcnab3	Ptprc	Gm19792
Gm47724	Gm29112	Nt5c3b		Rnf227	A130071D04Rik	Zfp825
Gm49817	Gm28112	Klhl10		Gm22442	Gm18667	Gm49763
Gm48521	Bard1	Gm27374		Inca1	Gm28556	Gm47467
Gm33981	Fn1	Gm25475		Kif1c	1700113B19Rik	Gm5626
Gm24587	Atic	Cfap97d1		Prpf8	Atp6v1g3	Gm47469
Nap1l1	Cxcr1	Gm20659		Dhrs13	Gm28500	Gm47470
Gm5176	Arpc2	Dusp3		Phf12	Lhx9	Hnrnpa1l2-ps
Gm28592	Gpbar1	Mpp3		Dhrs13os	2310009B15Rik	Cenpk
Phlda1	Aamp	Rpl27-ps2		Flot2	Rgs2	Adamts6
Gm25117	Gm28364	4930417O22Rik		Eral1	Rbm6-ps2	Kif2a
Myrfl	Pnkd	Sost		Fam222b	Rgs1	Gm48684
Rab3ip	Mir1928	Cd300lg		Mir451a	Gm7266	3830408C21Rik
4933412E12Rik	Gm25524	Mpp2		Mir451b	Hmcn1	Gm31452
D630029K05Rik	Tmbim1	Ppy		Mir144	Gm29188	Gm2736
Gm5781	Gm37503	Pyy		Gm11200	Gm22756	Apoo-ps
Gm10271	Gm29358	Gm11584		Wsb1	Gm37671	Rpl34-ps2
Gm4065	Gm37931	Gm11585		Gm44787	Gm19087	Gm48026
Gm18730	Gm29539	Fam171a2		Atad5	Gm8941	Tcstv3
Gm26347	Wnt6	Itga2b		Tefm	C730036E19Rik	Gm31517
Pmel	Wnt10a	Gpatch8		Adap2os	Gm47985	Gm47743
Cdk2	Gm16582	Mdk-ps1		Adap2	Gm8947	Gm18142
Dgka	Gm27507	Gm11628		Rnf135	Gm47995	4921522A10Rik
Pym1	Glb1l	Gm23563		Gm11430	3110040M04Rik	Gm47756
Rpsa-ps2	Ankzf1	Lrrc37a		Gm11429	Gm47996	Gm47759
Gm47093	Stk16	Gm11639		Wfdc17	Gm24402	Gm47763
Mmp19	Tuba4a	4932435O22Rik		Wfdc21	Gm38238	Gm31577
Vmn2r85	A630095N17Rik	n-R5s74		Heatr6	Gm6652	Gm8517
Vmn2r86	AC166150.1	Gm17178		Gm11434	Rgs8	Gm17030
Gm18755	Dnajb2	Cenpx		Gm12576	Gm29529	Gm7371
Vmn2r87	Ptprn	Gm11866		Gm22311	5530400K19Rik	Gm49341
Sec14l4	Gm28294	Fn3krp		Med13	C230024C17Rik	Nid2
Sec14l3	Resp18	Fn3k		Gm23667	Gm28513	Gm47907
Mtfp1	Gm28902	Gm26520		Gm26439	Rgs16	Dph3
Sec14l2	Gm27943	Gm48511		Rnft1	Gm28512	Oxnad1
Gm11955	Gm37886	Fam228a		Ypel2	Rnasel	Msmb
Gm11957	Ap1s3	Gm17541		Srsf1	Gm29441	Gm18909
Rnf215	Wdfy1	Ldah		Gm15892	Gm29282	Ncoa4
Mir3060	Mrpl44	Gm48898		2010015M23Rik	Gm9530	3425401B19Rik
Gm11973	Gm10555	Gdf7		Col1a1	Ier5	Gm28651
Tbrg4	Serpine2	Hs1bp3		Sgca	Mr1	Wapl
Abca13	Cul3	Gm48071		Hils1	Gm5532	A930038B10Rik
Cnrip1	Gm6189	Trib2		Ppp1r9b	Ralgps2	Gm49032
Gm26253	Gm29125	Gm5432		Samd14	4930439D14Rik	Grid1
Gm22600	Dock10	Gm48558		Pdk2	Gm28694	Tspan14
Zrsr1	Gm37645	Mir6387		Gm24877	Gm37294	Prxl2a
Cct4	A630081D01Rik	Greb1		Gm53	4930562F07Rik	Gm49181
Fam161a	Gm38062	Gm44305		Hoxb9	4930523C07Rik	Gm49183
Pex13	Irs1	9030624G23Rik		Hoxb8	Gm24719	Gm49184
Gm12061	Rhbdd1	Colec11		Hoxb7	Tnn	Txndc16
Papolg	Gm9747	Rps7		Hoxb6	Gm38126	Gpr137c
Gm12085	Agfg1	Bcap29		Hoxb5os	Rabgap1l	Ero1l
Gm12086	A030005L19Rik	Dus4l		Hoxb5	Gm37083	Psmc6
Gm12087	Gm28942	Cog5		Hoxb4	Gm38060	Styx
Ccdc88a	Gm17764	Klhl28		Gm11536	Gm24988	Peli2
Gm23109	Gm22396	Gm48559		Hoxb2	Gm6177	Trav5d-4
Gm12098	Sp140	Mdga2		Hoxb3os	Gm37638	Trav6d-7
Acyp2	Gm17017	2310002D06Rik		Hoxb3	Gm15429	C920008G01Rik
Gm12097	Sp100	Gm26777		Mir10a	Gm5049	Gm30214
Gm12102	A630001G21Rik	Riox1		Mir196a-1	Fasl	Trav13d-3
Chac2	n-R5s215	Gm26571		Nfe2l1	Gm37357	Trav8d-2
Erlec1	9930111H07Rik	Heatr4		Copz2	Suco	Trav16d-dv11
Ebf1	Mir8096	Acot2		Gm11523	Gm7496	Trav13d-4
Gm12169	Gm25472	Acot1		Gm11524	Gm31925	Trav14d-3-dv8
Canx	Gm22906	Gm47943		Cdk5rap3	4930558K02Rik	Trav15d-3
Mir3061	Cab39	Acot4		Mir152	Pigc	Trav7n-4
Olfr1373	Itm2c	Gm49366		Gm11592	Gm38304	Trav6-6
Olfr1372-ps1	Gpr55	4732463B04Rik		Npepps	F5	Trav11
Slc36a3os	Gm28884	Acot3		Mrpl45	Slc19a2	Trav7-5
Olfr324	4933407L21Rik	Acot5		Gm11594	Xcl1	Trav12-1
2210407C18Rik	Gm28100	Gm8385		Gpr179	Gm20743	Trav13-1
Olfr323	Gm18180	Ndufb1-ps		Socs7	1700029M03Rik	Trav14-1
Trim58	Spata3	Cpsf2		Arhgap23	Gm26042	Trav15-1-dv6-1
Olfr322	Armc9	Gon7		Zpbp2	Mpzl1	Trav3-2
Olfr320	Gm16341	Gm48286		Ormdl3	Gm37559	Trav9-2
Gm12570	B3gnt7	Mark3		Lrrc3c	Gm18407	Trav4-3
Gm22599	Gm28626	Ckb		Gm12355	Rcsd1	Gm31251
Rnf187	Ncl	Trmt61a		Gsdma3	Gm37073	Myh7
Hist3h2ba	C130036L24Rik	Gm36635		Tns4	Gm34767	Ngdn
Hist3h2bb-ps	Gm45908	Ppp1r13b		Dhx58os	Creg1	Gm10364
Gm12260	Nmur1	Gm19195		Dhx58	Gm44458	Gm20687
Trim17	Tex44	Gm3565		Zfp385c	Gm36972	Zfhx2
Hist3h2a	Snord82	5033406O09Rik		Kat2a	Gm26665	Zfhx2os
2310058D17Rik	Snora75	Gm43310		Hspb9	Gm7626	Mir208b
Trim11	Mir3535	Tmem121		Rab5c	Gm37923	Gm17428
Obscn	Gm24148	Ighv4-2		Kcnh4	Pou2f1	Phf11d
Gm10435	Ptma	Ighv3-2		Hcrt	Dusp27	Phf11c
Gm44313	Pde6d	Ighv11-2		Hdac5	Gm6286	Gm16301
1810063I02Rik	Prss56	Ighv14-3		BC030867	Gm38204	Setdb2
Med9os	Chrnd	Ighv16-1		Asb16	Fcgr2b	Cab39l
Med9	Chrng	Ighv6-2		Tmub2	Gm10522	2410012E07Rik
Rasd1	Eif4e2	Ighv9-1		Atxn7l3	Fcgr4	Zfp957
Srebf1	Efhd1os	Ighv12-1		Mir8101	Gm26110	Gm49028
Mir6921	Efhd1	Ighv9-2		Nsf	Fcgr3	Rgcc
Mir6922	Gm26187	Ighv12-2		Arf2	Mir6546	Gm32729
Gm12265	Gigyf2	Ighv9-3		Kcnj16	Gm27844	Gm49060
Slc47a1	Gm22549	Ighv7-3		Cd300c	Gm27552	Gm49061
Gm45605	Neu2	Ighv15-1		Cd300ld	Cfap126	Gm49062
Gm12271	Ngef	Ighv14-4		Cd300c2	Sdhc	4930529K09Rik
Rnf112	Inpp5d	Gm37838		Cd300ld2	Mpz	Gm26416
Specc1	Atg16l1	Ighv3-3		Cd300ld4	F11r	Gm7708
Tvp23b	Sag	Ighv7-4		Cd300ld5	Alyref2	Gm7083
Gm22608	Dgkd	Ighv1-35		Cd300ld3	B930036N10Rik	Gm7713
Fxr2	Gm19582	Ighv1-36		Cd300e	Gm9765	Foxred2
Sox15	Scarna6	Ighv1-37		Nup85	Itln1	Txn2
Mpdu1	4833421G17Rik	Ighv1-38		Gm11731	Gm24871	Wbp2nl
Cd68	Gm38365	Ighv1-39		Snhg20	Gm26641	Fmnl3
Eif4a1	Usp40	Ighv1-40		Gm11730	Gm37450	Tmbim6
Senp3	Spp2	Ighv1-41		Sec14l1	Ly9	Gm49483
Tnfsfm13	Gm29538	Ighv1-42		Gm11745	Cd244a	Nckap5l
Tnfsf13os	Gm28888	D430020J02Rik		Gm22667	Slamf7	Nckap5los
Tnfsf12	Glrp1	Ncapg2		Gm26083	Gm37787	Gm49484
Tnfsf13	Gm19589	Gm26259		Mir6516	Mir7683	Gm22951
Gm22988	Gm38130	Gm48889		Gm24323	A630035G10Rik	Spryd3
Mir1934	Gm29336	Gm48871		Tmem235	Gm37981	Tns2
Gm24029	Arl4c	Gm26601		Gm11725	Cd48	Igfbp6
Gm25835	Gm29335	Gm48872		Tha1	Gm37010	Soat2
Nlgn2	Lrrfip1	Gm23496		Timp2	Tma7-ps	Gm49479
Tmem256	Rbm44	Gm47884		Cep295nl	Gm37693	Gm49480
Slc16a11	Gm7776	Gm18856		Lgals3bp	Gm19030	Espl1
Slc16a13	Ramp1	4933412O06Rik		Enpp7	Slamf1	Etv5
Bcl6b	Ube2f	B230303A05Rik		Tbc1d16	Gm26412	Dgkg
Gm21988	Klhl30	A530058O07Rik		Mir6934	Gm22950	9230117E06Rik
Rnasek	Ilkap	A530046M15Rik		Gm26888	Gm37065	Rtp2
0610010K14Rik	Erfe	Slc17a4		A930037H05Rik	Slamf6	Sidt1
Alox12	1700020N18Rik	Snrp1c-ps2		Endov	Vangl2	Spice1
Mir497b	Hes6	Hist1h2ba		Nptx1	Ifi204	Gm26732
Mir497	Per2	Hist1h2aa		Gm11762	Ifi203-ps	Gm22448
Mir195a	Gm28381	Scgn		Arhgdia	Gm7897	Nrip1
Mir6925	Gm28382	Gm11339		Gm3807	Mndal	Brwd1
Gm12338	Gm19085	Carmil1		Alyref	Gm38050	1700093J21Rik
Bhlha9	Traf3ip1	Gm44344		Anapc11	Ifi203	Gm49953
Gm12734	Asb1	2610307P16Rik		Npb	Ifi211	Hmgn1
Nufip2	Hdac4	D930007J09Rik		Pcyt2	Ifi202b	Gm27833
Pipox	Gm37048	Wrnip1		Sirt7	Gm18445	A630089N07Rik
Gm11190	Gm37036	Serpinb1a		Mafg	Cox20	Arid1b
Gm11195	Gm26720	Serpinb1-ps1		Mir6936	Hnrnpu	Rps6ka2
Slc46a1	Gm7837	Serpinb1c		Metrnl	Gm38300	Gm7393
Sarm1	Ndufa10	Serpinb9b		9930038B18Rik	Efcab2	Vmn2r96
Vtn	Olfr1416	Gm36099		Gm47391	Gm24919	Gm15420
Sebox	Olfr1415	Gm48694		Gm48584	Gm27458	Rps10
Tmem199	Olfr1414	Gm31600		Gm36235	Coq8a	Nudt3
Poldip2	Mir6900	A330076C08Rik		Gm18114	Gm37336	Gm49804
Lig3	Gm29481	Gm47781		Nol10	Psen2	Pacsin1
Heatr9	Gm29480	Gm29676		Gm36752	Gm31728	Gm49741
Ccl5	Ankmy1	Gm5790		Odc1	Gm5069	Ppard
Gm23247	Gpc1	2010001K21Rik		Gm36862	Itpkb	Fance
Myo19	Mir149	Nhlrc1		Gm22748	Gm37768	Gm49886
Pigw	Ano7	Tpmt		Hpcal1	Acbd3	Gm49889
Gm23564	Gm17415	Kdm1b		Gm25925	Gm38293	Rpl10a
Ppm1d	Hdlbp	Gm18807		Rnf144a	H3f3aos	Tead3
Gm22587	2002-09-01	Gm24769		Gm47799	H3f3a	Tulp1
Rnft1	Gal3st2c	Gm6478		Rsad2	Gm17275	Hnrnpm
Gm26439	Neu4	Selenok-ps8		Cmpk2	Gm20305	Myo1f
Ptrh2	Pdcd1	Gm3325		Gm46344	Sde2	Zfp414
Ypel2	St8sia4	Gm48228		Mir6538	Gm18036	Gm20507
Gdpd1	Gm37642	Gm25649		Gm18503	Gm24836	Pram1
Gm22387	4930598F16Rik	Gm47588		Coch	Lefty2	Ly6g6c
Gm11507	D1Ertd622e	Gm16132		Gm47399	Pycr2	Mpig6b
Dynll2	Ppip5k2	2210408I21Rik		Dtd2	Lefty1	Ly6g6e
Gm11497	Gm18801	Gm38604		Gpr33	2210411M09Rik	Ly6g6d
Gm24734	Gm7160	Gm18990		Gm7550	Tmem63a	Ly6g6f
Nfe2l1	Zcchc2	3110006O06Rik		Gm46328	Wdr26	Abhd16a
Copz2	Gm26214	C130051F05Rik		Gm47553	A430110L20Rik	Ly6g5c
Gm11523	Gm20753	Fam172a		Gm7557	Rpl35a-ps2	Ly6g5b
Gm11524	Phlpp1	Nr2f1		Eapp	Gm8146	Csnk2b
Mir152	D630008O14Rik	A830082K12Rik		Rpl31-ps17	Dnah14	Gpank1
Gsdma2	Bcl2	Gm41077		Gm2395	Lbr	Gm20522
Gsdma	Mir3473f	Zfp131		Gm2412	Gm5533	D17H6S53E
Gm12356	Gm37053	AF067063		Snx6	Enah	Apom
Psmd3	Kdsr	D13Ertd608e		Gm22634	Gm23690	Bag6
Vps25	Vps4b	Gm23308		Gm22317	Gm26004	Ppp1r18
Ramp2	Serpinb2	Gm45521		Gm26444	Degs1	H2-T24
Wnk4	Serpinb10	Dnase1l3		Gm24305	1700047M11Rik	H2-T22
Gm11615	Gm37934	Gm281		Gm25679	Fbxo28	H2-T23
Nbr1	Dsel	Gm48321		Gm22513	Gm5706	A930015D03Rik
Tmem106a	Gm6028	Thrb		Gm23804	Gm10517	Gm11127
Gm11634	Gm28867	Gm2178		Baz1a	Trp53bp2	Gm6034
Gm11635	Clasp1	Gm24031		Gm20403	Gm37885	Gm8810
Rdm1	Sctr	Selenok		2700097O09Rik	Capn2	Cd2ap
Gm26316	Tmem37	Actr8		Gm46350	Gm37069	Spats1
Gm23849	Steap3	Il17rb		Gm24296	Gm8197	Gm9104
Gfap	Ccdc93	Chdh		Gm7511	Capn8	B230354K17Rik
Kif18b	Actr3	Gm18760		Srp54a	Disp1	Aars2
C1ql1	Gm28706	Mir6947		Aldoart2	Aida	Tcte1
2410004I01Rik	Gm37772	Gm47547		Insm2	Brox	Dazl
Dcakd	Mgat5	Dydc2		Ralgapa1	Dusp10	Gm5094
Cdc27	Gm37510	Dydc1		Pygl	1700056E22Rik	Gm50029
Gm11665	Gm8451	Mat1a		Gm32369	Marc1	Prkd3
Gm11719	Gm23370	Gm49180		Gm24474	Marc2	Gm26957
A830035A12Rik	Gm23734	Gm21010		Gm48866	C130074G19Rik	Gm33373
Gm11649	Tmem163	Gm25353		Gm40437	Mark1	1810073O08Rik
Rgs9	Ccnt2	Gm48924		Gm47290	Mir1981	Mtpap
Gm11684	Map3k19	Cdkn3		Kcnh5	Gm23780	Gm50023
Gm11736	Rab3gap1	Cnih1		Rhoj	Ppp2r5a	Gm7411
Sdk2	R3hdm1	Gm48933		Gphb5	Gm2272	Svil
Gprc5c	Ubxn4	Gm48939		Ppp2r5e	Gm32200	Gm26682
Cd300a	Lct	Gmfb		Gm8275	Gm37688	Gm49986
Gm11698	Mir128-1	Gm10101		Gm36660	1700034H15Rik	Gm6291
Cd300lb	Mcm6	Cgrrf1		Npc2	Slc30a1	Epc1
Gm11699	Dars	Gm48949		Isca2	Rd3	Mkx
Mgat5b	Cxcr4	Gm34934		Ltbp2	Gm26670	Gm46633
Rbfox3	Il10	Gm43766		Nek9	Gm32460	Gm10350
Gm11752	Mapkapk2	Olfr1510		Gm47817	Traf5	Cables1
Ccdc40	Gm37084	Gm43250		Tmed10	Mir3473c	Gm49968
Gaa	Dyrk3	Trav1		Gm47819	Lamb3	Tmem241
Eif4a3	Gm25717	Olfr1509		Gm47820	Camk1g	Nr3c1
Gm11766	Gm25549	Olfr1508		Adck1	Gm37942	Fem1c
Gm11767	Gm17796	Gm43512		4930473H19Rik	Gm38022	Tmed7
Baiap2	Eif2d	Olfr1507		Gm48642	Gm38322	Ticam2
Actg1	Rassf5	Gm5408		Galc	Gm23885	Eif1a
0610009L18Rik	Ikbke	Trav8d-1		Gm47439	Gm6667	Dtwd2
Fscn2	Gm38262	Trav9d-1		Gm47567	H60c	Gm16283
Faap100	Gm29488	Trav6d-5		Gm47566	Ppp1r14c	1700065O20Rik
Gm23419	Gm37954	Trav10d		Gpr65	Iyd	Cep120
Mir6935	Srgap2	Trav6d-6		Ttc7b	Ccdc170	Rps2-ps10
Slc25a10	Ctse	Trav11d		Gm48383	Gm3266	Pde6a
Gm11789	Rab7b	Trav7d-5		Gm49703	Esr1	AC127331.1
Gcgr	Avpr1b	Trav12d-1		Rps6ka5	B430219N15Rik	AC127331.7
Mcrip1	Gm8532	Trav13d-1		Serpina3d-ps	Ginm1	AC127331.9
Gm11773	Pm20d1	Trav14d-1		Serpina3e-ps	Ppil4	AC127331.8
Gm22343	Slc41a1	Gm6740		Serpina3h	Gm15560	AC127331.6
Gm46332	Rab29	Trav15d-1-dv6d-1		Serpina3f	Zc3h12d	AC127331.4
Gm48610	Gm29105	Trav8-1		Serpina3g	Gm24726	AC127331.3
AC241534.1	Gm38067	Trav9-1		Gm8918	Mir5104	AC127331.5
9930038B18Rik	Gm37676	Trav6-5		Vrk1	Gm48614	AC131065.4
Gm47391	Nucks1	Trav10		Gm17111	Gm30906	Gm21886
Laptm4a	Slc45a3	Trav6-6		1700001K19Rik	Ust	Hsbp1l1
Matn3	Elk4	Trav11		Hsp90aa1	Gm7525	AC102255.3
Gen1	Mfsd4a	Trav7-5		Wdr20	Utrn	AC124526.1
Smc6	Gm29103	Trav12-1		Gm27299	B230208H11Rik	AC124526.2
Vsnl1	Gm26892	Trav13-1		Gm40578	Stx11	Gm26012
Mir7675	Mdm4	Trav14-1		Gm266	Gm47771	Mir5127
Kcnf1	Gm29257	Trav15-1-dv6-1		Eif5	Cited2	Zfp236
Cpsf3	Pik3c2b	Myh6		Gm48248	Gm20655	AC124231.1
Gm25821	Gm28609	Gm31251		Snora28	Txlnb	AC124231.2
Klf11	Gm19461	Mhrt		Inf2	Gm7584	Rttn
Cys1	Plekha6	Myh7		Adssl1	Heca	Cd226
Rrm2	Etnk2	Gm29015		Siva1	Abracl	Gm20039
Gm48895	Sox13	Ngdn		Igha	Gm17711	Gm45871
Gm18025	Atp2b4	Gm10364		Ighe	Reps1	Gm7237
Hdac9	Gm37368	Mir208b		Ighv1-46	Gm48483	AC122497.1
Snx13	Mir6903	Gm17428		Ighv1-47	Tnfaip3	Lipo5
Gm10933	Gm10537	Gm6852		Ighv8-3	1700124M09Rik	Ifit2
Gm24359	Gm28441	Gm49023		Ighv8-4	Gm48545	Ifit1bl1
Agr2	Gm18970	Gm8894		Ighv1-48	Tpi-rs5	Ifit3b
Tspan13	Fmod	Gm49067		Ighv1-49	Gm48546	Ifit3
Lrrc72	Btg2	Tgm1		Ighv8-5	Gm20139	AC016791.2
Gm40392	Gm38140	Gm47810		Ighv1-71	Gm33104	Ifit1bl2
Dock4	Gm8618	Mir16-1		Ighv1-72	Gm48563	Ifit1
Zfp277	Chit1	Mir15a		Ighv8-13	Ifngr1	AC138790.3
Gm47374	Gm15454	Rnaseh2b		Gm9251	Il22ra2	Slc25a28
Lrrn3	Gm29376	Dleu7		Ighv1-73	9230106D20Rik	BC037704
Immp2l	Mgat4e	Gucy1b2		Ighv1-74	Il20ra	Entpd7
Coch	Kdm5b	Gm15918		Ighv8-14	Gm33332	4930414N06Rik
Strn3	Ppp1r12b	Xkr6		Gm18341	Gm48651	Cnnm2
Gpr33	Ube2t	Prss51		Ncapg2	Rps2-ps3	As3mt
Egln3	Lgr6	Prss55		Gm6750	Myb	AC137853.1
1700104L18Rik	Gm10535	4930471C04Rik		Ptprn2	Gm26577	Smc3
Gm22220	Ptprv	Prss52		Gm25112	Gm33619	Tectb
Gm24692	Ptpn7	Gm17116		Gm27649	Gm40608	Gm16277
Rpl18a-ps1	Arl8a	9630015K15Rik		Gm36264	Gm33728	Gfra1
Psma6	Gm15445	Gm31748		Gm23553	Ccn2	Gm13219
Gm34868	Gpr37l1	Gm27222		Heatr1	Gm15270	Gm13256
Gm47526	Gm26280	Gm27223		Gm5928	Enpp1	Gata3
Gm25563	Rnpep	Synb		Lgals8	Enpp3	9230102O04Rik
Arg2	Gm26642	Slc25a37		Edaradd	Gm48034	4930412O13Rik
Vti1b	Elf3	Gm20236		9330199G10Rik	A830082N09Rik	Gm37343
Gm17195	Timm17a	Gm16677		Gm18363	Rwdd1	Gm13264
Gm48780	Lmod1	Tnfsf11		Gm19154	Gm48045	Gm23877
Gm17194	2610012C04Rik	Gm26197		Gpr141	Calhm4	Dipk1b
Rdh11	Nav1	Abcc4		Vmn1r205	Trappc3l	Snhg7os
Rdh12	Gm37333	Gm33299		Vmn1r206	Calhm5	Lcn4
Scarna3b	Cacna1s	Slc15a1		Vmn1r-ps109	Calhm6	Snora43
Mir1843a	Gm37759	Gm49035		Vmn1r-ps110	Dse	Snora17
1700052I22Rik	Gm15850	Gm4529		Gm11335	4930543K20Rik	Gm13530
Gm23298	Kif21b	Prlr		Hist1h4h	Gm17779	Lmx1b
Fcf1	Mroh3	4930556M19Rik		Hist1h2af	Fam229b	C130021I20Rik
Arel1	Gm26568	Adamts12		Hist1h3g	Tube1	Gm13529
Ylpm1	Inava	Tars		Hist1h2bh	Ccn6	9430024E24Rik
Gm8557	Platr23	Gm24844		Hist1h3f	D030034A15Rik	Mir5129
Gm29362	Zfp281	Hnrnpa1l2-ps2		Hist1h4f	Gm6477	Gm23072
Alkbh1	Gm19705	Cdh18		Hist1h1d	Gm31562	Gm13508
Snw1	Platr22	Sdc2		Hist1h3e	Gm48486	Mbd5
Slirp	Gm24086	Gm32764		Gm44297	Fyn	Gm13509
Gm18983	Ptprc	Cpq		n-TStga1	Mfsd4b5	Scn3a
Gm18624	A130071D04Rik	Mir875		Hist1h2ac	Mfsd4b3-ps	Chn1os3
Gm5788	Gm18667	Mir599		Hist1h2bc	Mfsd4b1	Gm13658
Gm18625	Gm28556	Gm16136		Hist1h1t	Gm48839	Gm13660
Gm49362	1700113B19Rik	Gm16137		Hist1h4c	Gm8055	Gm13657
Gm8300	Atp6v1g3	Col14a1		Hfe	Slc16a10	Gm13669
Gm18626	Gm37080	Gm18787		Gm11338	Cdk19	Gm13670
Mir3068	Gm28501	Gm49257		Hist1h1c	Gm18671	Agps
Gm18827	Nek7	Mrpl13		Hist1h3c	Gm17795	Gm10800
Spata7	Gm37101	Slc52a2		Gm11336	Slc22a16	Gm10801
Gm47370	Gm5833	Bop1		Hist1h2bb	Ak9	Hipk3
Gm47372	Gm8790	Hsf1		Hist1h2ab	Gm47473	Gm13870
Gm19898	Gm37045	Dgat1		Hist1h3b	Zbtb24	Gm13884
Gm20682	Gm37423	Scrt1		Hist1h4b	Mical1	Platr14
1700064M15Rik	4930596I21Rik	Gm49550		4930558J22Rik	Smpd2	Actc1
Gm47196	Gm16305	Tmem249		Hist1h4a	Gm27783	C130080G10Rik
Gm19951	Gm18553	Fbxl6		Hist1h3a	Gm25626	A530058N18Rik
Gm19238	Dennd1b	Rpl8		Hist1h1a	Ppil6	Aqr
Gm47206	4933436E23Rik	Zfp647		Gm24991	Cd164	Tgm5
Efcab11	Gm34816	Gm18283		Gm44314	Ccdc162	Tgm7
Gm47207	Zbtb41	1110038F14Rik		Gm44484	5730435O14Rik	Adal
Gm47208	Aspm	Gm49527		Gm44350	Gm17196	Lcmt2
D130020L05Rik	Crb1	Zfp7		Gm11382	1700016J18Rik	Tubgcp4
Gm21056	2310030A07Rik	Commd5		Gm49144	Armc2	Zscan29
Gm47201	Tpr	Mfng		Gm47675	Gm9855	Gm23858
Serpina1e	Odr4	Card10		Gm18643	Sec63	Zfp661
Serpina11	Hmcn1	Gm7318		Gm47707	Scml4	Mrps5
Setd3	Gm29188	Tomm22		Ly86	Gm48671	Mal
Ccnk	Swt1	Josd1		Gm47711	Gm48670	Smox
Ccdc85c	Gm36527	Gm49520		Ssr1	Gm34006	Commd7
Gm5189	Gm37893	Gtpbp1		Snrnp48	Gm26464	Dnmt3b
Pld4	Rnf2	Sun2		Gm47978	Sobp	Dnmt3bos
Mir6940	Trmt1l	n-R5s40		Cd83	Atg5	Ppp1r16b
Ighv6-6	Mir7682	Gm26884		Gm27007	Gm35028	Fam83d
Ighv6-7	Fam129a	Gm16575		Gm27036	Mir1929	Dhx35
Ighv8-2	Gm28181	Gm16576		Gm47805	Prdm1	Slc35c2
Ighv1-2	1700025G04Rik	Dnal4		Ninj1	Gm48061	Elmo2
Ighv10-1	Gm28960	Gm46495		Card19	Gm4795	Zfp663
Ighv1-3	Nmnat2	Gm24575		Susd3	Gm40639	Zfp334
Ighv1-4	Lamc2	Gm29666		Diras2	Prep	1700021F07Rik
Ighv10-2	Gm8818	4930513L16Rik		Syk	Gm40650	Ankrd60
Ighv1-5	Gm38009	Gm6961		Ror2	Gm20597	Ppp4r1l-ps
Mir7094-1	Lamc1	Gm49169		Prelid1	Gm47722	Gm14410
Mir7094-2	E330020D12Rik	Gm8849		Rab24	Mcm9	Gm14400
Ighv1-45	Shcbp1l	Gm38144		Mxd3	Gm47738	Gm14409
Gm44782	Gm37669	Senp1		Lman2	Gm47739	Pcmtd2
1700016G22Rik	Dhx9	Gm26513		Tgfbi	Gm47915	Polr3k
Klf6	Gm25588	Gm25668		Smad5	Fam184a	Gm5466
Gm48327	Npl	Gm49434		Gm27271	Gm47917	Gm14496
Wdr37	Gm29529	Hoxc13		Gm27834	Man1a	Gm37350
Rpl10a-ps2	Rgs8	Hoxc12		Gm27698	Gm16998	Gm25352
Gm9745	5530400K19Rik	Hotair		Gm27301	Pkib	Gm25144
Idi2	C230024C17Rik	Hoxc11		Gm45623	Gm5777	Gm37996
Gtpbp4	Gm28513	Hoxc6		Trpc7	Fabp7	Cpb1
Gm48649	Rgs16	Hoxc8		4930547H16Rik	Smpdl3a	Gm43525
Gm48650	Gm28512	Hoxc9		Gm20288	P4ha1	Agtr1b
Gm36264	Rnasel	Hoxc10		Med10	Gm10273	Gm17935
Gm23923	Gm29291	Hoxc5		Gm26819	Pla2g12b	Gm31693
Gm22115	Gm28286	Hoxc4		Atp6ap1l	Oit3	Gm42196
Gm25274	A830008E24Rik	Gm27535		Rps23	Mcu	Pld1
Gm28155	Gm25336	Gm27443		Atg10	Gm10322	Gm2447
Larp4b	Cacna1e	Mir615		Gm24032	Micu1	Gm22798
Gm23553	Gm29441	Mir196a-2		Ankrd31	Gm7413	Gm5847
Gm48887	Gm29282	Gm27337		Gcnt4	Dnajb12	Gm38233
Gm46391	Gm9530	Gm28011		Gm48597	Ddit4	Gm37776
Gm48825	Ier5	Gtsf1		Gm48609	Anapc16	Mir8120
Gm48440	Mr1	Gtsf2		1700029F12Rik	Ascc1	Gja5
Gm48445	Gm8850	Nckap1l		Cwc27	Adamts14	4930573H18Rik
Gm48455	Stx6	Pde1b		Gm15286	Prf1	Gm43222
Gm48456	BC034090	Olfr15		Mier3	Rpl27a-ps1	Acp6
Gm48458	Gm37622	Anks3		Gm9025	Pald1	Gm24435
Gm24065	Xpr1	4930451G09Rik		4930563N14Rik	Vps26a	Gm43061
Gm18562	Lhx4	Nudt16l1		Gzma	Srgn	Kcna10
Gpr137b	Gm37089	Gm16861		Gm9848	4933428P19Rik	Cym
Gm48661	Qsox1	Rbfox1		1700084D21Rik	Kif1bp	A630076J17Rik
Gm48672	Gm37539	2610020C07Rik		Gm49564	Ddx21	Prok1
Gm7426	Gm37571	Gspt1		BC067074	Mypn	Gm13865
Gm23081	Fam163a	Mir1945		Gm41071	Herc4	Gm43445
Gm25804	9430034N14Rik	Arvcf		4921509O07Rik	1700120B22Rik	Lmo4
Gm48682	Tor1aip2	Tango2		Gm22385	Gm19337	Gm43446
Nid1	Tor1aip1	Gm26219		Gm37907	Gm47615	Gm22206
Gm48783	Gm2000	Gm26170		A430090L17Rik	Gm47896	Wls
Epdr1	Axdnd1	Etv5		Arl15	Gm47897	Gm23941
Sfrp4	Soat1	Dgkg		Gm21762	Gm47900	Gm12919
Nme8	Gm37648	9230117E06Rik		Gm21731	Gm47903	Plekhf2
Aoah	Abl2	Tmem44		AF067061	1110002J07Rik	Atp6v0d2
Gm47727	Tor3a	Lsg1		Camk2g	Gm26576	Gm136
Gm25605	Fam20b	Fam43a		Gm47909	Gm32255	Smim8
Pgbd1	Gm19918	Gm15694		Gm18578	Egr2	Gm10591
4930470G03Rik	Gm37943	Gm49733		Gm34059	Ado	Gm2564
Zscan26	Ralgps2	Hmgb1-ps6		Slmapos2	4930563J15Rik	Olfr269-ps1
Nkapl	4930439D14Rik	n-R5s33		4933413J09Rik	Gm10797	Olfr159
Zkscan4	Gm28694	1700007L15Rik		Crb1-ps	Gm32364	Olfr29-ps1
Gm40828	Gm37294	Zfp148		Prkcd	Gm32515	Gm12492
AK157302	4930562F07Rik	Gm26838		Gm7644	Gm47574	Olfr156
Gm11273	4930523C07Rik	Iqcb1		Tkt	1700030E10Rik	Olfr157
Gm23779	Tnn	Gm49599		Mir3076	Arid5b	Olfr155
Mir1896	Rabgap1l	Gm15591		Gm2990	Gm47078	Gabbr2
Olfr1359	Gm36975	Abhd10		Slc18a3	4930545H06Rik	Gm568
Hist1h2bl	Mir1927	AC154773.1		Chat	Gm7594	Gm12425
Hist1h2ai	9430087J23Rik	Gm4737		Ercc6	Tmem26	Anks6
Hist1h3h	Gm37529	Myh15		Glud1	Ank3	Gm22670
Hist1h2bm	Gm38126	Gm49682		Gm3219	Gm10941	4930412L05Rik
Hist1h2aj	Gm37083	4930578N18Rik		Fam25c	Pofut2	4930522O17Rik
Hist1h4j	Gm38060	Gm26915		Sncg	Adarb1	AI427809
Hist1h4k	Gm6177	Gm22268		Mmrn2	Gm35920	Gm12594
Hist1h2ak	Rc3h1	Gm10791		Bmpr1a	Fam207a	Shoc1
Hist1h2bn	Gm37052	Ltn1		Gm49364	Itgb2	Rpsa-ps11
Gm11274	Gm37653	Rwdd2b		Socs4	2810425M01Rik	Gm49891
Hist1h1b	Gm37809	Cct8		Gm49189	Icosl	Wincr1
Hist1h3i	Gm24988	Usp16		Gm9502	Gm47922	Gm29064
Gm44454	Tnfsf4	B130034C11Rik		Acin1	Dnmt3l	Sgip1
Gm44357	Gm5049	Gm25896		1700123O20Rik	Aire	Gm24869
Gm44367	Fasl	Gm49704		Gm29776	Gatd3a	Hspb11
Gm22013	Gm37357	Sod1		Cebpe	Pwp2	Gm12850
Armh2	Suco	Kcne2		Slc7a8	Trappc10	Czib
Gmnn	Gm7496	1700048M11Rik		Gm46455	4921516A02Rik	Cpt2
BC005537	Gm31925	Smim11		Dhrs2	Pdxk	4930407G08Rik
Acot13	4930558K02Rik	Fam243		Gm23596	4933436P19Rik	Slc1a7
Tdp2	Prrc2c	Smim34		Gm6852	Gm9978	Rlf
Gm22358	Kifap3	Kcne1		Gm49023	Gm30232	Gm12890
4930447K03Rik	BC055324	1700093J21Rik		Gm8894	Gm47944	Yars
Gm47065	Scyl3	Nox3		Ripk3	Olfr1358	Khdrbs1
Bphl	Selp	Gm5812		Nfatc4	Gm25164	1700003M07Rik
Tubb2a	Gm16548	Slc22a2		Nynrin	Gm27541	Nudc
Gm48706	F5	Slc22a1		Gm26751	Mir6908	Kdf1
Gm30489	Gm16587	Mrps34		Gm49298	Mir6410	Mir7227
F13a1	Gm16588	Eme2		Rps12-ps2	Arhgap45	Eloa
Bmp6	Slc19a2	Spsb3		4930556J02Rik	Polr2e	Gm13008
Gm47994	Ccdc181	Nme3		Defb42	Gpx4	Gm24362
Txndc5	Blzf1	Mapk8ip3		Defb30	Tmem259	Gm13106
4930579J19Rik	Nme7	Jpt2		Gm17941	Sbno2	Pramef25
Gm31834	Gm37403	Cramp1l		Ctsb	Cnn2	Gm13101
Gm48056	Xcl1	Neurl1b		Gm23629	Abca7	Pramef17
Pak1ip1	Gm20743	Fgd2		Fdft1	Gm26243	Cnpy1
Tmem14c	Gm32569	Cyp4f15		Neil2	Stk11	Rbm33
Sirt5	1700029M03Rik	Gm6452		Gata4	Cbarp	Add1
Cd83	Gm16550	Gm50046		Gm31107	Atp5d	Gm42867
Hsp25-ps1	Tbx19	Cyp4f41-ps		Nefm	Midn	Mir7036b
Gm9817	Sft2d2	Zfp472		Nefl	Cirbp	Pgm2
Gm40932	Gm38190	Gm25667		Rps2-ps5	1600002K03Rik	Gm15824
Nxnl2	Tiprl	Olfr1564		Nkx2-6	Efna2	Gm23967
Hist1h2al	Mpzl1	Slc44a4		1700092C10Rik	Klf16	Gm22559
Gm29787	Gm18407	Neu1		Gfra2	Gm29093	Gm22395
Gm44341	Rcsd1	1110038B12Rik		Gm9198	Abhd17a	Gm3716
Gm48622	Gm44458	Gm8696		Rb1	Scamp4	Gm42565
Gm48623	Gm37073	Hspa1b		Gm49131	Gm49322	Gm42564
Arl10	Gm34767	Zbtb12		4930431P22Rik	Adat3	Gm25306
Nop16	Creg1	C2		Gm30246	Csnk1g2	Gm43415
Higd2a	Gm36972	Ehmt2		Naa16	Btbd2	Usp46os2
Cltb	Cd247	Gm25744		Mtrf1	Mknk2	Usp46
Gm24195	Gm16565	Snord52		Kbtbd7	Mir6912	Usp46os1
Prelid1	Gm23402	Ly6g6e		Gm34643	Gm26710	Gm43417
Rab24	Gm24808	Ly6g6d		Rpl17-ps7	Mob3a	Gm43249
Mxd3	Gm37469	Ly6g6f		Slain1	Izumo4	Gm26252
Gm48583	Gm37856	Abhd16a		Slain1os	Ap3d1	Oasl2
Gm48582	Gm32999	Ly6g5c		Gm48972	Gm26541	Oasl1
Gm30409	Pou2f1	Ly6g5b		Gm23459	Gm17151	Gm13822
Zfp953	Gm26665	Csnk2b		Ipo5	Dot1l	Gm13821
Gm28044	Gm7626	Gpank1		Farp1	Plekhj1	Gm9936
Zfp595	Tada1	Gm20522		Dock9	Sf3a2	Gm13823
Gm17039	Pogk	D17H6S53E		Gm9395	Tmprss9	4930519G04Rik
Zfp87	Gm15853	Apom		Gm49247	Timm13	Mir6240
Zfp874b	Fam78b	Ier3		Gm31282	Lmnb2	2210016L21Rik
Zfp58	Gm2453	Cd2ap		Gm34759	Gadd45b	Gm42838
Gm48899	Uck2	Cul7		6030458C11Rik	Gng7	Sdk1
Gm26965	Gm37982	Rrp36		Drosha	Gm3828	Gm43129
Gm26587	Gm37232	Mea1		Gm49276	Pias4	Gm24242
Zfp65	Tmco1	Klhdc3		Gm17756	Eef2	Gm26463
Gm48894	Mir6347	E430014B02Rik		Gm49277	Dapk3	Gm42642
Gm26875	Atf6	Gm20098		Gm47288	4930442H23Rik	Gm42959
Slc6a3	Dusp12	Tnfsf14		Gm34093	Atcay	Gm2651
Tert	Gm9929	4930405O22Rik		Gm34150	Nmrk2	Gm42960
Clptm1l	Gm26620	Gm17228		Gm49224	Atcayos	Gm8602
Gm6296	Gm25235	Fbxl17		Ankrd46	Map2k2	Gm44379
Cast	Pcp4l1	Gm24813		Gm49246	Zbtb7a	Gm44380
Gm18517	Tomm40l	Gm49925		Gm34590	Snord37	Gm2522
Mef2c	Nr1i3	Gm49916		Gm26766	Gm16106	Gm24442
Gm47746	Apoa2	Gm50020		Zfp706	Gna15	Prrt4
Rasa1	Fcer1g	Ttc27		Gm41307	Gm47697	Fam71f1
Ccnh	Ndufs2	Rasgrp3		Gm26863	Gna11	Gm17172
Gm20379	Adamts4	Fam98a		Med30	Aes	Calu
Dhfr	Ppox	Tmem178		Gm34794	Tle2	Atp6v1f
Wdr41	B4galt3	Thumpd2		Derl1	Gm15917	Atp6v1fnb
Gm48349	Usp21	1810073O08Rik		Tmem65	Tle6	Cntnap2
Gm48350	Nit1	Gm41639		Ube2d4	Gm25595	1700094M24Rik
Gm48420	Dedd	Gm23905		Trmt12	BC025920	Gm44028
Pde8b	Pfdn2	Gm29168		Tatdn1	Gm26896	Gm17825
Zbed3	Klhdc9	Gm50040		Gm49356	Zfp781	Gm44771
Aggf1	Gm37154	Gm50041		Rnf139	Gm47546	Immt
Gm48712	Gm37097	Msh6		Mtss1	Gm8158	Ptcd3
Snora47	Nectin4	Gm50023		Pvt1	Gm8290	Polr1a
Gm22661	Arhgap30	Snrpd1		Gm37947	Gm46194	Gm19078
Tmem171	Tstd1	Mep1b		Myc	Gm33378	Gm22486
Gm9465	Usf1	4933435E02Rik		Gm27913	Gm8170	Vax2
Gm47550	Gm26641	Proc		Gm27782	Gm4799	Atp6v1b1
Mrps36	F11r	Gm5969		Gm31342	Gm10773	1700124L16Rik
Cenph	Ly9	Gm26717		St3gal1	Chst11	Ankrd53
Gm16335	Cd244a	Map3k2		1700012I11Rik	Appl2	Tex261
Cwc27	Slamf7	AC120797.1		Gm19811	Gm47244	Gm7443
2610204G07Rik	Gm37787	AC109152.1		Dennd3	Gm8394	Nagk
Gm28988	Mir7683	C330018D20Rik		Gm6610	Btbd11	Cyp26b1
Gm28989	Gm37981	Rps2-ps10		Gm39556	Gm25281	Exoc6b
AC154328.1	A630035G10Rik	Pde6a		Npcd	4930534H03Rik	C87436
Ipo11	Cd48	Ppargc1b		Cbx6	Gm47081	A430078I02Rik
Gm24527	Gm37693	AC163398.1		Gm10856	Gm18705	2310040G24Rik
Zswim6	Gm19030	Rab27b		Gm49412	Gm47082	Gm43936
Gm22118	Gm26412	AC132418.2		D730005E14Rik	Cfap54	Gm28720
Ddx4	Gm22950	Gm22065		Apobec3	Gm32468	Gm28719
Slc38a9	Slamf1	Gm26438		Cbx7	Cdk17	Gm44386
Gm18883	Cd84	Mapk4		Polr3h	Mir1931	Pcbp1
Gm47827	Gm10521	Skor2		Aco2	Gm32688	Gm26588
Mcidas	Gm37065	Hdhd2		Csdc2	Gm17745	Mgll
Mir449b	Slamf6	Ier3ip1		Pmm1	Elk3	Gm43999
Mir449c	Gm38164	Socs6		Cyp2d67-ps	Gm47344	Gm44005
Mir449a	Ncstn	AC122398.3		Gm5805	Mir7688	Plxna1
Gm6343	Copa	AC122398.1		1700029P11Rik	Lta4h	Gm44207
Gm47462	Gm37756	Rttn		Gm15569	Gm3571	Arl8b
Gm47463	Pex19	Mir6359		Cerk	Usp44	5031434C07Rik
Rpp14	Gm10171	Dpp3		Tbc1d22a	Metap2	Gm44193
Pxk	Dcaf8	Peli3		Gm22818	Gm26239	Lmcd1
Pdhb	Gm17224	Mrpl11		Alg12	Plxnc1	Ssu2
Kctd6	Casq1	Npas4		Creld2	Gm48867	Gm15519
Acox2	Gm37950	AC124502.5		Pim3	Gm25266	Gm27944
Rtraf	Atp1a4	Bbs1		Gm23144	Gm48868	Gm23002
Nid2	Pea15a	Gm25334		4933438A12Rik	Gm29684	Gm44081
D14Ertd670e	Igsf8	Sac3d1		Lrrk2	Gm33091	Srgap3
Gm48283	Atp1a2	Snx15		Gm25389	Gm47599	Gm6134
Cfap70	Gm36937	Batf2		OR5BS1P	Gm3619	Gm43865
Anxa7	Kcnj9	Gm5510		Lalba	Mrpl42	Tsen2
Mss51	Kcnj10	Arl2		Olfr278-ps1	Ube2n	Mkrn2os
Ppp3cb	Pigm	n-R5s19		Olfr279	Nudt4	Gm44157
Dusp13	Gm37145	1700105P06Rik		Kansl2	Gm33336	Gm14335
Samd8	Gm7804	Stambpl1		Ccnt1	Gm47667	Mkrn2
Gm15935	Slamf9	Acta2		Snora2b	Gm23776	D6Wsu163e
Gm37590	Igsf9	AC102285.1		Snora34	Anapc15-ps	Gm43125
Zfp503	Tagln2	Fas		Mir1291	Gm47669	Gm43124
C130012C08Rik	Gm37125	Gm27818		Cela1	Gm47671	Fgf6
Gm7480	Cfap45	Ifit1		Fignl2	1110019B22Rik	Gm34091
Gm27532	4933439K11Rik	Gm22082		Krt79	Gm47719	Parp11
Gm34059	Vsig8	AC120164.2		Krt78	Gm33543	4921513H07Rik
Slmapos2	Slamf8	AC119234.1		Gm36026	Gm47724	Gm42811
4933413J09Rik	Fcrl6	AC120164.1		Krt8	Gm47725	Gm38901
Crb1-ps	Cadm3	Noc3l		Krt18	Gm24433	Mir7233
Ccdc66	Aim2	Tbc1d12		Mefv	Gm48425	Gm23098
Gm7604	Ifi206	Gm25838		Tdgf1-ps1	Gm5426	Art4
Gm22485	Ifi214	Slc25a28		Zfp263	Gm22913	Mgp
Gm25697	Ifi213	BC037704		Gm41409	4930459C07Rik	Erp27
CT009536.1	Gm44481	Cutc		2510009E07Rik	Gm48427	Slco1a5
Sfmbt1	Ifi209	Entpd7		Ehhadh	Gm33782	Iapp
Dnah1	Ifi208	Cox15		Gm24898	Gm48428	Pyroxd1
Gm35823	Gm44339	Gm6807		St6gal1	Gm20091	Recql
Gm49202	Gm18752	AC132288.1		Gm23430	Gm33843	Ldhb
Shld2	Gm7871	AC132288.2		Gm46545	Btg1	Dennd5b
Glud1	Ifi207	AC132288.3		Gm31583	Gm48507	Gm10203
Gm3219	Gm7897	Mir6995		Acap2	Gm6859	Sympk
Fam25c	Mndal	Xpnpep1		Gm41442	Gm48509	Rsph6a
Gm49024	Gm38050	1700054A03Rik		Ppp1r2	Gm48521	Nova2
Gm49025	Ifi203	Mir6407		Gm49730	Gm5427	Nanos2
5830448L01Rik	Ifi211	Usp6nl		Parp14	Atp2b1	Gm45058
Wdhd1	Ifi202b	Gm13388		Gm41467	Gm16239	Mypop
Gm49149	Gm18445	Gm37343		Gm10237	Poc1b	Gm10676
Gm49150	1700016C15Rik	Gm13264		Dtx3l	Gm34574	Mypopos
Socs4	Adss	Gm26478		Parp9	Gm48884	Irf2bp1
Gm49189	Gm16585	Gm23877		Ndufb4	Gm34777	Foxa3
Mapk1ip1l	Catspere1	Gm13297		Gm4600	Gm35722	Gm26821
Gm9502	Catspere2	Gm13411		Zbtb20	Otogl	Gm18468
Gm24378	Gm37313	Il1rn		Tigit	Gm29685	Ethe1
Gm48986	Gm25312	Psd4		Gm49734	Gm47999	Phldb3
Rpgrip1	Smyd3	Pax8		Gm49735	Ppp1r12a	Gm26550
Mettl3	Gm5561	Sh3glb2		Mir568	Zdhhc17	Lypd3
Sall2	Tfb2m	Miga2		Dubr	Osbpl8	Gm4598
Olfr1513	Gm15480	Crat		1700116B05Rik	Bbs10	2200007N16Rik
Gm26328	Cnst	Dolpp1		Mir6363	Gm40761	Tex101
Olfr49	Gm37336	Gm16323		Alcam	Nap1l1	Gm44971
Efs	Psen2	Ptpa		Nfkbiz	Gm5176	Cyp2b10
Il25	Gm31728	Gm47292		Gm49603	Gm28592	Gm28451
Gjb2	Gm37390	Lamc3		Gm24861	Phlda1	Gm25671
Gm4491	Gm37033	Gm13441		Bach1	Gm25117	Gm1988
Gjb6	Gm36933	Aif1l		Gm22808	4933440J02Rik	Gm6124
Gja3	Itpkb	Gm13442		Atp5o	Gm30262	Gm29258
Ift88	Gm5069	Rpl12		D430001F17Rik	Gm48903	Gm9271
Ift88os	Stum	Gm44283		Itsn1	Gm40770	Gm23307
Il17d	Parp1	Gm13556		Gm15976	Gm9002	Vmn2r63
Eef1akmt1	Lin9	Arpc5l		Gm27773	Gm32141	Gm9266
1700039M10Rik	Gm8101	Golga1		Gm25245	Nup107	Gm9294
Cdadc1	Gm37768	Gm26127		Gm49723	Gm47899	Vmn2r126
Cab39l	Acbd3	Gm16523		Gm28003	Rap1b	Gm23256
Gm18073	Gm38293	Gm18791		Gm49642	Gm40773	Prr12
Shisa2	H3f3aos	Lrp1b		Gm31641	Gm32552	Gm17931
Gm47505	H3f3a	Lypd6b		Gm10232	4933411E08Rik	Chrdl2
Adra1a	Gm17275	Gm13480		Gm16569	Gm37852	Rnf169
Gm10032	Gm20305	Stam2		Gm5479	5330439M10Rik	Gm18959
Htr2a	Sde2	Gm13548		Pisd-ps2	Mdm1	Gm21123
Gtf2f2	Gm24836	Gm13626		Gm5679	Ifng	Gm18907
Kctd4	Tmem63a	Psmd14		Gm4829	Gm49751	Gm45615
Gm25517	Gm36961	Metap1d		Gm21926	Ifngas1	4930571K23Rik
Gm6994	Ephx1	Gm23253		Gm46578	Gm4065	Gsg1l
Enox1	Gm37431	Gm23166		Gm49798	Gm47434	Gm44874
n-R5s48	Gm37086	Gm14425		Scaf8	Dyrk2	Xpo6
Gm23823	Gm17967	Mtx2		Gm25909	4932442E05Rik	Sbk1
Gm49003	9130409I23Rik	Cwc22		Zdhhc14	Gm33677	Gm10155
Akap11	Gm37406	Gm13726		3300005D01Rik	Gm18904	Tufm
Slain1	Nvl	Mtch2		Gm10231	1700064J06Rik	Atxn2l
Slain1os	Cnih4	C1qtnf4		Gm26595	Gm47480	Bckdk
Gm22877	Wdr26	Madd		Gm26622	Gm19090	Kat8
Ipo5	A430110L20Rik	Gm13783		Snx9	Gm38289	Prss8
C7	Rpl35a-ps2	Nr1h3		Gm8376	4930471E19Rik	Prss36
Gm16077	Dnah14	Ddb2		Synj2	Gm24298	Fus
Gm5219	Lbr	Acp2		Ezr	Gm48877	Pycard
Capsl	Gm5533	Gm23390		Gm49717	A130077B15Rik	Gm45205
Gm2606	Enah	Hsd17b12		Tagap1	Gm6333	Gm26690
Gm24135	Gm23690	Mir670hg		Gm49719	Atp23	Gm7380
B230362B09Rik	Gm26004	Gm23630		Rnaset2b	Agap2	Mir6401
Tiaf2	Gm17968	Api5		Gm49721	Os9	Insr
Matn2	Srp9	Gm13886		Rnaset2a	Gm4178	A430078G23Rik
9430069I07Rik	Vmn1r1	Prrg4		Gm49673	B4galnt1	Arhgef18
Cox6c	1700047M11Rik	Gm13977		Fgfr1op	Slc26a10	Tdrp
Ankrd46	Fbxo28	BC052040		Pde10a	Arhgef25	Gm5907
Gm49246	Trp53bp2	Rpap1		Gm7358	Gm23664	Erich1
Snx31	Gm37885	Tyro3		4930488N24Rik	Dtx3	Brf2
Gm15942	Capn2	Itpka		Gm49903	F420014N23Rik	4933416M07Rik
G930009F23Rik	Gm37069	Ltk		Zfp943	Pip4k2c	Rab11fip1
Azin1	Gm8197	Gm23814		Gm7052	Kif5a	Gm45266
Mir6951	Capn8	Gm25857		Gm7818	Dctn2	Gm45267
Dcstamp	Dusp10	Catsper2		Gm50066	Lrp1	Got1l1
Dpys	1700056E22Rik	Pdia3		Gm5225	Gm29585	Adrb3
Gm16291	Marc1	Gm14000		Prss27	Zc3h10	Gm6100
Zhx1	Marc2	Gm14001		Kctd5	Esyt1	Gm8254
Gm29394	C130074G19Rik	Serinc4		Prss30	Rpl41	Gm23177
Atad2	Mir1981	Hypk		Prss22	Gm9176	Gm4889
Wdyhv1	Gm23780	Serf2		Gm25092	Smarcc2	Gm45345
Gm23475	Gm38251	Ell3		Gm27700	Myl6	Klhl2
Gm22488	Mark1	Gm22953		Rab44	Myl6b	Gm45405
Gm37947	Gm34882	Sord		Ubash3a	Mir6916	Tmem59l
Myc	Rab3gap2	Duox2		AC154652.1	Mir8105	1700020G03Rik
Gm27913	Mir664	Slc30a4		Rsph1	A430046D13Rik	Crlf1
Gsdmcl-ps	Snora36b	Trpm7		Actl9	Neurod4	Rex1bd
Efr3a	Gpatch2	Gm14212		Gm4125	Tespa1	Fkbp8
Gm17035	Gm38155	Sppl2a		Adamts10	Pisd-ps1	Uba52
Ndrg1	Gm26574	Mir3473g		Rxrb	Sfi1	Kxd1
Arc	Ptpn14	Anapc1		Col11a2	Gm11399	Usb1
4933427E11Rik	Gm30280	Mertk		H2-Pb	Gm11400	Mmp15
Jrk	Gm37422	Lamr1-ps1		H2-Oa	Emid1	Cfap20
Psca	Gm38245	Prnp		H2-Pa	Kremen1	Gm21399
Gm28976	Smyd2	Tmx4		BC051537	Znrf3	Gm32856
Them6	Rps6kc1	Platr3		CR974462.1	Gm11962	Kdm4d
Slurp1	Angel2	Gm14211		Ring1	Gm11963	Cwc15
Lypd2	Vash2	Plcb4		Gm26940	Xbp1	Gm47090
Slurp2	Fam71a	Gm14209		H2-Ke6	Ccdc117	Amotl1
Lynx1	Atf3	Zfp442		Slc39a7	Ankrd36	Slc44a2
Ly6d	D730003I15Rik	Gm14127		Gm20427	Gm22471	Gm39302
Ly6g6g	Gm24748	Zfp345		Mir219c	Polm	Gm37082
Gpihbp1	Gm37074	Gm14121		Mir219a-1	Pold2	Gm37474
Zfp41	Gm37168	Gm14150		H2-Eb1	Aebp1	Gm27201
Gm46519	Nenf	Gm14146		Gm20513	Myl7	Hspa8
2810039B14Rik	Tmem206	4921509C19Rik		H2-Eb2	Gck	Gm48565
Gm15945	Ppp2r5a	Nsfl1c		H2-Ea-ps	Gm11967	Gm16096
Top1mt	Gm2272	Zcchc3		Btnl2	Ogdh	Clmp
Rhpn1	Gm32200	6820408C15Rik		Btnl1	Zmiz2	Snord14e
Gm10865	Gm37688	Gm27343		Gm15320	Ppia	Snord14d
Gm17753	Gm37432	Myh7b		Gm15321	Mir7651	Snord14c
H1f0	Ints7	Gm22334		Cdsn	Wap	Gm30373
Gm49544	Gm37349	Gm16751		Gm9613	Gm11978	Gm10688
Galr3	Dtl	Gm11447		2300002M23Rik	Ramp3	E230034D01Rik
Gcat	Gm26879	Gm28163		Sfta2	Gm11980	Gm47345
Gm3924	Rcor3	Gm17619		Mucl3	Gm11976	Gm39323
Ankrd54	Traf5	Gm14404		Gm9573	Gm11981	Thy1
Mir6956	Gstp-ps	Gm14414		Stk-ps1	Gm11977	Ube4a
St13	Gm10516	Zfp970		H2-M10.5-ps1	Gm11979	Gm19121
Dnajb7	Gm37055	Gm14403		Lgals1-ps1	Spata48	Cd3g
Xpnpep3	Hhat	Gm14429		Rpl9-ps9	Gm11998	Cd3d
Gm17025	Gm22265	Gm14323		Obox3-ps8	Spred2	Gm48719
Gm29019	Diexf	Zfp972		H2-M10.4	Gm12034	Gm48720
Nfam1	Gm15872	Gm14327		Ankrd66	Sertad2	Cd3e
AW121686	Irf6	Gm14326		1700071M16Rik	Gm12035	Mpzl2
Gm49513	Traf3ip3	Adrm1		Pla2g7	Peli1	Gm48840
Pnpla3	A130010J15Rik	Lama5		Runx2	Gm12040	Mpzl3
Samm50	Lamb3	Slco4a1		Gm17080	Gm22600	Slc35f2
Prr5	4930570N18Rik	Lrrcc1		Slc29a1	Gm12041	Sln
Gm20556	Hsd11b1	Gm17119		Mymx	Vps54	Gm16380
Arhgap8	Gm38118	E2f5		Capn11	Gm23582	Elmod1
A930001M01Rik	Gm37650	Slc7a12		Tmem63b	4932414J04Rik	Clk3
Mapk12	Gm37691	Gm8957		Gm16172	Mdh1	Edc3
Tymp	G0s2	Mir7008		Gm25008	Wdpcp	Gm23428
Sco2	Camk1g	Mab21l1		Gm49805	Gm22990	Gm17530
Odf3b	Gm37942	Iqschfp		Vegfa	Gm12055	Dop1a
Klhdc7b	Gm37334	Schip1		Ubr2	Gm12056	Pgm3
Syce3	Gm32250	Tigd4		Trerf1	Pus10	Rwdd2a
Chkb	9630010A21Rik	Arfip1		Dpp9	Rel	Me1
Gm44502	Cd34	Crabp2		Gm49879	Gm23827	Gm48007
Cpt1b	Gm37027	Them5		A230051N06Rik	Papolg	Gm5922
C730034F03Rik	A330023F24Rik	Gm36070		Fem1a	Gm12061	Gm39458
Gm4335	Gm16897	C2cd4d		Ticam1	Vrk2	Gm47063
Rpap3	Gm37366	Gm38411		Plin3	Gm6899	A730085K08Rik
Endou	Cd46	Gm43401		Arrdc5	Stc2	Abhd5
Rapgef3os1	Plekhg1	Rorc		Uhrf1	Cpeb4	Gm47128
Rapgef3	Gm16148	Lingo4		Mir7b	4930524B15Rik	Gm35454
Rapgef3os2	Mthfd1l	1700040D17Rik		Lonp1	Sh3pxd2b	Gm39469
Ccdc184	Gm16074	Oaz3		Catsperd	Ubtd2	2010315B03Rik
Olfr287	Gm23023	Gm42463		Ranbp3	Fbxw11	Gm47182
Gm44579	Gm25515	Tdrkh		Gm49892	Gm8192	Ppp2r3d
Olfr288	Akap12	Gm42464		Crb3	4930555O08Rik	Gm47185
Tuba1b	Zbtb2	Gm31305		Dennd1c	Smim23	Gm14634
Gm41396	Gm21781	Wars2		Slc25a23	Gm12110	Gm25063
Gm16537	Rmnd1	Gm18982		Gm49888	Gm12111	Wdr44
Gpd1	Gm3266	Gm42717		Tubb4a	Gm12112	Gm4789
Cox14	Esr1	Gm43024		Gm11110	Gm26052	Tex13c2
Scn8a	Syne1	Mir6481		Tnfsf9	Slit3	Tenm1
Gm10830	Gm23573	Tbx15		Zbtb14	Pank3	Sh2d1a
Gm28265	Ipcef1	A530041M06Rik		Gm49894	Gm12124	Gm5937
Gm49477	Oprm1	4930509H03Rik		C030034I22Rik	Fbll1	Srsx
D930007P13Rik	Gm15536	Cyb561d1		A930029G22Rik	Mir103-1	Gm17577
Smug1	Cnksr3	Fam102b		Akain1	Gm12147	Gm14951
Cbx5	Ulbp1	Gm43221		Wdr43	Gm12148	Rps12-ps21
Mefv	Gm46209	Gm44384		Gm30091	Mir146	Gm25061
Tdgf1-ps1	Lrp11	Gm43108		Togaram2	Pttg1	Gm15020
Zfp263	Pcmt1	A930005H10Rik		Snord53	Slu7	Gm15023
2012-09-01	Nup43	Dph5		Gm22858	Ccnjl	Tceal6
Smim22	Lats1	Gm43107		Snord92	4933415A04Rik	Gm25868
Rogdi	Tab2	Gm42687		Gm18068	Fabp6	Gm15017
Gm42477	Gm48614	Slc30a7		Gm24475	Gm12149	Gm6215
Glyr1	Gm30906	Gm43106		Cox7a2l	Gm12152	Gm5128
Ubn1	Ust	Gm6649		Mcfd2	Pwwp2a	Gm6221
Gm23483	Gm28905	Extl2		4833418N02Rik	Ublcp1	Gm22006
Sec14l5	4930598N05Rik	Mir669n		Ttc7	Gm12156	Gm7903
Nagpa	Gm44555	Gm22361		Gm31499	Rnf145	Gm7905
AU021092	Gm31904	Gm42807		Gm31615	Gm22121	Gm24416
Alg1	Gm7525	Gm16100		Foxn2	Gm12160	AV320801
Eef2kmt	Utrn	Oaz2-ps		Gm23947	Gm38087	Gm15015
Mir6364	Gm23044	Gm5105		2700062C07Rik	Gm12163	Gm22233
Gm23689	B230208H11Rik	1110002E22Rik		Rprd1a	F630206G17Rik	Pak3
Gm26095	Stx11	Gm43691		Mir187	Gm12164	Gm15151
Mir484	Sf3b5	Mttp		Bin1	Gm22751	Gm4919
Spag6l	Gm47691	Trmt10a		AC121824.2	Gm12167	Gm15161
Rpl31-ps12	Fuca2	0610031O16Rik		AC121824.1	Itk	Huwe1
Gm49644	Phactr2	Adh7		AC114003.1	Fam71b	n-R5s13
Gm5768	Pex3	Adh1		Gm24432	Med7	Spin2c
Igll1	4930444K16Rik	Gm16559		Pura	2310031A07Rik	Gm15069
Top3b	Hivep2	Adh6a		Igip	Gm12168	Gm28371
Vpreb1	Gm26835	Ssx2ip		Cystm1	Havcr2	Gm29547
Gm28539	Gm47768	Spata1		AC115631.1	Gm12183	Gm29308
Hira	Gm47769	Ctbs		Ankhd1	Rack1	Gm29309
Gm15798	Gm47770	Gng5		Eif4ebp3	Trim41	Gm28701
Mrpl40	Gm47771	Rabggtb		Sra1	Gm12184	Gm28702
Gm15799	Cited2	Gm43400		Apbb3	Trim7	Gm28700
Gm17799	Heca	Acadm		Slc35a4	Snord96a	Gm21860
B3gnt5	Abracl	Msh4		E230025N22Rik	Gm25296	Gm47283
Tmem41a	Reps1	Gm24494		Cd14	Snord95
Liph	Ect2l	Snord45c		Ndufa2	Gm16170
2610020F03Rik	1700124M09Rik	Snord45b		Tmco6	Irgm1
Gm1968	Gm48545	Gm42540		Ik	Gm5431
4632428C04Rik	Tpi-rs5	Gm11804		Arap3	Gm12185
9030404E10Rik	Gm48546	Dpy19l4		Fchsd1	Flt4
Hes1	Gm20139	Gm22940		Mir6981	Scgb3a1
Gm20040	Gm33104	Mdn1		Mir6980	Cnot6
Cpn2	Gm48563	Lyrm2		Pabpc2	Gm12191
Lrrc15	Ifngr1	Gm11941		AC148019.2	Gm12192
Gp5	Il22ra2	Unc13b		Mospd4	Rasgef1c
Atp13a3	9230106D20Rik	Gm12411		AC148017.1	Rnf130
Meltf	Pex7	Gm22055		Gm24076	Canx
Gm15703	Map3k5	Gm22518		AC129179.2	Gm12196
Pigz	Map7	Xpa		AC129179.1	Cby3
Gm49731	Gm48249	Slc31a1		AC127314.1	Hnrnph1
0610012G03Rik	Gm30285	Cdk5rap2		Zfp608	Rufy1
Tm4sf19	4933406P04Rik	Megf9		AC158763.1	Mir804
Gm20056	Bclaf1	Gm26320		Iigp1	Col23a1
Tctex1d2	Mir6413	Psip1		BC023105	Hnrnpab
Pcyt1a	Gm20149	Adamtsl1		Smim3	Phykpl
Slc51a	Ahi1	Gm12630		Gm6960	Rmnd5b
2210020O09Rik	Gm10826	Ift74		AC116595.1	Nhp2
Gm34680	Gm48189	Lrrc19		Lncbate10	D930048N14Rik
Zdhhc19	Myb	Gm12694		AC153155.1	N4bp3
Mir1947	Gm26577	Gm12682		Arhgef37	0610009B22Rik
Gm34967	Gm33619	Alg6		Gm25834	Sec24a
Itgb5	Gm40608	Itgb3bp		Zfp532	Sar1b
Gm49594	Gm33728	0610043K17Rik		AC124578.4	Jade2
Umps	Gm2467	Gm12795		Oacyl	Gm39822
Gm15829	Hbs1l	Scp2		AC161932.2	Gm26061
Gm49664	4930455C13Rik	Podn		AC100212.1	Gm26551
Gm49662	Sgk1	Mir6397		AC100212.7	Cdkn2aipnl
Gm49663	Gm23839	Gm23354		Pmaip1	Ube2b
Gsk3b	Gm7678	Shisal2a		AC100212.3	Skp1a
Gm25617	Gm19791	Gpx7		Gm9926	A630014C17Rik
Gramd1c	E030030I06Rik	Agbl4		AC100212.4	Tcf7
Ccdc191	Gm4895	Serinc2		AC100212.5	Vdac1
Qtrt2	Gm26740	Gm10570		AC100212.6	Aff4
Zdhhc23	Raet1e	Zcchc17		AC100212.2	Leap2
Mir3470b	H60b	Fabp3		AC100212.8	Uqcrq
Atp6v1a	C920009B18Rik	Snrnp40		AC133607.4	Gdf9
Naa50	Gm1972	Ncmap		AC133607.2	Gm10447
Usf3	Hmgb1-ps8	Gm12991		Gm24679	Shroom1
Cd200r4	Gm26528	Tcea3		AC140207.3	Gm12212
Gtpbp8	Gm5421	Zfp46		AC140207.2	Gm9837
Nepro	Ccn2	Gm13013		Cidea	Gm9945
Cd200r1	Gm15270	Hnrnpr		Tubb6	Sowaha
Gm5063	Enpp1	Cela3b		Afg3l2	Mir6920
Gm19142	Epb41l2	Gm13010		8030462N17Rik	Kif3a
Gm5964	L3mbtl3	Pink1		A330094K24Rik	Il4
Ccdc54	Gm27754	Cda		Haus1	Il13
4930542D17Rik	Gm23757	Mir7019		Atp5a1	Rps2-ps4
Gm9575	Gm5649	Gm27646		F830208F22Rik	Rad50
Gm49701	Gm48892	Gm13030		Pstpip2	Il5
Cpox	Gm48893	Pla2g2e		4930465K10Rik	Gm12214
Gpr15	Gm48891	Otud3		AC149054.1	Gm12213
Cldnd1	Arhgap18	Gm13169		Nfatc1	Gm17334
Olfr172	Ptprk	Vmn2r-ps17		AC123818.1	Irf1
Gm27564	Calhm6	Gm13168		Atp9b	Gm12216
Gm26019	Dse	Gm13166		1700030N03Rik	Mir7671
Arl6	Gm47445	Gm26573		AC148174.4	Gm22275
4930547E14Rik	Gm18346	Spsb1		AC148174.2	Pdlim4
Gm49631	Gm26564	Tnfrsf14		AC148174.3	P4ha2
Pou1f1	Gm47485	Gm20421		AC148174.1	Gm12221
Chmp2b	Tspyl1	Hes5		Ighmbp2	4933405E24Rik
Gm45030	Nt5dc1	Pank4		Ndufv1	Gm12222
Gm30726	Gm47508	Plch2		Coro1b	Gm12223
Gm30790	Gm47512	Rer1		Rbm14	Csf2
Gm49227	Tspyl4	Cfap74		Gm21844	Il3
Gm49226	Lama4	Tmem60		Gm21992	Rapgef6
Gm27295	Fam229b	Gm25219		Rbm4	Gm12227
Gm15965	Tube1	Gm43972		Ccs	Cdc42se2
Gm22933	Ccn6	Gm10062		Ccdc87	Gm12229
Ifngr2	D030034A15Rik	Gm43143		Ctsf	Gm26116
Tmem50b	Gm6477	Xrcc2		Actn3	Lyrm7os
Gart	Gm31562	Cnpy1		Zdhhc24	Lyrm7
Gm15964	Gm48486	Trim54		Bbs1	Gm25426
Dnajc28	Fyn	Gm15469		Slc25a45	Tnip1
D430001F17Rik	Gm6963	Ucn		Tigd3	Gm12230
Gm15976	Gm16364	Mpv17		Gm42067	Anxa6
Gm27773	E130307A14Rik	Gm29609		Dpf2	Gm12242
Gm25245	Traf3ip2	Gtf3c2		Cdc42ep2	Fam114a2
Rcan1	Gm8899	Zfp513		Pola2	Gm12245
Gm46555	2900078I11Rik	Eif2b4		Slc22a20	Gm12249
2410124H12Rik	Slc16a10	Snx17		2410152P15Rik	Gm26025
Clic6	Gm31992	Ppm1g		Gm14968	Larp1
1810053B23Rik	Gm25613	Gm42798		AC132253.4	Gm12248
1810044K17Rik	Gm47598	Gm43313		Incenp	Gm12247
1700029J03Rik	Gm37786	Gm15614		AC132253.8	Cnot8
Mir802	Rpf2	Ppp1cb		Gm24484	Gm12246
Gm45384	Gtf3c6	Gm15613		Olfr1440	Gemin5
Gm22344	A930033M14Rik	Gm43312		Olfr1441	Mrpl22
Vps26c	Gm47867	Msantd1		Mpeg1	Gm12250
Gm31323	Rnu3a	Rgs12		Dtx4	Irgm2
Ets2	Gm8948	Nwd2		Pfpl	Igtp
Gm15340	Cdk19	Rpl9		Gm37997	AL928857.1
Lca5l	Cdk19os	Lias		C130060C02Rik	4930438A08Rik
Sh3bgr	Amd1	Gm43311		AC136453.1	Zfp672
Wrb	Ak9	1110003F10Rik		Cep78	Zfp692
Gm49928	Gm47473	Gm43552		AC147026.3	1700047K16Rik
Ccr6	Gm18305	Ugdh		AC147026.2	Sh3bp5l
Mpc1	Gm18986	Gm43290		Gcnt1	2810021J22Rik
4930506C21Rik	Gm27783	Smim14		Carnmt1	Gm12256
Gm49987	Gm25626	Gm43289		D030056L22Rik	Zfp39
Gm5491	Mical1	Slain2		AC134906.1	Gm12257
Prr18	Smpd2	Gm9870		Trpm6	Btnl10
Sft2d1	Ppil6	Gm10135		Gm23238	Rnf187
Gm46593	Cd164	Gm24776		Gm24190	Hist3h2ba
T2	Ccdc162	Gm7271		Gm5518	Hist3h2bb-ps
Gm16702	5730435O14Rik	Exoc1		Acta2	Gm12260
Prkn	Gm17196	Cep135		AC102285.1	Trim17
Gm28118	Cep57l1	C530008M17Rik		Fas	Hist3h2a
Agpat4	Sesn1	A730089K16Rik		Gm27818	2310058D17Rik
Tdgf1-ps2	Armc2	Cnot6l		Gm38345	Gm44313
Gm16046	1700016J18Rik	Gm8048		Hhex	Trim11
Gm24867	Foxo3	A730035I17Rik		1700122C19Rik	Gm15755
Tcte2	Afg1l	Prdm8		Gm23026	Prss38
Gm3292	Gm23533	Klhl8		Lcor	Snap47
Rgmb	Snx3	Gm43547		Gm9788	Zfp286
Eif3s6-ps3	Gm25277	Hsd17b13		Twnk	Fbxw10
Gm25598	Sec63	Gm24897		Lzts2	Trim16
Zfp947	Gm15199	Pkd2		Pdzd7	Gm24151
Gm9514	Gm26860	BC005561		Sfxn3	Hs3st3b1
Zfp994	Scml4	D930016D06Rik		Kazald1	Cox10
Gm7898	Gm48671	Gm32996		AC132957.1	9630013K17Rik
Ccnf	Gm48670	A630023P12Rik		Sfxn2	2810001G20Rik
Abca17	Gm34006	Gm27602		Add3	Map2k4
Mir6965	Gm26464	Gm6588		1700001K23Rik	Zkscan6
Gm24427	Pdss2	Hrk		AC138174.3	Dnah9
Clcn7	Gm3699	Rnft2		AC133451.2	Pik3r5
Cacna1h	Bend3	Gm26411		Plekhs1	Pik3r6
Tekt4	1700021F05Rik	Rimbp2		Dclre1a	Rnf222
Sstr5	Gm47889	Gm42790		Nhlrc2	Rpl26
Gm33727	Gm9803	Zbed5		Fam107b	Odf4
Rab40c	F930017D23Rik	Sumf2		Gm13185	Arhgef15
Gm10012	Gm47926	Chchd2		Gm13176	Slc25a35
Nkx2-5	Gm40634	Phkg1		Sephs1	Rangrf
Gm20468	1700027J07Rik	Nupr1l		Phyh	Pfas
AC144621.1	Rtn4ip1	Cct6a		Usp6nl	Gm22608
Gm17382	Crybg1	Eln		Gm13388	Ctc1
Gm27775	Gm10812	Gm43615		Gm13391	Aurkb
Taf11	Gm35028	Lmtk2		Gm38386	9330160F10Rik
Gm49801	Prdm1	Gm26925		Gm37255	Borcs6
Gm35883	Gm47392	Bhlha15		Abi1	Gm25819
Brpf3	Gm47398	Slc25a13		Gm13357	Mir3062
Gm49864	Gm6983	Gm20619		Acbd5	Tmem107
Trp53cor1	Gm4795	Phf14		Notch1	Gm12306
Gm27599	Gm40639	Gm6578		Gm13358	Snord118
Gm50054	Prep	Gm32222		Agpat2	Gm25371
Phf8-ps	Gopc	Thsd7a		Egfl7	Vamp2
Zfp563	Gm47580	Tmem168		Mir126b	Per1
Morc2b	Rps19-ps10	Bmt2		Mir126a	9130213A22Rik
Zfp422-ps	Nepn	Gm37321		Gm13359	Hes7
Zfp81	Nus1	Gm37978		Olfm1	Aloxe3
Slc39a7	Gm47608	Gm3294		Stxbp1	Alox12b
Sfta2	Gm47607	Hilpda		Gm13524	Chd3
Mucl3	Gm47644	Fam71f2		Gm13523	Naa38
Gm9573	Gm47641	Fam71f1		Gm24165	Cyb5d1
Vars2	Cep85l	Gm17172		Gm28643	Tmem88
Gm20483	Pln	Gm26021		Vis1	Kdm6b
Gtf2h4	Gm36229	Cpa2		Kif5c	Kdm6bos
Gm23864	Mcm9	Cpa4		Gm13484	Dnah2
Tnfrsf21	Asf1a	Gm13781		Gm13531	Dnah2os
Rcan2	Gm47737	Gm13853		Gm22338	Dlg4
Runx2	4930466K18Rik	Gm14546		Ola1	Asgr1
n-R5s27	Fam184a	Akr1b3		Ube2e3	Asgr2
Runx2os1	Gm47917	Akr1b8		Itga4	Gm12311
Runx2os2	Man1a	Gm13859		Itprid2	Pelp1
Supt3	Gm16998	Gm13858		Ppp1r1c	Gm12313
Yipf3	Gm29794	Akr1b10		Olfr1257	Gm12314
Lrrc73	Tbc1d32	Akr1b7		Olfr1258	Arrb2
Tjap1	Msl3l2	Zfp212		Olfr1259	Med11
Abcc10	Gm5777	Cycs		Gm13817	Cxcl16
Dlk2	Fabp7	5430402O13Rik		Gm13815	Zmynd15
Gm26785	Smpdl3a	4921507P07Rik		Mir7221	Mir7115
Gm25177	Lims1	Gm44054		Mir7222	Gm12316
Plin4	Gm23058	Gm4782		Chst1	Mink1
Ptprs	Edar	Gm8035		Gm13881	Chrne
Mir6977	BB019430	Gm8038		Lmo2	4930544D05Rik
Znrf4	Gm6494	Gm8039		4931422A03Rik	Gm12315
Khsrp	Gm25055	Gm18765		Duoxa2	Gp1ba
Slc25a41	Gm17542	Mir6371		Duoxa1	Pfn1
Gm49866	P4ha1	Lsm5		Sqor	Slc25a11
Vapa	Mcu	Avl9		Shc4	Rnf167
Zbtb14	Gm10322	4930533I22Rik		Gm14026	Gm12319
Gm49894	Micu1	Gm43905		AI847159	Eno3
C030034I22Rik	Gm7413	Tigd2		Gm14029	Spag7
A930029G22Rik	Dnajb12	Rpia		Gm14232	Camta2
Akain1	Ddit4	Rmnd5a		Spef1	Gm12320
Gm41609	Anapc16	Gm44130		1700037H04Rik	Gm12318
Dlgap1	Ascc1	Gm15402		Cenpb	Zfp3
5031415H12Rik	Spock2	Gm37736		Cdc25b	Scimp
Trmt61b	Mir6906	Exoc6b		Gm14283	Gm22760
Spdya	Psap	Gm44207		Gm22902	Gm48818
Mettl4-ps1	Cdh23	Rpl21-ps12		Gm22245	Gm12325
Gm50047	Vsir	Gm25185		Gm5535	Gm12326
Wdr43	Gm17455	4930590J08Rik		4930444E06Rik	Wscd1
Gm30091	Unc5b	Gm44711		Snx5	Aipl1
Snord53	Gm19972	4930466I24Rik		Gm11688	Pimreg
Gm22858	Sgpl1	Gm44095		Gm26165	Gm23226
Snord92	Tbata	Fgd5		Mgme1	Pitpnm3
Gm49876	Gm44308	Mitf		Snord17	Xaf1
Galnt14	Adamts14	Gm44436		Ovol2	Fbxo39
AC107792.1	Prf1	Gm44440		1700108N11Rik	Tekt1
D630014O11Rik	Rpl27a-ps1	Chl1		Kiz	Smtnl2
Gm49877	Pald1	Gm44331		Xrn2	Mir6338
Gm49878	Gm28447	Erc1		Acss1	Gm23224
Strn	Npffr1	Gm44317		E130215H24Rik	Zzef1
Gm49863	Ppa1	Gm43907		Vsx1	Atp2a3
Gm18649	1700022H01Rik	Gm4714		Platr15	Gm44467
Heatr5b	Sar1a	Gucy2c		Gm28450	P2rx1
Gm37555	Tysnd1	Gm20400		Fam110a	Rtn4rl1
Gm49985	Hk1	Slco1a6		Slc52a3	Rpa1
Haao	Hk1os	Slco1a5		AA387200	Gm47300
C430042M11Rik	4930507D05Rik	Iapp		Xkr7	Serpinf1
Camkmt	Vps26a	Gm25430		Ccm2l	Gm12336
Cript	Srgn	4930447C11Rik		Hck	Gm12337
Mcfd2	Kif1bp	Smco2		Kif3b	Serpinf2
1700116H05Rik	4933428P19Rik	Ppfibp1		Nol4l	Wdr81
Gm31615	Ddx21	Isoc2b		Trpc4ap	Mir22hg
Gm6225	Gm47257	Gm45219		Edem2	Tlcd2
Cul2	Ddx50	Ccdc61		Gm22334	Smyd4
Arhgap12	Gm18514	Zfp607b		Gm17581	Mir22
Gm50055	Stox1	Zfp60		Gm20412	Rph3al
Ccny	Gm47261	Gm10046		Tgm2	1700016K19Rik
4930563E18Rik	Mir7215	Zfp626		Rprd1b	Rflnb
Mib1	Gm48353	Zfp59		1700060C20Rik	Vps53
Mir133a-1hg	Tet1	Zfp607a		D630003M21Rik	Taok1
Mir133a-1	Gm26479	Prkcz2		Mybl2	Gm12732
Mir1a-2	Slc25a16	Gm44600		Gtsf1l	Gm12733
Mir1b	Gm16128	Polr2i		Gm11454	Gm23132
Gm25116	Dna2	Tbcb		Gm14254	Ccnq
Gm15972	Rufy2	Ovol3		Mir7003	Gm23840
Sap130	Gm16135	Rps12-ps5		Gm22174	Lyrm9
Gm50060	Hnrnph3	Kmt2b		Tox2	Gm23219
Apc	Pbld2	Zbtb32		Gm16316	Nos2
Srp19	Mypn	Upk1a		A530013C23Rik	Gm48434
Cd14	Jmjd1c	Cox6b1		Gm14319	Slfn10-ps
Ndufa2	Gm26359	Etv2		Ripor3	Gm20234
Tmco6	Egr2	Gm21982		Gm14236	Slfn2
Ik	Ado	Rbm42		Pard6b	Gm48462
Wdr55	4930563J15Rik	Haus5		Gm24327	Slfn1
Dnd1	Gm10797	Pmis2		Gm14270	Gm48467
Hars	Gm32364	Mir3569		Fam210b	Gm27598
Pcdhga6	Gm16212	Gm26610		Aurka	Taf15
Pcdhgb4	Rtkn2	Zfp507		Cstf1	Heatr9
Gm37013	Arid5b	Gm26790		Cass4	Ccl5
Pcdhgb7	Gm47078	Gm44883		Gm14455	Ccl9
Pcdhga12	4930545H06Rik	4930505M18Rik		Rtf2	E230016K23Rik
Pcdhgb6	Cabcoco1	Gm28581		Pmepa1	Gm23247
Pcdhga3	Ccdc6	Gm9220		Pmepa1os	Ccl6
Pcdhga4	Mrln	Gm28453		AL844849.1	Rpl9-ps1
Pcdhgc4	Gm20609	Gm6818		Vapb	Ccl3
Pcdhga7	Rpl19-ps2	Gm28583		Gm14371	Ccl4
Pcdhgb2	Cisd1	Gm6605		Gata5os	Gm11433
Gm29994	Ipmk	Gm22638		Car3	Gm11438
Pcdhga10	Bcr	1700010N08Rik		Car2	Gm11432
Pcdhgc3	Specc1l	Gm21136		Gm9733	Tbx4
Pcdhgb5	Gm46234	Gm21129		Dnajc5b	Gm11443
Pcdhga2	Adora2a	Gm24797		1600017P15Rik	Rps6kb1
Pcdhgb1	Gm5779	1700008O03Rik		Actrt3	Tubd1
Pcdhga8	Gucd1	Gm45124		Mynn	Vmp1
Pcdhga11	Upb1	Gm44780		Lrriq4	Mir21a
BC037039	Gm25545	Syt3		Lrrc34	Gm11478
Gm38182	Gm48158	Lrrc4b		Atp11b	Dhx40
Pcdhgb8	Snrpd3	Tsks		Gm25696	Rnf43
Gm37388	Gm48148	Cd37		Gm12582	1110028F11Rik
Gm42416	Lrrc75b	Tead2		4930594O21Rik	Supt4a
Pcdhga9	Ggt5	Slc6a16		Gm22899	Mir142hg
Pcdhgc5	Gm19688	Slc17a7		Gm38357	Tspoap1
Pcdhga1	Susd2	Gfy		Noct	Mpo
Pcdhga5	Cabin1	Pth2		Tsc22d2	Mir142b
AC124518.1	Gm26402	Ccdc155		Serp1	Mir142
Grxcr2	Gm19326	Dkkl1		Eif2a	Gm11505
Eif1a	Gm20441	Mir7055		6720482G16Rik	Olfr462
Arl14epl	Ddt	Gm23585		Sucnr1	Olfr463
Gm3744	Gm47744	Nsmce3		Gm24382	Olfr464
Hsd17b4	Derl3	Fam189a1		Gm37359	Gm11504
Cd63-ps	Smarcb1	Cers3		Gm37131	Gm11507
Gm15345	Gm867	Adamts17		Gm6546	Dynll2
Smim3	Chchd10	Gm44734		Rarres1	Gm11508
Carmn	Mmp11	Gm44738		Gm35299	Cuedc1
Il17b	Gm16221	Gm44737		4930402C01Rik	Mrps23
Gm38165	Vpreb3	Gm23020		Mfsd1	Akap1
Pcyox1l	Gm16219	Gm26176		Gm8515	4930556N13Rik
Grpel2	Gm5134	Gm44695		Gm25919	Scpep1os
Afap1l1	Slc5a4a	Gm44834		Iqschfp	Scpep1
1500015A07Rik	Gm2628	Gm9885		Schip1	Gm23507
AC102040.1	Prmt2	Gm39038		Gm5277	Dgke
Wdr7	S100b	Mrpl46		Gm7115	Dgkeos
Txnl1	Dip2a	Gm45059		Tlr2	Gm525
AC102333.1	Mir678	Mrps11		Hdgf	Gm11497
Nedd4l	Pcnt	Gm15414		Mrpl24	Gm24734
Zfp532	Gm16240	Tenm4		Isg20l2	Gm22534
AC124578.4	1700094J05Rik	Gm24412		Rrnad1	Tob1
Oacyl	Mcm3ap	Rsf1		Crabp2	Wfikkn2
AC124578.2	Lss	Gm45186		Gm3745	Gm21885
AC124578.3	4930483K19Rik	Ywhaq-ps1		Nes	Luc7l3
AC124578.1	Spatc1l	Rsf1os1		Bcan	Gm11515
Sec11c	Gm15343	Rpl15-ps5		Slc25a44	Tac4
Gm45879	Ftcd	Rsf1os2		Gm42814	Kat7
Mro	Pcbp3	Acer3		Sema4a	Gm11520
9030625G05Rik	Fam207a	Tsku		Mir7011	Gm11521
4930445N18Rik	Itgb2	Xndc1		Chrnb2	Fam117a
AC142100.1	2810425M01Rik	Xntrpc		Adar	Gm29477
Zfp516	Pttg1ip	Cyb5r2		4632404H12Rik	Phb
Gm37216	Gm49325	Ppfibp2		Ube2q1	Gm9796
Tesmin	Sumo3	Gm28863		Gm8969	Zfp652os
Gal	Ube2g2	Adm		She	Zfp652
AC133523.2	Gm18119	Ctr9		Il6ra	Gm26830
AC133523.1	Mir1930	Eif4g2		Tpm3	Gm11531
AC125059.2	Trpm2	Gm45378		Nup210l	Gm11529
Pacs1	1810043G02Rik	1700012D14Rik		Gm43712	Skap1
Gm27468	Pfkl	Gm23262		Ubap2l	D030028A08Rik
Malat1	Aire	B230311B06Rik		Gm16540	Pnpo
Gm37376	Gm47922	Cog7		4933434E20Rik	Sp2
Ttc9c	Gatd3a	Gga2		Gm23723	Gm11532
Bscl2	Pwp2	Gm44987		Mir190b	Sp6
Gng3	Trappc10	Ears2		Ints3	Scrn2
Hnrnpul2	Gm30122	Ubfd1		Gm16048	Gm11533
AC129217.1	Gm47976	Gm23614		Npr1	Lrrc46
Lrrn4cl	Agpat3	Gm14388		Gm43595	Prr15l
Tmem258	Gm47992	Gm26414		Ilf2	Mrpl10
Myrf	n-R5s77	Gm44650		Snapin	Osbpl7
Dagla	Gm40709	Gm35147		Gm5541	Gm11574
AC132148.1	Mir7659	Tex36		Gm38207	Gm11573
Prpf19	Rrp1	Gm35625		Gm20627	Tbx21
Zp1	Cstb	Gm45671		Hist2h4	Gm11572
Gnaq	4921516A02Rik	Gm28747		Gm38227	Tbkbp1
Gm17068	Pdxk	Edrf1		Hist2h3b	Kpnb1
Mir496b	4933436P19Rik	Mmp21		Hist2h2bb	Gm11583
AC126031.4	Gm9978	Uros		Gm42743	Mir7235
AC126031.3	Gm30232	Gm36431		Gm20628	Gm11633
AC148016.1	Gm47944	C030029H02Rik		Fcgr1	Plxdc1
Ric1	Mir6907	Gm45426		Gm26553	Arl5c
Gm26902	Mir6908	Gm31135		Platr30	Rpl19
Kif20b	Mir6410	Gm2448		Gm24830	Gm11629
Mir1950	Vmn2r82	D530014G21Rik		Gm5544	Cacnb1
AC134331.1	Gm47015	Gm18393		Gm42819	Stac2
AC134331.2	Vmn2r83	Gm44621		Notch2	Gm27597
AC116128.1	Plpp2	Gm44626		Igsf3	Gm22461
Cpeb3	Mier2	Gm44622		Slc22a15	Mien1
Gm22714	Theg	Fbxo25		Dennd2c	Erbb2
Ide	Mir6909	Gm15319		Bcas2	Gm12352
Rpl10-ps6	Elane	6820431F20Rik		Gm27024	Grb7
Kif11	Gm19810	Tacc1		Gm43060	Ikzf3
AC116871.1	Cfd	Mir8108		2410024N13Rik	Gm25048
AC116871.3	Med16	Adgra2		Ppm1j	Gm25106
Slc35g1	R3hdm4	Gm8291		Gm6485	Thra
Pdlim1	Kiss1r	Gm34419		Gm43584	Nr1d1
AC170187.2	Arid3a	Rpl31-ps23		Tafa3	Casc3
A930028N01Rik	Prtn3	Gm45626		Rhoc	Msl1
Gbf1	Gm24019	Tenm3		Mov10	Gm12359
Psd	Gm26602	LOC665443		Gm42659	Rapgefl1
Nfkb2	Wdr18	Naf1		Capza1	Ccr7
4833438C02Rik	Tmem259	Gm39185		Gm42658	Smarce1
Cuedc2	Grin3b	Lzts1		Rap1a	Atp6v0a1
Mfsd13a	Gm26243	Zfp930		Gm43330	Naglu
2310034G01Rik	Arhgap45	Smim7		Gm43331	Hsd17b1
Actr1a	Polr2e	Tmem38a		Gm5547	Coasy
Gm24610	Cnn2	Gm28019		Adora3	Mlx
Mir146b	Abca7	Large1		Tmigd3	Psmc3ip
Fbxl15	Gpx4	Gm45539		Ubl4b	Retreg3
Gm26792	Sbno2	Gm5354		Alx3	Mir6928
AC138174.2	Pwwp3a	D8Ertd738e		Strip1	Tubg1
AC134591.2	Ndufs7	Mri1		Gm9515	Tubg2
Shtn1	Gamt	Ccdc130		Gm12525	Ccr10
AC124459.1	Dazap1	Abcc12		Mybphl	Plekhh3
Zfp950	Gm15122	Lonp2		Gm12522	Cntnap1
Prpf18	Rps15	Gm16177		Psrc1	Ezh1
Gm13196	Apc2	Gm22305		Celsr2	Gm27626
Gm13383	2310011J03Rik	Gm44348		Sars	Gm11635
Echdc3	Mir6911	Gm10638		Sort1	Rdm1
A230108P19Rik	Pcsk4	Siah1a		Stxbp3	Arl4d
Tmem236	Plk5	Cngb1		Gm43097	Gm23971
Mrc1	Gm15124	Gm45710		Fndc7	Gm23849
Mir511	Gm15123	Cmtm2b		Gm43590	Gm24950
Gm37416	Gm47793	Gm45878		Prss12	Rnu2-10
Malrd1	Mex3d	Gm11020		Snhg8	Plcd3
Gm13553	Mbd3	Mir7074		Gm9369	Acbd4
Gm27196	Gm22721	Gm10073		Ndst3	Hexim1
Lhx3	Uqcr11	Gm16208		Snora24	Hexim2
Qsox2	Tcf3	Vps4a		Gm43524	Gm20511
Agpat2	Atp8b3	Pdf		Gm36520	Fmnl1
Egfl7	Rexo1	Gm16209		Ppa2	Plekhm1
Mir126b	Klf16	Cog8		Gm25042	Gm39397
Mir126a	Gm29093	Nip7		Ddit4l	Lrrc37a
Vav2	Abhd17a	Tmed6		Gm30946	Smurf2
Gm24049	Scamp4	Psmd7		Gm22468	Gm11707
Gm13421	Gm49322	Mlkl		Gm15460	Kpna2
Gm25541	Adat3	Gm45712		Selenof	Gm11708
Setx	Csnk1g2	Fa2h		Rpl9-ps8	Gm27322
1700001O22Rik	Btbd2	Gm10620		Gm24406	1810010H24Rik
4930527E20Rik	Mknk2	Cdh13		Tgs1	Bptf
Ntmt1	Mir6912	Gm26815		2210414B05Rik	Psmd12
Asb6	Gm26710	Mc1r		Lyn	Gm11722
Prrx2	Mob3a	Tubb3		Gm22541	C330019F10Rik
Gm25632	Izumo4	Def8		Gm26857	A830035A12Rik
Gm22192	Ap3d1	Tcf25		8430436N08Rik	Helz
Ak1	Gm26541	Gm38092		Asph	Gm11649
Lrsam1	Dot1l	Gm25428		Gm25677	Axin2
Gm13528	Gm17151	Afg3l1		Gm24152	Gm11670
Angptl2	Plekhj1	Capn9		Gm22477	Rgs9
Gm23546	Sf3a2	4930567H12Rik		Gm25002	1700096J18Rik
Gm13537	Amh	Map10		Pdp1	Gm11696
Zbtb34	Jsrp1	Pard3		Ripk2	Gna13
Gm25998	Oaz1	4930540M03Rik		Gm22690	9930022D16Rik
Gm13536	Lingo3	Pigyl		Bach2os	Slc16a6
Zbtb43	Mir1982	Gm18227		Gja10	Amz2
Gm13530	Sppl2b	1700110K17Rik		Gm11933	Gm15642
Gsn	Lsm7	Gm48129		Casp8ap2	Gm25540
Stom	Lmnb2	Gm48127		Gabrr2	Fam20a
Gm13443	Gadd45b	Gm36435		Gabrr1	Gm11684
Gm13543	Gng7	Gm7368		Gm23304	1700012B07Rik
Gm44063	Gm3828	Dnaja4		Phf24	Gm11683
Mir5128	Diras1	Wdr61		Dnajb5	1700023C21Rik
Gm44455	Gm16099	Crabp1		Vcp	Abca6
Gm13508	Slc39a3	Mir5710		1700022I11Rik	Abca5
Mbd5	Pias4	Gm33180		Fancg	Gm11674
Gm13509	Eef2	Tmem202		Rusc2	Dnaic2
Fmnl2	Thop1	Hexa		Trmo	Btbd17
Prpf40a	Creb3l3	Celf6		Hemgn	Kif19a
Gpd2	Map2k2	Gm2553		Gm12443	Gpr142
Gm13620	Zbtb7a	Rbpms2		Gm25419	Gprc5c
Gm13570	Snord37	Gm15563		Gm12511	Cd300a
Ldha-ps	Mir5615-2	Bnip2		Gm12506	Gm11698
March7	Mir5615-1	Gm28731		Snapc3	Cd300lb
Gm13564	Dapk3	Gtf2a2		Psip1	Gm11699
Gcg	4930442H23Rik	Gcnt3		Gm11414	Hid1
Fap	Atcay	Gm27241		Gm10154	Cdr2l
Ifih1	Nmrk2	Gm27232		Ccdc171	Ict1os
Kcnh7	Atcayos	Rfx7		Gm25899	Mrpl58
Gm13590	Zfr2	Gm7972		Gm23154	Atp5h
Gca	Matk	Cgas		Ifna12	Kctd2
Gm36231	Mrpl54	Gm17324		Gm12601	Trim80
Gm13612	Tjp3	Sh3bgrl2		C87499	Gm11695
Map3k20	Apba3	Gm39384		Ifna13	Slc16a5
Cdca7	Mir3057	Tent5a		Gm13281	Mir3968
Chrna1	Gm16315	Gm48832		Ifna16	Nt5c
Chrna1os	Pip5k1c	Gm36927		Ifna2	Armc7
Chn1os3	Cactin	Gm11114		Ifnab	Gm11694
Chn1	Tbxa2r	A330041J22Rik		Gm12610	Jpt1
Gm14466	Gipc3	Gm38230		Gm12608	Mrps7
Gm37004	Hmg20b	Gm22138		Gm27580	Mif4gd
Gm14469	Mfsd12	Gm25949		Gm28096	Gga3
Itprid2	Fzr1	Gm28688		Tal1	Slc25a19
Prdx6b	4930404N11Rik	Gm8520		Pdzk1ip1	Gm11702
Dnajc10	Gm48551	Pxylp1		Cyp4x1os	Grb2
Gm13689	Gm48552	Gm8524		Cyp4x1	Gm25364
Gm24461	Dohh	Spsb4		Cyp4a28-ps	Gm26613
Serping1	Smim24	Pik3r4		Nasp	Gm11703
Ube2l6	Nfic	Col6a6		Akr1a1	Gm11704
Smtnl1	Gm16104	Gm38314		Prdx1	Gm23699
Timm10	Mir6913	Gm22720		Mmachc	Srp68
Slc43a1	Mir1191b	Gm37247		Tesk2	Galr2
4930443O20Rik	Gm16105	Gm37230		Ccdc163	Exoc7
Rpl30-ps3	Celf5	Ccdc51		Gm27688	Foxj1
Fnbp4	Ncln	Tma7		Gm25137	Rnf157
Agbl2	S1pr4	Plxnb1		Gm12860	n-R5s74
Gm13777	Gm16106	Gm7628		Gm45579	Gm26730
Gm13921	Gna15	2900079G21Rik		Cited4	Rps11-ps2
Gm13866	Gm47697	2310075C17Rik		Kcnq4	Ubald2
A930018P22Rik	Gna11	Arpp21		Ppt1	Qrich2
D430041D05Rik	Gm25595	Gm25059		Gm12901	Gm11739
Tcp11l1	Aes	Trim71		Gm12900	Prpsap1
Pin1rt1	Tle2	C130032M10Rik		Pabpc4	Rhbdf2
Depdc7	Gm15917	Gm23232		Oxct2a	Prcd
Emc4	Glt8d2	Gm18935		Bmp8a	Cygb
Gm13940	Tdg	Gm45897		Macf1	St6galnac2
Katnbl1	Hcfc2	Cck		Gm25788	1810032O08Rik
Emc7	Nfyb	Gm26797		Gm22154	Snord1b
Chrm5	Txnrd1	Gm47126		Gm12976	Snord1a
Aven	Gm47073	Gm14395		Rbbp4	Snord1c
n-R5s202	Eid3	Gm14394		Sync	Gm11735
Gm22676	Gm38560	Foxp3		C77080	BC018473
Scg5	Gm4799	Flicr		Gm22994	St6galnac1
Arhgap11a	Gm10773	Ppp1r3f		Gm26722	Mxra7
Bmf	Chst11	Gm23082		Eya3	2900041M22Rik
Gm14091	1700025N21Rik	Gm14537		Wasf2	Gm11726
Knstrn	Gm23122	Rp2		Slc9a1	Socs3
Gchfr	Slc41a2	Gm9085		Tent5b	Pgs1
Gm14138	Gm47170	Gm9		Gm13257	Mir6933
Dnajc17	Gm40723	Pnma3		Trnp1	Cant1
Gm14137	D10Wsu102e	Xlr4a		Cela3b	Gm11747
Zfyve19	Aldh1l2	Xlr3a		Cda	C1qtnf1
Ppp1r14d	Washc4	Gm20455		Fam43b	Engase
Spint1	Appl2	Gm14685		AB041806	Gm11748
Rhov	Gm47244	Mpp1		Rpl38-ps1	Rbfox3
Gm14175	Ckap4	Gm8666		Mul1	Cbx2
Vps18	Platr7	Gm15385		Camk2n1	Cbx8
Gm13999	Tcp11l2	Vbp1		Micos10	Cbx4
Mapkbp1	Polr3b	Gm15384		Hspe1-ps4	Gm11754
Pla2g4b	Gm17249	Pola1		Gm16287	Gm26508
Jmjd7	Gm25657	Gm6985		Pax7	Gm11755
Sptbn5	Cry1	Pcyt1b		Mfap2	Sgsh
Gm28042	Gm38575	Zc3h12b		Crocc	Card14
Mir7665	Btbd11	Gjb1		Gm13031	Slc26a11
Zfp106	Gm15344	Zmym3		Sdhb	Rnf213
Snap23	1810014B01Rik	Nono		Atp13a2	Mir1932
Haus2	Hsp90b1	Itgb1bp2		Spata21	Rptor
Lrrc57	Ttc41	Gm14843		4921514A10Rik	Chmp6
Gm26899	Fabp3-ps1	Gm7841		Szrd1	Gm11766
Gm9913	Gm49358	Cstf2		Fbxo42	Gm11767
Fbn1	Gm25745	Nox1		Cplane2	Baiap2
Itpripl1	Nt5dc3	Mir3112		C630004L07Rik	Bahcc1
1810024B03Rik	Gm48476	Timm8a1		Arhgef19	Actg1
Snrnp200	Gnptab	Gm15154		Gm13055	0610009L18Rik
Gm14012	Dram1	Btk		Gm13056	Fscn2
F830045P16Rik	Gm26546	Rpl36a		Epha2	Gm47297
Gm14040	Chpt1	Gla		Fam131c	Gm23419
Gm14041	Gm16235	Gm23124		Clcnka	Mir6935
Sirpa	Sycp3	Radx		Clcnkb	Faap100
Pced1a	Mybpc1	Frmpd3		Gm13075	Nploc4
Vps16	Gm48752	Gm8097		Hspb7	Ccdc137
Gm11764	1500026H17Rik	Prps1		Srarp	Arl16
Naa20	Actr6	Gm5396		Zbtb17	Hgs
Crnkl1	Uhrf1bp1l	Gm26960		Casp9	Mrpl12
Cfap61	Cfap54	Foxr2		Ctrcos	Gm11788
4933406D12Rik	Gm32468	Rragb		Cela2a	Slc25a10
Cst7	Cdk17	Ubqln2		Ctrc	Gm11789
Apmap	Mir1931	Gm15166		Efhd2	Gcgr
Gm14123	Elk3	Gm15186		Gm29367	Mcrip1
Acss1	Gm32688	Gm15190		Fhad1	Ppp1r27
Gm14143	Gm17745	Cdkl5		Fhad1os2	P4hb
Gm14142	Snrpf	Bmx		Gm13024	Gm16755
Ninl	Ccdc38	Gm25367		H6pd	Csnk1d
Nanp	Gm15963	Vegfd		Gm13067	Gm11774
Gm14141	Gm15915	Asmt		Gm37795	Gm11775
Gm14151	Ntn4	Mid1-ps1		Mir34a	Cd7
Gm24199	Gm8580	Gm21860		Ttc34	Sectm1b
Gm22187	Usp44	Gm47283		Gm13112	Sectm1a
Tbc1d20	Metap2			Gm8715	Gm22152
Rbck1	Gm26239			Gm36548	Gm11792
Trib3	Tmcc3			Cdk6	Gm11791
Gm14227	Gm16155			Gm8984	Gm11793
Dynlrb1	Tmcc3os			AI506816	Tex19.2
Map1lc3a	Gm48689			Pus7	Tex19.1
Pigu	Cep83			Srpk2	Rab10
Gm14170	Plxnc1			Gm43566	Gm26520
Rpl21-ps9	Gm24186			Gm24009	Gm48511
2900097C17Rik	Gm48718			Mir3096	Gm48512
Gm14173	Gm29684			Gm10221	Kif3c
Gm14224	Gm33091			Chpf2	Gdf7
Gm14225	Gm48874			Smarcd3	Hs1bp3
Epb41l1	Cradd			1700022A21Rik	Gm48071
Gm22316	Gm48880			Mir671	Gm48075
Gm22758	Gm48882			Slc4a1ap	Slc7a15
Soga1	2310039L15Rik			Supt7l	Pum2
2010009K17Rik	Ube2n			AI839979	9530020I12Rik
Gm20412	Nudt4			Gm43660	Msgn1
Tgm2	Gm23776			2900076G11Rik	1700034J04Rik
Rprd1b	Mir3058			Gm43809	Gen1
D630003M21Rik	Gm47725			Mrpl33	Smc6
Emilin3	Eea1			Rbks	Fam49a
Gm14228	Gm24433			Gabrb1	Lpin1
Chd6	Gm48428			Commd8	Rock2
Gm25561	Gm48427			Gm42569	Pqlc3
Gm11453	Gm33782			Atp10d	2410004P03Rik
Tox2	Gm33843			Thegl	Gm48538
Arfgef2	Gm48505			Gm43688	Gm49326
Zfas1	Btg1			Ccng2	Gm48315
Gm23201	Gm5427			Gm8013	Gm49329
Gm27494	Atp2b1			Gm43147	Gm49331
Gm25878	Phxr2			Gm33370	Gm48528
Snord12	Galnt4			Gm43148	Gm5953
Ptgis	Gm48768			Gm43144	Gm49957
1110018N20Rik	Poc1b			Gm9484	Gm48540
Gm14319	Gm16239			Bmp2k	Gm49699
Gm14235	Gm34574			Gm24623	Gm48693
E130018N17Rik	Gm48884			Gm43251	Ywhaq
Fam210b	Gm34777			Rasgef1b	Gm4419
Aurka	Dusp6			Gm42900	Gm22908
Cstf1	Gm48089			Tgfbr3	Kidins220
Ppp4r1l-ps	Gm34921			Brdt	Gm47701
Taf4	B530045E10Rik			Gm22557	Id2
4921531C22Rik	Gad1-ps			Gm43246	Gm17746
Gm14299	Gm35035			2900026A02Rik	Gm36287
Ss18l1	Gm34983			Wscd2	Gm47705
Rtel1	Gm47999			Git2	Gm19340
Mir7006	Ppp1r12a			Mir7028	Gm47713
Myt1	1700020G17Rik			Gm7478	Gm36723
Pcmtd2	Csrp2			Suds3	Gm22527
C030034L19Rik	Gm22236			9530046B11Rik	Gm9321
Gm17877	Gm22186			Taok3	Gm47733
Fabp5	Rpl6l			Gm43637	Gm29687
Gm38335	Gm8873			Gm28563	5430401H09Rik
Car3	Gm17849			Gm26455	Pik3cg
Car2	Osbpl8			Gm43785	Gm33308
Gm33819	Gm22101			Med13l	Nampt
Gm6141	Glipr1			Gm42654	Gdap10
Hps3	Krr1			Gm26474	Gm34047
Cp	Gm7269			Scarb1	9130015A21Rik
Gm43672	Tbc1d15			Gm43756	Gm48264
Gm5842	Gm8942			Aacs	Gm46317
Tmem212	Rab21			Gm27551	Gm7002
Pld1	Gm22794			Rimbp2	Gm9472
Kcnmb3	Gm10752			Stx2	Hectd1
4930502C17Rik	Tmem19			Ran	Gm19309
Gm23175	Kcnmb4			Cux1	Heatr5a
Intu	Kcnmb4os2			Serpine1	Gm26517
Slc25a31	5330438D12Rik			Trim56	Gm47552
Hspa4l	Cnot2			Muc3	Gm10465
Plk4	Gm25190			Ache	Psma6
Gm37498	Cct2			Gm42456	Nfkbia
Slc7a11	Frs2			Ufsp1	Gm36634
Foxo1	4930423D24Rik			Srrt	Slc25a21
Gm38034	Yeats4			Gm43013	Prps1l3
Gm2447	Gm48772			Trip6	Mipol1
Gm30292	9530003J23Rik			Mir7036	Nemf
P2ry1	Gm10936			Mir8116	Gm18113
Gm37035	Gm26311			Slc12a9	Arf6
Gm34780	Cpsf6			Sun1	Gm9887
Gm37009	Gm48903			4930520M14Rik	Gm47305
4931440P22Rik	Gm40770			Dnaaf5	Gm47299
Tiparp	Gm9002			Prkar1b	Rn7s2
Gm22279	Gm32141			Gm15672	5830428M24Rik
4930589L23Rik	Slc35e3			Mafk	Gm23018
Gm3513	Nup107			Psmg3	Vcpkmt
Fnip2	Cpm			Tmem184a	Sos2
Gm6525	Mdm2			Gm26938	Gm24449
Fbxw7	Gm25709			Gm24146	Nin
Gm37726	Gm47899			Trrap	Gm48695
Lrba	Rap1b			Smurf1	Abhd12b
Gm3788	Gm40773			Mir7039	Actr10
Nes	Gm32552			Mdfic	Psma3
Bcan	4933411E08Rik			Fam3c	3110056K07Rik
Hapln2	Ifng			Gm5303	Arid4a
Gm19439	Gm49751			Zfp800	Gm24857
Gpatch4	Ifngas1			Gcc1	Ppm1a
Naxe	Gm33337			Arf5	Gm33785
Ttc24	Gm47425			Fscn3	4930447C04Rik
Cct3	Gm47434			Pax4	Tmem30b
Gm3764	Dyrk2			Gm14546	2210039B01Rik
Tsacc	4932442E05Rik			Akr1b8	Prkch
Gm38392	Gm10744			Gm13859	Gm8075
Rhbg	Gm26976			Gm13858	Gm48823
Gm37116	Gm38403			Akr1b10	Gm15283
Mir9-1	Cand1			Gm13857	4930442G10Rik
Mir3093	Llph			Akr1b7	Sgpp1
Gm25641	Gm47009			Mrps33	Gm47053
Gm20652	Irak3			Gm7554	AI463170
Arhgef2	Tmbim4			Gm22122	Plekhg3
Mex3a	Msrb3			Gm44054	Mir5135
Rab25	Gm15910			Gm4782	Max
Lamtor2	Gm4473			Avl9	Gm47218
Ubqln4	Lemd3			Gm10209	Gm35041
Ssr2	Gm16166			Kbtbd2	Fntb
Gm10704	Gm48341			Gm3793	Gm35189
Mir1905	Gm23632			Nt5c3	Gm22696
Arnt	Gm35404			Vmn1r4	Gm48177
Ctsk	Tbc1d30			Fkbp9	Gm35240
Ctss	Gm48435			Igkv3-5	Gm48196
Hmgb1-ps5	Gm4478			Igkv3-4	Gm8219
Hormad1	Gns			Igkv3-3	Gm24070
Gm42671	Rassf3			Igkv3-2	Dcaf5
Ecm1	Gm48591			Igkv3-1	1700052I22Rik
Gm43436	Gm40787			Rnf181	Gm20337
Tars2	Gm46204			Vamp5	Srsf5
Rprd2	AC124413.1			Vamp8	Slc10a1
Gm17815	Gm35696			Ggcx	Gm23298
Mir7014	Tbk1			Mat2a	Gm48242
Gm26361	Xpot			Particl	Sipa1l1
Gm12464	Gm24330			Gm43901	n-R5s62
Gm43465	D930020B18Rik			Chchd6	Gm5435
Tpt1-ps1	Gm35865			Txnrd3	Numb
Mab21l3	BC048403			4930471M09Rik	Riox1
Sike1	Srgap1			1810044D09Rik	Gm26571
Csde1	Ppm1h			Gm44629	Heatr4
Nras	Mir8104			Chchd4	Gm31513
Gm43062	Mir6412			Tmem43	Gm47447
Dennd2c	A430028G04Rik			Xpc	Gm19327
Bcas2	Gm47582			Gm45216	Elmsan1
Gm27024	Gm36208			Lsm3	Gm5436
2410024N13Rik	Mon2			Gm45215	Ptgr2
Phtf1os	D630033A02Rik			Gm45218	Vrtn
Phtf1	Mirlet7i			Gm5314	Gm48573
Magi3	Gm6333			D830050J10Rik	Syndig1l
Gm42659	Atp23			Tmem40	Gm40477
Capza1	Gm49335			Gm24008	Fos
Gm42658	Gm47972			Gm27853	Gm32296
St7l	Ctdsp2			Plxnd1	Gm47863
Ahcyl1	Avil			Tmcc1	Jdp2
Gm43233	Tsfm			Fxyd4	Gpatch2l
Gm36211	Mir546			Gm25535	4732487G21Rik
Gm5075	Mir26a-2			Kdm5a	Gm48101
4930554G22Rik	March9			Il17ra	Lrrc74a
Eps8l3	Cdk4			Tmem121b	Gm10095
Prpf38b	Tspan31			Gm20692	Gm25888
Slc25a54	A730063M14Rik			Gm44014	Irf2bpl
Gm19391	Agap2			Pex26	Gm26698
Slc25a24	Os9			Tuba8	Cipc
Sass6	Mettl1			Gm15856	Zdhhc22
Gm42893	Eef1akmt3			Usp18	Tmem63c
Trmt13	Cyp27b1			Gm44148	Psmc1
Gm42940	Gm4178			Gdf3	Nrde2
Lrrc39	Gm23664			Dppa3	Gm48296
Gm42457	B4galnt1			Gm10420	Gm10433
Mfsd14a	Slc26a10			Gm10224	Calm1
Dbt	Arhgef25			Gm26168	Gm26723
Gm9761	F420014N23Rik			Ptpn6	Serpina9
4930512P04Rik	Dtx3			Gm20531	Gm37496
Slc35a3	Pip4k2c			Gm45234	Serpina12
Gm43191	Kif5a			Atn1	Serpina4-ps1
Cnn3	Dctn2			Grcc10	Serpina5
Slc44a3	Gm20492			Eno2	Gm23289
A530020G20Rik	Mbd6			Lrrc23	Serpina3a
Gm4617	Ddit3			Tpi1	Syne3
4921527H02Rik	Gm4189			Spsb2	Gm47650
1700006A11Rik	Mars			Usp5	Gm47648
Gm42823	Gm6283			Cdca3	Snhg10
Gm22575	Gli1			Rnu7	Glrx5
Mcub	Gm47200			Gnb3	Mir3069
Papss1	Inhbe			Kcna6	Scarna13
Gm42881	Arhgap9			Clec2d	Gm17032
Tbck	Inhbc			Gm26160	Gm16086
Gm9403	R3hdm2			Gm27514	Gm16085
Gm29811	Gm23819			Klra2	Gm16084
Npnt	Stac3			Gm5582	Gm2800
Gm42874	Ndufa4l2			Gm44182	4930465M20Rik
Ints12	Shmt2			Magohb	Gm15208
Gm42873	Nxph4			Gm44958	Yy1
Gm19148	Lrp1			Styk1	Gm48048
Gstcd	Gm16217			Plbd1	Gm33682
Arhgef38	Gm48815			Gm4714	Gm34220
Gm42567	Stat6			Gucy2c	Gm23872
Tet2	Gm16229			Gm44164	Gm19605
Gm49316	Gm16230			Kras	Ppp2r5c
Gm37228	Nab2			Gm15706	B930059L03Rik
Gm23011	Nemp1			Rps25-ps1	Gm35558
Gm40153	Myo1a			Gm22793	Dync1h1
Dnajb14	Tac2			Sspnos	Tecpr2
Gm15460	Zbtb39			Sspn	Ankrd9
Gm43689	Gpr182			Gm43931	Gm48630
Lamtor3	Rdh16f1			Gm32914	6030440G07Rik
Gm25920	Rdh1			Vmn2r-ps35	Gm48631
Adh5	Rdh9			Zfp418	Rcor1
4930425O10Rik	Hsd17b6			Zfp772	Gm48286
Gm16060	Gm10120			Gm45844	Mark3
Gm33651	Prim1			Vmn2r29	Ckb
Gm43616	Naca			Slc8a2	Trmt61a
Gm33758	Ptges3			Meis3	Gm36635
Lpar3	Gm47438			Dhx34	Bag5
Fubp1	Atp5b			Gm45409	Apopt1
Nexn	Mir677			C5ar2	Gm15996
1700012D16Rik	Snord59a			Gm26473	Gm15995
A530083M17Rik	Baz2a			Vasp	Ppp1r13b
Cth	Rbms2			Ppm1n	Gm3565
1810013D15Rik	Gm4556			Rtn2	5033406O09Rik
Ankrd13c	Gls2			Gm26802	Gm36757
Gm42611	Apon			Fosb	Atp5mpl
Tgs1	Apof			Gm44698	Tdrd9
Gm22541	Stat2			D830036C21Rik	Rd3l
Gm11798	Spryd4			Cd3eap	E330035G20Rik
Cyp7a1	Mip			Ercc1	A730018C14Rik
Triqk	Timeless			Ppp1r13l	B020018J22Rik
Lrrc69	Gm26847			Gm50092	A530016L24Rik
Otud6b	Il23a			Irgq	Akt1
Pip4p2	Pan2			Pinlyp	Mir6939
4930480G23Rik	Cnpy2			Xrcc1	Zbtb42
Ttpa	Cs			9530053A07Rik	Gm30238
Ggh	Coq10a			Gm31024	Cep170b
4930598A11Rik	Gm23182			Fbl	Mir6940
Pnisr	Gm23241			Dyrk1b	Gm5189
Coq3	Ankrd52			Dmkn	Gpr132
Bach2os	Gm17201			Gm45041	Gm47474
Gja10	Mir6915			Lrrc28	1700127F24Rik
Gm11933	Mir6914			Gm44666	Jag2
Gm24371	Gm26308			Igf1r	Cdca4
4930509K18Rik	Slc39a5			Gm5334	Mir6941
Gm10593	Nabp2			Agbl1	Nudt14
Fam205a2	Rnf41			Btbd1	Gm26583
Atp8b5	Smarcc2			Hdgfl3	9230104M06Rik
Gm12677	Gm25361			Tm6sf1	Gm47541
Melk	Mir8105			Gm45014	Brf1
Ccdc180	Gm29585			Gm45867	Btbd6
Tdrd7	Esyt1			Gm10160	Mta1
Gm12426	Myl6			Nars2	Crip2
Gm12507	Myl6b			Gab2	Crip1
Klf4	Mir6916			Acer3	Tedc1
Gm12511	A430046D13Rik			Tsku	Gm43310
Ctnnal1	Zc3h10			Gm44507	Tmem121
Epb41l4b	Rpl41			Lrrc32	Gm25622
Ecpas	Gm9176			A630091E08Rik	Ighv8-1
Slc31a2	Pa2g4			Gm23040	Ighv1-1
Gm23148	Erbb3			Xrra1	Ighv13-2
Gm11185	Gm47275			Gm38405	Ighv12-3
Hacd4	Mir6917			Parva	Ighv6-3
Gm12681	Gm47540			Pde3b	Ighv6-4
Atg4c	Gm9182			Cyp2r1	Ighv6-5
Gm12741	Rps26			Gm18599	Ighv15-2
Zfyve9	Ikzf4			Gm15500	Ighv1-9
3110021N24Rik	Gm26876			Calcb	Ighv1-10
Gm12993	Suox			Gm25423	Ighv1-11
Zswim5	AC117232.1			Gm20274	Ighv1-12
Gm26355	Rab5b			Gm6905	Ighv1-13
Gm25435	Cd63			Gm45846	Ighv1-14
Gm22092	Dnajc14			Gm45847	Ighv1-15
Tmem53	Ormdl2			Tnrc6a	Ighv1-55
Gm12842	Sarnp			Slc5a11	Gm7142
B4galt2	Gdf11			Coro1a	Ighv1-56
Gm17114	Rdh5			Bola2	Gm7019
Slc6a9	Bloc1s1			Snrp1c-ps1	Ighv8-7
Ccdc24	Itga7			4930448A20Rik	Ighv1-57
Atp6v0b	Mettl7b			Gm44824	Gm30948
Gm12841	9030616G12Rik			Gm44855	Ighv8-8
Gm12866	Olfr9			Mapk3	Ighv1-61
BX470216.1	Olfr763			Gm9967	Ighv1-62
Foxj3	Olfr764-ps1			Gdpd3	Gm19331
Guca2a	Gm25494			Ypel3	Ighv1-62-1
Guca2b	Olfr765			Tbx6	Gm37511
Scmh1	Olfr766-ps1			Ppp4c	Gm38184
Slfnl1	Neurod4			Aldoa	Ighv1-62-2
Ctps	Tespa1			Fam57b	Ighv1-62-3
Gm8439	Vmn2r84			Trim72	Ighv8-9
Zfp69	Pisd-ps1			Gm19366	Gm9236
Hpcal4	Sfi1			Gm5738	Ighv1-63
Nt5c1a	Gm12735			Gm9299	Ighv1-64
Gm12903	Drg1			Gm49368	Gm27722
Gm12905	Fau-ps2			Itgam	Gm5441
Rragc	Gm11399			Gm22809	Itgb8
Mycbp	Gm11400			Gm17841	2810429I04Rik
Gm12902	Eif4enif1			9430038I01Rik	Tasor2
D130007C19Rik	Limk2			Glrx3	Gdi2
Gm26606	Gm11948			Utf1	Gm48838
Gm12936	Patz1			Adam8	Gm40660
Tmem35b	Gm12592			Gm2044	Gm26043
Zmym6	Pik3ip1			Gm16201	Gm47507
Gm12943	Gm11944			6430531B16Rik	1700016G22Rik
Rcc1	Pla2g3			Tubgcp2	Klf6
Snhg3	Inpp5j			Zfp511	Larp4b
Gm17300	Selenom			Mir7686	Gm28155
Trnau1ap	Smtn			Mir7062	Gm8784
Snora73a	Gm11947			Mir202	Gm47826
Snora73b	Gm11946			Phrf1	Zmynd11
Atpif1	Gm11952			Irf7	Gm47802
Gm12999	4921536K21Rik			Cdhr5	Gm47401
Dnajc8	Dusp18			Sct	Gm47408
Ptafr	Slc35e4			Drd4	Gm48682
Gm24762	Tcn2			Mir210	Nid1
Gm13022	Pes1			Rasa3	Gm48783
Ppp1r8	4930556J24Rik			Cfap97d2	Lyst
Gm22767	Gm11953			Dlgap2	Tcrg-V6
Tent5b	Osbp2			Cln8	Tcrg-V4
Gm13257	Ccdc157			Arhgef10	Tcrg-V7
Rhd	Sf3a1			Mcph1	Gm31887
Tmem50a	Tbc1d10a			Gm25763	Tcrg-V5
Rsrp1	Castor1			Gm21769	Trgj1
Syf2	Gm11956			Gm21811	Tcrg-C1
Gm26001	Osm			Gm45572	Tcrg-V3
Zbtb40	Lif			Gm45371	Trgj3
Gm23834	Gm11959			Zfp703	Tcrg-C3
1700095J12Rik	Gm11958			Gm45370	Tcrg-C2
Cplane2	Hormad2			Gm32389	Trgj2
C630004L07Rik	Mtmr3			Gm19410	Trgv2
Arhgef19	Gm11960			Cldn23	Tcrg-V1
Gm13055	Gm11961			5430403N17Rik	Trgj4
Clcnka	Ascc2			Helt	Tcrg-C4
Rsc1a1	Gm11032			Gm39168	Stard3nl
Ddi2	Nf2			Gm45255	Gm42683
Agmat	Nipsnap1			Gm30931	Olfr1369-ps1
Dnajc16	AA413626			Gm45253	Olfr263
Gm13059	Thoc5			Gm45607	Olfr1368
Fhad1os1	Nefh			Primpol	Trim27
4930455G09Rik	Mir6918			Casp3	Gm47806
Gm13053	Ap1b1			Gm16675	Zscan12
Tmem51	Rasl10a			E330018M18Rik	Gm11271
Dhrs3	Gas2l1			Stox2	Zkscan3
Gm38074	Rhbdd3			Sh3rf1	BX001068.1
Clcn6	Ewsr1			Gm7432	Pgbd1
Mthfr	Emid1			Mast3	4930470G03Rik
Chchd2-ps	Gm47296			Il12rb1	Zscan26
Gm13201	Gm24958			Arrdc2	Mir1896
Agtrap	Kremen1			Kcnn1	Mir6942
Draxin	Gm25142			A230052G05Rik	Olfr1361
Mad2l2	AL662853.1			Ccdc124	Olfr1360
Gm15969	Znrf3			Slc5a5	Olfr1359
Casz1	Gm11962			Mir7240	Hist1h2bl
Gm13205	Gm11963			Slc10a7	Hist1h2ai
Cenps	Xbp1			Gm47209	Hist1h3h
Rpsa-ps12	Ccdc117			Gm45446	Hist1h2bm
Pgd	Ankrd36			Zfp827	Hist1h2aj
Kif1b	Gm22471			Gm45728	Hist1h4j
Gm13066	Gm11965			Gm30329	Hist1h4k
Ctnnbip1	Urgcp			1700011L22Rik	Hist1h2ak
Mir5616	Mrps24			Rnf150	Hist1h2bn
Gm24381	Dbnl			Tbc1d9	Gm44454
Gm13064	Ube2d-ps			Gm10645	Gm44357
Gm47301	Pgam2			N4bp1	Gm44367
n-R5s193	Gm11966			2010110E17Rik	Gm11274
Gnb1	Polm			Fth-ps3	Hist1h1b
Nadk	Ykt6			Gm27167	Hist1h3i
Slc35e2	Camk2b			Gm27168	Hist1h2an
Gm16023	Gm11969			Rps6-ps2	Hist1h2bp
Gm16024	Rps15a-ps6			Wwp2	Hist1h2bq
Atad3aos	Nudcd3			Psmd7	Hist1h2ao
Vwa1	A730071L15Rik			Mir140	Hist1h4m
Tmem88b	Npc1l1			Zfp821	Gm19658
Ankrd65	Ogdh			Atxn1l	Gm44346
Mrpl20	Zmiz2			Ap1g1	Gm11281
Ccnl2	Ppia			Fa2h	Zfp184
Gm27743	H2afv			Mir1957b	Gm11282
Gm26840	Mir7651			Gm24793	Gm11280
Aurkaip1	Gm11970			4930488N15Rik	Pom121l2
Mxra8os	Gm11971			Gm23677	Prss16
Mxra8	Gm11972			Gm15655	Gm11290
Fam133b	Myo1g			Maf	Gm44456
Gm43017	Snhg15			Dynlrb2	Abt1
n-R5s169	Gm11975			Cdyl2	C230035I16Rik
Rpl31-ps5	Ccm2			Plcg2	Gm46404
Rpl31-ps21	Snora9			Mir7077	Btn1a1
Gm18830	Gm24000			Mir7078	Btn2a2
Gm42660	Nacad			Tomm20	Cmah
Gm22490	Adcy1			Rbm34	Gm22013
1500035N22Rik	Cccd201			Gm26397	BC005537
Actr3b	Pkd1l1			Dync2h1	Acot13
Gm2213	Gm11991			Dcun1d5	Ripor2
Gm5552	Spata48			Gm47741	Armh2
Gm9899	Zpbp			1700019J19Rik	Gmnn
Kcnk3	Gm11998			Gm47559	Gm22358
Slc35f6	4930512M02Rik			Dock6	Tdp2
Cenpa	Gm11999			Gm47873	E2f3
Mir5625	Ikzf1			Rab3d	Gm11368
Mapre3	Gm12000			Ccdc159	Irf4
Khk	Fignl1			Tmem205	Gm29675
Tmem214	Ddc			Plppr2	Dusp22
Gm43808	1700042O10Rik			Gm49318	Gm11370
Cgref1	Gm25058			Ecsit	Exoc2
Preb	Sec61g			Zfp653	Mylk4
Abhd1	Akt2-ps			Gm16845	D930007J09Rik
Agbl5	Eldr			Elavl3	Wrnip1
5930420M18Rik	Fbxo48			Gm6581	Serpinb1a
Ost4	Plek			Cnn1	Serpinb1-ps1
Emilin1	Gm12014			Elof1	Serpinb1c
Gm24003	Pno1			Acp5	Serpinb6b
Uvssa	Wdr92			6530413G14Rik	Gm47662
Grk4	Ppp3r1			Mir7084	Serpinb9
Ppp2r2cos	C1d			Gm8049	Serpinb9b
Mrfap1	Gm12015			Aplp2	Gm36099
Man2b2	Spred2			Gm7244	Serpinb1b
Gm42506	Actr2			Prdm10	Gm11383
Zfp518b	Gm12030			4930517E14Rik	Gm11384
Gm22779	Gm12031			Gm3331	Pxdc1
Fam184b	Rab1a			Gm37167	Gm15908
9630001P10Rik	Cep68			Gm17540	Gm47149
Gm43367	Rpl12-ps2			Gm35177	Gm47150
Gm43366	Sertad2			Gm48277	Gm47151
1600023N17Rik	Gm12035			Gm48284	Gm47152
Gm36401	Aftph			Gm39336	Fam50b
Ncapg	Gm12036			Rpl10-ps3	Gm40910
Lcorl	Peli1			Gm47886	1700011B04Rik
Gm43628	2610024D14Rik			Gm47887	4930529N20Rik
Klb	Gm12040			Gm7395	Gm47734
Gm24346	Gm12041			Ube2q2	Gm29590
D630030B08Rik	Gm12042			Pml	Lncbate6
Atp8a1	Vps54			Stoml1	Gm47751
Gm42466	Gm12039			Loxl1	Gm47753
Gm15477	Gm23582			Gm10655	Gm47754
Gm43027	Ugp2			Gm47241	Rreb1
Gm43028	Mir1933			Gm48193	Cage1
Grxcr1	Gm12043			Gm6082	Riok1
Gm43025	Gm12051			Skor1	Gm27387
Guf1	Tmem17			Map2k5	Mak
Gm42887	Gm28048			Gm25064	Gm48344
Yipf7	B3gnt2			Tpm1	Gcm2
3110031N09Rik	9130230N09Rik			Lactb	Sycp2l
Corin	Gm12058			Gm24225	Gm32184
Gm25768	Gm20456			Gm27188	Gm32401
Gm43415	Gm23772			Gm7870	Tmem170b
Usp46os2	Gm24917			Gm34654	Gm24819
Usp46	Commd1			Gm47818	Phactr1
Usp46os1	Xpo1			Gm19572	Tbc1d7
Gm43417	Usp34			Tmem30a	Gfod1
Dancr	Selenok-ps1			4930429F24Rik	Gm33489
Gm43416	0610010F05Rik			Filip1	Gm33630
Snora26	Pus10			Gm20477	Gm29676
Gm42758	Rel			Rasgrf1	Gm33958
Gm34648	Gm23827			4930524O08Rik	1700029N11Rik
Igfbp7	Pnpt1			Tbc1d2b	Gm34084
5830473C10Rik	Ppp4r3b			Gm30849	Gm47792
Gm2602	A630052C17Rik			Gm22717	Gm34276
Gm42109	Gm12092			1700057G04Rik	Dtnbp1
Afm	Gm12093			Gm15493	Hsp25-ps1
Rassf6	Rtn4			Rnf7	Gm9817
Cxcl1	Eml6			Gm28729	Gm23104
Cxcl2	Sptbn1			Gm27289	Gm40932
Gm42530	Gm12101			Iqcf3	Gm8513
Mthfd2l	Gm12100			Iqcf4	Gm47448
Gm22816	Gm12103			Lrrfip2	Mylip
Fras1	Psme4			Gm9385	Gm47455
Anxa3	Asb3			Gadl1	Gm23387
Gm42603	Gm12105			Rbms3	Gm45949
1700016F12Rik	Stc2			Gm22198	Stmnd1
[truncated: 14,067 more rows]
