# Supplementary material for: Transcriptional re-programming of liver-resident iNKT cells into T-regulatory type-1-like liver iNKT cells involves extensive gene de-methylation
Source: Front Immunol. 2024 Sep 9;15:1454314. doi: 10.3389/fimmu.2024.1454314 (PMC11416961; doi:10.3389/fimmu.2024.1454314)
Supplement: Supplementary file 1 [file DataSheet1.zip › Supp_datasheet_10.xlsx]

## Sheet: Hypomethylated
gene_name	type	dif
0610040F04Rik	promoter	0.185224
1700025M24Rik	promoter	0.420822
1700030E10Rik	promoter	0.397048
1700126H18Rik	promoter	0.381131
1810032O08Rik	promoter	0.256376
2810404F17Rik	promoter	0.452284
4930417O13Rik	promoter	0.359774
4930535E02Rik	promoter	0.327967
4930551O13Rik	promoter	0.397561
4933427D14Rik	promoter	0.276662
9330175E14Rik	promoter	0.346989
Aak1	promoter	0.150127
Abhd12	promoter	0.455278
Ablim1	promoter	0.220094
AC109152.1	promoter	0.296459
AC157910.1	promoter	0.444715
Actb	promoter	0.36979
Adam19	promoter	0.502727
Afg3l1	promoter	0.464386
Aftph	promoter	0.39868
Apoh	promoter	0.276205
Arrb2	promoter	0.144869
Asph	promoter	0.329124
Auh	promoter	0.47914
Banp	promoter	0.302345
Bcl2l1	promoter	0.376532
Bhlhe40	promoter	0.185224
Bnip1	promoter	0.288684
Btg3	promoter	0.409216
C030005K06Rik	promoter	0.392105
C2cd3	promoter	0.231717
C530008M17Rik	promoter	0.141803
Cacna1s	promoter	0.504716
Ccdc28b	promoter	0.317018
Ccr5	promoter	0.407434
Cd3d	promoter	0.109732
Cd3g	promoter	0.141004
Crlf2	promoter	0.124039
Crybg2	promoter	0.253049
Cxcr6	promoter	0.159924
Cyp2ab1	promoter	0.294658
D930030I03Rik	promoter	0.421801
Dapp1	promoter	0.171269
Dennd2c	promoter	0.232678
Dop1b	promoter	0.491962
Dpep2nb	promoter	0.342595
Dtnbp1	promoter	0.256235
Dzip1	promoter	0.294502
Ehd1	promoter	0.390043
Eprs	promoter	0.267688
Faf1	promoter	0.276825
Fcf1	promoter	0.365875
Ftx	promoter	0.147305
Fut8	promoter	0.444689
Galc	promoter	0.237524
Galnt3	promoter	0.303283
Gimap5	promoter	0.225163
Gm10571	promoter	0.339677
Gm10773	promoter	0.487554
Gm11505	promoter	0.331392
Gm11529	promoter	0.114219
Gm12148	promoter	0.532681
Gm12534	promoter	0.571489
Gm12610	promoter	0.417319
Gm13703	promoter	0.387587
Gm15337	promoter	0.222218
Gm15416	promoter	0.379633
Gm15472	promoter	0.157783
Gm16596	promoter	0.144164
Gm17173	promoter	0.540124
Gm17354	promoter	0.377257
Gm20091	promoter	0.465954
Gm22867	promoter	0.359656
Gm22877	promoter	0.280303
Gm22929	promoter	0.29066
Gm23113	promoter	0.574397
Gm24169	promoter	0.463666
Gm25106	promoter	0.421947
Gm26175	promoter	0.281603
Gm2800	promoter	0.380112
Gm2840	promoter	0.59547
Gm28982	promoter	0.464216
Gm29155	promoter	0.23111
Gm29168	promoter	0.328217
Gm29502	promoter	0.16178
Gm32255	promoter	0.501782
Gm34099	promoter	0.16654
Gm34799	promoter	0.243064
Gm34868	promoter	0.394354
Gm36696	promoter	0.442232
Gm37170	promoter	0.101918
Gm37497	promoter	0.302345
Gm37917	promoter	0.533106
Gm38070	promoter	0.380022
Gm39326	promoter	0.244745
Gm43151	promoter	0.177742
Gm44633	promoter	0.379633
Gm44652	promoter	0.347393
Gm45155	promoter	0.139062
Gm47392	promoter	0.296343
Gm47513	promoter	0.351636
Gm47586	promoter	0.415132
Gm48611	promoter	0.381231
Gm49004	promoter	0.365597
Gm49344	promoter	0.290755
Gm49364	promoter	0.540124
Gm49625	promoter	0.429637
Gm49751	promoter	0.313416
Gm6365	promoter	0.365929
Gm8031	promoter	0.636469
Gm8666	promoter	0.219375
Gm8810	promoter	0.595437
Gmfb	promoter	0.388314
Gpld1	promoter	0.432849
H2-Q7	promoter	0.19937
Hdac7	promoter	0.449211
Heg1	promoter	0.207202
Hps1	promoter	0.309903
Hsp90aa1	promoter	0.456285
Hspa14	promoter	0.517326
Ica1	promoter	0.581633
Ifng	promoter	0.221236
Ikzf3	promoter	0.49815
Il21	promoter	0.659569
Il2rb	promoter	0.167563
Impa2	promoter	0.476766
Inpp4b	promoter	0.138714
Iqcc	promoter	0.317018
Itpk1	promoter	0.406805
Kdm2b	promoter	0.452166
Lag3	promoter	0.392767
Lcp1	promoter	0.287519
Ltf	promoter	0.394418
Mctp2	promoter	0.442232
Mir21a	promoter	0.167656
Mir5129	promoter	0.576682
Mir652	promoter	0.367636
Mir698	promoter	0.129115
Mir7008	promoter	0.140856
Morf4l1-ps1	promoter	0.547978
Mpo	promoter	0.331392
Ndfip1	promoter	0.365612
Ndufb1-ps	promoter	0.379309
Nfatc1	promoter	0.263726
Nfatc4	promoter	0.305049
Nfkb1	promoter	0.385519
Nmral1	promoter	0.13901
Nol7	promoter	0.480381
Nup214	promoter	0.543879
Nvl	promoter	0.641698
Olfr156	promoter	0.148158
Optn	promoter	0.397561
Pdcd1	promoter	0.35338
Pfkp	promoter	0.428193
Pigx	promoter	0.258417
Pik3ca	promoter	0.138311
Pik3cg	promoter	0.623356
Pithd1	promoter	0.41919
Plagl1	promoter	0.26882
Plagl2	promoter	0.379167
Plcb4	promoter	0.226984
Plcl2	promoter	0.390412
Pmaip1	promoter	0.175153
Pml	promoter	0.341966
Podnl1	promoter	0.4033
Pofut2	promoter	0.338341
Pou2f2	promoter	0.458155
Ppa2	promoter	0.436277
Ppip5k2	promoter	0.580995
Ptger2	promoter	0.269153
Ptpn5	promoter	0.179952
Ptprs	promoter	0.403532
Rab11fip4os2	promoter	0.354302
Rabgap1l	promoter	0.604336
Raf1	promoter	0.407476
Rnps1	promoter	0.426628
Rpl30-ps5	promoter	0.414421
Rpsa	promoter	0.198272
Sbk1	promoter	0.335703
Sdcbp2	promoter	0.408063
Serpinb1b	promoter	0.516307
Slc14a1	promoter	0.202908
Slc25a19	promoter	0.41545
Slc36a3os	promoter	0.160802
Slc43a2	promoter	0.410729
Slfn1	promoter	0.125009
Sms	promoter	0.197545
Snora62	promoter	0.198272
Son	promoter	0.573055
Spata17	promoter	0.465783
Spred2	promoter	0.362814
Srgn	promoter	0.355971
St6galnac4	promoter	0.43506
Stag2	promoter	0.226455
Stim2	promoter	0.625494
Stk39	promoter	0.220762
Tanc2	promoter	0.520238
Tapbp	promoter	0.319507
Tbc1d10a	promoter	0.101345
Thada	promoter	0.350618
Thy1	promoter	0.135967
Tk1	promoter	0.272653
Tnfaip3	promoter	0.48201
Tnfrsf4	promoter	0.428018
Trac	promoter	0.171481
Traj15	promoter	0.154207
Traj16	promoter	0.154207
Traj17	promoter	0.154207
Traj18	promoter	0.324472
Traj19	promoter	0.324472
Traj20	promoter	0.324472
Traj6	promoter	0.142502
Trbc2	promoter	0.128797
Trbd1	promoter	0.318011
Trbj1-1	promoter	0.386933
Trbj1-2	promoter	0.386933
Trbj1-3	promoter	0.318011
Trbj1-4	promoter	0.386933
Trbj1-5	promoter	0.455855
Trbj1-6	promoter	0.352919
Trbj1-7	promoter	0.352919
Trf	promoter	0.161577
Tsen2	promoter	0.548592
Twf1	promoter	0.336525
Ubash3a	promoter	0.105475
Ube3b	promoter	0.244191
Ube4b	promoter	0.593008
Vmp1	promoter	0.167656
Vps51	promoter	0.150001
Vwa8	promoter	0.338132
Wipf1	promoter	0.337212
Zbtb20	promoter	0.520945
Zbtb32	promoter	0.523441
Zc3h10	promoter	0.14485
Zeb2	promoter	0.576682
Zfp367	promoter	0.351636
Zfp9	promoter	0.300336

## Sheet: Hypermethylated
gene_name	type	dif
1600002D24Rik	promoter	-0.33119
1700016A09Rik	promoter	-0.486885
A630019I02Rik	promoter	-0.217781
Adgrg5	promoter	-0.386654
AI463170	promoter	-0.316384
Ankmy2	promoter	-0.417853
Arrb2	promoter	-0.281031
Atxn2	promoter	-0.383381
BC043934	promoter	-0.170594
Bsn	promoter	-0.18342
Cask	promoter	-0.339253
Ccr9	promoter	-0.250113
Chpf2	promoter	-0.215908
Cmah	promoter	-0.223442
Coro1c	promoter	-0.266255
Cux1	promoter	-0.274088
Dcakd	promoter	-0.335645
Dgkz	promoter	-0.371619
Dohh	promoter	-0.30304
Dtnbp1	promoter	-0.486817
Dvl2	promoter	-0.408474
Ergic1	promoter	-0.399865
Flg	promoter	-0.651339
Foxp1	promoter	-0.407804
Gm1043	promoter	-0.264366
Gm10814	promoter	-0.305507
Gm11724	promoter	-0.254793
Gm11998	promoter	-0.303041
Gm15283	promoter	-0.271119
Gm15441	promoter	-0.26651
Gm15569	promoter	-0.266275
Gm15842	promoter	-0.358686
Gm15860	promoter	-0.342257
Gm16120	promoter	-0.118536
Gm17122	promoter	-0.403723
Gm20661	promoter	-0.272996
Gm20705	promoter	-0.48631
Gm22503	promoter	-0.238136
Gm23711	promoter	-0.417728
Gm24786	promoter	-0.340796
Gm26115	promoter	-0.320288
Gm26885	promoter	-0.276295
Gm26888	promoter	-0.229549
Gm27540	promoter	-0.341246
Gm29336	promoter	-0.347628
Gm30726	promoter	-0.28149
Gm31410	promoter	-0.458103
Gm31763	promoter	-0.254215
Gm33728	promoter	-0.373512
Gm37469	promoter	-0.318182
Gm37851	promoter	-0.254233
Gm38130	promoter	-0.254798
Gm41638	promoter	-0.318366
Gm42983	promoter	-0.211888
Gm43034	promoter	-0.309062
Gm43335	promoter	-0.266255
Gm43352	promoter	-0.310878
Gm43481	promoter	-0.327778
Gm43999	promoter	-0.260071
Gm44296	promoter	-0.128663
Gm4598	promoter	-0.288368
Gm48342	promoter	-0.362352
Gm48551	promoter	-0.30304
Gm49474	promoter	-0.420172
Gm50012	promoter	-0.278399
Gm50050	promoter	-0.166468
Gm50051	promoter	-0.166468
Gm9530	promoter	-0.326221
Gm9855	promoter	-0.33223
Gns	promoter	-0.244863
Heatr1	promoter	-0.260569
Ifi30	promoter	-0.200392
Inpp5k	promoter	-0.384644
Jakmip1	promoter	-0.264366
Kntc1	promoter	-0.342761
Lef1	promoter	-0.310878
Limk2	promoter	-0.193212
Lrba	promoter	-0.147473
Lyl1	promoter	-0.432247
Mab21l2	promoter	-0.339036
Mad1l1	promoter	-0.29198
Mdk	promoter	-0.327249
Med24	promoter	-0.314141
Mest	promoter	-0.128663
Mir28a	promoter	-0.342859
Mir5618	promoter	-0.26801
Mir671	promoter	-0.215908
Mir6934	promoter	-0.229549
Mrto4-ps2	promoter	-0.603842
n-R5s85	promoter	-0.330769
Ncor2	promoter	-0.283467
Nfatc2	promoter	-0.45605
Nfkbil1	promoter	-0.440879
Nrip1	promoter	-0.398831
P2ry14	promoter	-0.309574
Pcnt	promoter	-0.151421
Pde2a	promoter	-0.182379
Phxr2	promoter	-0.113459
Pip5k1c	promoter	-0.254128
Plekha1	promoter	-0.261703
Prdm8	promoter	-0.159901
Prkag1	promoter	-0.418916
Prkar1a	promoter	-0.200885
Psen2	promoter	-0.320685
Rab3ip	promoter	-0.276044
Rabgap1l	promoter	-0.216958
Rarg	promoter	-0.256943
Rbbp7	promoter	-0.263834
Rcbtb2	promoter	-0.195291
Rgs3	promoter	-0.383685
Satb1	promoter	-0.409476
Scamp4	promoter	-0.535574
Sema4a	promoter	-0.441428
Sidt2	promoter	-0.391906
Skap1	promoter	-0.351315
Slc12a3	promoter	-0.366328
Smarca2	promoter	-0.222206
St6gal1	promoter	-0.277326
Tcof1	promoter	-0.301618
Tdgf1	promoter	-0.166362
Thy1	promoter	-0.255059
Tle4	promoter	-0.296354
Tmem176a	promoter	-0.265572
Tmem176b	promoter	-0.265572
Treml2	promoter	-0.262806
Ttc39b	promoter	-0.201358
Txnip	promoter	-0.26651
Uba7	promoter	-0.206982
Utrn	promoter	-0.30498
Xirp1	promoter	-0.286032
Zfp148	promoter	-0.318875
Zfp664	promoter	-0.112616
Zfp740	promoter	-0.236507
Zmiz1os1	promoter	-0.230225
Zrsr1	promoter	-0.164723
