# Supplementary material for: Transcriptional re-programming of liver-resident iNKT cells into T-regulatory type-1-like liver iNKT cells involves extensive gene de-methylation
Source: Front Immunol. 2024 Sep 9;15:1454314. doi: 10.3389/fimmu.2024.1454314 (PMC11416961; doi:10.3389/fimmu.2024.1454314)
Supplement: Supplementary file 1 [file DataSheet1.zip › Supp_datasheet_11.xlsx]

## Sheet: Hypomethylated
Gene_name	Coef	Gene_body	Intergenic	Promoter
0610010K14Rik	0.352727		chr11_70271769_70271999
0610038B21Rik	0.447956	chr8_77509221_77509421
0610039K10Rik	0.5159	chr2_163604010_163604288
0610040F04Rik	0.371151 0.185224 0.266724 0.309891	chr6_108661911_108662708	chr6_108551607_108552112 chr6_108672049_108672368 chr6_108704826_108705235	chr6_108661911_108662708
1110002J07Rik	0.395113		chr10_66955690_66956285
1110008L16Rik	0.507537 0.252268 0.212886	chr12_55343714_55344129 chr12_55344163_55344445 chr12_55393555_55393883
1110028F11Rik	0.289036 0.111442	chr11_87688196_87690047 chr11_87720338_87720804
1300014J16Rik	0.409781	chr12_80070702_80070962
1300017J02Rik	0.161577	chr9_103212692_103212994
1500005C15Rik	0.187894	chr3_127705053_127705562
1500015O10Rik	0.23111	chr1_43743470_43743857
1600002D24Rik	0.15364 0.365124 0.623343 0.368384	chr16_95798415_95798850 chr16_95808934_95809191 chr16_95809191_95809401 chr16_95809454_95810319
1600020E01Rik	0.247799		chr6_86594791_86595415
1600029O15Rik	0.341966		chr9_58250341_58250572
1700001D01Rik	0.445292 0.126099	chr8_61275796_61276472 chr8_61305713_61306022
1700001G11Rik	0.287518	chr14_66251366_66251749
1700001K19Rik	0.456285		chr12_110703324_110703661
1700001K23Rik	0.336743		chr19_53273434_53273840
1700011B04Rik	0.364027		chr13_35226282_35226605
1700011L22Rik	0.559579	chr8_79273828_79274108
1700012B07Rik	0.333682 0.277787	chr11_109790354_109790619	chr11_109784947_109785232
1700013N06Rik	0.201374	chr12_106871598_106871878
1700015C17Rik	0.31481	chr3_153514575_153514819
1700016B15Rik	0.370237	chr7_118733301_118733690
1700016C15Rik	0.399833	chr1_177790915_177791148
1700016G22Rik	0.506616	chr13_5889748_5890494
1700017J07Rik	0.263736	chr2_168945082_168945411
1700019C18Rik	0.364027		chr13_35226282_35226605
1700019J19Rik	0.385407		chr9_14080321_14080785
1700022E09Rik	0.471534	chr16_59480315_59480708
1700023B13Rik	0.319566	chr17_29065611_29065909
1700025D23Rik	0.195309		chr11_114134297_114134604
1700025M24Rik	0.365079 0.277528 0.420822	chr5_73234984_73235325 chr5_73244967_73245206		chr5_73285667_73286532
1700026D11Rik	0.241052		chr2_132524589_132524910
1700026J14Rik	0.560978	chr6_48508054_48508361
1700028B04Rik	0.380289	chr7_28444364_28445078
1700029J07Rik	0.576378		chr8_45922907_45923216
1700030C12Rik	0.264615	chr11_23450333_23451163
1700030E10Rik	0.397048			chr10_67717373_67718168
1700034H15Rik	0.318935		chr1_191934490_191935032
1700042O10Rik	0.430515	chr11_11825482_11826197
1700047F07Rik	0.450505	chr4_107720026_107720499
1700049E22Rik	0.414782		chr6_100479428_100479756
1700051K13Rik	0.276346 0.479572 0.60602	chr6_134217788_134218109 chr6_134220518_134220904 chr6_134224797_134225924
1700056E22Rik	0.525578	chr1_184047118_184047451
1700061E17Rik	0.394418	chr9_111026895_111027198
1700063D05Rik	0.400245	chr9_41143895_41144228
1700064J06Rik	0.171294 0.497679		chr10_119062224_119062454 chr10_119071028_119071256
1700064M15Rik	0.600729 0.341355	chr12_99626104_99626512 chr12_99626952_99627158
1700071G01Rik	0.633026	chr5_73194715_73195632
1700084D21Rik	0.389452 0.258117 0.465043 0.424567 0.432693	chr13_113180854_113181087 chr13_113183071_113183924	chr13_113104792_113104996 chr13_113120054_113120521 chr13_113168089_113168555
1700087M22Rik	0.377624	chr14_30826864_30827708
1700095J12Rik	0.285614	chr4_138166596_138166816
1700096J18Rik	0.525234	chr11_109356915_109357191
1700112H15Rik	0.52707 0.563247	chr1_184533912_184534184 chr1_184534498_184535025
1700123J17Rik	0.335703	chr7_126289513_126289753
1700125G02Rik	0.609113	chr4_124928209_124928565
1700126H18Rik	0.29066 0.381131	chr5_66165815_66166286		chr5_66193066_66193871
1810008B01Rik	0.481376 0.201141	chr8_124278258_124278829 chr8_124343340_124343598
1810013D15Rik	0.491607		chr3_157884200_157884461
1810013L24Rik	0.194865	chr16_8842987_8843252
1810026B05Rik	0.545667		chr7_73576322_73576672
1810032O08Rik	0.256376		chr11_116669824_116670143	chr11_116669824_116670143
2010013B24Rik	0.347081		chr6_145262534_145262747
2210408F21Rik	0.212266	chr6_31172003_31172322
2210412B16Rik	0.365671	chr5_130102807_130103498
2310001H17Rik	0.158478 0.527558	chr6_129184799_129185135 chr6_129208555_129209377
2310002F09Rik	0.401379		chr7_43668987_43669298
2310014F06Rik	0.407063	chr7_112620524_112620845
2310015A10Rik	0.409781	chr12_80070702_80070962
2310016D23Rik	0.188137 0.559213	chr1_60753554_60754444 chr1_60771823_60772158
2310026L22Rik	0.285614	chr4_138166596_138166816
2310039L15Rik	0.170446 0.291166	chr10_95299152_95299374 chr10_95349282_95349710
2310043M15Rik	0.491962	chr16_93798624_93799073
2410003L11Rik	0.32166	chr11_97658875_97659120
2410124H12Rik	0.180228	chr16_92443427_92443870
2500004C02Rik	0.394255	chr2_153342278_153342895
2510046G10Rik	0.428415 0.492889		chr7_126599042_126599312 chr7_126619684_126620188
2610306M01Rik	0.150127		chr6_86847912_86848192
2610307P16Rik	0.356541		chr13_28431680_28432092
2700016F22Rik	0.366937	chr4_139386505_139387198
2810403G07Rik	0.409566 0.40723		chr13_112396942_112397456 chr13_112458656_112458932
2810404F17Rik	0.15364 0.365124 0.623343 0.368384	chr16_95798415_95798850		chr16_95808934_95809191 chr16_95809191_95809401 chr16_95809454_95810319
2810425M01Rik	0.208375	chr10_77534595_77534905
2810455O05Rik	0.102527	chr8_123797907_123798111
3110009M11Rik	0.454752		chr7_83855504_83855729
3300002P13Rik	0.328036	chr7_3452925_3453766
4732419C18Rik	0.102527	chr8_123797907_123798111
4732491K20Rik	0.420588 0.519917	chr17_12275675_12276220	chr17_12351617_12351943
4833403J16Rik	0.225163	chr6_48744095_48744660
4833412K13Rik	0.329349 0.617313	chr1_78452698_78453653 chr1_78453830_78454110
4930402F06Rik	0.589859	chr2_35382124_35382502
4930405O22Rik	0.213033	chr17_63341674_63342174
4930417O13Rik	0.359774			chr6_125264193_125264601
4930426I24Rik	0.37096 0.435887	chr12_76373942_76375928 chr12_76380822_76381125
4930428O21Rik	0.313848 0.45934	chr5_107678349_107678620 chr5_107722858_107723142
4930431F10Rik	0.509286 0.372982 0.391762 0.654462 0.325556 0.362866 0.296343	chr10_44715348_44715696	chr10_44700030_44700500 chr10_44704109_44705062 chr10_44705621_44705943 chr10_44708938_44709289 chr10_44722125_44722686 chr10_44729490_44730010
4930431P03Rik	0.269153 0.540124	chr14_44986671_44988204 chr14_44990826_44991397
4930432K21Rik	0.4033	chr8_84126325_84126553
4930439A04Rik	0.409879	chr1_37351006_37351556
4930441J16Rik	0.229067		chr2_74285064_74285989
4930444F02Rik	0.513364		chr10_18860913_18861588
4930445E18Rik	0.181219	chr15_25369650_25370088
4930452N14Rik	0.186536	chr1_154205029_154205445
4930453C13Rik	0.265775 0.485774 0.399252 0.558586 0.685461 0.425938	chr13_45894517_45894894 chr13_45900741_45900969 chr13_45917024_45917393 chr13_45919071_45919343 chr13_45932411_45932921 chr13_45936078_45936539
4930455C13Rik	0.323667	chr10_21354700_21354941
4930456G14Rik	0.434264		chr1_40055900_40056282
4930467E23Rik	0.20203		chr8_19785800_19786131
4930469K13Rik	0.135157	chr11_34049083_34049598
4930471D02Rik	0.518703	chr10_93868378_93868710
4930471L23Rik	0.357169	chr17_71351180_71351563
4930503L19Rik	0.660125	chr18_70459784_70460245
4930512P04Rik	0.135264 0.235914	chr3_116658908_116659408 chr3_116659943_116661398
4930517E14Rik	0.444088	chr9_31283251_31283525
4930532G15Rik	0.267688 0.499163	chr1_185367026_185367318 chr1_185367397_185367645
4930535E02Rik	0.327967			chr3_68763015_68763421
4930545H06Rik	0.464237 0.263319		chr10_68301084_68301402 chr10_68355779_68356577
4930551I23Rik	0.391548 0.456614 0.649712 0.450155 0.416936 0.36496	chr16_84703934_84704192 chr16_84705011_84705256 chr16_84705751_84706207 chr16_84706600_84708425 chr16_84709674_84710557	chr16_84680703_84681237
4930551O13Rik	0.397561			chr2_5036297_5036875
4930552P12Rik	0.413329	chr19_55750271_55750918
4930554G22Rik	0.420307	chr3_107827875_107828270
4930555O08Rik	0.434271		chr11_32765355_32765700
4930563E22Rik	0.276662 0.403412	chr11_72176773_72177698 chr11_72196537_72196966
4930563N14Rik	0.389452 0.258117		chr13_113104792_113104996 chr13_113120054_113120521
4930564C03Rik	0.330435	chr17_44841684_44842030
4930565D16Rik	0.386622		chr3_84388593_84389549
4930568D16Rik	0.589859	chr2_35382124_35382502
4930572O13Rik	0.295255		chr14_25186102_25186673
4930579C12Rik	0.271747 0.575819	chr9_89199538_89199766 chr9_89227805_89228498
4930580E04Rik	0.443201	chr5_23416175_23417021
4930583K01Rik	0.139062		chr7_118276733_118276976
4930595L18Rik	0.30854	chr6_98597706_98598215
4930596I21Rik	0.421314		chr1_138939420_138939856
4930597L12Rik	0.31481	chr3_153514575_153514819
4930597O21Rik	0.476047	chr6_66917013_66917267
4930599N24Rik	0.250112	chr3_136730009_136730593
4931406P16Rik	0.56626		chr7_34321880_34322330
4931413K12Rik	0.410729	chr11_75564353_75564862
4931431B13Rik	0.535802	chr7_128166093_128166615
4932702P03Rik	0.432849	chr13_24962209_24962496
4933401H06Rik	0.392138	chr3_135862492_135862966
4933403L11Rik	0.139789 0.168225	chr2_11364636_11365547	chr2_11415941_11416252
4933406K04Rik	0.417758		chr12_106766230_106766535
4933407L21Rik	0.397268	chr1_85984322_85984683
4933408A14Rik	0.114551	chr5_72635864_72636118
4933408B17Rik	0.462178	chr18_34644766_34645085
4933408J17Rik	0.249418 0.490788	chr10_93567246_93567586 chr10_93643011_93643462
4933411E08Rik	0.497459 0.480495 0.429741 0.247097 0.384003 0.343654 0.295368	chr10_117938590_117938947 chr10_117947500_117947798	chr10_117910320_117910915 chr10_117916457_117916805 chr10_117951334_117951848 chr10_117969876_117970325 chr10_117984450_117985427
4933417C20Rik	0.423323 0.51083	chr1_160244854_160245226 chr1_160251398_160251850
4933417D19Rik	0.113539	chr8_123287369_123287628
4933423P22Rik	0.422567 0.469787	chr2_90488399_90488908 chr2_90528078_90528638
4933424G06Rik	0.223549 0.155478 0.10119 0.388782	chr1_36761216_36761931 chr1_36762030_36762342 chr1_36764258_36764732 chr1_36767940_36768694
4933424M12Rik	0.399078	chr4_107820125_107820364
4933425D22Rik	0.177742	chr5_149427076_149427494
4933426B08Rik	0.316879	chr17_6765574_6766092
4933427D14Rik	0.276662 0.403412	chr11_72176773_72177698 chr11_72196537_72196966		chr11_72176773_72177698
4933430I17Rik	0.4864	chr4_62543808_62544313
4933440J02Rik	0.262366 0.301362		chr10_111583071_111583341 chr10_111637217_111637418
5031425E22Rik	0.443201 0.353934	chr5_23416175_23417021 chr5_23479561_23479894
5033428I22Rik	0.16654		chr8_57401124_57401693
5033430I15Rik	0.399252 0.558586 0.685461 0.425938	chr13_45917024_45917393 chr13_45919071_45919343 chr13_45932411_45932921 chr13_45936078_45936539
5330406M23Rik	0.550153 0.173344	chr6_31131537_31132155	chr6_31080751_31081166
5330409N07Rik	0.513682	chr12_98444938_98445146
5330411J11Rik	0.400015		chr2_59392306_59392662
5330417C22Rik	0.301876	chr3_108435496_108435710
5330438D12Rik	0.290755	chr10_116565114_116565322
5430437J10Rik	0.479997	chr15_5512442_5513106
5530400K19Rik	0.414303 0.481615 0.658072 0.651638 0.561706 0.263259 0.233158	chr1_153723811_153724039 chr1_153740716_153741766 chr1_153741766_153741996 chr1_153741996_153743106 chr1_153743218_153745317 chr1_153745564_153745869 chr1_153764211_153764591
5730460C07Rik	0.153517		chr3_153808453_153808803
5830411K02Rik	0.313848 0.45934	chr5_107678349_107678620 chr5_107722858_107723142
6030468B19Rik	0.272653	chr11_117826279_117826860
6330409D20Rik	0.463325	chr2_32772800_32773139
6430710C18Rik	0.437941		chr2_72841581_72842011
6430710M23Rik	0.309726	chr8_25766848_25767290
6720475M21Rik	0.495765	chr5_74348551_74348910
8030442B05Rik	0.139789 0.168225	chr2_11364636_11365547	chr2_11415941_11416252
8030451A03Rik	0.456579		chr4_63935303_63935668
8030474K03Rik	0.351079		chrX_101765096_101765596
8430422M14Rik	0.458656	chr3_35920941_35921742
8430426J06Rik	0.477319 0.292261	chr15_81308176_81308499 chr15_81358848_81359223
8430429K09Rik	0.462304		chr11_3482148_3482550
9030612E09Rik	0.414223		chr10_43217544_43217748
9130015A21Rik	0.41733		chr12_35712695_35713147
9130019P16Rik	0.223272	chr6_54224242_54224704
9130204K15Rik	0.334328		chr11_79781139_79781440
9130230L23Rik	0.338033		chr5_66009794_66009995
9130230N09Rik	0.468069	chr11_22823864_22824070
9230117E06Rik	0.218147 0.169848	chr16_22558750_22558959 chr16_22564085_22564366
9330162012Rik	0.432849	chr13_24962209_24962496
9330175E14Rik	0.346989 0.592856	chr8_94435051_94436395 chr8_94447352_94447751		chr8_94435051_94436395
9330179D12Rik	0.292442 0.497987 0.500718		chr6_127218895_127219357 chr6_127219370_127220396 chr6_127241567_127242096
9330198I05Rik	0.480078		chr5_108349643_108350193
9330199G10Rik	0.13599	chr13_19473994_19474388
9430002A10Rik	0.483171	chr8_88150995_88151258
9430018G01Rik	0.655173	chr6_43420371_43420605
9430097D07Rik	0.43506		chr2_32585276_32585612
9530018F02Rik	0.444689	chr12_77235932_77236316
9530046B11Rik	0.499644 0.43473 0.285112	chr5_117143531_117143894 chr5_117158697_117158943 chr5_117160255_117160849
9530052E02Rik	0.338436	chr8_10993748_10994098
9530062K07Rik	0.393332	chr6_116183593_116183864
9630013D21Rik	0.276825		chr4_109674223_109674678
9830144P21Rik	0.107466	chr2_129183377_129183601
9930104L06Rik	0.609113	chr4_124928209_124928565
9930111J21Rik2	0.120519	chr11_49090734_49091084
9930120I10Rik	0.397547	chr6_87809385_87810410
a	0.368643		chr2_154757663_154758294
A230028O05Rik	0.325827		chr16_25010576_25011488
A230083G16Rik	0.269717 0.349962 0.374366 0.392767	chr6_124886606_124886856 chr6_124907205_124907750 chr6_124909136_124909918	chr6_124913233_124913628
A3galt2	0.483827	chr4_128787419_128787636
A430028G04Rik	0.173776	chr10_122753439_122754699
A430034D21Rik	0.211537	chr1_136223323_136223831
A430046D13Rik	0.14485	chr10_128548196_128548422
A430072P03Rik	0.313848 0.45934 0.3811	chr5_107678349_107678620 chr5_107722858_107723142 chr5_107774121_107774507
A430093F15Rik	0.226521 0.147898 0.425449 0.361277 0.410914 0.382642	chr19_10743902_10744395 chr19_10763774_10764019 chr19_10768959_10769357 chr19_10808007_10809127 chr19_10813772_10814217 chr19_10818390_10818789
A430103D13Rik	0.394354 0.37096 0.435887	chr12_76308075_76308422 chr12_76373942_76375928 chr12_76380822_76381125
A430110L20Rik	0.295545		chr1_181257757_181257996
A630014C17Rik	0.375244		chr11_52324536_52324796
A630019I02Rik	0.285421	chr13_93095528_93095868
A630035G10Rik	0.409566	chr1_171684315_171684953
A630091E08Rik	0.289168		chr7_98532909_98533245
A730036I17Rik	0.107466 0.203146	chr2_129183377_129183601 chr2_129285335_129285948
A730065G17Rik	0.171258		chr9_48089426_48089778
A730071L15Rik	0.392563 0.422726 0.269818	chr11_6158898_6160721 chr11_6163546_6164375 chr11_6179570_6180678
A830021F12Rik	0.224856		chr18_15343562_15344581
A830082N09Rik	0.37389	chr10_33949024_33949359
A930005N03Rik	0.270807	chr1_34273431_34273768
A930006K02Rik	0.429637 0.168187	chr16_91465958_91466189 chr16_91475639_91476370
A930006L05Rik	0.376948 0.210565	chr9_96739790_96741000 chr9_96747493_96747955
A930007I19Rik	0.395947	chr19_29456155_29456477
A930015D03Rik	0.595437		chr17_36068936_36069182
A930024E05Rik	0.497694 0.406638 0.176595	chr5_122984522_122984972 chr5_122986035_122986542 chr5_123010481_123010749
A930041C12Rik	0.313848	chr5_107678349_107678620
AA387200	0.164834		chr2_152101699_152102315
Aak1	0.150127		chr6_86847912_86848192	chr6_86847912_86848192
Aard	0.279416		chr15_52000960_52001344
Aasdh	0.141803	chr5_76869058_76869776
Abca3	0.426628	chr17_24417182_24417519
Abcc2	0.303812	chr19_43886382_43886718
Abcc5	0.294658	chr16_20324002_20324797
Abhd12	0.455278 0.248997	chr2_150840029_150840319 chr2_150906933_150907191		chr2_150840029_150840319
Abhd12b	0.128479		chr12_70135766_70136095
Abhd2	0.229077		chr7_79259110_79259391
Abhd4	0.142502 0.171481	chr14_54211196_54211622	chr14_54220023_54220285
Abhd6	0.428856	chr14_7976785_7977222
Ablim1	0.439852 0.220094	chr19_57055502_57055749 chr19_57181922_57182394		chr19_57181922_57182394
Abtb2	0.45442	chr2_103655470_103655974
AC025794.1	0.566213		chr19_8807145_8807359
AC100212.1	0.465873 0.175153	chr18_66458590_66459344	chr18_66422308_66422539
AC100212.3	0.175153	chr18_66458590_66459344
AC100212.7	0.465873 0.175153	chr18_66458590_66459344	chr18_66422308_66422539
AC102240.1	0.444715	chr18_65389137_65389369
AC109152.1	0.296459			chr18_56917036_56917257
AC110206.1	0.419885		chr19_55066831_55067132
AC110730.1	0.525643	chr18_39010779_39011156
AC113540.1	0.43399	chr17_30420801_30421377
AC114003.1	0.380112		chr18_34117635_34117967
AC115631.1	0.520286		chr18_36701817_36702038
AC117612.1	0.249348	chr19_53971680_53972242
AC117612.2	0.249348	chr19_53971680_53972242
AC120797.1	0.307802		chr18_56366223_56366968
AC121874.1	0.31055	chr18_35306244_35306526
AC123818.1	0.263726 0.468258 0.198918	chr18_80709613_80709823 chr18_80710214_80710685 chr18_80711137_80711996
AC124231.1	0.298078		chr18_83930612_83931213
AC125458.1	0.309903	chr19_42770678_42770878
AC125544.1	0.43399	chr17_30420801_30421377
AC126046.1	0.398758		chr19_48137868_48138117
AC127314.1	0.107692		chr18_54860195_54860733
AC127556.2	0.314091 0.465995	chr19_6291112_6292322 chr19_6297412_6297687
AC129179.1	0.107692		chr18_54860195_54860733
AC129179.2	0.107692		chr18_54860195_54860733
AC129217.1	0.566213		chr19_8807145_8807359
AC129217.2	0.566213		chr19_8807145_8807359
AC131065.2	0.456134		chr18_80228391_80228881
AC131065.3	0.456134		chr18_80228391_80228881
AC131692.1	0.150001	chr19_6071135_6071366
AC131692.2	0.150001	chr19_6071135_6071366
AC132148.1	0.430991	chr19_10261373_10261706
AC132251.1	0.303812 0.356446	chr19_43886382_43886718 chr19_43896247_43896828
AC132402.1	0.361277 0.410914 0.382642	chr19_10808007_10809127 chr19_10813772_10814217 chr19_10818390_10818789
AC132404.2	0.316076	chr17_27131304_27131697
AC133186.1	0.350227		chr18_74213760_74213987
AC133451.2	0.336743		chr19_53273434_53273840
AC134576.1	0.111692 0.365612 0.379192	chr18_38415855_38416273	chr18_38406603_38407496 chr18_38408346_38408869
AC134576.3	0.538649 0.111692 0.365612	chr18_38331374_38331713	chr18_38406603_38407496 chr18_38408346_38408869
AC134906.1	0.187682		chr19_18746409_18746674
AC138174.3	0.336743		chr19_53273434_53273840
AC138790.1	0.367551	chr19_43522162_43522386
AC138790.2	0.367551	chr19_43522162_43522386
AC138790.4	0.367551	chr19_43522162_43522386
AC140980.1	0.346462		chr18_79258364_79258859
AC140980.2	0.538329		chr18_79394891_79395152
AC149054.1	0.505037	chr18_80616294_80616591
AC154652.1	0.105475		chr17_31205734_31206310
AC157910.1	0.444715			chr18_65389137_65389369
AC157910.2	0.444715	chr18_65389137_65389369
AC157910.4	0.444715	chr18_65389137_65389369
AC157910.6	0.444715	chr18_65389137_65389369
AC158763.1	0.13903 0.173785	chr18_56713625_56714125	chr18_56668661_56669157
AC161932.1	0.465873		chr18_66422308_66422539
AC161932.2	0.465873		chr18_66422308_66422539
AC162035.2	0.13903		chr18_56668661_56669157
AC166063.1	0.358031	chr19_40691679_40691948
AC166779.2	0.526659		chr18_70631880_70632338
AC167812.1	0.611935 0.346462		chr18_79238607_79238986 chr18_79258364_79258859
AC174471.1	0.43399	chr17_30420801_30421377
Acad10	0.42301	chr5_121585183_121585451
Acad12	0.42301	chr5_121585183_121585451
Acbd3	0.222496		chr1_180779215_180779791
Acoxl	0.356662 0.176837 0.404767	chr2_127875728_127875953 chr2_128117633_128117946 chr2_128156835_128157114
Acp6	0.351995	chr3_97213927_97214207
Acss1	0.354215	chr2_150571482_150571851
Actb	0.36979	chr5_142904517_142904746		chr5_142904517_142904746
Actg2	0.364417 0.527565	chr6_83569223_83569706 chr6_83582217_83582553
Actn4	0.4137	chr7_28930826_28931202
Actr1b	0.223549 0.155478 0.10119	chr1_36761216_36761931 chr1_36762030_36762342 chr1_36764258_36764732
Adam19	0.564188 0.121686 0.502727	chr11_46073715_46074180 chr11_46090457_46090756 chr11_46126010_46126524		chr11_46126010_46126524
Adam1a	0.42301	chr5_121585183_121585451
Adamts18	0.383309		chr8_113656539_113656873
Adamts20	0.242954	chr15_94423790_94424006
Adamts6	0.289811	chr13_104307971_104308436
Adap1	0.399603	chr5_139300395_139300897
Adap2	0.335715	chr11_80109849_80110193
Adap2os	0.335715	chr11_80109849_80110193
Adarb1	0.338341	chr10_77264237_77264670
Adcy4	0.305049		chr14_55821091_55821329
Add3	0.336743		chr19_53273434_53273840
Adgra1	0.325334 0.403887	chr7_139840642_139841001 chr7_139914908_139915588
Ado	0.501782		chr10_67497857_67498367
Adprh	0.421801	chr16_38449622_38450073
Adss	0.399833	chr1_177790915_177791148
Aebp1	0.398301	chr11_5835130_5835369
AF067063	0.213656	chr13_119836762_119837159
Afap1l2	0.439852	chr19_57055502_57055749
Afg3l1	0.464386	chr8_123479022_123479265		chr8_123479022_123479265
Afmid	0.272653	chr11_117826279_117826860
Aftph	0.39868	chr11_20712054_20712574		chr11_20712054_20712574
Agbl4	0.411578	chr4_111573167_111573435
Agfg1	0.358129 0.483629	chr1_82840603_82841211	chr1_82836329_82836717
Agmat	0.200872	chr4_141767208_141767620
Ago2	0.456199	chr15_73169700_73170191
Agpat4	0.181195		chr17_12102367_12102684
Ahcyl2	0.43027	chr6_29827841_29828501
Ahi1	0.292472		chr10_21102530_21103064
Ahnak	0.316319 0.327821 0.50025	chr19_8991633_8992506 chr19_8994925_8995828	chr19_9100337_9100625
Ahsa2	0.264615	chr11_23450333_23451163
AI467606	0.304815		chr7_127142177_127144022
AI662270	0.408308	chr11_83227723_83228124
AI847159	0.107466	chr2_129183377_129183601
Aicda	0.455332	chr6_122527998_122528198
Aif1l	0.543879	chr2_32008722_32009364
Ajm1	0.439616 0.393324	chr2_25536823_25537072	chr2_25552640_25552933
Ak1	0.43506		chr2_32585276_32585612
Akap11	0.33585		chr14_78448691_78449134
Akap13	0.359939 0.548921 0.18293	chr7_75680796_75681527 chr7_75744880_75745384	chr7_75786065_75786340
Akap5	0.394354 0.37096 0.435887	chr12_76308075_76308422 chr12_76373942_76375928 chr12_76380822_76381125
Akp3	0.31579		chr1_87131969_87132944
Akr1d1	0.359827		chr6_37590681_37591118
Aktip	0.105888 0.129951	chr8_91074219_91074892 chr8_91075498_91076374
AL607142.1	0.407153	chr4_120062648_120062987
AL805980.1	0.351079		chrX_101765096_101765596
Alad	0.4864	chr4_62543808_62544313
Alcam	0.438187	chr16_52418121_52418848
Aldh2	0.42301	chr5_121585183_121585451
Aldh5a1	0.432849	chr13_24962209_24962496
Aldh8a1	0.323667	chr10_21354700_21354941
Alg10b	0.303846	chr15_90229522_90229805
Alg5	0.267199 0.513977	chr3_54723870_54724118 chr3_54726519_54727321
Alg9	0.412183 0.171051	chr9_50836327_50837091 chr9_50852562_50853064
Alox12	0.352727		chr11_70271769_70271999
Alox12e	0.352727		chr11_70271769_70271999
Alpi	0.31579		chr1_87131969_87132944
Alpk1	0.187894	chr3_127705053_127705562
Alpk2	0.444715	chr18_65389137_65389369
Alppl2	0.31579		chr1_87131969_87132944
Als2cr12	0.367042 0.442125 0.200991 0.587091	chr1_58724113_58724967 chr1_58725815_58726559 chr1_58727605_58728271 chr1_58739592_58739851
Amdhd1	0.249418	chr10_93567246_93567586
Amigo2	0.195118	chr15_97259282_97259749
Ammecr1	0.490689	chrX_142883576_142884074
Ampd1	0.232678	chr3_103147088_103147338
Anapc16	0.379182	chr10_60016238_60016477
Anapc7	0.612667 0.132437	chr5_122431110_122431578 chr5_122431671_122432843
Angel2	0.263192	chr1_190958622_190959112
Angptl2	0.418603 0.56052 0.523178	chr2_33173032_33173381 chr2_33177930_33178210 chr2_33179454_33180131
Ank	0.334166		chr15_27640793_27641004
Ank3	0.270162	chr10_69542669_69542993
Ankhd1	0.520286		chr18_36701817_36702038
Ankrd12	0.364732 0.584697	chr17_65939308_65939682 chr17_66073914_66074300
Ankrd26	0.300336	chr6_118469318_118469824
Ankrd46	0.279511	chr15_36491554_36491769
Ankrd55	0.409566		chr13_112396942_112397456
Ano7	0.226753	chr1_93377543_93377954
Ano9	0.389233	chr7_141164900_141165108
Anp32e	0.332345		chr3_95986546_95987314
Anxa6	0.432789	chr11_54954107_54954452
Aopep	0.280275 0.34718 0.415132 0.428546 0.368124 0.691132 0.369441 0.270264	chr13_63139777_63140083 chr13_63180704_63181343 chr13_63241960_63242651 chr13_63245338_63250712 chr13_63250712_63251405 chr13_63274354_63275160 chr13_63275391_63275633 chr13_63294115_63294763
Ap1m1	0.476018		chr8_72228288_72228555
Ap1s2	0.217551		chrX_163868834_163869361
Ap3s1-ps2	0.346989 0.592856	chr8_94435051_94436395 chr8_94447352_94447751
Ap4b1	0.470972 0.295516 0.157783	chr3_103829170_103829526 chr3_103850664_103852056 chr3_103861511_103862222
Apaf1	0.252907	chr10_91077655_91077861
Apbb1	0.2984		chr7_105519400_105519710
Apbb3	0.520286		chr18_36701817_36702038
Apc	0.336691		chr18_34198447_34198826
Apmap	0.354215	chr2_150571482_150571851
Apobec1	0.455332	chr6_122527998_122528198
Apobr	0.428415 0.492889		chr7_126599042_126599312 chr7_126619684_126620188
Apof	0.472997		chr10_128256427_128256634
Apoh	0.244584 0.276205	chr11_108339177_108339415 chr11_108342154_108342672		chr11_108342154_108342672
Apon	0.472997		chr10_128256427_128256634
Aqp4	0.224856		chr18_15343562_15344581
Arel1	0.365875	chr12_84969484_84969770
Arf6	0.497709		chr12_69378482_69379175
Arfgef2	0.518035 0.44925	chr2_166897139_166897441 chr2_166910375_166910896
Arhgap10	0.447956	chr8_77509221_77509421
Arhgap15	0.609411 0.579821 0.406301 0.588216 0.365191 0.424613 0.359656	chr2_44165779_44166221 chr2_44166539_44166974 chr2_44338365_44338776 chr2_44344970_44345563 chr2_44356650_44356993	chr2_44425391_44426491 chr2_44427544_44427864
Arhgap17	0.478475 0.200398	chr7_123346874_123347119 chr7_123360937_123361387
Arhgap26	0.525643 0.34143 0.133147 0.222218	chr18_39010779_39011156 chr18_39141702_39141913 chr18_39282193_39282492	chr18_39391046_39391269
Arhgdig	0.281014	chr17_26240197_26241253
Arhgef28	0.251627 0.254905	chr13_97902796_97903026 chr13_97920859_97921313
Arhgef3	0.482748 0.383566 0.245422	chr14_27198540_27199147 chr14_27239285_27240166 chr14_27352693_27353591
Arhgef38	0.528415 0.354936	chr3_133078235_133078786 chr3_133159712_133160023
Arhgef39	0.273055	chr4_43522336_43522656
Arhgef4	0.440748	chr1_34852298_34852557
Arid1b	0.328977	chr17_5139523_5139781
Arid5b	0.464237		chr10_68301084_68301402
Arl6	0.439466	chr16_59563997_59564285
Arl6ip5	0.281603	chr6_97163555_97163880
Armc12	0.246571	chr17_28588424_28589102
Arpc3	0.612667 0.132437	chr5_122431110_122431578 chr5_122431671_122432843
Arrb2	0.144869	chr11_70434637_70434985		chr11_70434637_70434985
Art3	0.634919	chr5_92373115_92373494
Asap1	0.397638 0.307321 0.147052	chr15_64048762_64049034 chr15_64173379_64173937 chr15_64211730_64212100
Asb17	0.153517		chr3_153808453_153808803
Asb17os	0.153517		chr3_153808453_153808803
Asb2	0.431855	chr12_103346951_103347378
Ascc1	0.379182 0.278837	chr10_60016238_60016477 chr10_60078621_60078913
Ascc3	0.414751	chr10_50604528_50604824
Ascl2	0.271826		chr7_142975842_142976604
Ash2l	0.309726	chr8_25766848_25767290
Asph	0.329124	chr4_9640945_9641361		chr4_9640945_9641361
Aspn	0.37428	chr13_49513408_49514307
Asprv1	0.247799		chr6_86594791_86595415
Asrgl1	0.50025		chr19_9100337_9100625
Asxl1	0.394255	chr2_153342278_153342895
Atad5	0.335715	chr11_80109849_80110193
Atf1	0.352827	chr15_100189066_100189318
Atg14	0.365597	chr14_47540349_47541075
Atg16l2	0.450528	chr7_101288114_101288554
Atg2a	0.314091 0.465995	chr19_6291112_6292322 chr19_6297412_6297687
Atg5	0.36936 0.481232 0.659611	chr10_44304899_44305374 chr10_44360783_44361062	chr10_44400399_44401220
Atg7	0.290947 0.634996	chr6_114680603_114681087 chr6_114861247_114861478
Atl3	0.190819	chr19_7562455_7563073
Atp11b	0.599124		chr3_35749538_35750146
Atp2a2	0.612667 0.132437	chr5_122431110_122431578 chr5_122431671_122432843
Atp2b1	0.313213	chr10_98961852_98962419
Atp5e	0.414421		chr2_174442453_174442667
Atp5l	0.244745	chr9_44874666_44876281
Atp5o	0.573055 0.338946	chr16_91657833_91658219 chr16_91962387_91963428
Atp6v0e2	0.560978	chr6_48508054_48508361
Atp8b5	0.646662	chr4_43300977_43301403
Atp9b	0.263726 0.468258 0.198918	chr18_80709613_80709823 chr18_80710214_80710685 chr18_80711137_80711996
Atr	0.576247	chr9_95964111_95964432
Atrnl1	0.44886 0.369295	chr19_57825151_57825661 chr19_57969917_57970120
Atxn1	0.472183 0.476579 0.199345 0.616296 0.620645 0.547673 0.28913 0.265775 0.485774 0.399252 0.558586 0.685461 0.425938	chr13_45685767_45686144 chr13_45687645_45687942 chr13_45694383_45694894 chr13_45837591_45838000 chr13_45861857_45862283 chr13_45865711_45866004 chr13_45874654_45875012 chr13_45894517_45894894 chr13_45900741_45900969 chr13_45917024_45917393 chr13_45919071_45919343 chr13_45932411_45932921 chr13_45936078_45936539
Atxn10	0.400766	chr15_85389713_85390364
Atxn3	0.379309	chr12_101977632_101978074
Atxn7l1	0.350509 0.502905 0.471988	chr12_33159843_33160357 chr12_33170937_33171303 chr12_33284600_33284888
Atxn7l1os1	0.350509 0.502905	chr12_33159843_33160357 chr12_33170937_33171303
AU020206	0.548921 0.18293	chr7_75744880_75745384	chr7_75786065_75786340
AU022252	0.355159	chr4_119226841_119227138
Auh	0.10919 0.387096 0.371149 0.406203 0.586777 0.553299 0.47914 0.596473	chr13_52849831_52850098 chr13_52860190_52860422 chr13_52860422_52860660 chr13_52882991_52883613 chr13_52914615_52915245 chr13_52976238_52977244	chr13_52807377_52808071 chr13_52821622_52822412	chr13_52914615_52915245
AV099323	0.280202	chr2_132245975_132246205
Aven	0.243774	chr2_112556272_112556870
Axin1	0.281014	chr17_26240197_26241253
Azin2	0.512067	chr4_128894167_128894375
B130021K23Rik	0.397547	chr6_87809385_87810410
B3galt4	0.319507	chr17_33918625_33918931
B3galt5	0.497389	chr16_96296761_96297019
B3galt6	0.546668 0.428018 0.163658 0.302925	chr4_156008117_156008901 chr4_156013448_156014991 chr4_156015055_156015333 chr4_156015333_156015903
B3gnt2	0.468069	chr11_22823864_22824070
B430212C06Rik	0.476766	chr18_67308308_67309133
B930059L03Rik	0.497364	chr12_110558183_110558509
B930092H01Rik	0.365503 0.356888		chr9_61215977_61216523 chr9_61330858_61331100
Babam2	0.409211	chr5_31984593_31985232
Bach1	0.48814 0.470598		chr16_87665326_87665560 chr16_87684770_87685309
Bach2	0.389149 0.394642 0.449087 0.346942 0.533209 0.596842 0.343792 0.19763 0.251298	chr4_32336193_32336695 chr4_32405216_32405422 chr4_32405896_32406290 chr4_32424191_32424956 chr4_32461820_32462539 chr4_32482937_32483385 chr4_32501911_32502658 chr4_32544849_32545369	chr4_32217656_32218089
Bach2it1	0.389149		chr4_32217656_32218089
Bach2os	0.251298	chr4_32544849_32545369
Bag4	0.309726	chr8_25766848_25767290
Banp	0.302345	chr8_121948869_121949189		chr8_121948869_121949189
Basp1	0.181219	chr15_25369650_25370088
Batf	0.474712 0.123053	chr12_85690919_85691214 chr12_85702227_85702579
Batf3	0.139289	chr1_191104608_191104997
Baz2b	0.265479	chr2_60011004_60011434
BB031773	0.452573	chr4_103005691_103005968
Bbc3	0.446491	chr7_16343678_16344088
Bbip1	0.249348	chr19_53971680_53972242
Bbs12	0.618005 0.542502 0.407726 0.242851 0.45519 0.441467		chr3_37263445_37264312 chr3_37268113_37268906 chr3_37272078_37272795 chr3_37273724_37274443 chr3_37281384_37283039 chr3_37299446_37300110
Bbx	0.247046	chr16_50289715_50290023
BC023719	0.595437		chr17_36068936_36069182
BC028471	0.177742	chr5_149427076_149427494
BC034090	0.522908	chr1_155164533_155164891
BC035947	0.329349 0.617313	chr1_78452698_78453653 chr1_78453830_78454110
BC048403	0.273731		chr10_121694057_121694764
BC048644	0.302345	chr8_121948869_121949189
BC049352	0.295305		chr9_45287604_45288078
BC049739	0.482101 0.584511	chr6_32795890_32796103 chr6_32796534_32796814
BC051226	0.319507	chr17_33918625_33918931
BC051537	0.413809	chr17_34104859_34105168
Bcap29	0.346373		chr12_31580561_31580991
Bcas2	0.232678	chr3_103147088_103147338
Bcas3	0.356326	chr11_85407752_85408191
Bcl11b	0.104481 0.13444	chr12_107993433_107993789 chr12_107999887_108000113
Bcl2	0.513864 0.473947 0.530068	chr1_106561062_106561618 chr1_106567602_106567839 chr1_106569419_106570608
Bcl2a1b	0.271747 0.575819	chr9_89199538_89199766 chr9_89227805_89228498
Bcl2l1	0.352491 0.376532	chr2_152787711_152788037 chr2_152829399_152829974		chr2_152829399_152829974
Bcl2l11	0.176837 0.404767 0.410342	chr2_128117633_128117946 chr2_128156835_128157114	chr2_128175673_128176041
Bcl2l15	0.470972 0.295516 0.157783	chr3_103829170_103829526 chr3_103850664_103852056 chr3_103861511_103862222
Bcl6b	0.352727		chr11_70271769_70271999
Bcl7c	0.410342	chr7_127699185_127699407
Bcl9	0.351995	chr3_97213927_97214207
Bcor	0.293165	chrX_12062189_12062458
Bcs1l	0.480296 0.390664	chr1_74551190_74551437 chr1_74554491_74554696
BE692007	0.390625	chr19_11511055_11511297
Best3	0.322153	chr10_117022543_117023193
Bex1	0.357452	chrX_136215156_136215373
Bfsp1	0.302648		chr2_143903573_143903846
Bhlhe40	0.185224 0.266724 0.309891	chr6_108661911_108662708	chr6_108672049_108672368 chr6_108704826_108705235	chr6_108661911_108662708
Bicdl1	0.260527		chr5_115779513_115779984
Bicral	0.283899 0.374031		chr17_46866832_46867150 chr17_46880139_46880347
Birc5	0.272653	chr11_117826279_117826860
Blm	0.477143 0.300504		chr7_80410285_80410507 chr7_80412022_80412651
Bloc1s4	0.526339		chr5_36720328_36720962
Bms1	0.300336	chr6_118469318_118469824
Bnip1	0.288684		chr17_26779078_26779309	chr17_26779078_26779309
Borcs5	0.302197	chr6_134716138_134716518
Bpnt1	0.267688 0.499163	chr1_185367026_185367318 chr1_185367397_185367645
Braf	0.402947	chr6_39714374_39714827
Brcc3	0.219375	chrX_75475599_75475833
Brd2	0.413809	chr17_34104859_34105168
Brd8	0.462178	chr18_34644766_34645085
Brdt	0.49731	chr5_107283983_107284429
Brip1	0.27286	chr11_86061316_86061543
Bscl2	0.566213		chr19_8807145_8807359
Bspry	0.4864	chr4_62543808_62544313
Btbd9	0.46604 0.43399	chr17_30306987_30307502 chr17_30420801_30421377
Btg1	0.117158	chr10_96621834_96622741
Btg3	0.305062 0.409216	chr16_78368889_78369114	chr16_78377344_78377795	chr16_78377344_78377795
Btla	0.483605		chr16_45305549_45306291
Bub1	0.356662	chr2_127875728_127875953
Bysl	0.173431	chr17_47564524_47564952
C030005K06Rik	0.392105 0.544354 0.203704 0.362485	chr18_50065861_50066388 chr18_50077965_50078469 chr18_50096337_50096860		chr18_50054456_50054779
C130032M10Rik	0.189187		chr9_114476387_114477500
C130083A15Rik	0.545667		chr7_73576322_73576672
C130089K02Rik	0.151182	chr3_52017512_52017922
C1qtnf12	0.546668 0.428018 0.163658 0.302925	chr4_156008117_156008901 chr4_156013448_156014991 chr4_156015055_156015333 chr4_156015333_156015903
C1qtnf6	0.167563		chr15_78495671_78495952
C1s2	0.292854	chr6_124684016_124684309
C2	0.28626	chr17_34879856_34880062
C230013L11Rik	0.472827	chr17_28181217_28181612
C230024C17Rik	0.414303 0.481615 0.658072 0.651638 0.561706 0.263259 0.233158	chr1_153723811_153724039 chr1_153740716_153741766 chr1_153741766_153741996 chr1_153741996_153743106 chr1_153743218_153745317 chr1_153745564_153745869 chr1_153764211_153764591
C2cd3	0.231717 0.447586	chr7_100448493_100448771 chr7_100479584_100479850		chr7_100448493_100448771
C330018D20Rik	0.296459	chr18_56917036_56917257
C430002N11Rik	0.376948 0.210565	chr9_96739790_96741000 chr9_96747493_96747955
C530008M17Rik	0.141803	chr5_76869058_76869776		chr5_76869058_76869776
C79798	0.349283	chr2_34302544_34303135
C8g	0.439616	chr2_25536823_25537072
Cabp2	0.363772		chr19_4052388_4052843
Cabyr	0.401965	chr18_12689832_12690672
Cacna1c	0.192909	chr6_119089915_119090239
Cacna1s	0.504716	chr1_136117161_136117460		chr1_136117161_136117460
Cacng6	0.328036	chr7_3452925_3453766
Cacng8	0.328036	chr7_3452925_3453766
Cacybp	0.423323 0.51083	chr1_160244854_160245226 chr1_160251398_160251850
Cage1	0.356774	chr13_37979270_37979769
Calcoco1	0.168452		chr15_102745903_102746371
Camk2d	0.317818	chr3_126659371_126659652
Camk2g	0.411221	chr14_20796296_20796505
Camkk2	0.414465		chr5_122702254_122702475
Camkmt	0.44338	chr17_85218105_85218392
Camsap2	0.211537	chr1_136223323_136223831
Capn12	0.4137	chr7_28930826_28931202
Capn7	0.227538	chr14_31368127_31368500
Capza1	0.541332	chr3_104841048_104841402
Car5a	0.302345	chr8_121948869_121949189
Car8	0.389845	chr4_8156595_8156937
Car9	0.273055	chr4_43522336_43522656
Carnmt1	0.187682		chr19_18746409_18746674
Casp6	0.34071	chr3_129893139_129893548
Casp9	0.200872	chr4_141767208_141767620
Casr	0.315341	chr16_36540788_36541156
Castor1	0.101345	chr11_4203052_4203685
Casz1	0.121866	chr4_148968099_148968319
Catip	0.367091 0.384888	chr1_74379249_74379481	chr1_74399170_74399446
Catspere1	0.399833	chr1_177790915_177791148
Cavin3	0.2984		chr7_105519400_105519710
Cblb	0.155115 0.398255 0.177476	chr16_52095183_52096015 chr16_52184749_52185296 chr16_52185405_52185672
Cbr3	0.208926	chr16_93732947_93733185
Cbr4	0.340441		chr8_61450949_61451582
Cc2d1a	0.4033	chr8_84126325_84126553
Cc2d1b	0.377257	chr4_108637564_108638432
Cc2d2b	0.427306	chr19_40711627_40711924
Ccdc107	0.273055	chr4_43522336_43522656
Ccdc110	0.576378		chr8_45922907_45923216
Ccdc148	0.320442	chr2_59042765_59043032
Ccdc157	0.101345	chr11_4203052_4203685
Ccdc28b	0.100242 0.481135 0.317018	chr4_129570132_129571527 chr4_129620707_129621662	chr4_129580549_129580823	chr4_129620707_129621662
Ccdc38	0.249418	chr10_93567246_93567586
Ccdc50	0.561817 0.435844 0.55493 0.314381 0.614512	chr16_27349840_27350411 chr16_27354305_27355220 chr16_27390059_27390393 chr16_27390765_27391213 chr16_27399874_27400187
Ccdc58	0.469063 0.218674	chr16_36057268_36057841	chr16_36097872_36098147
Ccdc6	0.340687 0.423949	chr10_70116489_70116781 chr10_70176537_70176779
Ccdc73	0.460019 0.442305	chr2_104871913_104872353	chr2_104853173_104853470
Ccdc7a	0.316257 0.478996 0.427063 0.279559	chr8_128687133_128687791 chr8_128689419_128690061 chr8_128692436_128693150 chr8_128703017_128703916
Ccdc87	0.437148	chr19_4804165_4804685
Ccdc88c	0.511259	chr12_100880553_100880798
Cckbr	0.2984		chr7_105519400_105519710
Ccl24	0.435626 0.358618 0.335714	chr5_135538461_135538918 chr5_135543973_135544197	chr5_135587949_135588467
Ccl26	0.435626 0.358618 0.335714	chr5_135538461_135538918 chr5_135543973_135544197	chr5_135587949_135588467
Ccl3	0.356422		chr11_83628756_83629129
Ccl4	0.356422		chr11_83628756_83629129
Ccl5	0.162075 0.349389	chr11_83528090_83528497	chr11_83533907_83534288
Ccl6	0.356422		chr11_83628756_83629129
Ccl9	0.162075 0.349389	chr11_83528090_83528497	chr11_83533907_83534288
Ccn4	0.372692		chr15_66861762_66862756
Ccnd3	0.173431	chr17_47564524_47564952
Ccnd3-ps	0.366937	chr4_139386505_139387198
Ccng1	0.309217		chr11_40746418_40746839
Ccnl1	0.385266		chr3_65922545_65922827
Ccno	0.338797		chr13_113019033_113019548
Ccny	0.406021	chr18_9393951_9394509
Ccp110	0.370237	chr7_118733301_118733690
Ccr1	0.538736		chr9_123935212_123936813
Ccr1l1	0.538736		chr9_123935212_123936813
Ccr2	0.407434 0.283614	chr9_124125333_124126113 chr9_124128843_124129352
Ccr4	0.189187		chr9_114476387_114477500
Ccr5	0.407434 0.283614	chr9_124125333_124126113 chr9_124128843_124129352		chr9_124125333_124126113
Ccr7	0.397169		chr11_99098984_99099315
Ccr8	0.198272	chr9_120128874_120129481
Ccr9	0.489899 0.159924	chr9_123740869_123741271 chr9_123806208_123806750
Ccrl2	0.394418	chr9_111026895_111027198
Ccs	0.437148	chr19_4804165_4804685
Ccsap	0.102527	chr8_123797907_123798111
Cct2	0.322153 0.65131 0.316742	chr10_117022543_117023193 chr10_117095001_117095621 chr10_117111355_117111586
Cd14	0.520286		chr18_36701817_36702038
Cd200	0.179475	chr16_45406366_45406965
Cd247	0.14453 0.468948	chr1_165789695_165790799 chr1_165801743_165802228
Cd27	0.359774		chr6_125264193_125264601
Cd28	0.188137 0.559213	chr1_60753554_60754444 chr1_60771823_60772158
Cd2bp2	0.304815		chr7_127142177_127144022
Cd302	0.145395	chr2_60328462_60328725
Cd3d	0.141004 0.109732 0.153831	chr9_44981813_44982617 chr9_44984152_44985669 chr9_45007404_45007758		chr9_44984152_44985669
Cd3e	0.141004 0.109732 0.153831	chr9_44981813_44982617 chr9_44984152_44985669 chr9_45007404_45007758
Cd3g	0.141004 0.109732 0.153831	chr9_44981813_44982617 chr9_44984152_44985669 chr9_45007404_45007758		chr9_44981813_44982617
Cd4	0.269717 0.349962 0.374366 0.392767	chr6_124886606_124886856 chr6_124907205_124907750 chr6_124909136_124909918	chr6_124913233_124913628
Cd40lg	0.246693		chrX_57177189_57177690
Cd44	0.486435 0.209223	chr2_102853032_102853664	chr2_102941913_102942392
Cd47	0.430157 0.28922 0.583568 0.474839	chr16_49773955_49774206 chr16_49806787_49807317	chr16_49936304_49936793 chr16_49938886_49939248
Cd48	0.409566	chr1_171684315_171684953
Cd5	0.226521 0.147898 0.425449	chr19_10743902_10744395 chr19_10763774_10764019 chr19_10768959_10769357
Cd52	0.253049	chr4_134058622_134060370
Cd6	0.226521 0.147898 0.425449 0.361277 0.410914 0.382642	chr19_10743902_10744395 chr19_10763774_10764019 chr19_10768959_10769357 chr19_10808007_10809127 chr19_10813772_10814217 chr19_10818390_10818789
Cd63-ps	0.362485	chr18_50096337_50096860
Cd80	0.421801	chr16_38449622_38450073
Cd83	0.561571 0.573256 0.463977		chr13_43752239_43752587 chr13_43761307_43761531 chr13_43768920_43769482
Cd9	0.432827	chr6_125483586_125483820
Cdc123	0.436001	chr2_5851090_5851430
Cdc14a	0.344793 0.137198		chr3_116441211_116441461 chr3_116441746_116441984
Cdc14b	0.351636	chr13_64150593_64151147
Cdc20b	0.338797 0.389452 0.258117		chr13_113019033_113019548 chr13_113104792_113104996 chr13_113120054_113120521
Cdc23	0.462178	chr18_34644766_34645085
Cdc42bpg	0.314091 0.465995	chr19_6291112_6292322 chr19_6297412_6297687
Cdca5	0.150001	chr19_6071135_6071366
Cdca8	0.609113	chr4_124928209_124928565
Cdh12	0.726274	chr15_21342153_21342397
Cdh17	0.47257	chr4_11769256_11769599
Cdip1	0.13901	chr16_4719085_4719451
Cdk2ap2	0.363772		chr19_4052388_4052843
Cdk3	0.439739	chr11_116254259_116254480
Cdk6	0.293212 0.308523 0.426644 0.251349 0.44965 0.487569 0.392053 0.466245	chr5_3351729_3351966 chr5_3355670_3355976 chr5_3356018_3356524 chr5_3373125_3373394 chr5_3382504_3382715 chr5_3462508_3463600 chr5_3494138_3495079	chr5_3300787_3301134
Cdkal1	0.449648	chr13_29522681_29522936
Cdkl4	0.208028		chr17_80520504_80521042
Cdkn1a	0.319566	chr17_29065611_29065909
Cdkn2c	0.276825		chr4_109674223_109674678
Cdkn3	0.388314	chr14_46817189_46817730
Cdnf	0.517326	chr2_3490575_3491218
Cds2	0.280202	chr2_132245975_132246205
Cdyl	0.369018	chr13_35814907_35815998
Cdyl2	0.452447	chr8_116618877_116619176
Ceacam18	0.401379		chr7_43668987_43669298
Cebpz	0.184948	chr17_78875279_78875567
Cebpzos	0.184948	chr17_78875279_78875567
Cela2a	0.200872	chr4_141767208_141767620
Celf2	0.390915 0.377179	chr2_6557685_6558446 chr2_6598518_6599576
Celsr2	0.301876	chr3_108435496_108435710
Cenpf	0.279968	chr1_189657567_189657770
Cenpp	0.37428	chr13_49513408_49514307
Cep128	0.503326	chr12_91298834_91299036
Cep19	0.258417	chr16_32090049_32090301
Cep95	0.396185	chr11_106739752_106740329
Cep97	0.461045	chr16_55906752_55907014
Cerk	0.229658	chr15_86101459_86101661
Cetn4	0.463666 0.618005 0.542502 0.407726 0.242851 0.45519 0.441467		chr3_37257441_37258381 chr3_37263445_37264312 chr3_37268113_37268906 chr3_37272078_37272795 chr3_37273724_37274443 chr3_37281384_37283039 chr3_37299446_37300110
Cfap157	0.463325	chr2_32772800_32773139
Cfap54	0.118782		chr10_93104524_93104822
Cfap58	0.347492	chr19_48020961_48021235
Cfb	0.28626	chr17_34879856_34880062
Cfi	0.34071	chr3_129893139_129893548
Cflar	0.367042 0.442125 0.200991 0.587091	chr1_58724113_58724967 chr1_58725815_58726559 chr1_58727605_58728271 chr1_58739592_58739851
Cgrrf1	0.388314	chr14_46817189_46817730
Chadl	0.416605	chr15_81669317_81669548
Chchd3	0.482101 0.584511	chr6_32795890_32796103 chr6_32796534_32796814
Chchd5	0.107466	chr2_129183377_129183601
Chd2	0.545667		chr7_73576322_73576672
Chd9	0.105888 0.129951	chr8_91074219_91074892 chr8_91075498_91076374
Chga	0.397177	chr12_102588443_102589248
Chm	0.412794	chrX_113178719_113179089
Chn2	0.223272	chr6_54224242_54224704
Chpt1	0.266811	chr10_88420473_88421029
Chrna9	0.338033		chr5_66009794_66009995
Chst11	0.201634 0.487554	chr10_82996429_82996659 chr10_83032612_83033058
Chst2	0.166229	chr9_95404841_95405122
Chst3	0.385986		chr10_60225327_60225575
Chtf8	0.208073	chr8_106937106_106937714
Chuk	0.37957	chr19_44040763_44041094
Cib1	0.424137 0.335496	chr7_80200007_80200231	chr7_80179947_80180436
Cib3	0.476018		chr8_72228288_72228555
Cidea	0.476766	chr18_67308308_67309133
Cir1	0.259275 0.387587 0.678548	chr2_73348149_73348945 chr2_73356751_73357211 chr2_73361029_73361281
Cisd1	0.480047 0.343299	chr10_71363299_71364107 chr10_71364990_71365456
Cisd3	0.32166	chr11_97658875_97659120
Cit	0.274225	chr5_115938936_115939366
Ckap2l	0.203146	chr2_129285335_129285948
Cldn10	0.294502	chr14_118912946_118913338
Cldn19	0.355159	chr4_119226841_119227138
Clec2d	0.158478 0.527558	chr6_129184799_129185135 chr6_129208555_129209377
Clec2l	0.54217 0.634162		chr6_38690530_38690938 chr6_38691328_38691649
Clgn	0.391514	chr8_83416876_83417078
Clic6	0.180228	chr16_92443427_92443870
Clint1	0.349276	chr11_45871721_45872097
Cln3	0.428415 0.492889		chr7_126599042_126599312 chr7_126619684_126620188
Clps	0.246571	chr17_28588424_28589102
Clpsl2	0.246571	chr17_28588424_28589102
Cltc	0.433265	chr11_86652646_86653174
Cmah	0.458642	chr13_24467626_24467890
Cmss1	0.268411	chr16_57571844_57572409
Cmtm4	0.27828	chr8_104435573_104435942
Cmya5	0.285421	chr13_93095528_93095868
Cnbp	0.397547	chr6_87809385_87810410
Cnep1r1	0.483171	chr8_88150995_88151258
Cnga1	0.114551	chr5_72635864_72636118
Cnih1	0.388314	chr14_46817189_46817730
Cnih4	0.641698	chr1_181138766_181139293
Cnnm1	0.367551	chr19_43522162_43522386
Cnot2	0.290755	chr10_116565114_116565322
Cnot6l	0.59547 0.448754		chr5_96171215_96172108 chr5_96197537_96197773
Cnot9	0.480296 0.390664	chr1_74551190_74551437 chr1_74554491_74554696
Cnpy3	0.397195	chr17_46713927_46714258
Cnst	0.248928		chr1_179662992_179663508
Cntrob	0.44859		chr11_69268054_69268489
Cntrobos	0.44859		chr11_69268054_69268489
Cobll1	0.36705	chr2_65198568_65198886
Coch	0.378189		chr12_51567196_51567836
Col11a2	0.413809	chr17_34104859_34105168
Col5a3	0.313751	chr9_20811999_20812553
Col9a2	0.507123	chr4_121074241_121074649
Cops4	0.535581	chr5_100535748_100536108
Cops7a	0.374366 0.392767	chr6_124909136_124909918	chr6_124913233_124913628
Coq2	0.514112		chr5_100607941_100608381
Coq7	0.347393	chr7_118480451_118480672
Coro1c	0.194505	chr5_113899424_113899647
Coro2a	0.584705 0.20445 0.220958 0.535216	chr4_46560154_46560802 chr4_46576457_46576974 chr4_46578521_46579090 chr4_46580595_46581245
Coro7	0.13901	chr16_4719085_4719451
Cox17	0.367154	chr16_38358346_38358907
Cox19	0.399603	chr5_139300395_139300897
Cox4i2	0.352491	chr2_152787711_152788037
Cox6a2	0.535802	chr7_128166093_128166615
Cox6b1	0.523441	chr7_30593851_30594618
Cpsf2	0.379309	chr12_101977632_101978074
CR974462.1	0.413809	chr17_34104859_34105168
CR974462.2	0.413809	chr17_34104859_34105168
CR974462.3	0.413809	chr17_34104859_34105168
Cradd	0.285553 0.170446 0.291166	chr10_95194068_95194403 chr10_95299152_95299374 chr10_95349282_95349710
Crcp	0.365671	chr5_130102807_130103498
Creb1	0.464216	chr1_64614964_64616320
Creb3	0.273055	chr4_43522336_43522656
Creb3l2	0.243141 0.179386	chr6_37370433_37371081 chr6_37392689_37392980
Creb5	0.377432	chr6_53497950_53498293
Crebbp	0.370676	chr16_4201813_4202059
Crebrf	0.288684		chr17_26779078_26779309
Creg1	0.166774 0.14453 0.468948	chr1_165722639_165723271 chr1_165789695_165790799 chr1_165801743_165802228
Crlf2	0.124039	chr5_109557372_109557662		chr5_109557372_109557662
Crlf3	0.335715	chr11_80109849_80110193
Crtam	0.248637	chr9_40993775_40994528
Crybg2	0.253049	chr4_134058622_134060370		chr4_134058622_134060370
Crybg3	0.471534 0.541967 0.37745 0.439466	chr16_59480315_59480708 chr16_59522061_59522459 chr16_59558960_59559171 chr16_59563997_59564285
Cryzl1	0.573055	chr16_91657833_91658219
Cse1l	0.518035 0.44925	chr2_166897139_166897441 chr2_166910375_166910896
Cspg5	0.187739	chr9_110209744_110210212
Cst7	0.354215	chr2_150571482_150571851
Csta1	0.218674		chr16_36097872_36098147
Ctbp2	0.172788	chr7_132986249_132986554
Ctdp1	0.38551	chr18_80416415_80416778
Ctdsp1	0.367091 0.384888 0.583842	chr1_74379249_74379481 chr1_74437886_74438277	chr1_74399170_74399446
Ctf1	0.410342	chr7_127699185_127699407
Ctf2	0.410342	chr7_127699185_127699407
Cth	0.491607		chr3_157884200_157884461
Ctif	0.46804	chr18_75454515_75454859
Ctla4	0.603814 0.319333 0.451373 0.295018 0.510135 0.622423	chr1_60902571_60903097 chr1_60905734_60905962 chr1_60910984_60911510 chr1_60912373_60913266	chr1_60930295_60930734 chr1_60936940_60937217
Ctrb1	0.132294	chr8_111645821_111646045
Ctrc	0.200872	chr4_141767208_141767620
Ctsb	0.367008 0.327833	chr14_63123886_63124461 chr14_63168314_63168521
Ctsz	0.414421		chr2_174442453_174442667
Ctu1	0.401379		chr7_43668987_43669298
Cuedc1	0.575461 0.269866	chr11_88103211_88103622 chr11_88112260_88112597
Cul1	0.309612	chr6_47561038_47561800
Cul7	0.397195	chr17_46713927_46714258
Cwh43	0.33331		chr5_73391483_73391833
Cxadr	0.305062 0.409216	chr16_78368889_78369114	chr16_78377344_78377795
Cxcl10	0.634919	chr5_92373115_92373494
Cxcl11	0.634919	chr5_92373115_92373494
Cxcl13	0.293294		chr5_95941566_95941889
Cxcl16	0.144869	chr11_70434637_70434985
Cxcl9	0.634919	chr5_92373115_92373494
Cxcr3	0.351079		chrX_101765096_101765596
Cxcr6	0.159924	chr9_123806208_123806750		chr9_123806208_123806750
Cxxc1	0.350227		chr18_74213760_74213987
Cyfip1	0.539182	chr7_55911276_55911533
Cygb	0.256376		chr11_116669824_116670143
Cyp2ab1	0.294658	chr16_20324002_20324797		chr16_20324002_20324797
Cyp2c23	0.37957	chr19_44040763_44041094
Cyth1	0.257115	chr11_118222767_118223261
Cyth3	0.311735	chr5_143638094_143638320
Cytip	0.409743	chr2_58129525_58129775
D030056L22Rik	0.187682		chr19_18746409_18746674
D11Bhm181e	0.484376	chr11_78531574_78531864
D13Ertd608e	0.213656	chr13_119836762_119837159
D230022J07Rik	0.259275 0.387587 0.678548 0.592368 0.337212	chr2_73348149_73348945 chr2_73356751_73357211 chr2_73361029_73361281 chr2_73404135_73404743 chr2_73454681_73455091
D330023K18Rik	0.156043	chr2_31135739_31136303
D330025C20Rik	0.214813	chr18_80327968_80328589
D330041H03Rik	0.426628	chr17_24417182_24417519
D430001F17Rik	0.338946	chr16_91962387_91963428
D430018E03Rik	0.36979	chr5_142904517_142904746
D5Ertd579e	0.526339		chr5_36720328_36720962
D630008O14Rik	0.513864 0.473947 0.530068	chr1_106561062_106561618 chr1_106567602_106567839 chr1_106569419_106570608
D630024D03Rik	0.397547	chr11_31808074_31808301
D730003K21Rik	0.45783		chr9_116321963_116322277
D830050J10Rik	0.304234 0.507173 0.208082	chr6_115671801_115672218 chr6_115677375_115677934	chr6_115678389_115679186
D930020B18Rik	0.273731		chr10_121694057_121694764
D930028M14Rik	0.458155	chr7_25121052_25121873
D930030I03Rik	0.421801	chr16_38449622_38450073		chr16_38449622_38450073
Dad1	0.324472 0.154207 0.142502 0.171481	chr14_54198596_54198816 chr14_54201564_54202708 chr14_54211196_54211622	chr14_54220023_54220285
Dagla	0.430991	chr19_10261373_10261706
Daglb	0.2838	chr5_143517259_143517497
Dao	0.313876	chr5_113986257_113987122
Dapp1	0.485382 0.171269	chr3_137949869_137950987 chr3_137954257_137954986		chr3_137954257_137954986
Daxx	0.319507	chr17_33918625_33918931
Dbndd1	0.464386	chr8_123479022_123479265
Dbnl	0.398301	chr11_5835130_5835369
Dbt	0.344429		chr3_116474512_116474930
Dcaf12	0.288764	chr4_41295610_41295862
Dcaf15	0.4033	chr8_84126325_84126553
Dcdc2b	0.100242 0.481135 0.317018	chr4_129570132_129571527 chr4_129620707_129621662	chr4_129580549_129580823
Dclre1b	0.470972 0.295516	chr3_103829170_103829526 chr3_103850664_103852056
Dclre1c	0.517326	chr2_3490575_3491218
Dctn6	0.266914	chr8_34140884_34141301
Dcun1d1	0.458656	chr3_35920941_35921742
Dcun1d4	0.40917	chr5_73557046_73557350
Ddc	0.430515	chr11_11825482_11826197
Ddhd2	0.309726	chr8_25766848_25767290
Ddi2	0.200872	chr4_141767208_141767620
Ddx11	0.584697	chr17_66073914_66074300
Ddx28	0.342595	chr8_106007071_106007671
Ddx5	0.396185	chr11_106739752_106740329
Ddx52	0.146979	chr11_83995041_83995468
Def6	0.472827	chr17_28181217_28181612
Def8	0.464386	chr8_123479022_123479265
Dennd1b	0.421314		chr1_138939420_138939856
Dennd2c	0.232678	chr3_103147088_103147338		chr3_103147088_103147338
Deptor	0.237297	chr15_55142671_55142931
Deup1	0.241369 0.249323	chr9_15513323_15513584 chr9_15529580_15529876
Dgat2l6	0.333569	chrX_100508060_100508393
Dgkg	0.218147 0.169848 0.440473	chr16_22558750_22558959 chr16_22564085_22564366 chr16_22633056_22633356
Dglucy	0.511259	chr12_100880553_100880798
Dhtkd1	0.436001	chr2_5851090_5851430
Dhx29	0.338797		chr13_113019033_113019548
Dhx40	0.599328		chr11_86852979_86853317
Dip2b	0.352827	chr15_100189066_100189318
Dipk1a	0.493513	chr5_107952821_107953437
Diras1	0.433944	chr10_80997393_80997611
Dkk3	0.442228		chr7_112161341_112161752
Dld	0.778303		chr12_31364094_31364423
Dleu2	0.310454	chr14_61685448_61685787
Dmrtb1	0.450505	chr4_107720026_107720499
Dnah1	0.227538	chr14_31368127_31368500
Dnaja3	0.13901	chr16_4719085_4719451
Dnajb13	0.447586	chr7_100479584_100479850
Dnajb14	0.485382 0.171269	chr3_137949869_137950987 chr3_137954257_137954986
Dnajb4	0.407096	chr3_152257584_152258147
Dnajb7	0.292261	chr15_81358848_81359223
Dnajc16	0.200872	chr4_141767208_141767620
Dnajc28	0.573055	chr16_91657833_91658219
Dnajc3	0.294502	chr14_118912946_118913338
Dnajc5b	0.601203		chr3_19458788_19459314
Dnase1l2	0.426628	chr17_24417182_24417519
Dnase1l3	0.428856	chr14_7976785_7977222
Dnm3	0.300372	chr1_162094125_162094651
Dnmbp	0.303812 0.356446	chr19_43886382_43886718 chr19_43896247_43896828
Dnmt3l-ps1	0.224362	chr2_83725507_83726546
Doc2g	0.363772		chr19_4052388_4052843
Dock7	0.204915	chr4_98948135_98949201
Dock8	0.413842	chr19_25078117_25078525
Donson	0.573055	chr16_91657833_91658219
Dop1b	0.208926 0.491962	chr16_93732947_93733185 chr16_93798624_93799073		chr16_93798624_93799073
Dpep2	0.342595	chr8_106007071_106007671
Dpep2nb	0.342595			chr8_106007071_106007671
Dpep3	0.342595	chr8_106007071_106007671
Dph3	0.254574		chr14_32112213_32112435
Dph5	0.540497	chr3_115952381_115952876
Dpm2	0.43506		chr2_32585276_32585612
Dpp4	0.313904	chr2_62459942_62460321
Dpp8	0.339948	chr9_65036804_65037273
Dpy19l3	0.32453	chr7_35741991_35742412
Dram1	0.266811	chr10_88420473_88421029
Drd1	0.337922	chr13_54079711_54079936
Drg1	0.405029	chr11_3203738_3205308
Drosha	0.150627	chr15_12885470_12885677
Dsp	0.271768	chr13_38173185_38174103
Dst	0.270807	chr1_34273431_34273768
Dstn	0.302648		chr2_143903573_143903846
Dstyk	0.275256		chr1_132406877_132407145
Dtnbp1	0.256235	chr13_44971731_44972067		chr13_44971731_44972067
Dus2	0.342595	chr8_106007071_106007671
Dusp10	0.525578	chr1_184047118_184047451
Dusp16	0.302197	chr6_134716138_134716518
Dusp22	0.4895 0.466303 0.543849 0.54552 0.329191 0.298747 0.342158	chr13_30751243_30751946 chr13_30752903_30753635 chr13_30753996_30754522 chr13_30754522_30755340 chr13_30756963_30757699 chr13_30758715_30760263	chr13_30746923_30747218
Dxo	0.28626	chr17_34879856_34880062
Dync1h1	0.497364 0.456285	chr12_110558183_110558509	chr12_110703324_110703661
Dync1li2	0.27828	chr8_104435573_104435942
Dynlt1c	0.523784		chr17_6593027_6593671
Dynlt1f	0.64285	chr17_6663429_6664516
Dyrk3	0.341399		chr1_131108681_131108951
Dzip1	0.294502	chr14_118912946_118913338		chr14_118912946_118913338
E030018B13Rik	0.451394	chr7_63930821_63931063
E030024N20Rik	0.470711	chr19_16204739_16205475
E130308A19Rik	0.285271 0.503957	chr4_59675322_59675568 chr4_59682685_59683319
E230016K23Rik	0.349389 0.356422		chr11_83533907_83534288 chr11_83628756_83629129
E230025N22Rik	0.520286		chr18_36701817_36702038
E230034D01Rik	0.340467 0.135967	chr9_44036118_44036845 chr9_44044439_44044951
E330023G01Rik	0.533106	chr9_98766581_98767002
E430002N23Rik	0.224856		chr18_15343562_15344581
E430024P14Rik	0.240835		chr17_7875561_7876521
E4f1	0.426628	chr17_24417182_24417519
E530011L22Rik	0.21814	chr9_121740410_121740745
Ebag9	0.464546	chr15_44597805_44598372
Ece1	0.51698	chr4_137879557_137880108
Ecel1	0.31579		chr1_87131969_87132944
Eci1	0.426628	chr17_24417182_24417519
Ecm2	0.37428	chr13_49513408_49514307
Edem2	0.359106	chr2_155722892_155723352
Edf1	0.439616 0.393324	chr2_25536823_25537072	chr2_25552640_25552933
Eea1	0.491993		chr10_95914403_95914740
Eef1akmt2	0.332063	chr7_132806774_132807240
Eef1g	0.316319 0.327821	chr19_8991633_8992506 chr19_8994925_8995828
Egr2	0.488987 0.501782		chr10_67493686_67493914 chr10_67497857_67498367
Ehd1	0.314091 0.465995	chr19_6291112_6292322 chr19_6297412_6297687		chr19_6291112_6292322 chr19_6297412_6297687
Ehd3	0.372878		chr17_73853128_73853360
Ehmt2	0.28626	chr17_34879856_34880062
Eif2ak2	0.184948	chr17_78875279_78875567
Eif2b4	0.365287	chr5_31178042_31178660
Eif2d	0.341399		chr1_131108681_131108951
Eif3c	0.428415		chr7_126599042_126599312
Eif3h	0.195008 0.51477 0.320612 0.329608	chr15_51797316_51797612 chr15_51798167_51798646 chr15_51805306_51805662 chr15_51828333_51828802
Eif3i	0.100242 0.481135 0.317018	chr4_129570132_129571527 chr4_129620707_129621662	chr4_129580549_129580823
Eif3k	0.4137 0.317938	chr7_28930826_28931202 chr7_29026450_29026952
Eif4a-ps4	0.188137	chr1_60753554_60754444
Eif4ebp3	0.520286		chr18_36701817_36702038
Eif4enif1	0.405029	chr11_3203738_3205308
Eif4g3	0.285614	chr4_138166596_138166816
Elk3	0.497073 0.424826	chr10_93345246_93345743	chr10_93353991_93354217
Elmod3	0.497898	chr6_72641209_72641579
Elmsan1	0.37418	chr12_84202191_84202803
Eloa	0.41919		chr4_135988049_135988449
Emc1	0.366937	chr4_139386505_139387198
Emg1	0.292854	chr6_124684016_124684309
Emilin2	0.357169	chr17_71351180_71351563
Eml1	0.144164	chr12_108557593_108558166
Emsy	0.463282	chr7_98698754_98699154
Endod1	0.410382 0.375518	chr9_14374484_14374719 chr9_14376268_14376637
Endou	0.167739		chr15_97665935_97666209
Enpp1	0.292085 0.27846	chr10_24651300_24651535 chr10_24710833_24711218
Enthd1	0.436184	chr15_80593945_80594373
Entpd1	0.358031 0.427306	chr19_40691679_40691948 chr19_40711627_40711924
Eogt	0.281603	chr6_97163555_97163880
Ep300	0.416605	chr15_81669317_81669548
Epas1	0.179718 0.328217 0.495752	chr17_86758955_86759261	chr17_86838287_86838917 chr17_86852146_86852968
Epc2	0.398649 0.466651	chr2_49522353_49522801 chr2_49523788_49524265
Epcam	0.186054		chr17_87609800_87610126
Epha10	0.609113	chr4_124928209_124928565
Epop	0.32166	chr11_97658875_97659120
Eprs	0.267688 0.499163	chr1_185367026_185367318 chr1_185367397_185367645		chr1_185367026_185367318
Eps8l3	0.420307	chr3_107827875_107828270
Erbb2	0.421947 0.57882	chr11_98474352_98476151 chr11_98482958_98483422
Erbb3	0.14485	chr10_128548196_128548422
Eri1	0.233285	chr8_35491441_35491692
Erlin1	0.37957	chr19_44040763_44041094
Ermap	0.399362 0.355159	chr4_119125513_119125841 chr4_119226841_119227138
Erp29	0.249062	chr5_121449207_121449786
Esm1	0.465043 0.424567 0.432693	chr13_113180854_113181087 chr13_113183071_113183924	chr13_113168089_113168555
Esyt1	0.14485	chr10_128548196_128548422
Etfrf1	0.347081		chr6_145262534_145262747
Ets1	0.298394 0.104783	chr9_32661116_32662434 chr9_32699951_32700333
Etv2	0.523441	chr7_30593851_30594618
Etv6	0.393016 0.544474 0.429868 0.276346 0.479572 0.60602	chr6_134066583_134067583 chr6_134120401_134121189 chr6_134124397_134124722 chr6_134217788_134218109 chr6_134220518_134220904 chr6_134224797_134225924
Evi5	0.45934 0.3811	chr5_107722858_107723142 chr5_107774121_107774507
Evl	0.144164	chr12_108557593_108558166
Evpl	0.439739	chr11_116254259_116254480
Exoc2	0.33353 0.406529 0.516024 0.256263 0.506368 0.350184 0.357736	chr13_30793868_30794191 chr13_30831492_30831753 chr13_30841469_30841951 chr13_30863019_30863935 chr13_30880429_30880735 chr13_30911724_30912191	chr13_30777346_30777789
Exoc6	0.286992		chr19_37526872_37527323
Exoc7	0.439739	chr11_116254259_116254480
Exosc1	0.574397	chr19_41974011_41974441
Exosc8	0.267199 0.513977	chr3_54723870_54724118 chr3_54726519_54727321
Ext1	0.407013	chr15_53294429_53294757
Extl3	0.312213 0.43006	chr14_65091227_65091504 chr14_65106603_65106831
Eya3	0.344114	chr4_132667508_132668102
Ezh2	0.309612	chr6_47561038_47561800
Ezr	0.222882 0.316879	chr17_6745940_6746350 chr17_6765574_6766092
F13a1	0.455831 0.396461 0.527585	chr13_36909993_36910354 chr13_36916685_36916944 chr13_36932099_36932348
F530104D19Rik	0.326923	chr19_36455100_36455415
F630206G17Rik	0.349276	chr11_45871721_45872097
F730043M19Rik	0.350509 0.502905	chr12_33159843_33160357 chr12_33170937_33171303
Fabp7	0.37977		chr10_57818370_57819052
Fads6	0.301695	chr11_115274208_115274838
Faf1	0.276825		chr4_109674223_109674678	chr4_109674223_109674678
Fam102a	0.43506		chr2_32585276_32585612
Fam114a1	0.597643	chr5_64992726_64992947
Fam133b	0.466245	chr5_3494138_3495079
Fam162a	0.469063 0.218674	chr16_36057268_36057841	chr16_36097872_36098147
Fam167b	0.100242 0.481135 0.317018	chr4_129570132_129571527 chr4_129620707_129621662	chr4_129580549_129580823
Fam168b	0.440748	chr1_34852298_34852557
Fam181a	0.431855	chr12_103346951_103347378
Fam207a	0.208375	chr10_77534595_77534905
Fam20c	0.139187		chr5_138829550_138829988
Fam210a	0.158985		chr18_68346683_68347417
Fam220a	0.2838	chr5_143517259_143517497
Fam234a	0.281014 0.371375	chr17_26240197_26241253 chr17_26284942_26285239
Fam32a	0.476018		chr8_72228288_72228555
Fam3c	0.431813		chr6_22378298_22378765
Fam49b	0.281228 0.397638	chr15_64005893_64006396 chr15_64048762_64049034
Fam53b	0.332063	chr7_132806774_132807240
Fam71b	0.146896	chr11_46388069_46388661
Fam76b	0.305953		chr9_13894943_13895251
Fam78a	0.543879 0.3442 0.424483	chr2_32008722_32009364 chr2_32024800_32025606 chr2_32038456_32038985
Fam83f	0.387487	chr15_80632397_80632927
Fam83g	0.393744		chr11_61644827_61645085
Fanca	0.113539	chr8_123287369_123287628
Fancc	0.415132 0.428546 0.368124 0.691132 0.369441 0.270264	chr13_63241960_63242651 chr13_63245338_63250712 chr13_63250712_63251405 chr13_63274354_63275160 chr13_63275391_63275633 chr13_63294115_63294763
Fancf	0.306415	chr7_51859358_51859725
Fap	0.313904 0.368369 0.383885	chr2_62459942_62460321 chr2_62618981_62619387 chr2_62622961_62623329
Farp1	0.38172 0.360074	chr14_121101644_121102090	chr14_120986138_120986589
Fars2	0.313174 0.390414 0.234182	chr13_36131917_36132121 chr13_36369505_36369828 chr13_36448846_36449130
Farsb	0.329349 0.617313	chr1_78452698_78453653 chr1_78453830_78454110
Fau	0.150001	chr19_6071135_6071366
Fau-ps2	0.405029	chr11_3203738_3205308
Fbxl17	0.243544 0.213033	chr17_63159083_63159959 chr17_63341674_63342174
Fbxl18	0.36979	chr5_142904517_142904746
Fbxl19	0.410342	chr7_127699185_127699407
Fbxo11	0.264772	chr17_88063397_88063835
Fbxo34	0.365597	chr14_47540349_47541075
Fbxo39	0.499965		chr11_72342115_72342525
Fbxw11	0.313271 0.389409 0.434271	chr11_32644950_32645790 chr11_32733191_32733541	chr11_32765355_32765700
Fbxw5	0.439616 0.393324	chr2_25536823_25537072	chr2_25552640_25552933
Fcf1	0.365875	chr12_84969484_84969770		chr12_84969484_84969770
Fchsd2	0.450528	chr7_101288114_101288554
Fdft1	0.367008 0.327833	chr14_63123886_63124461 chr14_63168314_63168521
Fdxr	0.301695	chr11_115274208_115274838
Fes	0.477143 0.300504		chr7_80410285_80410507 chr7_80412022_80412651
Fgd2	0.493272		chr17_29382599_29382836
Fgd3	0.570093	chr13_49270607_49270860
Fgf2	0.441467		chr3_37299446_37300110
Fgf2os	0.441467		chr3_37299446_37300110
Fgfr2	0.332063 0.172788	chr7_132806774_132807240 chr7_132986249_132986554
Fgfr3-ps	0.641698	chr1_181138766_181139293
Fhl2	0.438326	chr1_43191118_43191377
Fhl3	0.129115	chr4_124742867_124743257
Fignl1	0.430515	chr11_11825482_11826197
Filip1l	0.268411	chr16_57571844_57572409
Fkbp1a	0.320094 0.408063	chr2_151560686_151561052	chr2_151572016_151572344
Flnb	0.428856	chr14_7976785_7977222
Flvcr1	0.263192	chr1_190958622_190959112
Flvcr2	0.123053	chr12_85702227_85702579
Fmnl2	0.223632	chr2_53102216_53102768
Fmo5	0.449785	chr3_97661025_97661479
Fnbp1	0.156043	chr2_31135739_31136303
Fndc1	0.240835		chr17_7875561_7876521
Fopnl	0.311306	chr16_14303696_14303991
Foxo1	0.288009	chr3_52272019_52273083
Foxp1	0.297587 0.503639 0.103795 0.297224 0.444809 0.568818	chr6_98951954_98952368 chr6_99061091_99061332 chr6_99066150_99066541 chr6_99067541_99067814 chr6_99238052_99238431 chr6_99274359_99274738
Fpr1	0.642454	chr17_17845549_17845756
Fpr2	0.642454	chr17_17845549_17845756
Fpr3	0.642454	chr17_17845549_17845756
Frmd4a	0.24019 0.549987	chr2_4647547_4647927 chr2_4647971_4648284
Frmd8	0.439878		chr19_5815112_5815327
Frmd8os	0.439878		chr19_5815112_5815327
Frs2	0.322153 0.65131 0.316742	chr10_117022543_117023193 chr10_117095001_117095621 chr10_117111355_117111586
Fryl	0.633026 0.365079 0.277528 0.420822	chr5_73194715_73195632 chr5_73234984_73235325 chr5_73244967_73245206	chr5_73285667_73286532
Frzb	0.426157		chr2_80461680_80462301
Fscn3	0.434922	chr6_28486416_28487158
Fto	0.343922	chr8_91395461_91395929
Ftx	0.147305	chrX_103617029_103617245		chrX_103617029_103617245
Fubp1	0.407096	chr3_152257584_152258147
Fuca1	0.41919		chr4_135988049_135988449
Furin	0.477143 0.300504		chr7_80410285_80410507 chr7_80412022_80412651
Fut8	0.444689	chr12_77235932_77236316		chr12_77235932_77236316
Fyb	0.524942 0.106224	chr15_6548931_6549416 chr15_6581888_6582593
Fyco1	0.489899 0.159924	chr9_123740869_123741271 chr9_123806208_123806750
Fyn	0.439466 0.522633 0.310923 0.387107 0.147289	chr10_39378058_39378416 chr10_39435529_39435868 chr10_39457421_39457682 chr10_39463283_39463505 chr10_39470291_39470628
Gabbr2	0.18411	chr4_46823835_46824048
Gabrr3	0.471534	chr16_59480315_59480708
Gal3st2c	0.35338		chr1_94053267_94053826
Galc	0.237524 0.252071 0.337286	chr12_98244153_98245161	chr12_98282742_98283354 chr12_98295619_98295827	chr12_98244153_98245161
Gale	0.41919		chr4_135988049_135988449
Galm	0.612213	chr17_80167808_80168489
Galnt2	0.481376 0.201141	chr8_124278258_124278829 chr8_124343340_124343598
Galnt3	0.334696 0.303283	chr2_66102069_66102303 chr2_66126414_66126854		chr2_66126414_66126854
Galnt7	0.395683 0.430014	chr8_57589228_57589439 chr8_57591428_57591635
Galntl6	0.3972	chr8_57809751_57810051
Galr2	0.439739	chr11_116254259_116254480
Garnl3	0.347804 0.418603 0.56052 0.523178	chr2_33160594_33160866 chr2_33173032_33173381 chr2_33177930_33178210 chr2_33179454_33180131
Gart	0.573055	chr16_91657833_91658219
Gas2	0.306415	chr7_51859358_51859725
Gas8	0.464386	chr8_123479022_123479265
Gata4	0.327833	chr14_63168314_63168521
Gatd3a	0.434135	chr10_78183926_78184212
Gba2	0.273055	chr4_43522336_43522656
Gbp2b	0.301216	chr3_142561720_142562181
Gbp3	0.301216	chr3_142561720_142562181
Gbp5	0.301216	chr3_142561720_142562181
Gbp7	0.301216	chr3_142561720_142562181
Gca	0.368369 0.383885 0.392085	chr2_62618981_62619387 chr2_62622961_62623329 chr2_62626323_62626652
Gcg	0.313904	chr2_62459942_62460321
Gclc	0.324291		chr9_77801612_77802045
Gcn1l1	0.24763	chr5_115560838_115561270
Gcnt4	0.296508		chr13_96968748_96969075
Gde1	0.370237	chr7_118733301_118733690
Gdpd5	0.348694	chr7_99405927_99406164
Gdpgp1	0.335496	chr7_80200007_80200231
Get4	0.399603	chr5_139300395_139300897
Gfi1	0.313848 0.45934 0.3811	chr5_107678349_107678620 chr5_107722858_107723142 chr5_107774121_107774507
Gfra3	0.462178	chr18_34644766_34645085
Gga3	0.41545		chr11_115629777_115630041
Ggta1	0.589859	chr2_35382124_35382502
Gimap1	0.225163	chr6_48744095_48744660
Gimap1os	0.225163	chr6_48744095_48744660
Gimap3	0.225163	chr6_48744095_48744660
Gimap5	0.225163			chr6_48744095_48744660
Gimap6	0.225163	chr6_48744095_48744660
Gimap7	0.225163	chr6_48744095_48744660
Gin1	0.580995	chr1_97746399_97746761
Ginm1	0.237781	chr10_7832700_7832953
Gins1	0.248997	chr2_150906933_150907191
Gjb1	0.312157		chrX_101368961_101369380
Gk	0.345874	chrX_85705517_85705940
Glb1	0.189187		chr9_114476387_114477500
Glce	0.507366		chr9_62051825_62052109
Glrx	0.448536 0.32366	chr13_75841886_75842568	chr13_75831328_75832693
Gls	0.353717	chr1_52144820_52145171
Gls2	0.472997		chr10_128256427_128256634
Gm10029	0.428193	chr13_6636389_6636822
Gm10030	0.394418	chr9_111026895_111027198
Gm10040	0.327967		chr3_68763015_68763421
Gm10042	0.153517		chr3_153808453_153808803
Gm10060	0.20203		chr8_19785800_19786131
Gm10064	0.215818 0.414465	chr5_122650491_122652112	chr5_122702254_122702475
Gm10092	0.218674		chr16_36097872_36098147
Gm10101	0.388314	chr14_46817189_46817730
Gm10129	0.271768	chr13_38173185_38174103
Gm10131	0.266914	chr8_34140884_34141301
Gm10155	0.335703	chr7_126289513_126289753
Gm10161	0.460048		chr7_75387985_75388298
Gm10243	0.560978	chr6_48508054_48508361
Gm10271	0.322153	chr10_117022543_117023193
Gm10284	0.395683 0.430014	chr8_57589228_57589439 chr8_57591428_57591635
Gm10309	0.46608	chr17_86507673_86507937
Gm10419	0.480078		chr5_108349643_108350193
Gm10441	0.192554 0.393384 0.340083	chr5_53479860_53480691 chr5_53565841_53566053 chr5_53568262_53568708
Gm10548	0.336691		chr18_34198447_34198826
Gm10571	0.339677			chr4_129855013_129855615
Gm10603	0.231717 0.447586	chr7_100448493_100448771 chr7_100479584_100479850
Gm10617	0.430303		chr8_117780916_117781409
Gm10655	0.356888		chr9_61330858_61331100
Gm10728	0.519814 0.403521	chr3_51906693_51906987 chr3_51934907_51935138
Gm10735	0.338797		chr13_113019033_113019548
Gm10747	0.322153 0.65131	chr10_117022543_117023193 chr10_117095001_117095621
Gm10752	0.557112		chr10_115332318_115332645
Gm10773	0.201634 0.487554	chr10_82996429_82996659		chr10_83032612_83033058
Gm10785	0.573055	chr16_91657833_91658219
Gm10819	0.432944	chr19_16284811_16285083
Gm10847	0.331281	chr14_74880718_74881255
Gm10863	0.413172	chr15_79199072_79199377
Gm10941	0.338341	chr10_77264237_77264670
Gm11034	0.476018		chr8_72228288_72228555
Gm11127	0.595437		chr17_36068936_36069182
Gm11200	0.379169		chr11_79207608_79208020
Gm11205	0.354302 0.306852 0.336714	chr11_79675949_79676596 chr11_79678038_79678798 chr11_79680628_79680839
Gm11209	0.22262	chr4_62679023_62679363
Gm11210	0.22262 0.334668	chr4_62679023_62679363	chr4_62731360_62731775
Gm11211	0.22262 0.334668	chr4_62679023_62679363	chr4_62731360_62731775
Gm11366	0.395648	chr13_30170143_30170555
Gm11370	0.4895 0.466303 0.543849 0.54552 0.329191 0.298747 0.342158 0.33353	chr13_30751243_30751946 chr13_30752903_30753635 chr13_30753996_30754522 chr13_30754522_30755340 chr13_30756963_30757699 chr13_30758715_30760263	chr13_30746923_30747218 chr13_30777346_30777789
Gm11383	0.516307		chr13_33077269_33077508
Gm11384	0.516307		chr13_33077269_33077508
Gm11425	0.597328 0.474569		chr11_83043830_83044479 chr11_83060208_83060722
Gm11427	0.408308	chr11_83227723_83228124
Gm11433	0.356422		chr11_83628756_83629129
Gm11462	0.362259	chr2_165983503_165984093
Gm11464	0.362259	chr2_165983503_165984093
Gm11478	0.51843 0.167656 0.407493 0.426109 0.386094 0.433265	chr11_86584396_86587968 chr11_86590687_86590942 chr11_86593469_86594059 chr11_86621318_86621879 chr11_86652646_86653174	chr11_86582697_86583616
Gm11505	0.331392			chr11_87801880_87802254
Gm11510	0.193217	chr11_88468000_88468229
Gm11529	0.114219			chr11_96465051_96465942
Gm11572	0.210818 0.188244 0.121781 0.376304	chr11_97108810_97109674 chr11_97111161_97111888 chr11_97113005_97113869	chr11_97127920_97128380
Gm11573	0.210818 0.188244 0.121781 0.376304	chr11_97108810_97109674 chr11_97111161_97111888 chr11_97113005_97113869	chr11_97127920_97128380
Gm11579	0.188137 0.559213	chr1_60753554_60754444 chr1_60771823_60772158
Gm11581	0.559213	chr1_60771823_60772158
Gm11582	0.603814 0.319333 0.451373 0.295018 0.510135 0.622423 0.595884	chr1_60902571_60903097 chr1_60905734_60905962 chr1_60910984_60911510 chr1_60912373_60913266	chr1_60930295_60930734 chr1_60936940_60937217 chr1_60975223_60975441
Gm11583	0.188244 0.121781 0.376304	chr11_97111161_97111888 chr11_97113005_97113869	chr11_97127920_97128380
Gm11609	0.188137 0.559213	chr1_60753554_60754444 chr1_60771823_60772158
Gm11613	0.32166	chr11_97658875_97659120
Gm11638	0.243639	chr11_105385149_105385543
Gm11640	0.243639	chr11_105385149_105385543
Gm11655	0.22559 0.289101 0.421276 0.480293 0.62587 0.501821	chr11_108171387_108171591 chr11_108182329_108182707 chr11_108204054_108204554 chr11_108204888_108205287 chr11_108213848_108214355 chr11_108217022_108217394
Gm11656	0.244584 0.276205	chr11_108339177_108339415 chr11_108342154_108342672
Gm11657	0.621597	chr11_108039005_108039275
Gm11673	0.302648		chr2_143903573_143903846
Gm11683	0.333682 0.277787	chr11_109790354_109790619	chr11_109784947_109785232
Gm11684	0.333682 0.277787	chr11_109790354_109790619	chr11_109784947_109785232
Gm11686	0.302648		chr2_143903573_143903846
Gm11696	0.525234	chr11_109356915_109357191
Gm11702	0.41545		chr11_115629777_115630041
Gm11723	0.272653	chr11_117826279_117826860
Gm11724	0.272653	chr11_117826279_117826860
Gm11725	0.272653	chr11_117826279_117826860
Gm11737	0.257115	chr11_118222767_118223261
Gm11753	0.13737 0.1698	chr11_119143172_119143679 chr11_119159506_119159734
Gm11754	0.13737 0.1698	chr11_119143172_119143679 chr11_119159506_119159734
Gm11755	0.13737 0.1698	chr11_119143172_119143679 chr11_119159506_119159734
Gm11763	0.415733	chr2_145731075_145731316
Gm11799	0.389845	chr4_8156595_8156937
Gm11800	0.389845	chr4_8156595_8156937
Gm11802	0.475108	chr4_6748136_6748644
Gm11827	0.496958 0.477599		chr4_11079916_11080154 chr4_11090760_11091179
Gm11829	0.477599		chr4_11090760_11091179
Gm11928	0.524021		chr4_32180040_32180256
Gm11929	0.524021 0.389149		chr4_32180040_32180256 chr4_32217656_32218089
Gm11935	0.448573 0.405116	chr4_33466442_33467059 chr4_33497147_33497618
Gm11945	0.462304		chr11_3482148_3482550
Gm11946	0.462304		chr11_3482148_3482550
Gm11956	0.101345	chr11_4203052_4203685
Gm11958	0.491103		chr11_4318930_4320407
Gm11959	0.491103		chr11_4318930_4320407
Gm11966	0.398301	chr11_5835130_5835369
Gm11969	0.392563 0.422726 0.269818	chr11_6158898_6160721 chr11_6163546_6164375 chr11_6179570_6180678
Gm11999	0.343338	chr11_11710181_11710406
Gm12000	0.343338	chr11_11710181_11710406
Gm12036	0.39868	chr11_20712054_20712574
Gm12042	0.424123	chr11_21333029_21333593
Gm12043	0.424123	chr11_21333029_21333593
Gm12058	0.468069	chr11_22823864_22824070
Gm12107	0.397547	chr11_31808074_31808301
Gm12148	0.458308 0.341955 0.532681 0.484453	chr11_43386825_43387948	chr11_43377368_43377744 chr11_43380014_43380576	chr11_43380810_43383560
Gm12164	0.349276	chr11_45871721_45872097
Gm12165	0.564188	chr11_46073715_46074180
Gm12166	0.564188 0.121686	chr11_46073715_46074180 chr11_46090457_46090756
Gm12167	0.146896	chr11_46388069_46388661
Gm12169	0.483091		chr11_46509766_46510197
Gm12170	0.483091		chr11_46509766_46510197
Gm12171	0.483091		chr11_46509766_46510197
Gm12187	0.120519	chr11_49090734_49091084
Gm12188	0.120519	chr11_49090734_49091084
Gm12230	0.432789	chr11_54954107_54954452
Gm12231	0.257884 0.160802	chr11_55131026_55131680 chr11_55135272_55135643
Gm12265	0.334068	chr11_60291072_60291651
Gm12298	0.552324	chr11_66961597_66961852
Gm12299	0.552324	chr11_66961597_66961852
Gm12313	0.144869	chr11_70434637_70434985
Gm12314	0.144869	chr11_70434637_70434985
Gm12336	0.356051	chr11_75464440_75464985
Gm12337	0.356051	chr11_75464440_75464985
Gm12338	0.410729	chr11_75564353_75564862
Gm12352	0.421947 0.57882	chr11_98474352_98476151 chr11_98482958_98483422
Gm12353	0.395453	chr4_19686134_19686339
Gm12354	0.395453	chr4_19686134_19686339
Gm12401	0.288764	chr4_41295610_41295862
Gm12454	0.273055	chr4_43522336_43522656
Gm12492	0.148158	chr4_43822680_43823091
Gm12532	0.505934 0.48341 0.659569	chr3_37228687_37229069 chr3_37229777_37230610 chr3_37230921_37233052
Gm12534	0.505934 0.48341 0.659569 0.463666 0.618005 0.542502 0.407726 0.242851 0.45519	chr3_37228687_37229069	chr3_37257441_37258381 chr3_37263445_37264312 chr3_37268113_37268906 chr3_37272078_37272795 chr3_37273724_37274443 chr3_37281384_37283039	chr3_37229777_37230610 chr3_37230921_37233052
Gm12540	0.45519 0.441467		chr3_37281384_37283039 chr3_37299446_37300110
Gm12577	0.344301	chr4_58469879_58470276
Gm12596	0.433103 0.459301		chr4_59224698_59225241 chr4_59294994_59295486
Gm12608	0.417319 0.373603		chr4_89420937_89421197 chr4_89478760_89479000
Gm12609	0.417319		chr4_89420937_89421197
Gm12610	0.417319 0.373603		chr4_89478760_89479000	chr4_89420937_89421197
Gm12657	0.342737	chr4_94625447_94625765
Gm12709	0.452573	chr4_103005691_103005968
Gm12710	0.541544	chr4_103098594_103098860
Gm12724	0.467665	chr4_106281286_106281766
Gm12730	0.467665	chr4_106281286_106281766
Gm12731	0.467665	chr4_106281286_106281766
Gm12735	0.405029	chr11_3203738_3205308
Gm12743	0.377257	chr4_108637564_108638432
Gm12751	0.599048		chr4_34346842_34347392
Gm12752	0.599048		chr4_34346842_34347392
Gm12754	0.599048		chr4_34346842_34347392
Gm12803	0.276825		chr4_109674223_109674678
Gm12811	0.276825		chr4_109674223_109674678
Gm12867	0.399362	chr4_119125513_119125841
Gm12868	0.399362	chr4_119125513_119125841
Gm12881	0.507123	chr4_121074241_121074649
Gm12882	0.507123	chr4_121074241_121074649
Gm12898	0.355159	chr4_119226841_119227138
Gm12899	0.450505	chr4_107720026_107720499
Gm12906	0.450505	chr4_107720026_107720499
Gm12907	0.450505 0.399078	chr4_107720026_107720499 chr4_107820125_107820364
Gm12915	0.129115	chr4_124742867_124743257
Gm12917	0.129115	chr4_124742867_124743257
Gm12927	0.355159	chr4_119226841_119227138
Gm12930	0.609113	chr4_124928209_124928565
Gm12966	0.339677	chr4_129855013_129855615
Gm12968	0.512067	chr4_128894167_128894375
Gm12969	0.512067	chr4_128894167_128894375
Gm13007	0.41919		chr4_135988049_135988449
Gm13008	0.41919		chr4_135988049_135988449
Gm13012	0.51698	chr4_137879557_137880108
Gm13019	0.366937	chr4_139386505_139387198
Gm13061	0.253049	chr4_134058622_134060370
Gm13078	0.642945		chr4_143683513_143683880
Gm13082	0.642945		chr4_143683513_143683880
Gm13085	0.642945		chr4_143683513_143683880
Gm13088	0.642945		chr4_143683513_143683880
Gm13089	0.642945		chr4_143683513_143683880
Gm13171	0.391137	chr4_155519250_155519547
Gm13184	0.517326	chr2_3490575_3491218
Gm13186	0.517326	chr2_3490575_3491218
Gm13199	0.436001	chr2_5851090_5851430
Gm13205	0.121866	chr4_148968099_148968319
Gm13260	0.327615 0.382444	chr2_11625871_11626247 chr2_11644995_11645988
Gm13267	0.436001	chr2_5851090_5851430
Gm13291	0.139789 0.168225	chr2_11364636_11365547	chr2_11415941_11416252
Gm13292	0.139789 0.168225	chr2_11364636_11365547	chr2_11415941_11416252
Gm13293	0.139789	chr2_11364636_11365547
Gm13294	0.376882		chr2_11145705_11145997
Gm13296	0.168225		chr2_11415941_11416252
Gm13323	0.409456		chr2_17845085_17845712
Gm13402	0.497134	chr2_29439719_29440315
Gm13432	0.439616 0.393324	chr2_25536823_25537072	chr2_25552640_25552933
Gm13433	0.439616 0.393324	chr2_25536823_25537072	chr2_25552640_25552933
Gm13441	0.356312	chr2_31896210_31896411
Gm13442	0.543879	chr2_32008722_32009364
Gm13443	0.589859	chr2_35382124_35382502
Gm13484	0.739524		chr2_50686376_50686643
Gm13521	0.396442	chr2_52319831_52320168
Gm13522	0.396442	chr2_52319831_52320168
Gm13528	0.347804 0.418603 0.56052 0.523178	chr2_33160594_33160866 chr2_33173032_33173381 chr2_33177930_33178210 chr2_33179454_33180131
Gm13534	0.409743	chr2_58129525_58129775
Gm13546	0.409743	chr2_58129525_58129775
Gm13549	0.400015		chr2_59392306_59392662
Gm13551	0.400015		chr2_59392306_59392662
Gm13561	0.313904	chr2_62459942_62460321
Gm13564	0.313904	chr2_62459942_62460321
Gm13565	0.313904	chr2_62459942_62460321
Gm13571	0.145395 0.240743	chr2_60328462_60328725 chr2_60370263_60370667
Gm13572	0.265479	chr2_60011004_60011434
Gm13574	0.265479	chr2_60011004_60011434
Gm13580	0.240743	chr2_60370263_60370667
Gm13590	0.368369 0.383885 0.392085	chr2_62618981_62619387 chr2_62622961_62623329 chr2_62626323_62626652
Gm13594	0.36705	chr2_65198568_65198886
Gm13596	0.347059	chr2_68435098_68435735
Gm13608	0.543879 0.3442	chr2_32008722_32009364 chr2_32024800_32025606
Gm13609	0.543879 0.3442 0.424483	chr2_32008722_32009364 chr2_32024800_32025606 chr2_32038456_32038985
Gm13616	0.334696 0.303283	chr2_66102069_66102303 chr2_66126414_66126854
Gm13632	0.287922		chr2_70844918_70845315
Gm13633	0.287922		chr2_70844918_70845315
Gm13648	0.546668 0.428018 0.163658 0.302925	chr4_156008117_156008901 chr4_156013448_156014991 chr4_156015055_156015333 chr4_156015333_156015903
Gm13684	0.224362	chr2_83725507_83726546
Gm13686	0.224362	chr2_83725507_83726546
Gm13687	0.426157		chr2_80461680_80462301
Gm13703	0.259275 0.387587 0.678548 0.592368	chr2_73348149_73348945 chr2_73361029_73361281 chr2_73404135_73404743		chr2_73356751_73357211
Gm13707	0.592368 0.337212	chr2_73404135_73404743 chr2_73454681_73455091
Gm13708	0.337212	chr2_73454681_73455091
Gm13709	0.259275 0.387587 0.678548 0.592368	chr2_73348149_73348945 chr2_73356751_73357211 chr2_73361029_73361281 chr2_73404135_73404743
Gm13785	0.492753	chr2_92266284_92266537
Gm13786	0.492753	chr2_92266284_92266537
Gm13816	0.324073		chr2_92769980_92770250
Gm13833	0.550153 0.173344	chr6_31131537_31132155	chr6_31080751_31081166
Gm13835	0.173344 0.549544 0.212266	chr6_31131537_31132155 chr6_31169418_31170022 chr6_31172003_31172322
Gm13840	0.24763	chr5_115560838_115561270
Gm13841	0.260527		chr5_115779513_115779984
Gm13886	0.460019		chr2_104853173_104853470
Gm13887	0.460019 0.442305	chr2_104871913_104872353	chr2_104853173_104853470
Gm13919	0.113767	chr2_102103749_102104143
Gm13920	0.113767	chr2_102103749_102104143
Gm14009	0.404767 0.410342	chr2_128156835_128157114	chr2_128175673_128176041
Gm14010	0.590762 0.39706 0.489847 0.343539 0.696775 0.507848	chr2_128377204_128380508 chr2_128388855_128389404 chr2_128401225_128401716 chr2_128426807_128427797 chr2_128457781_128458084 chr2_128465422_128466029
Gm14012	0.28302	chr2_128288102_128288336
Gm14023	0.203146	chr2_129285335_129285948
Gm14024	0.203146	chr2_129285335_129285948
Gm14026	0.107466	chr2_129183377_129183601
Gm14029	0.107466	chr2_129183377_129183601
Gm14051	0.280202	chr2_132245975_132246205
Gm14095	0.241052		chr2_132524589_132524910
Gm14123	0.354215	chr2_150571482_150571851
Gm14128	0.354215	chr2_150571482_150571851
Gm14142	0.248997	chr2_150906933_150907191
Gm14143	0.248997	chr2_150906933_150907191
Gm14162	0.352491	chr2_152787711_152788037
Gm14167	0.320094 0.408063	chr2_151560686_151561052	chr2_151572016_151572344
Gm14214	0.368643		chr2_154757663_154758294
Gm14215	0.368643		chr2_154757663_154758294
Gm14216	0.368643		chr2_154757663_154758294
Gm14260	0.263736	chr2_168945082_168945411
Gm14277	0.126575	chr2_157147542_157147873
Gm14283	0.481668 0.348278		chr2_131386368_131386734 chr2_131423772_131424170
Gm14304	0.348278		chr2_131423772_131424170
Gm14335	0.304234 0.507173 0.208082	chr6_115671801_115672218 chr6_115677375_115677934	chr6_115678389_115679186
Gm14377	0.179952 0.358844	chr7_47113404_47113933	chr7_47148549_47148881
Gm14385	0.414421		chr2_174442453_174442667
Gm14437	0.284316	chr2_165408911_165409363
Gm14466	0.534546 0.52704 0.577372 0.714776 0.399133	chr2_78972854_78974161 chr2_78975511_78975896 chr2_78976241_78976691 chr2_78976994_78977652 chr2_78980246_78980601
Gm14515	0.235625		chrX_11551952_11552191
Gm14573	0.296513	chr6_91112152_91112379
Gm14615	0.226455	chrX_42147203_42148012
Gm14718	0.246693		chrX_57177189_57177690
Gm14764	0.345874	chrX_85705517_85705940
Gm14767	0.345874	chrX_85705517_85705940
Gm14860	0.478467	chrX_103504008_103504353
Gm14861	0.478467	chrX_103504008_103504353
Gm14874	0.147305	chrX_103617029_103617245
Gm14963	0.314091 0.465995	chr19_6291112_6292322 chr19_6297412_6297687
Gm15049	0.367636	chrX_142737875_142738175
Gm15200	0.539489	chr10_42674502_42674738
Gm15228	0.365265		chrX_167130847_167131608
Gm15232	0.365265		chrX_167130847_167131608
Gm15283	0.483269	chr12_73803929_73804258
Gm15318	0.105475		chr17_31205734_31206310
Gm15333	0.222218		chr18_39391046_39391269
Gm15334	0.525643	chr18_39010779_39011156
Gm15336	0.133147	chr18_39282193_39282492
Gm15337	0.222218			chr18_39391046_39391269
Gm15379	0.219375	chrX_75475599_75475833
Gm15385	0.219375	chrX_75475599_75475833
Gm15401	0.497898	chr6_72641209_72641579
Gm15413	0.379633	chr7_96818538_96818848
Gm15416	0.379633			chr7_96818538_96818848
Gm15423	0.36272	chr1_176922568_176922804
Gm15429	0.210127		chr1_161693349_161693925
Gm15460	0.485382 0.171269	chr3_137949869_137950987 chr3_137954257_137954986
Gm15466	0.542347 0.450515	chr3_8845676_8846068 chr3_8850413_8851168
Gm15467	0.542347 0.450515	chr3_8845676_8846068 chr3_8850413_8851168
Gm15469	0.365287	chr5_31178042_31178660
Gm15471	0.470972 0.295516	chr3_103829170_103829526 chr3_103850664_103852056
Gm15472	0.470972 0.295516 0.157783 0.544859	chr3_103829170_103829526 chr3_103850664_103852056 chr3_103907445_103907740		chr3_103861511_103862222
Gm15504	0.335496	chr7_80200007_80200231
Gm15506	0.463282	chr7_98698754_98699154
Gm15518	0.430157 0.28922	chr16_49773955_49774206 chr16_49806787_49807317
Gm15523	0.431855	chr12_103346951_103347378
Gm15526	0.223272	chr6_54224242_54224704
Gm15527	0.223272	chr6_54224242_54224704
Gm15544	0.477143 0.300504		chr7_80410285_80410507 chr7_80412022_80412651
Gm15546	0.249062	chr5_121449207_121449786
Gm15550	0.655173	chr6_43420371_43420605
Gm15551	0.317818	chr3_126659371_126659652
Gm15560	0.237781	chr10_7832700_7832953
Gm15561	0.532985		chr12_69288579_69288975
Gm15599	0.328977	chr17_5139523_5139781
Gm15602	0.157783 0.544859	chr3_103861511_103862222 chr3_103907445_103907740
Gm15607	0.335714		chr5_135587949_135588467
Gm15628	0.124366	chr14_75182050_75182970
Gm15629	0.124366 0.287519 0.469002	chr14_75182050_75182970 chr14_75188447_75188884 chr14_75190613_75191017
Gm15651	0.218147 0.169848	chr16_22558750_22558959 chr16_22564085_22564366
Gm15655	0.389505 0.291485	chr8_115700890_115701326 chr8_115701472_115702757
Gm15667	0.377624 0.439555	chr14_30826864_30827708 chr14_30828481_30829303
Gm15704	0.120537	chr6_145741990_145742586
Gm15706	0.347081		chr6_145262534_145262747
Gm15711	0.425014	chr16_43303436_43304028
Gm15718	0.172788	chr7_132986249_132986554
Gm15722	0.229658	chr15_86101459_86101661
Gm15729	0.258417	chr16_32090049_32090301
Gm15775	0.481376 0.201141	chr8_124278258_124278829 chr8_124343340_124343598
Gm15794	0.29066 0.381131	chr5_66165815_66166286	chr5_66193066_66193871
Gm15809	0.116401	chr13_42985946_42986253
Gm15820	0.625494 0.330546	chr5_54105278_54105503 chr5_54110841_54111137
Gm15821	0.510388		chr17_34179641_34180305
Gm15838	0.297152		chr1_44032739_44033515
Gm15846	0.612667 0.132437	chr5_122431110_122431578 chr5_122431671_122432843
Gm15849	0.275256		chr1_132406877_132407145
Gm15850	0.504716	chr1_136117161_136117460
Gm15859	0.13901	chr16_4719085_4719451
Gm15868	0.311306	chr16_14303696_14303991
Gm15878	0.576378		chr8_45922907_45923216
Gm15884	0.292854	chr6_124684016_124684309
Gm15886	0.470972	chr3_103829170_103829526
Gm15890	0.346989	chr8_94435051_94436395
Gm15892	0.575461 0.269866	chr11_88103211_88103622 chr11_88112260_88112597
Gm15897	0.502052 0.534729	chr16_11475822_11476148 chr16_11489130_11489423
Gm15904	0.512067	chr4_128894167_128894375
Gm15915	0.490788 0.142147	chr10_93643011_93643462 chr10_93672618_93673319
Gm15937	0.11206	chr15_5238033_5239343
Gm15952	0.458656	chr3_35920941_35921742
Gm15964	0.573055	chr16_91657833_91658219
Gm15970	0.561817 0.435844 0.55493 0.314381	chr16_27349840_27350411 chr16_27354305_27355220 chr16_27390059_27390393 chr16_27390765_27391213
Gm15976	0.338946	chr16_91962387_91963428
Gm15981	0.495765	chr5_74348551_74348910
Gm15982	0.495765	chr5_74348551_74348910
Gm15997	0.397908	chr5_149510105_149510353
Gm15999	0.278291	chr3_97930398_97930866
Gm16008	0.546668 0.428018 0.163658 0.302925	chr4_156008117_156008901 chr4_156013448_156014991 chr4_156015055_156015333 chr4_156015333_156015903
Gm16011	0.179475	chr16_45406366_45406965
Gm16033	0.502727	chr11_46126010_46126524
Gm16034	0.502727	chr11_46126010_46126524
Gm16045	0.329044 0.392662	chr11_117220811_117221080 chr11_117239689_117239970
Gm16075	0.321964	chr11_75878573_75878805
Gm16084	0.380112		chr12_107182089_107183343
Gm16085	0.380112		chr12_107182089_107183343
Gm16086	0.124039 0.312872		chr12_107046573_107047616 chr12_107047675_107048593
Gm16099	0.433944	chr10_80997393_80997611
Gm16103	0.23111	chr1_43743470_43743857
Gm16107	0.641603	chr1_52856136_52856393
Gm16133	0.270264	chr13_63294115_63294763
Gm16155	0.188819	chr10_94444817_94445502
Gm16195	0.319566	chr17_29065611_29065909
Gm16196	0.319566	chr17_29065611_29065909
Gm16201	0.403887	chr7_139914908_139915588
Gm16212	0.484534 0.365325 0.746286	chr10_68035682_68035923 chr10_68036370_68036581 chr10_68039713_68040734
Gm16213	0.49367	chr3_152958232_152958686
Gm16219	0.516393 0.415499	chr10_76006472_76006801	chr10_76013080_76013282
Gm16220	0.516393 0.415499 0.366909 0.431467 0.15039	chr10_76006472_76006801 chr10_76033504_76034043 chr10_76034447_76035275 chr10_76035861_76036349	chr10_76013080_76013282
Gm16222	0.366909 0.431467 0.15039	chr10_76033504_76034043 chr10_76034447_76035275 chr10_76035861_76036349
Gm16231	0.49367	chr3_152958232_152958686
Gm16235	0.266811	chr10_88420473_88421029
Gm16238	0.187894	chr3_127705053_127705562
Gm16239	0.300635		chr10_99210946_99211773
Gm16244	0.309903	chr19_42770678_42770878
Gm16267	0.350509 0.502905	chr12_33159843_33160357 chr12_33170937_33171303
Gm16286	0.456134		chr18_80228391_80228881
Gm16298	0.523789	chr19_53800575_53801173
Gm16299	0.523789	chr19_53800575_53801173
Gm16302	0.34367	chr9_14892188_14892553
Gm16379	0.34367	chr9_14892188_14892553
Gm16433	0.371151		chr6_108551607_108552112
Gm16534	0.543879 0.3442 0.424483	chr2_32008722_32009364 chr2_32024800_32025606 chr2_32038456_32038985
Gm16556	0.455332	chr6_122527998_122528198
Gm16557	0.455332	chr6_122527998_122528198
Gm16565	0.14453 0.468948	chr1_165789695_165790799 chr1_165801743_165802228
Gm16580	0.281014 0.371375	chr17_26240197_26241253 chr17_26284942_26285239
Gm16585	0.399833	chr1_177790915_177791148
Gm16596	0.144164	chr12_108557593_108558166		chr12_108557593_108558166
Gm16675	0.460941 0.247907	chr8_46700742_46700957 chr8_46716283_46716540
Gm16731	0.584705 0.20445 0.220958 0.535216	chr4_46560154_46560802 chr4_46576457_46576974 chr4_46578521_46579090 chr4_46580595_46581245
Gm16794	0.576247	chr9_95964111_95964432
Gm16894	0.434264		chr1_40055900_40056282
Gm16907	0.415132 0.428546 0.368124 0.691132 0.369441 0.270264	chr13_63241960_63242651 chr13_63245338_63250712 chr13_63250712_63251405 chr13_63274354_63275160 chr13_63275391_63275633 chr13_63294115_63294763
Gm16976	0.269153 0.540124	chr14_44986671_44988204 chr14_44990826_44991397
Gm16998	0.53317	chr10_54026527_54027128
Gm17020	0.489899 0.159924	chr9_123740869_123741271 chr9_123806208_123806750
Gm17021	0.489899 0.159924	chr9_123740869_123741271 chr9_123806208_123806750
Gm17029	0.121866	chr4_148968099_148968319
Gm17055	0.185224 0.266724 0.309891	chr6_108661911_108662708	chr6_108672049_108672368 chr6_108704826_108705235
Gm17068	0.432944	chr19_16284811_16285083
Gm17088	0.544474 0.429868 0.276346 0.479572	chr6_134120401_134121189 chr6_134124397_134124722 chr6_134217788_134218109 chr6_134220518_134220904
Gm17089	0.276346 0.479572 0.60602	chr6_134217788_134218109 chr6_134220518_134220904 chr6_134224797_134225924
Gm17090	0.59902	chr1_91259691_91259933
Gm17096	0.518035 0.44925	chr2_166897139_166897441 chr2_166910375_166910896
Gm17111	0.456285		chr12_110703324_110703661
Gm17130	0.409211	chr5_31984593_31985232
Gm17169	0.515099 0.138714	chr8_81755788_81756192 chr8_81772861_81773453
Gm17173	0.269153 0.540124 0.428765 0.28402	chr14_44986671_44988204 chr14_44990826_44991397	chr14_45037925_45038294 chr14_45039622_45039993	chr14_44990826_44991397
Gm17190	0.101258	chr13_96061312_96062420
Gm17193	0.365875	chr12_84969484_84969770
Gm17200	0.489899	chr9_123740869_123741271
Gm17207	0.633026 0.365079 0.277528	chr5_73194715_73195632 chr5_73234984_73235325 chr5_73244967_73245206
Gm17228	0.213033	chr17_63341674_63342174
Gm17234	0.207139		chr1_57952313_57953043
Gm17235	0.484376	chr11_78531574_78531864
Gm17275	0.222496		chr1_180779215_180779791
Gm17322	0.212474	chr9_57955083_57955326
Gm17354	0.377257			chr4_108637564_108638432
Gm17415	0.226753	chr1_93377543_93377954
Gm17484	0.309726	chr8_25766848_25767290
Gm17490	0.327615 0.382444	chr2_11625871_11626247 chr2_11644995_11645988
Gm17491	0.312207	chr8_22507186_22507617
Gm17540	0.252992		chr9_40575842_40576355
Gm17581	0.359106	chr2_155722892_155723352
Gm17590	0.392053 0.466245	chr5_3462508_3463600 chr5_3494138_3495079
Gm17651	0.449785	chr3_97661025_97661479
Gm17690	0.336065	chr3_96131200_96131653
Gm17709	0.302345	chr8_121948869_121949189
Gm17745	0.497073 0.424826 0.44773	chr10_93345246_93345743	chr10_93353991_93354217 chr10_93361837_93362074
Gm17764	0.358129 0.483629	chr1_82840603_82841211	chr1_82836329_82836717
Gm17800	0.25492	chr19_24724396_24724621
Gm17809	0.326991 0.461045	chr16_55837237_55837869 chr16_55906752_55907014
Gm17830	0.346825		chr17_49269176_49269396
Gm17831	0.535802	chr7_128166093_128166615
Gm17893	0.511506	chr2_37480365_37480632
Gm17907	0.539182	chr7_55911276_55911533
Gm17941	0.367008	chr14_63123886_63124461
Gm18020	0.338946	chr16_91962387_91963428
Gm18025	0.119393	chr12_34242870_34243076
Gm18100	0.7625		chr6_104263340_104263553
Gm18113	0.497709		chr12_69378482_69379175
Gm18180	0.397268	chr1_85984322_85984683
Gm18192	0.737075	chr7_9748100_9748325
Gm18284	0.416605	chr15_81669317_81669548
Gm18301	0.353717	chr1_52144820_52145171
Gm18330	0.392138	chr3_135862492_135862966
Gm18388	0.503326	chr12_91298834_91299036
Gm18503	0.378189		chr12_51567196_51567836
Gm18537	0.364417 0.527565	chr6_83569223_83569706 chr6_83582217_83582553
Gm18553	0.421314		chr1_138939420_138939856
Gm18561	0.304815		chr7_127142177_127144022
Gm18789	0.34367 0.351444	chr9_14892188_14892553 chr9_14902140_14902427
Gm18813	0.233234	chr14_34240605_34241263
Gm18828	0.223549 0.155478 0.10119 0.388782	chr1_36761216_36761931 chr1_36762030_36762342 chr1_36764258_36764732 chr1_36767940_36768694
Gm18896	0.638537		chr16_25485024_25485608
Gm18904	0.171294 0.497679		chr10_119062224_119062454 chr10_119071028_119071256
Gm18909	0.254574		chr14_32112213_32112435
Gm18960	0.255902		chr13_93406794_93407010
Gm19030	0.409566 0.303492	chr1_171684315_171684953 chr1_171770980_171772110
Gm19057	0.500276		chr1_161321785_161322008
Gm19121	0.141004 0.109732	chr9_44981813_44982617 chr9_44984152_44985669
Gm19148	0.321968 0.528415	chr3_133078235_133078786	chr3_132979803_132980026
Gm19193	0.166229	chr9_95404841_95405122
Gm19208	0.40431 0.315483		chr9_61827639_61828096 chr9_61892872_61893239
Gm19236	0.279416		chr15_52000960_52001344
Gm19261	0.390625	chr19_11511055_11511297
Gm19269	0.395683 0.430014	chr8_57589228_57589439 chr8_57591428_57591635
Gm19327	0.37418	chr12_84202191_84202803
Gm19412	0.319507	chr17_33918625_33918931
Gm19572	0.324291		chr9_77801612_77802045
Gm19620	0.535581	chr5_100535748_100536108
Gm19656	0.463282	chr7_98698754_98699154
Gm19692	0.56047	chr6_100807252_100807556
Gm19708	0.485382 0.171269	chr3_137949869_137950987 chr3_137954257_137954986
Gm19771	0.373372 0.442598 0.48251 0.544682		chr16_55722964_55723368 chr16_55731087_55731350 chr16_55735539_55735842 chr16_55756865_55757470
Gm19951	0.600729 0.341355	chr12_99626104_99626512 chr12_99626952_99627158
Gm20026	0.281014	chr17_26240197_26241253
Gm20069	0.397177 0.313876 0.122678	chr12_102588443_102589248 chr12_102622664_102623008 chr12_102627652_102627917
Gm20075	0.101258	chr13_96061312_96062420
Gm20089	0.403521 0.151182	chr3_51934907_51935138 chr3_52017512_52017922
Gm20091	0.348942 0.465954		chr10_96407263_96407683	chr10_96410122_96410336
Gm20203	0.510381	chr1_191779665_191780477
Gm20234	0.597328 0.474569 0.125009	chr11_83116613_83117321	chr11_83043830_83044479 chr11_83060208_83060722
Gm20345	0.737075	chr7_9748100_9748325
Gm20388	0.302345 0.113539 0.464386 0.102527 0.481376 0.201141	chr8_121948869_121949189 chr8_123287369_123287628 chr8_123479022_123479265 chr8_123797907_123798111 chr8_124278258_124278829 chr8_124343340_124343598
Gm20402	0.288009	chr3_52272019_52273083
Gm20425	0.161577	chr9_103212692_103212994
Gm2044	0.403887	chr7_139914908_139915588
Gm20456	0.468069	chr11_22823864_22824070
Gm20476	0.450528	chr7_101288114_101288554
Gm20484	0.561763		chr5_101615662_101616067
Gm20488	0.177742	chr5_149427076_149427494
Gm20493	0.413809 0.510388	chr17_34104859_34105168	chr17_34179641_34180305
Gm20496	0.510388		chr17_34179641_34180305
Gm20517	0.173431	chr17_47564524_47564952
Gm20530	0.595437		chr17_36068936_36069182
Gm20531	0.292854	chr6_124684016_124684309
Gm20536	0.497898	chr6_72641209_72641579
Gm20547	0.28626	chr17_34879856_34880062
Gm20604	0.406805	chr12_102696670_102696971
Gm20609	0.480047	chr10_71363299_71364107
Gm20612	0.295305		chr9_45287604_45288078
Gm20696	0.444809 0.568818	chr6_99238052_99238431 chr6_99274359_99274738
Gm20707	0.272891	chr4_147808537_147808900
Gm20708	0.272653	chr11_117826279_117826860
Gm20717	0.397638	chr15_64048762_64049034
Gm20731	0.377257	chr4_108637564_108638432
Gm20751	0.561571 0.573256 0.463977		chr13_43752239_43752587 chr13_43761307_43761531 chr13_43768920_43769482
Gm20940	0.332345		chr3_95986546_95987314
Gm21010	0.232543 0.653889	chr14_45100104_45101486 chr14_45101921_45102583
Gm21284	0.364417 0.527565	chr6_83569223_83569706 chr6_83582217_83582553
Gm21358	0.213656	chr13_119836762_119837159
Gm21405	0.548135		chrY_58551119_58551386
Gm2150	0.376701		chr15_5346371_5346584
Gm2157	0.376701		chr15_5346371_5346584
Gm21742	0.155129		chrY_90829080_90829305
Gm21748	0.155129		chrY_90829080_90829305
Gm21844	0.437148	chr19_4804165_4804685
Gm21926	0.292012	chr17_3129772_3130498
Gm21958	0.267199 0.513977	chr3_54723870_54724118 chr3_54726519_54727321
Gm21970	0.429637	chr16_91465958_91466189
Gm21971	0.406805	chr12_102696670_102696971
Gm21982	0.523441	chr7_30593851_30594618
Gm21986	0.312157		chrX_101368961_101369380
Gm21987	0.367154	chr16_38358346_38358907
Gm21988	0.352727		chr11_70271769_70271999
Gm21992	0.437148	chr19_4804165_4804685
Gm22013	0.458642	chr13_24467626_24467890
Gm22015	0.264178	chr12_91813016_91813267
Gm22019	0.389233	chr7_141164900_141165108
Gm22027	0.336065	chr3_96131200_96131653
Gm22056	0.194505	chr5_113899424_113899647
Gm22095	0.396442	chr2_52319831_52320168
Gm22117	0.385986		chr10_60225327_60225575
Gm22118	0.596487	chr13_107857046_107857273
Gm22184	0.247799		chr6_86594791_86595415
Gm22192	0.615043	chr2_32179817_32180596
Gm22198	0.364751 0.411408		chr9_118262072_118262371 chr9_118271664_118271922
Gm22202	0.286193	chr15_97892156_97892635
Gm22224	0.194865	chr16_8842987_8843252
Gm22270	0.493513	chr5_107952821_107953437
Gm22275	0.298332	chr11_53657178_53658276
Gm22314	0.464386	chr8_123479022_123479265
Gm22317	0.611404	chr12_54774935_54775258
Gm22361	0.344793 0.137198 0.344429		chr3_116441211_116441461 chr3_116441746_116441984 chr3_116474512_116474930
Gm22396	0.358129 0.483629	chr1_82840603_82841211	chr1_82836329_82836717
Gm22411	0.356662	chr2_127875728_127875953
Gm22428	0.105888 0.129951	chr8_91074219_91074892 chr8_91075498_91076374
Gm22446	0.510381	chr1_191779665_191780477
Gm2245	0.106224	chr15_6581888_6582593
Gm22455	0.389478	chr9_64165295_64165512
Gm22477	0.340581		chr4_11887779_11888027
Gm22481	0.218147 0.169848 0.440473	chr16_22558750_22558959 chr16_22564085_22564366 chr16_22633056_22633356
Gm22503	0.509286 0.372982 0.391762 0.654462 0.325556 0.362866 0.296343	chr10_44715348_44715696	chr10_44700030_44700500 chr10_44704109_44705062 chr10_44705621_44705943 chr10_44708938_44709289 chr10_44722125_44722686 chr10_44729490_44730010
Gm22556	0.169016 0.2861 0.50156 0.318574 0.405791 0.291829 0.562317 0.506499	chr8_115045676_115045961 chr8_115046069_115046564 chr8_115050478_115050912 chr8_115063488_115064106 chr8_115064437_115065232 chr8_115065426_115069575 chr8_115071325_115072056 chr8_115076205_115076416
Gm22557	0.553733 0.49731	chr5_107260751_107261008 chr5_107283983_107284429
Gm22567	0.444715	chr18_65389137_65389369
Gm22571	0.389478	chr9_64165295_64165512
Gm22623	0.308059	chr10_30535638_30536073
Gm22643	0.386017	chr9_13651976_13652532
Gm22672	0.523301 0.385978	chr16_24836704_24836975 chr16_24859570_24860477
Gm2272	0.357114	chr1_191384826_191385274
Gm22733	0.402729	chr11_74972962_74974299
Gm22751	0.349276	chr11_45871721_45872097
Gm22753	0.264615	chr11_23450333_23451163
Gm22793	0.347081		chr6_145262534_145262747
Gm22808	0.449084 0.48814		chr16_87642135_87642546 chr16_87665326_87665560
Gm22867	0.424613 0.359656		chr2_44425391_44426491	chr2_44427544_44427864
Gm22877	0.671898 0.442235 0.280303 0.507704	chr14_103666977_103667426	chr14_103619556_103620191 chr14_103621213_103622198	chr14_103652127_103652911
Gm22902	0.481668 0.348278		chr2_131386368_131386734 chr2_131423772_131424170
Gm22929	0.29066 0.381131		chr5_66193066_66193871	chr5_66165815_66166286
Gm22942	0.301876	chr3_108435496_108435710
Gm22947	0.484376	chr11_78531574_78531864
Gm22950	0.409566 0.303492	chr1_171684315_171684953 chr1_171770980_171772110
Gm22972	0.342595	chr8_106007071_106007671
Gm22978	0.346825		chr17_49269176_49269396
Gm23040	0.289168		chr7_98532909_98533245
Gm23080	0.218674		chr16_36097872_36098147
Gm23101	0.176837	chr2_128117633_128117946
Gm23105	0.174218	chr10_108406623_108406843
Gm23111	0.319507	chr17_33918625_33918931
Gm23113	0.574397			chr19_41974011_41974441
Gm23123	0.281014	chr17_26240197_26241253
Gm23136	0.389478	chr9_64165295_64165512
Gm23139	0.532029		chr15_6129653_6130115
Gm23170	0.43491 0.360001	chr19_36364829_36365052 chr19_36379120_36379588
Gm23173	0.535581	chr5_100535748_100536108
Gm23194	0.44859		chr11_69268054_69268489
Gm23196	0.321968		chr3_132979803_132980026
Gm23205	0.538649	chr18_38331374_38331713
Gm23206	0.395648	chr13_30170143_30170555
Gm23207	0.191947 0.632638	chr18_23828389_23828811 chr18_23848101_23848449
Gm23218	0.524942	chr15_6548931_6549416
Gm23221	0.507366		chr9_62051825_62052109
Gm23222	0.535581	chr5_100535748_100536108
Gm23223	0.355224		chr10_59236541_59236945
Gm23224	0.499965		chr11_72342115_72342525
Gm23229	0.139062		chr7_118276733_118276976
Gm23234	0.414782		chr6_100479428_100479756
Gm23238	0.187682		chr19_18746409_18746674
Gm23241	0.472997		chr10_128256427_128256634
Gm23247	0.162075 0.349389	chr11_83528090_83528497	chr11_83533907_83534288
Gm23251	0.548921 0.18293	chr7_75744880_75745384	chr7_75786065_75786340
Gm23264	0.584697	chr17_66073914_66074300
Gm23279	0.187894	chr3_127705053_127705562
Gm23308	0.213656	chr13_119836762_119837159
Gm23344	0.389478	chr9_64165295_64165512
Gm23349	0.52707 0.563247	chr1_184533912_184534184 chr1_184534498_184535025
Gm23354	0.360788	chr4_108058276_108058506
Gm23369	0.43506		chr2_32585276_32585612
Gm23370	0.425722	chr1_127381011_127381507
Gm23402	0.14453 0.468948	chr1_165789695_165790799 chr1_165801743_165802228
Gm23411	0.336691		chr18_34198447_34198826
Gm23412	0.6657 0.256286 0.49789	chr4_83319841_83320170 chr4_83321681_83322082 chr4_83322225_83322801
Gm23444	0.408308	chr11_83227723_83228124
Gm23450	0.328036	chr7_3452925_3453766
Gm23460	0.534451		chr1_52454491_52455092
Gm2349	0.391548		chr16_84680703_84681237
Gm23513	0.155115	chr16_52095183_52096015
Gm23517	0.400766	chr15_85389713_85390364
Gm23540	0.507123	chr4_121074241_121074649
Gm23546	0.418603 0.56052 0.523178	chr2_33173032_33173381 chr2_33177930_33178210 chr2_33179454_33180131
Gm23547	0.292854	chr6_124684016_124684309
Gm23557	0.242699	chrX_93594429_93594775
Gm23559	0.478475 0.200398	chr7_123346874_123347119 chr7_123360937_123361387
Gm23566	0.533342	chr13_51732285_51732598
Gm23598	0.455278 0.248997	chr2_150840029_150840319 chr2_150906933_150907191
Gm23629	0.367008	chr14_63123886_63124461
Gm23630	0.207199	chr2_94142684_94143141
Gm23633	0.245422	chr14_27352693_27353591
Gm23731	0.486435 0.209223	chr2_102853032_102853664	chr2_102941913_102942392
Gm23734	0.425722	chr1_127381011_127381507
Gm23772	0.468069	chr11_22823864_22824070
Gm23802	0.352491	chr2_152787711_152788037
Gm23845	0.339677	chr4_129855013_129855615
Gm23927	0.363772		chr19_4052388_4052843
Gm23955	0.101258	chr13_96061312_96062420
Gm23990	0.520238		chr11_105587972_105588208
Gm24004	0.576247	chr9_95964111_95964432
Gm24008	0.507173 0.208082	chr6_115677375_115677934	chr6_115678389_115679186
Gm24011	0.229658	chr15_86101459_86101661
Gm24044	0.198272	chr9_120128874_120129481
Gm24060	0.257115	chr11_118222767_118223261
Gm24119	0.252907	chr10_91077655_91077861
Gm2412	0.611404	chr12_54774935_54775258
Gm24154	0.407063	chr7_112620524_112620845
Gm24158	0.32166	chr11_97658875_97659120
Gm24169	0.505934 0.48341 0.659569 0.463666 0.618005 0.542502 0.407726 0.242851 0.45519 0.441467	chr3_37228687_37229069 chr3_37229777_37230610 chr3_37230921_37233052	chr3_37263445_37264312 chr3_37268113_37268906 chr3_37272078_37272795 chr3_37273724_37274443 chr3_37281384_37283039 chr3_37299446_37300110	chr3_37257441_37258381
Gm24175	0.359774		chr6_125264193_125264601
Gm24186	0.326458	chr10_94863303_94863597
Gm24190	0.187682		chr19_18746409_18746674
Gm24225	0.291338		chr9_66988687_66989092
Gm24245	0.366937	chr4_139386505_139387198
Gm24270	0.370271	chr9_56260795_56261120
Gm24305	0.611404	chr12_54774935_54775258
Gm24362	0.41919		chr4_135988049_135988449
Gm24371	0.343792 0.19763 0.251298	chr4_32482937_32483385 chr4_32501911_32502658 chr4_32544849_32545369
Gm24400	0.303812 0.356446	chr19_43886382_43886718 chr19_43896247_43896828
Gm24432	0.380112		chr18_34117635_34117967
Gm24433	0.491993		chr10_95914403_95914740
Gm24439	0.462304		chr11_3482148_3482550
Gm24447	0.523342 0.293209	chr15_93245569_93246325 chr15_93273245_93273826
Gm24459	0.201141	chr8_124343340_124343598
Gm24480	0.129115	chr4_124742867_124743257
Gm24492	0.466192 0.116195	chr17_84291243_84291552 chr17_84332865_84333191
Gm24596	0.428415		chr7_126599042_126599312
Gm24690	0.538649 0.111692	chr18_38331374_38331713	chr18_38406603_38407496
Gm24721	0.129115	chr4_124742867_124743257
Gm24722	0.43401 0.350618	chr17_84432209_84432441 chr17_84435071_84436029
Gm24726	0.237781 0.471535	chr10_7832700_7832953	chr10_7880139_7880758
Gm24730	0.243544	chr17_63159083_63159959
Gm2479	0.497694 0.406638 0.176595	chr5_122984522_122984972 chr5_122986035_122986542 chr5_123010481_123010749
Gm24794	0.420588	chr17_12275675_12276220
Gm24803	0.491103		chr11_4318930_4320407
Gm24808	0.14453 0.468948	chr1_165789695_165790799 chr1_165801743_165802228
Gm24813	0.213033	chr17_63341674_63342174
Gm24887	0.354302 0.306852 0.336714	chr11_79675949_79676596 chr11_79678038_79678798 chr11_79680628_79680839
Gm24888	0.287717	chr7_109521650_109522116
Gm24900	0.256038	chr18_67502562_67502958
Gm24912	0.453852 0.165037	chr14_20175094_20175333 chr14_20179529_20180542
Gm24917	0.468069	chr11_22823864_22824070
Gm24976	0.497134	chr2_29439719_29440315
Gm24988	0.379884		chr1_160832684_160833038
Gm24990	0.364417 0.527565	chr6_83569223_83569706 chr6_83582217_83582553
Gm25009	0.208414		chr3_103405851_103406660
Gm25010	0.387896	chr4_43189476_43189864
Gm25035	0.480296 0.390664	chr1_74551190_74551437 chr1_74554491_74554696
Gm25038	0.409216		chr16_78377344_78377795
Gm25042	0.568359		chr3_133437027_133437281
Gm25049	0.46604	chr17_30306987_30307502
Gm25106	0.421947 0.57882 0.49815	chr11_98482958_98483422 chr11_98490439_98490645		chr11_98474352_98476151
Gm25110	0.4033	chr8_84126325_84126553
Gm25123	0.450505	chr4_107720026_107720499
Gm25140	0.292266		chr16_38016889_38017268
Gm25170	0.274159		chrX_130875850_130876266
Gm25190	0.290755	chr10_116565114_116565322
Gm25199	0.208414		chr3_103405851_103406660
Gm25219	0.353934	chr5_23479561_23479894
Gm25245	0.338946	chr16_91962387_91963428
Gm25282	0.359939	chr7_75680796_75681527
Gm25290	0.39458	chr5_92234199_92234402
Gm25364	0.41545		chr11_115629777_115630041
Gm25379	0.395683 0.430014	chr8_57589228_57589439 chr8_57591428_57591635
Gm25413	0.20295	chr1_97910899_97911210
Gm25426	0.284083		chr11_54878949_54879220
Gm25428	0.464386	chr8_123479022_123479265
Gm25549	0.341399		chr1_131108681_131108951
Gm25558	0.171051	chr9_50852562_50853064
Gm25563	0.37096 0.435887	chr12_76373942_76375928 chr12_76380822_76381125
Gm25579	0.428415		chr7_126599042_126599312
Gm25580	0.268907	chr6_30131610_30132189
Gm25591	0.174218	chr10_108406623_108406843
Gm25628	0.281228 0.397638	chr15_64005893_64006396 chr15_64048762_64049034
Gm25632	0.615043	chr2_32179817_32180596
Gm25643	0.492358	chr2_153175949_153176174
Gm2566	0.397908	chr5_149510105_149510353
Gm25668	0.452994	chr15_98066581_98066985
Gm25677	0.329124	chr4_9640945_9641361
Gm25696	0.599124		chr3_35749538_35750146
Gm25703	0.203146	chr2_129285335_129285948
Gm25706	0.612213	chr17_80167808_80168489
Gm25712	0.379633	chr7_96818538_96818848
Gm25717	0.341399		chr1_131108681_131108951
Gm25732	0.366937	chr4_139386505_139387198
Gm25735	0.304815		chr7_127142177_127144022
Gm25757	0.153517		chr3_153808453_153808803
Gm25767	0.526339		chr5_36720328_36720962
Gm25776	0.347756		chr12_91603705_91604101
Gm25837	0.301695	chr11_115274208_115274838
Gm25867	0.354302 0.306852 0.336714	chr11_79675949_79676596 chr11_79678038_79678798 chr11_79680628_79680839
Gm25869	0.208414		chr3_103405851_103406660
Gm25889	0.396185	chr11_106739752_106740329
Gm25902	0.315341	chr16_36540788_36541156
Gm25920	0.485382 0.171269	chr3_137949869_137950987 chr3_137954257_137954986
Gm25927	0.642454	chr17_17845549_17845756
Gm25952	0.338033		chr5_66009794_66009995
Gm25953	0.300336	chr6_118469318_118469824
Gm25962	0.518703	chr10_93868378_93868710
Gm25968	0.289036 0.111442	chr11_87688196_87690047 chr11_87720338_87720804
Gm25982	0.546668 0.428018 0.163658 0.302925	chr4_156008117_156008901 chr4_156013448_156014991 chr4_156015055_156015333 chr4_156015333_156015903
Gm25993	0.36272	chr1_176922568_176922804
Gm25994	0.396185	chr11_106739752_106740329
Gm26002	0.274131 0.502664 0.316257 0.478996 0.427063	chr8_128687133_128687791 chr8_128689419_128690061 chr8_128692436_128693150	chr8_128613058_128613951 chr8_128647555_128647835
Gm26008	0.420392	chr6_39241079_39242330
Gm26049	0.288764	chr4_41295610_41295862
Gm26064	0.480381	chr13_43400931_43401272
Gm26084	0.288764	chr4_41295610_41295862
Gm26141	0.365662	chr2_158701605_158701967
Gm26153	0.456614 0.649712 0.450155 0.416936 0.36496	chr16_84703934_84704192 chr16_84705011_84705256 chr16_84705751_84706207 chr16_84706600_84708425 chr16_84709674_84710557
Gm26160	0.158478 0.527558	chr6_129184799_129185135 chr6_129208555_129209377
Gm26175	0.281603			chr6_97163555_97163880
Gm26186	0.507123	chr4_121074241_121074649
Gm26203	0.510381	chr1_191779665_191780477
Gm26205	0.486336 0.245354	chr5_121178951_121180118 chr5_121183728_121184016
Gm26209	0.274159		chrX_130875850_130876266
Gm26239	0.481321		chr10_93783543_93783771
Gm26249	0.244745	chr9_44874666_44876281
Gm26274	0.313751	chr9_20811999_20812553
Gm26321	0.347059	chr2_68435098_68435735
Gm26325	0.396354	chr7_12891022_12891222
Gm26343	0.522369	chr3_86246967_86247487
Gm26358	0.344793 0.137198 0.344429		chr3_116441211_116441461 chr3_116441746_116441984 chr3_116474512_116474930
Gm26369	0.442598 0.48251 0.544682		chr16_55731087_55731350 chr16_55735539_55735842 chr16_55756865_55757470
Gm26387	0.493513	chr5_107952821_107953437
Gm26397	0.263398 0.310084	chr8_126943148_126944463	chr8_126973908_126974178
Gm26404	0.333254		chr3_37780239_37780469
Gm26409	0.394418	chr9_111026895_111027198
Gm26412	0.409566 0.303492	chr1_171684315_171684953 chr1_171770980_171772110
Gm26419	0.258417	chr16_32090049_32090301
Gm26423	0.271747	chr9_89199538_89199766
Gm26444	0.611404	chr12_54774935_54775258
Gm26446	0.226753	chr1_93377543_93377954
Gm26448	0.198272	chr9_120128874_120129481
Gm26455	0.429473		chr5_118404311_118404812
Gm26486	0.577034 0.400392 0.489558 0.468328 0.144614		chr5_53394278_53394782 chr5_53400448_53401022 chr5_53426057_53426398 chr5_53429946_53430232 chr5_53438416_53439452
Gm26513	0.452994	chr15_98066581_98066985
Gm26530	0.344793 0.137198 0.344429		chr3_116441211_116441461 chr3_116441746_116441984 chr3_116474512_116474930
Gm26544	0.339428	chr3_116200091_116200718
Gm26546	0.266811	chr10_88420473_88421029
Gm26561	0.357169	chr17_71351180_71351563
Gm26568	0.211537	chr1_136223323_136223831
Gm26576	0.395113		chr10_66955690_66956285
Gm26577	0.292472 0.320882	chr10_21178574_21179050	chr10_21102530_21103064
Gm26588	0.332188	chr6_88774060_88774494
Gm26604	0.317938	chr7_29026450_29026952
Gm26613	0.41545		chr11_115629777_115630041
Gm26625	0.309612	chr6_47561038_47561800
Gm26637	0.184948	chr17_78875279_78875567
Gm26669	0.380622 0.409781	chr12_80065024_80065557 chr12_80070702_80070962
Gm26676	0.214813	chr18_80327968_80328589
Gm26683	0.59902	chr1_91259691_91259933
Gm26686	0.585109	chr1_128770895_128771103
Gm26692	0.313848 0.45934	chr5_107678349_107678620 chr5_107722858_107723142
Gm26702	0.439616 0.393324	chr2_25536823_25537072	chr2_25552640_25552933
Gm26725	0.29066 0.381131	chr5_66165815_66166286	chr5_66193066_66193871
Gm26728	0.432827	chr6_125483586_125483820
Gm26729	0.548921 0.18293	chr7_75744880_75745384	chr7_75786065_75786340
Gm2673	0.634919	chr5_92373115_92373494
Gm26745	0.176595	chr5_123010481_123010749
Gm26751	0.305049		chr14_55821091_55821329
Gm26768	0.266914	chr8_34140884_34141301
Gm26781	0.211537	chr1_136223323_136223831
Gm26790	0.32453	chr7_35741991_35742412
Gm26801	0.571745		chr1_177454630_177454876
Gm2682	0.135077	chr15_60186268_60186889
Gm26835	0.414134 0.314346	chr10_13997276_13998083 chr10_14049690_14050612
Gm26839	0.600729 0.341355	chr12_99626104_99626512 chr12_99626952_99627158
Gm26847	0.472997		chr10_128256427_128256634
Gm26849	0.316892	chr9_70226338_70226589
Gm26853	0.20203		chr8_19785800_19786131
Gm26877	0.39116	chr13_41364233_41364514
Gm26879	0.303406	chr1_192062512_192063183
Gm26888	0.13737 0.1698	chr11_119143172_119143679 chr11_119159506_119159734
Gm26904	0.397195 0.283899	chr17_46713927_46714258	chr17_46866832_46867150
Gm26962	0.309646 0.360005	chr9_115168554_115168787	chr9_115233964_115234244
Gm26992	0.478467	chrX_103504008_103504353
Gm27002	0.309646 0.360005	chr9_115168554_115168787	chr9_115233964_115234244
Gm27011	0.302345	chr8_121948869_121949189
Gm27017	0.310454	chr14_61685448_61685787
Gm27019	0.550153		chr6_31080751_31081166
Gm27024	0.232678	chr3_103147088_103147338
Gm27162	0.653645 0.134472	chr9_32925059_32925316 chr9_32926309_32926568
Gm27163	0.298394	chr9_32661116_32662434
Gm27240	0.298394 0.104783	chr9_32661116_32662434 chr9_32699951_32700333
Gm27252	0.451394	chr7_63930821_63931063
Gm27285	0.147305	chrX_103617029_103617245
Gm27299	0.456285		chr12_110703324_110703661
Gm27316	0.399603	chr5_139300395_139300897
Gm27321	0.147305	chrX_103617029_103617245
Gm27404	0.264343	chr2_45068078_45068431
[truncated: 2,897 more rows]

## Sheet: Hypermethylated
Gene_name	Coef	Gene_body	Intergenic	Promoter
0610012D04Rik	-0.191797 -0.359467	chr17_87315491_87316380 chr17_87325442_87325865
1110002J07Rik	-0.298934		chr10_66911357_66912011
1110008L16Rik	-0.333372	chr12_55388024_55388801
1110028F11Rik	-0.324796	chr11_87709703_87710416
1190005I06Rik	-0.170219	chr8_120572593_120572922
1200007C13Rik	-0.129179		chr2_167840449_167840676
1600002D24Rik	-0.33119		chr16_95930113_95930318	chr16_95930113_95930318
1600014C23Rik	-0.258694	chr17_45695612_45695844
1700007L15Rik	-0.318875		chr16_33379502_33379766
1700008B11Rik	-0.383381 -0.459402	chr5_121811440_121813212 chr5_121824093_121824562
1700011L03Rik	-0.320128		chr8_46921098_46921534
1700016A09Rik	-0.370464 -0.486885 -0.475049 -0.170219	chr8_120505281_120505677 chr8_120540136_120540418 chr8_120572593_120572922		chr8_120539468_120539672
1700016J18Rik	-0.33223		chr10_42055738_42056024
1700016K19Rik	-0.356151		chr11_75992166_75992675
1700016P03Rik	-0.292799 -0.308973 -0.217565	chr11_75165742_75166046 chr11_75166116_75167002 chr11_75167002_75167429
1700017B05Rik	-0.197972		chr9_57281659_57281877
1700019L13Rik	-0.286032	chr9_120024380_120024639
1700021A07Rik	-0.126299		chr10_21468402_21468764
1700022N22Rik	-0.197149	chr17_26005806_26006080
1700025H01Rik	-0.223025		chr16_30184556_30185162
1700026N04Rik	-0.388965	chr13_47056058_47056465
1700029I15Rik	-0.354372	chr2_92422631_92422972
1700041I07Rik	-0.410685	chr5_146789420_146789745
1700051A21Rik	-0.102999	chr11_72314158_72314520
1700061E17Rik	-0.166362	chr9_110945526_110945926
1700067P10Rik	-0.167299		chr17_48041713_48042304
1700071G01Rik	-0.264495	chr5_73145055_73145323
1700074H08Rik	-0.362352	chr13_119706434_119706748
1700094J05Rik	-0.151421	chr10_76354918_76355304
1700104L18Rik	-0.330465	chr12_54191320_54191829
1700119I11Rik	-0.607911		chr13_91815327_91815560
1700122O11Rik	-0.167299		chr17_48041713_48042304
1700123J17Rik	-0.334793	chr7_126277625_126277848
1810008B01Rik	-0.183079	chr8_124314436_124315107
1810073O08Rik	-0.318366		chr17_83962060_83962448
2010001K21Rik	-0.388965	chr13_47056058_47056465
2010008C14Rik	-0.365152	chr6_125073874_125074180
2010010A06Rik	-0.357222	chr18_75278078_75278446
2010300C02Rik	-0.278078	chr1_37615731_37616347
2010320M18Rik	-0.200392	chr8_70768306_70768625
2200007N16Rik	-0.288368	chr7_24661241_24661483
2210008F06Rik	-0.169351	chr11_77518240_77518776
2210039B01Rik	-0.386217		chr12_73580800_73581024
2210404E10Rik	-0.257421	chr19_10695385_10696086
2310039L15Rik	-0.217386 -0.268801	chr10_95297078_95297316 chr10_95313510_95314226
2310043M15Rik	-0.402089	chr16_93810100_93810349
2410004I01Rik	-0.335645	chr11_102998280_102998845
2410124H12Rik	-0.210273	chr16_92460590_92461039
2510016D11Rik	-0.431989	chr5_120579758_120579993
2810001G20Rik	-0.45205	chr11_64041364_64041578
2810405F17Rik	-0.417645		chr4_137365694_137365932
2900076G11Rik	-0.312968	chr5_31571272_31572002
3300002P13Rik	-0.199314		chr7_3442540_3443016
4731419I09Rik	-0.408842	chr3_89379727_89380002
4732487G21Rik	-0.243581		chr12_86310479_86310730
4833407H14Rik	-0.34844	chr19_53446389_53446623
4833417C18Rik	-0.118427	chr11_95907796_95908017
4833418N02Rik	-0.191797 -0.359467	chr17_87315491_87316380 chr17_87325442_87325865
4921517D22Rik	-0.414253	chr13_59657125_59657442
4921523L03Rik	-0.206982 -0.47104	chr9_107980857_107983003 chr9_107983099_107983963
4930404I05Rik	-0.233772	chr16_91064374_91065103
4930404N11Rik	-0.139797 -0.30304	chr10_81346695_81347036	chr10_81382343_81382800
4930412M03Rik	-0.227493	chr11_60130496_60130888
4930412O13Rik	-0.451906	chr2_9862397_9862641
4930417O13Rik	-0.381996	chr6_125270567_125270896
4930431F10Rik	-0.238136	chr10_44730760_44731072
4930447F24Rik	-0.18342	chr9_108111226_108111470
4930470B04Rik	-0.278078	chr1_37615731_37616347
4930477N07Rik	-0.435896		chr10_119287009_119287634
4930478M13Rik	-0.420172	chr15_100092345_100092585
4930480K23Rik	-0.181787 -0.184609	chr14_69774770_69775285 chr14_69780479_69780801
4930512M02Rik	-0.303041 -0.316277 -0.404254	chr11_11564868_11565738 chr11_11667915_11668402	chr11_11555580_11555781
4930519D14Rik	-0.341254		chr13_30632740_30633339
4930520M14Rik	-0.277738 -0.300672	chr5_139166735_139167198 chr5_139175182_139175603
4930524O05Rik	-0.257421	chr19_10695385_10696086
4930535L15Rik	-0.206982 -0.47104	chr9_107980857_107983003 chr9_107983099_107983963
4930547H16Rik	-0.27194	chr13_69813836_69814197
4930556I23Rik	-0.278078	chr1_37615731_37616347
4930557K07Rik	-0.365152	chr6_125073874_125074180
4930594C11Rik	-0.268839	chr1_37502486_37503234
4931403E22Rik	-0.222206	chr19_26749726_26750105
4931406G06Rik	-0.233772	chr16_91064374_91065103
4931413K12Rik	-0.384644	chr11_75644435_75644976
4932438H23Rik	-0.233772	chr16_91064374_91065103
4933406I18Rik	-0.37856		chr7_114290332_114291219
4933411E08Rik	-0.14259		chr10_117953163_117953459
4933412E12Rik	-0.265525 -0.276044	chr10_116913686_116917118 chr10_116919426_116920108
4933416M07Rik	-0.354068	chr8_27170198_27170872
4933424L21Rik	-0.460954	chr11_57674015_57674290
4933426K07Rik	-0.460954	chr11_57674015_57674290
4933433G15Rik	-0.255067		chr9_75431224_75431675
4933437G19Rik	-0.383381 -0.459402	chr5_121811440_121813212 chr5_121824093_121824562
5530400K19Rik	-0.465741	chr1_153667629_153667883
5730414N17Rik	-0.418916	chr15_98832625_98832940
5830408C22Rik	-0.109756	chr8_25051846_25052302
5830428M24Rik	-0.519361 -0.319708		chr12_69501535_69501860 chr12_69518345_69519224
5830432E09Rik	-0.267883	chr7_135597646_135598022
5830444B04Rik	-0.416588	chr4_155354226_155354450
5830444F18Rik	-0.386593 -0.401951 -0.453935 -0.484689 -0.182917 -0.44115 -0.218363 -0.236821	chr17_51760302_51760556 chr17_51804550_51805908 chr17_51808754_51809346 chr17_51810367_51810979 chr17_51811539_51811975 chr17_51816035_51816866 chr17_51824300_51825178 chr17_51825642_51827637
5830487J09Rik	-0.342257	chr5_123346250_123346593
6030408B16Rik	-0.352522	chr15_101261207_101261758
6030468B19Rik	-0.254793	chr11_117792343_117792820
6330537M06Rik	-0.200392	chr8_70768306_70768625
6330549D23Rik	-0.26651 -0.567459 -0.335392	chr3_96559624_96560521 chr3_96560558_96561712 chr3_96561727_96562945
6720475M21Rik	-0.300031 -0.355799	chr5_74326226_74326492 chr5_74366642_74366983
8030442B05Rik	-0.254233	chr2_11332495_11333545
8430426J06Rik	-0.345562	chr15_81304059_81304450
8430430B14Rik	-0.318366 -0.317171		chr17_83962060_83962448 chr17_83984811_83985782
9230102O04Rik	-0.451906	chr2_9862397_9862641
9230104M06Rik	-0.427182 -0.414275	chr12_113040989_113041462 chr12_113047444_113048231
9230106D20Rik	-0.487064		chr10_19613087_19613373
9330151L19Rik	-0.348519	chr12_69217522_69217742
9430087J23Rik	-0.216958	chr1_160308963_160309396
9430097D07Rik	-0.264068	chr2_32555695_32556626
9530036M11Rik	-0.359697	chr6_54126807_54127775
9630013K17Rik	-0.390618	chr11_64015305_64015563
9930012K11Rik	-0.316128	chr14_70130926_70131260
A130050O07Rik	-0.271214	chr1_137904680_137905935
A230052G05Rik	-0.295314	chr8_70868747_70868998
A330009N23Rik	-0.318392 -0.352522	chr15_101175639_101175867 chr15_101261207_101261758
A430028G04Rik	-0.293239 -0.310054	chr10_122726191_122726761 chr10_122792363_122792677
A430090L17Rik	-0.27306	chr13_114150723_114151357
A430093F15Rik	-0.257421 -0.408108	chr19_10695385_10696086	chr19_10786962_10787232
A430108G06Rik	-0.487068	chr11_53598152_53598503
A430110L20Rik	-0.35464		chr1_181249690_181249901
A630014C17Rik	-0.373662 -0.256264	chr11_52272609_52272878	chr11_52310810_52311024
A630019I02Rik	-0.217781			chr13_93093467_93093780
A630076J17Rik	-0.41629	chr3_107236969_107237239
A730006G06Rik	-0.167299		chr17_48041713_48042304
A730035I17Rik	-0.159901		chr5_98166668_98167022
A830035O19Rik	-0.391906	chr9_45945823_45946147
A830052D11Rik	-0.330033	chr18_32407288_32407680
A930006K02Rik	-0.128686 -0.420805	chr16_91443412_91443636 chr16_91448252_91448572
Aanat	-0.349125	chr11_116617629_116617930
Aarsd1	-0.238514	chr11_101435188_101435651
Abcb9	-0.249815 -0.381764	chr5_124011348_124018547 chr5_124018652_124019190
Abcc1	-0.313946	chr16_14439129_14439623
Abcc4	-0.210436 -0.266443	chr14_118551446_118551810 chr14_118594890_118595642
Abcf2	-0.215908	chr5_24591746_24592099
Abhd15	-0.169351	chr11_77518240_77518776
Abhd16a	-0.403495	chr17_35092972_35093290
Abhd17a	-0.535574	chr10_80610146_80610509
Abi2	-0.221061	chr1_60447209_60447435
Abl1	-0.395032 -0.36765	chr2_31761267_31761705 chr2_31821756_31821965
AC102151.1	-0.290131		chr18_81398510_81398866
AC102285.1	-0.201351	chr19_34307338_34308359
AC109138.11	-0.320288 -0.362096	chr19_4216069_4216576 chr19_4226729_4227116
AC109138.4	-0.320288 -0.362096	chr19_4216069_4216576 chr19_4226729_4227116
AC109138.6	-0.320288 -0.362096	chr19_4216069_4216576 chr19_4226729_4227116
AC109138.7	-0.320288 -0.362096	chr19_4216069_4216576 chr19_4226729_4227116
AC109138.8	-0.320288 -0.362096	chr19_4216069_4216576 chr19_4226729_4227116
AC113485.1	-0.166003	chr19_32181202_32181592
AC117248.1	-0.170594	chr9_96437132_96437442
AC123702.1	-0.34844	chr19_53446389_53446623
AC123818.1	-0.397916 -0.475668	chr18_80735743_80736334 chr18_80738948_80739407
AC131675.1	-0.109321	chr18_35093233_35094168
AC131675.3	-0.109321	chr18_35093233_35094168
AC131692.2	-0.316023 -0.305507	chr19_5988956_5989350 chr19_6011621_6011988
AC132404.1	-0.369772	chr17_27060800_27061162
AC133451.1	-0.244166		chr19_53395653_53395902
AC134576.2	-0.218232		chr18_38494788_38495496
AC137853.2	-0.242936		chr19_53547579_53547951
AC140073.1	-0.362096	chr19_4226729_4227116
AC140980.1	-0.367732		chr18_79297719_79298246
AC141471.1	-0.451765 -0.350082	chr18_35815640_35815893 chr18_35850371_35851144
AC141471.2	-0.451765 -0.350082	chr18_35815640_35815893 chr18_35850371_35851144
AC141471.3	-0.350082	chr18_35850371_35851144
AC141471.6	-0.350082	chr18_35850371_35851144
AC145556.1	-0.340577 -0.432247 -0.411924	chr8_84699936_84700203 chr8_84702804_84703178	chr8_84655840_84656111
AC149054.1	-0.298679	chr18_80628867_80629186
AC154773.1	-0.357568	chr16_46104555_46104823
Acads	-0.240455	chr5_115150968_115151739
Acadvl	-0.408474	chr11_70005699_70006223
Acot12	-0.607911		chr13_91815327_91815560
Acoxl	-0.314219 -0.462727	chr2_128062783_128063286 chr2_128158972_128159394
Acp7	-0.283686 -0.362586	chr7_28581771_28582466 chr7_28583045_28583258
Acrbp	-0.365152	chr6_125073874_125074180
Acsl1	-0.293262	chr8_46512416_46512812
Actl11	-0.206982	chr9_107980857_107983003
Acvr1b	-0.162722 -0.318392 -0.352522	chr15_101175639_101175867 chr15_101261207_101261758	chr15_101146148_101147147
Acvrl1	-0.162722 -0.318392	chr15_101175639_101175867	chr15_101146148_101147147
Adam15	-0.408842	chr3_89379727_89380002
Adam17	-0.452779	chr12_21369033_21369300
Adam9	-0.109756	chr8_25051846_25052302
Adamts7	-0.381847	chr9_90213033_90213234
Adat3	-0.535574	chr10_80610146_80610509
Adgra2	-0.354068	chr8_27170198_27170872
Adgrb2	-0.308755	chr4_130047575_130048073
Adgrg5	-0.386654 -0.140741	chr8_94923731_94923976	chr8_94922936_94923415	chr8_94922936_94923415
Adora2a	-0.326543	chr10_75294194_75294599
Adora3	-0.266585	chr3_105893330_105893585
Aebp2	-0.304567		chr6_140707142_140707523
Afmid	-0.254793	chr11_117792343_117792820
Agbl3	-0.188573	chr6_34875274_34875773
Agr2	-0.287296	chr12_36039653_36040519
Agrp	-0.315599	chr8_105623740_105624595
Ahdc1	-0.233895		chr4_133090750_133091429
Ahi1	-0.265396		chr10_21092656_21094961
AI413582	-0.380372 -0.308564	chr17_27588008_27588794 chr17_27610848_27611122
AI463170	-0.316384	chr12_76547881_76548232		chr12_76547881_76548232
AI839979	-0.312968	chr5_31571272_31572002
Aif1	-0.440879	chr17_35222205_35222867
Akap13	-0.121045	chr7_75586030_75586283
Aldh4a1	-0.441445	chr4_139596651_139597317
Alkbh4	-0.612438	chr5_136156799_136157476
Als2cl	-0.166362	chr9_110945526_110945926
Ambra1	-0.327249 -0.371619	chr2_91931888_91932094 chr2_91965217_91965471
Amh	-0.286618	chr10_80792307_80793075
Amz2	-0.252955	chr11_109498209_109498573
Anapc16	-0.18848		chr10_59970212_59970938
Anapc5	-0.286539	chr5_122771016_122771496
Angpt4	-0.128001	chr2_151973260_151973533
Ankmy2	-0.417853	chr12_36155063_36155321		chr12_36155063_36155321
Ankrd12	-0.26042		chr17_66108016_66108358
Ankrd13b	-0.169351	chr11_77518240_77518776
Ankrd13d	-0.362096	chr19_4226729_4227116
Ankrd33	-0.162722		chr15_101146148_101147147
Ankrd34a	-0.110019 -0.26651 -0.567459 -0.335392	chr3_96559624_96560521 chr3_96560558_96561712 chr3_96561727_96562945	chr3_96555317_96555656
Ankrd63	-0.27654	chr2_118748655_118750145
Anks1	-0.365742	chr17_28007861_28008596
Antxr2	-0.455457	chr5_97982318_97982668
Aoc1	-0.265572	chr6_48839638_48841010
Ap1g2	-0.382831	chr14_55078591_55078872
Ap3d1	-0.104217		chr10_80664465_80664807
Ap4b1	-0.344552 -0.450837	chr3_103773901_103774269 chr3_103779162_103779581
Apba3	-0.254128 -0.19033	chr10_81291176_81292001 chr10_81302369_81304509
Apc	-0.22978	chr18_34247514_34247813
Apeh	-0.18342	chr9_108111226_108111470
Apom	-0.403495	chr17_35092972_35093290
Ar	-0.821164 -0.205762	chrX_98150549_98150822	chrX_98104119_98104436
Arap1	-0.182379	chr7_101454832_101458445
Arhgap31	-0.486076	chr16_38684370_38684576
Arhgdig	-0.209255	chr17_26235211_26235651
Arhgef3	-0.199906	chr14_27379305_27379857
Arid1a	-0.305154	chr4_133715993_133716351
Arid3b	-0.252577	chr9_57789832_57790574
Arid5a	-0.52817	chr1_36271670_36271986
Arl15	-0.27306	chr13_114150723_114151357
Arl4c	-0.254798 -0.347628	chr1_88656194_88656631	chr1_88652781_88653013
Arl5c	-0.325443	chr11_98001536_98001774
Armc2	-0.33223		chr10_42055738_42056024
Arrb2	-0.281031	chr11_70437918_70438354		chr11_70437918_70438354
Arrdc2	-0.295314	chr8_70868747_70868998
Arsb	-0.269945	chr13_93989325_93990095
Arsg	-0.252955	chr11_109498209_109498573
Ascc1	-0.18848		chr10_59970212_59970938
Asgr1	-0.408474	chr11_70005699_70006223
Asxl2	-0.461227		chr12_3548620_3548882
Atg10	-0.34848	chr13_91169998_91170301
Atg101	-0.352522	chr15_101261207_101261758
Atg2a	-0.136647	chr19_6228284_6228509
Atg3	-0.39462	chr16_45148685_45148894
Atg5	-0.220643		chr10_44409779_44410561
Atic	-0.321941	chr1_71576783_71577019
Atmin	-0.28705	chr8_116905154_116905777
Atn1	-0.591855 -0.537092	chr6_124694365_124694639 chr6_124720988_124721300
Atp10a	-0.339375	chr7_58730301_58730531
Atp10d	-0.428759	chr5_72159534_72159799
Atp13a2	-0.255084	chr4_140989497_140989804
Atp5f1	-0.266585	chr3_105893330_105893585
Atp5md	-0.265628	chr19_47132890_47133193
Atp6v1e2	-0.278399	chr17_86969543_86969925
Atp6v1g1	-0.330101	chr4_63560576_63561002
Atp6v1g2	-0.440879	chr17_35222205_35222867
Atp8b4	-0.314312 -0.265538 -0.252243 -0.392535	chr2_126474137_126474554 chr2_126475679_126476340 chr2_126497383_126498074 chr2_126498901_126499154
Atp9b	-0.397916 -0.475668	chr18_80735743_80736334 chr18_80738948_80739407
Atpaf1	-0.322514	chr4_115830537_115831244
Atxn2	-0.383381 -0.459402	chr5_121811440_121813212 chr5_121824093_121824562		chr5_121811440_121813212
AU021063	-0.318392 -0.352522	chr15_101175639_101175867 chr15_101261207_101261758
Aurka	-0.407243 -0.407221	chr2_172381599_172382538 chr2_172412533_172412766
Axdnd1	-0.312463	chr1_156462653_156463002
Axin1	-0.209255	chr17_26235211_26235651
Axin2	-0.23345	chr11_108936442_108936731
B130046B21Rik	-0.418916	chr15_98832625_98832940
B230208H11Rik	-0.28589	chr10_12867006_12867429
B230217C12Rik	-0.321565	chr11_97826118_97826948
B430306N03Rik	-0.262806	chr17_48299337_48300438
B4galnt2	-0.118427	chr11_95907796_95908017
B4galt1	-0.21232	chr4_40815556_40816073
B530045E10Rik	-0.289066	chr10_99301414_99302566
B630019A10Rik	-0.277326	chr16_23268989_23269608
B930018H19Rik	-0.232524	chr8_34614191_34614408
Bach1	-0.321391 -0.304269 -0.364724	chr16_87705926_87706205 chr16_87723479_87723868 chr16_87727297_87728015
Bach2	-0.30212 -0.355534	chr4_32531035_32531895 chr4_32564985_32565324
Bach2os	-0.30212 -0.355534	chr4_32531035_32531895 chr4_32564985_32565324
Bag6	-0.403495	chr17_35092972_35093290
Baiap2	-0.516901	chr11_119938158_119938810
Bak1	-0.369772	chr17_27060800_27061162
BB557941	-0.222574	chr2_57110417_57111651
Bbc3	-0.400892	chr7_16366231_16366606
BC004004	-0.207578 -0.348498	chr17_29283293_29283540 chr17_29302340_29302589
BC018473	-0.701929		chr11_116759523_116759830
BC034090	-0.416414	chr1_155222881_155223450
BC035044	-0.251185		chr6_128833101_128833327
BC037039	-0.177431	chr18_37841622_37842067
BC043934	-0.170594	chr9_96437132_96437442		chr9_96437132_96437442
BC048559	-0.302066	chr10_41751879_41752278
BC051077	-0.232412	chr5_117354176_117354412
BC106179	-0.277326	chr16_23268989_23269608
Bcl11b	-0.20225	chr12_107980232_107980489
Bcl2l11	-0.462727	chr2_128158972_128159394
Bcl3	-0.3342		chr7_19841656_19841879
Bcl7a	-0.342257	chr5_123346250_123346593
Bcl9l	-0.420139 -0.320617	chr9_44493100_44493426 chr9_44510593_44511203
Bhlhe41	-0.359108		chr6_145894453_145894725
Bicdl1	-0.351908	chr5_115722671_115722926
Bin1	-0.330033	chr18_32407288_32407680
Bin3	-0.323953 -0.216767 -0.316128	chr14_70079191_70079726 chr14_70079758_70080243 chr14_70130926_70131260
Birc2	-0.26801	chr9_7783898_7784114
Blm	-0.418998		chr7_80441555_80441952
Bola1	-0.56963	chr3_96195041_96195249
Brf1	-0.427182 -0.414275	chr12_113040989_113041462 chr12_113047444_113048231
Brf2	-0.354068	chr8_27170198_27170872
Bsn	-0.18342	chr9_108111226_108111470		chr9_108111226_108111470
Btbd11	-0.434448	chr10_85563455_85563725
Btbd2	-0.535574 -0.104217	chr10_80610146_80610509	chr10_80664465_80664807
Btg1	-0.265926 -0.329609		chr10_96598617_96598873 chr10_96654426_96654851
Btg2	-0.374655 -0.486503	chr1_134096219_134096510	chr1_134084997_134085299
Btnl9	-0.313267 -0.290882	chr11_49175091_49175319	chr11_49196085_49196797
Btrc	-0.299773	chr19_45528065_45528597
Bzw2	-0.417853	chr12_36155063_36155321
C030014I23Rik	-0.420139 -0.320617	chr9_44493100_44493426 chr9_44510593_44511203
C030037D09Rik	-0.301204	chr11_88727761_88728011
C130040N14Rik	-0.380372 -0.308564	chr17_27588008_27588794 chr17_27610848_27611122
C1qtnf5	-0.307757	chr9_44093906_44094136
C230085N15Rik	-0.386593 -0.401951 -0.453935 -0.484689 -0.182917	chr17_51760302_51760556 chr17_51804550_51805908 chr17_51808754_51809346 chr17_51810367_51810979 chr17_51811539_51811975
C430019N01Rik	-0.455457	chr5_97982318_97982668
C530050E15Rik	-0.281252	chr13_24602537_24603336
C78859	-0.366328	chr8_94354397_94354758
C920008G01Rik	-0.430017		chr14_53012894_53013591
Cabp1	-0.240455	chr5_115150968_115151739
Cacna1a	-0.340577		chr8_84655840_84656111
Cacna1e	-0.105517	chr1_154794483_154794799
Cacnb1	-0.325443	chr11_98001536_98001774
Cacnb4	-0.276898	chr2_52525982_52526661
Cacng6	-0.199314		chr7_3442540_3443016
Cacng8	-0.199314		chr7_3442540_3443016
Cactin	-0.254128 -0.19033 -0.139797	chr10_81291176_81292001 chr10_81302369_81304509 chr10_81346695_81347036
Calhm1	-0.265628	chr19_47132890_47133193
Calhm2	-0.265628	chr19_47132890_47133193
Calhm3	-0.265628	chr19_47132890_47133193
Calml4	-0.300731		chr9_62827679_62828012
Camk1g	-0.381126	chr1_193336880_193337111
Camk2g	-0.273635	chr14_20772728_20773278
Camkk2	-0.254911 -0.286539	chr5_122733810_122734474 chr5_122771016_122771496
Camkv	-0.206982 -0.47104	chr9_107980857_107983003 chr9_107983099_107983963
Cand1	-0.435896		chr10_119287009_119287634
Capn1	-0.316023 -0.305507	chr19_5988956_5989350 chr19_6011621_6011988
Capn11	-0.258694	chr17_45695612_45695844
Capn15	-0.197149	chr17_26005806_26006080
Capn7	-0.335944	chr14_31413626_31414597
Capns1	-0.161363		chr7_30143882_30144092
Card19	-0.239373		chr13_49253002_49253403
Carns1	-0.320288	chr19_4216069_4216576
Cars	-0.252236	chr7_143624794_143625541
Cask	-0.339253	chrX_13846401_13846648		chrX_13846401_13846648
Cass4	-0.407243 -0.407221	chr2_172381599_172382538 chr2_172412533_172412766
Cbl	-0.307757	chr9_44093906_44094136
Cblb	-0.239978	chr16_52090935_52091231
Cblc	-0.3342		chr7_19841656_19841879
Cbx4	-0.261629	chr11_119082782_119083427
Cbx8	-0.261629	chr11_119082782_119083427
Ccar2	-0.316128	chr14_70130926_70131260
Ccdc102a	-0.386654 -0.140741	chr8_94923731_94923976	chr8_94922936_94923415
Ccdc12	-0.226982	chr9_110684934_110685460
Ccdc124	-0.295314	chr8_70868747_70868998
Ccdc148	-0.258688	chr2_58907906_58908279
Ccdc162	-0.302066	chr10_41751879_41752278
Ccdc47	-0.426125 -0.409184	chr11_106165262_106165521 chr11_106167415_106168070
Ccdc62	-0.554423 -0.249815 -0.381764	chr5_124011096_124011348 chr5_124011348_124018547 chr5_124018652_124019190
Ccdc80	-0.39462	chr16_45148685_45148894
Ccdc92	-0.112616	chr5_124872942_124873398
Ccdc9b	-0.27654	chr2_118748655_118750145
Ccl24	-0.281482	chr5_135524845_135525622
Ccl26	-0.281482	chr5_135524845_135525622
Ccn6	-0.174373	chr10_39172885_39173246
Ccr7	-0.480992	chr11_99146941_99147662
Ccr9	-0.413149 -0.250113 -0.373181	chr9_123756858_123757182 chr9_123766749_123768246 chr9_123769222_123770012		chr9_123766749_123768246
Ccrl2	-0.28946	chr9_111055463_111055681
Cct4	-0.164723	chr11_22971863_22972184
Cd2	-0.335476 -0.344444		chr3_101291269_101291542 chr3_101297061_101297574
Cd247	-0.279663 -0.318182	chr1_165840698_165841482 chr1_165849891_165850388
Cd27	-0.381996	chr6_125270567_125270896
Cd5	-0.257421 -0.408108	chr19_10695385_10696086	chr19_10786962_10787232
Cd52	-0.354918	chr4_134054470_134055293
Cd6	-0.408108		chr19_10786962_10787232
Cd7	-0.29431		chr11_121019537_121019843
Cd74	-0.301618	chr18_60830806_60831337
Cd83	-0.141014	chr13_43790679_43790952
Cd96	-0.357568	chr16_46104555_46104823
Cdc42	-0.417645		chr4_137365694_137365932
Cdc6	-0.544776	chr11_98949880_98950205
Cdh23	-0.340681	chr10_60288931_60290713
Cdhr4	-0.206982 -0.47104	chr9_107980857_107983003 chr9_107983099_107983963
Cdkal1	-0.315118	chr13_29769720_29769926
Cdkl3	-0.508175	chr11_51961836_51962108
Cdkn2a	-0.196784	chr4_89292804_89294142
Cdkn2aipnl	-0.508175	chr11_51961836_51962108
Cdkn2b	-0.196784	chr4_89292804_89294142
Cdyl2	-0.318768 -0.425322	chr8_116585778_116586940 chr8_116589551_116590155
Ceacam16	-0.3342		chr7_19841656_19841879
Ceacam19	-0.3342		chr7_19841656_19841879
Cela3a	-0.417645		chr4_137365694_137365932
Celsr1	-0.295908 -0.394271	chr15_86064241_86065060 chr15_86070741_86071089
Cenpn	-0.28705	chr8_116905154_116905777
Cenpu	-0.293262	chr8_46512416_46512812
Cep41	-0.128663	chr6_30736907_30737396
Cep57l1	-0.302066	chr10_41751879_41752278
Cerk	-0.29351 -0.266275	chr15_86167862_86168805 chr15_86183281_86184347
Cfap43	-0.363154	chr19_47908667_47909641
Cfap58	-0.363154	chr19_47908667_47909641
Cfap73	-0.431989	chr5_120579758_120579993
Chd4	-0.365152	chr6_125073874_125074180
Chd7	-0.345401		chr4_8915622_8915830
Chic2	-0.26151		chr5_75070218_75071121
Chit1	-0.374655 -0.486503	chr1_134096219_134096510	chr1_134084997_134085299
Chmp6	-0.516901	chr11_119938158_119938810
Chmp7	-0.181787 -0.184609	chr14_69774770_69775285 chr14_69780479_69780801
Chn2	-0.359697	chr6_54126807_54127775
Chpf2	-0.215908	chr5_24591746_24592099		chr5_24591746_24592099
Chrm4	-0.327249 -0.371619	chr2_91931888_91932094 chr2_91965217_91965471
Chrna2	-0.385721	chr14_66189020_66189841
Chsy1	-0.308721		chr7_66181229_66181542
Chtf8	-0.290818		chr8_106932665_106933097
Cipc	-0.27047		chr12_86912795_86913057
Ckmt2	-0.607911		chr13_91815327_91815560
Cks1b	-0.408842	chr3_89379727_89380002
Clasp2	-0.368432	chr9_113792722_113793575
Clcf1	-0.320288 -0.362096	chr19_4216069_4216576 chr19_4226729_4227116
Cldn7	-0.408474	chr11_70005699_70006223
Clec16a	-0.354596 -0.432652	chr16_10639135_10639649 chr16_10690220_10690504
Clic1	-0.403495	chr17_35092972_35093290
Clic6	-0.210273	chr16_92460590_92461039
Clk3	-0.252577	chr9_57789832_57790574
Cln6	-0.300731		chr9_62827679_62828012
Clstn1	-0.316839	chr4_149647702_149648789
Cmah	-0.223442 -0.257544	chr13_24412996_24413941	chr13_24501244_24501597	chr13_24412996_24413941
Cmc2	-0.28705	chr8_116905154_116905777
Cmip	-0.348252	chr8_117303297_117304036
Cmya5	-0.217781	chr13_93093467_93093780
Cnot10	-0.38379	chr9_114612893_114613327
Cnr2	-0.336314	chr4_135911124_135911894
Col16a1	-0.308755	chr4_130047575_130048073
Commd1	-0.164723	chr11_22971863_22972184
Commd8	-0.428759	chr5_72159534_72159799
Comt	-0.304512	chr16_18459269_18459575
Copb1	-0.37856		chr7_114290332_114291219
Copg2	-0.128663	chr6_30736907_30737396
Cops4	-0.150493	chr5_100569849_100571051
Coq8a	-0.320685	chr1_180247851_180248118
Coro1c	-0.408944 -0.403723 -0.266255	chr5_113858813_113859548	chr5_113836980_113837202 chr5_113841455_113841942	chr5_113858813_113859548
Coro6	-0.169351	chr11_77518240_77518776
Cox10	-0.390618 -0.45205	chr11_64015305_64015563 chr11_64041364_64041578
Cox7a1	-0.161363		chr7_30143882_30144092
Cpne5	-0.30031 -0.207578	chr17_29164451_29165101 chr17_29283293_29283540
Cradd	-0.217386 -0.268801	chr10_95297078_95297316 chr10_95313510_95314226
Creb3l1	-0.371619	chr2_91965217_91965471
Creld1	-0.250683	chr6_113486821_113487515
Crip1	-0.322968	chr12_113101310_113101648
Crip2	-0.322968	chr12_113101310_113101648
Crk	-0.384644	chr11_75644435_75644976
Crocc	-0.255084	chr4_140989497_140989804
Crtc3	-0.450253 -0.236058 -0.157425 -0.3954 -0.363499	chr7_80636839_80637148 chr7_80638494_80638904 chr7_80643007_80643760 chr7_80652426_80652835 chr7_80667181_80667442
Cry2	-0.354372	chr2_92422631_92422972
Cryba4	-0.267356	chr5_112279849_112280683
Crybb1	-0.267356	chr5_112279849_112280683
Crybg2	-0.354918	chr4_134054470_134055293
Csad	-0.236507 -0.167449 -0.298617 -0.256943	chr15_102207523_102208388 chr15_102224431_102224745 chr15_102235376_102235838 chr15_102244284_102244936
Csf3	-0.314141	chr11_98709497_98709717
Csmd2	-0.334694	chr4_128594182_128594389
Csnk1d	-0.29431		chr11_121019537_121019843
Csnk1e	-0.203454	chr15_79432928_79433526
Csnk1g2	-0.535574 -0.104217	chr10_80610146_80610509	chr10_80664465_80664807
Csnk2b	-0.403495	chr17_35092972_35093290
Csrnp1	-0.286032	chr9_120024380_120024639
Cstf1	-0.407243 -0.407221	chr2_172381599_172382538 chr2_172412533_172412766
Ctcf	-0.315599	chr8_105623740_105624595
Ctdnep1	-0.408474	chr11_70005699_70006223
Ctif	-0.414222 -0.340568	chr18_75459631_75459925 chr18_75489202_75489514
Ctla4	-0.209706		chr1_60960563_60960924
Ctnna1	-0.109321	chr18_35093233_35094168
Ctsd	-0.424456		chr7_142400401_142400748
Ctu2	-0.517602	chr8_122470679_122471146
Cul3	-0.367541	chr1_80384157_80384528
Cul7	-0.232267	chr17_46672011_46672291
Cux1	-0.274088	chr5_136564986_136565498		chr5_136564986_136565498
Cux2	-0.383381 -0.459402	chr5_121811440_121813212 chr5_121824093_121824562
Cx3cr1	-0.286032	chr9_120024380_120024639
Cxcl16	-0.281031	chr11_70437918_70438354
Cxcr5	-0.420139 -0.320617	chr9_44493100_44493426 chr9_44510593_44511203
Cxcr6	-0.413149 -0.250113 -0.373181	chr9_123756858_123757182 chr9_123766749_123768246 chr9_123769222_123770012
Cxxc5	-0.451765 -0.350082	chr18_35815640_35815893 chr18_35850371_35851144
Cyba	-0.517602	chr8_122470679_122471146
Cygb	-0.349125	chr11_116617629_116617930
Cym	-0.41629	chr3_107236969_107237239
Cyp4f13	-0.166468	chr17_32879144_32879448
Cyp4f14	-0.166468	chr17_32879144_32879448
Cyren	-0.188573	chr6_34875274_34875773
D030034A15Rik	-0.174373	chr10_39172885_39173246
D130019J16Rik	-0.271214	chr1_137904680_137905935
D17H6S53E	-0.403495	chr17_35092972_35093290
D330037F02Rik	-0.354269		chr9_115617802_115618039
D630029K05Rik	-0.265525 -0.276044	chr10_116913686_116917118 chr10_116919426_116920108
D630044L22Rik	-0.197149	chr17_26005806_26006080
D930015M05Rik	-0.354372	chr2_92422631_92422972
Dapp1	-0.221914	chr3_137968544_137968975
Dbx1	-0.285951	chr7_49598937_49599160
Dcakd	-0.335645	chr11_102998280_102998845		chr11_102998280_102998845
Dclre1b	-0.344552 -0.450837	chr3_103773901_103774269 chr3_103779162_103779581
Dcst1	-0.408842	chr3_89379727_89380002
Dcst2	-0.408842	chr3_89379727_89380002
Ddah2	-0.403495	chr17_35092972_35093290
Ddit4	-0.381042 -0.18848		chr10_59916589_59916892 chr10_59970212_59970938
Ddn	-0.418916	chr15_98832625_98832940
Ddrgk1	-0.214792	chr2_130635956_130636189
Ddx11	-0.26042		chr17_66108016_66108358
Ddx19a	-0.136196	chr8_110969939_110970621
Ddx19b	-0.136196	chr8_110969939_110970621
Ddx39b	-0.440879	chr17_35222205_35222867
Ddx42	-0.409184	chr11_106167415_106168070
Ddx54	-0.431989	chr5_120579758_120579993
Ddx55	-0.309062	chr5_124529719_124530269
Def6	-0.344653	chr17_28246665_28246961
Degs2	-0.539867	chr12_108653650_108653958
Dek	-0.388965	chr13_47056058_47056465
Derl1	-0.301428 -0.216549	chr15_57878491_57878710 chr15_57922928_57923150
Dffa	-0.358614	chr4_149066745_149067298
Dgkz	-0.327249 -0.371619	chr2_91931888_91932094 chr2_91965217_91965471		chr2_91965217_91965471
Dglucy	-0.384078		chr12_100765841_100766045
Diaph1	-0.177431	chr18_37841622_37842067
Dip2a	-0.151421	chr10_76354918_76355304
Dip2b	-0.420172	chr15_100092345_100092585
Disp2	-0.27654	chr2_118748655_118750145
Dlg4	-0.408474	chr11_70005699_70006223
Dnaaf2	-0.348519	chr12_69217522_69217742
Dnaaf5	-0.277738 -0.300672	chr5_139166735_139167198 chr5_139175182_139175603
Dnah10	-0.112616	chr5_124872942_124873398
Dnah17	-0.333045	chr11_118016342_118016721
Dnajb12	-0.381042		chr10_59916589_59916892
Dnajc25	-0.256731	chr4_58965668_58966215
Dnase1l3	-0.331424	chr14_7913868_7914547
Dock9	-0.332534	chr14_121697128_121697443
Dohh	-0.139797 -0.30304	chr10_81346695_81347036	chr10_81382343_81382800	chr10_81382343_81382800
Dok4	-0.386654 -0.140741	chr8_94923731_94923976	chr8_94922936_94923415
Dop1b	-0.402089	chr16_93810100_93810349
Dot1l	-0.286618	chr10_80792307_80793075
Dph1	-0.292799 -0.308973 -0.217565	chr11_75165742_75166046 chr11_75166116_75167002 chr11_75167002_75167429
Dpm2	-0.264068	chr2_32555695_32556626
Dpm3	-0.32957	chr3_89243445_89243866
Dpy19l3	-0.423683	chr7_35796250_35796455
Dtnb	-0.461227 -0.384938	chr12_3671338_3671761	chr12_3548620_3548882
Dtnbp1	-0.486817	chr13_44982779_44983135		chr13_44982779_44983135
Dusp1	-0.399865	chr17_26593904_26594672
Dusp22	-0.341254		chr13_30632740_30633339
Dusp4	-0.214007	chr8_34815026_34815642
Dusp5	-0.242936		chr19_53547579_53547951
Dusp6	-0.333937 -0.289066	chr10_99227758_99228556 chr10_99301414_99302566
Dvl2	-0.408474	chr11_70005699_70006223		chr11_70005699_70006223
Dym	-0.357222	chr18_75278078_75278446
Dynlt1c	-0.301728		chr17_6598330_6598574
Dynlt1f	-0.301728		chr17_6598330_6598574
E130304I02Rik	-0.423683	chr7_35796250_35796455
E230032D23Rik	-0.252236	chr7_143624794_143625541
E230034D01Rik	-0.255059	chr9_44046678_44046879
E330017L17Rik	-0.356061		chr4_129884264_129884485
E330032C10Rik	-0.37262	chr17_73218238_73218566
E430014B02Rik	-0.386593	chr17_51760302_51760556
E430021H15Rik	-0.211888	chr5_44223358_44223849
Eapp	-0.413278 -0.474903	chr12_54651786_54652284 chr12_54652360_54652707
Edc3	-0.252577	chr9_57789832_57790574
Eef2k	-0.209901	chr7_120851587_120852139
Efna1	-0.32957	chr3_89243445_89243866
Efna4	-0.408842	chr3_89379727_89380002
Egln1	-0.170439	chr8_124926037_124926638
Egln3	-0.330465	chr12_54191320_54191829
Egr3	-0.323953 -0.216767 -0.316128	chr14_70079191_70079726 chr14_70079758_70080243 chr14_70130926_70131260
Ehd1	-0.136647	chr19_6228284_6228509
Eid3	-0.436756 -0.247155	chr10_82889834_82890127 chr10_82891866_82892180
Eif2b1	-0.309062	chr5_124529719_124530269
Eif4e3	-0.361385	chr6_99658532_99659076
Elmo1	-0.122406 -0.266058	chr13_20180703_20181673 chr13_20207142_20207406
Elmsan1	-0.346858		chr12_84221094_84221683
Elp5	-0.408474	chr11_70005699_70006223
Emc3	-0.250683	chr6_113486821_113487515
Eme1	-0.294328	chr11_94687297_94687540
Emg1	-0.591855 -0.537092	chr6_124694365_124694639 chr6_124720988_124721300
Emid1	-0.104983		chr11_5158169_5158534
Eml4	-0.259659		chr17_83307016_83307237
Eno2	-0.537092	chr6_124720988_124721300
Enthd1	-0.519117 -0.16714 -0.349162 -0.240331	chr15_80538744_80539153 chr15_80559583_80560323 chr15_80602277_80603536 chr15_80613729_80614058
Epas1	-0.283859	chr17_86801907_86802382
Ercc6l2	-0.198792		chr13_63901572_63902116
Ergic1	-0.399865	chr17_26593904_26594672		chr17_26593904_26594672
Ethe1	-0.136081	chr7_24555796_24556216
Ets1	-0.146459	chr9_32747411_32748305
Evl	-0.539867	chr12_108653650_108653958
Exoc2	-0.292434		chr13_30986861_30987164
Exoc8	-0.170439	chr8_124926037_124926638
F630040K05Rik	-0.258694	chr17_45695612_45695844
F830112A20Rik	-0.4102 -0.463681	chr1_36921760_36922500 chr1_36936609_36936834
Fam102a	-0.264068	chr2_32555695_32556626
Fam102b	-0.165796	chr3_108997367_108997941
Fam110a	-0.128001	chr2_151973260_151973533
Fam161a	-0.164723	chr11_22971863_22972184
Fam20a	-0.200885	chr11_109649082_109649803
Fam20b	-0.338565	chr1_156710658_156710859
Fam210b	-0.407243	chr2_172381599_172382538
Fam229b	-0.174373	chr10_39172885_39173246
Fam234a	-0.209255	chr17_26235211_26235651
Fam240a	-0.166362	chr9_110945526_110945926
Fam78a	-0.373639	chr2_32047295_32047675
Fancc	-0.395175	chr13_63394382_63395371
Fancd2	-0.250683	chr6_113486821_113487515
Fas	-0.201351	chr19_34307338_34308359
Fastkd5	-0.214792	chr2_130635956_130636189
Fau	-0.305507	chr19_6011621_6011988
Fbxo21	-0.33253	chr5_118047530_118047829
Fbxo39	-0.102999	chr11_72314158_72314520
Fbxo47	-0.321565	chr11_97826118_97826948
Fbxw4	-0.299773	chr19_45528065_45528597
Fbxw7	-0.345183	chr3_84883918_84884156
Fbxw8	-0.33253 -0.375962 -0.256099	chr5_118047530_118047829 chr5_118081601_118081803 chr5_118082671_118083258
Fem1b	-0.300731		chr9_62827679_62828012
Fes	-0.273805 -0.29548	chr7_80368900_80369460 chr7_80387110_80387780
Fgd3	-0.239373		chr13_49253002_49253403
Fgfr1op2	-0.293185		chr6_146530372_146530794
Fgfr2	-0.261703	chr7_130903764_130904040
Fibcd1	-0.36765	chr2_31821756_31821965
Fignl1	-0.380683	chr11_11751231_11751548
Flad1	-0.408842	chr3_89379727_89380002
Flg	-0.651339	chr3_93290650_93291025		chr3_93290650_93291025
Fli1	-0.392062 -0.270464	chr9_32520781_32521071	chr9_32582054_32582386
Flnb	-0.266226 -0.331424	chr14_7844652_7844887 chr14_7913868_7914547
Fmod	-0.374655 -0.486503	chr1_134096219_134096510	chr1_134084997_134085299
Fn1	-0.321941	chr1_71576783_71577019
Fntb	-0.281921	chr12_76841095_76841562
Foxp1	-0.407804 -0.168652 -0.404032 -0.267071 -0.48631 -0.27792	chr6_99265997_99266697 chr6_99283288_99285136 chr6_99374531_99374733 chr6_99388067_99389221 chr6_99389292_99389570 chr6_99394575_99394996		chr6_99265997_99266697
Frmd6	-0.410915	chr12_70883775_70884011
Frrs1l	-0.396763	chr4_56915654_56916310
Fryl	-0.264495	chr5_73145055_73145323
Fuca1	-0.336314	chr4_135911124_135911894
Furin	-0.273805 -0.29548 -0.418998	chr7_80368900_80369460 chr7_80387110_80387780	chr7_80441555_80441952
Fyb	-0.233984 -0.32097	chr15_6564946_6565694 chr15_6573322_6573586
Fyco1	-0.413149 -0.250113 -0.373181	chr9_123756858_123757182 chr9_123766749_123768246 chr9_123769222_123770012
Fyn	-0.318327	chr10_39540212_39540624
Fzr1	-0.139797 -0.30304	chr10_81346695_81347036	chr10_81382343_81382800
G430095P16Rik	-0.432247 -0.411924	chr8_84699936_84700203 chr8_84702804_84703178
Gabarap	-0.408474	chr11_70005699_70006223
Gabrb1	-0.428759	chr5_72159534_72159799
Gabrd	-0.416588	chr4_155354226_155354450
Galnt10	-0.460954	chr11_57674015_57674290
Galnt2	-0.183079	chr8_124314436_124315107
Galnt4	-0.355854 -0.113459	chr10_99116774_99117435 chr10_99126987_99127300
Gan	-0.356364	chr8_117198181_117198387
Garnl3	-0.330969	chr2_33030752_33031019
Gas7	-0.297914	chr11_67580598_67580888
Gata3	-0.451906	chr2_9862397_9862641
Gba	-0.32957	chr3_89243445_89243866
Gbe1	-0.183186	chr16_70329126_70329696
Gcn1l1	-0.424139	chr5_115524325_115524581
Gcnt7	-0.407221	chr2_172412533_172412766
Gdpd5	-0.37627	chr7_99391964_99392169
Gfod1	-0.440336	chr13_43208893_43209480
Ggnbp1	-0.369772	chr17_27060800_27061162
Ggt1	-0.40022	chr10_75531687_75532047
Gins2	-0.486885 -0.475049 -0.170219	chr8_120539468_120539672 chr8_120540136_120540418 chr8_120572593_120572922
Gipc3	-0.254128 -0.19033 -0.139797 -0.30304	chr10_81291176_81292001 chr10_81302369_81304509 chr10_81346695_81347036	chr10_81382343_81382800
Git1	-0.169351	chr11_77518240_77518776
Gja10	-0.355534	chr4_32564985_32565324
Gjd3	-0.544776	chr11_98949880_98950205
Gm10030	-0.166362 -0.28946	chr9_110945526_110945926 chr9_111055463_111055681
Gm10045	-0.207578 -0.348498	chr17_29283293_29283540 chr17_29302340_29302589
Gm10064	-0.196902 -0.254911	chr5_122678035_122678442 chr5_122733810_122734474
Gm10155	-0.334793	chr7_126277625_126277848
Gm10197	-0.244166		chr19_53395653_53395902
Gm10221	-0.215908	chr5_24591746_24592099
Gm10271	-0.265525 -0.276044	chr10_116913686_116917118 chr10_116919426_116920108
Gm10286	-0.386654 -0.140741	chr8_94923731_94923976	chr8_94922936_94923415
Gm10293	-0.38267		chr3_52585931_52586140
Gm10355	-0.335476 -0.344444		chr3_101291269_101291542 chr3_101297061_101297574
Gm10364	-0.382831	chr14_55078591_55078872
Gm10392	-0.169351	chr11_77518240_77518776
Gm10399	-0.232412	chr5_117354176_117354412
Gm1043	-0.392972 -0.495033 -0.264366	chr5_37056381_37056916 chr5_37082171_37082635 chr5_37082993_37083589		chr5_37082993_37083589
Gm10432	-0.123424	chr12_100348302_100348620
Gm10457	-0.410915	chr12_70883775_70884011
Gm10532	-0.340568	chr18_75489202_75489514
Gm10548	-0.22978	chr18_34247514_34247813
Gm10571	-0.356061		chr4_129884264_129884485
Gm10614	-0.486885 -0.475049 -0.170219	chr8_120539468_120539672 chr8_120540136_120540418 chr8_120572593_120572922
Gm10638	-0.525631	chr8_86706800_86707127
Gm10653	-0.300731		chr9_62827679_62828012
Gm10655	-0.315868 -0.396704	chr9_61384719_61385498 chr9_61385786_61386139
Gm10687	-0.307757	chr9_44093906_44094136
Gm10702	-0.408842	chr3_89379727_89380002
Gm10709	-0.26801	chr9_7783898_7784114
Gm10729	-0.233893	chr3_51727626_51728902
Gm10805	-0.327249 -0.371619	chr2_91931888_91932094 chr2_91965217_91965471
Gm10814	-0.316023 -0.305507	chr19_5988956_5989350		chr19_6011621_6011988
Gm10840	-0.426125 -0.409184	chr11_106165262_106165521 chr11_106167415_106168070
Gm10964	-0.344552 -0.450837	chr3_103773901_103774269 chr3_103779162_103779581
Gm10988	-0.161363		chr7_30143882_30144092
Gm11077	-0.304567		chr6_140707142_140707523
Gm11084	-0.288105		chr2_73003436_73004266
Gm11099	-0.258688	chr2_58907906_58908279
Gm11185	-0.201358	chr4_83234037_83234645
Gm11201	-0.510646 -0.365158	chr11_78982294_78982693 chr11_79041962_79042358
Gm11209	-0.383685 -0.230193	chr4_62617727_62618085 chr4_62640735_62641923
Gm11213	-0.330101	chr4_63560576_63561002
Gm11342	-0.223442	chr13_24412996_24413941
Gm11344	-0.223442	chr13_24412996_24413941
Gm11346	-0.281252	chr13_24602537_24603336
Gm11366	-0.295696	chr13_30198076_30198442
Gm11371	-0.292434		chr13_30986861_30987164
Gm11483	-0.330101	chr4_63560576_63561002
Gm11493	-0.301204	chr11_88727761_88728011
Gm11527	-0.118427	chr11_95907796_95908017
Gm11529	-0.351315	chr11_96462366_96462607
Gm11534	-0.118427	chr11_95907796_95908017
Gm11541	-0.294328	chr11_94687297_94687540
Gm11542	-0.294328	chr11_94687297_94687540
Gm11582	-0.209706		chr1_60960563_60960924
Gm11590	-0.25778		chr1_61102281_61102712
Gm11625	-0.238514	chr11_101435188_101435651
Gm11626	-0.238514	chr11_101435188_101435651
Gm11629	-0.325443	chr11_98001536_98001774
Gm11633	-0.325443	chr11_98001536_98001774
Gm11655	-0.299627	chr11_108222599_108223160
Gm11657	-0.320809	chr11_108032695_108032933
Gm11670	-0.23345	chr11_108936442_108936731
Gm11672	-0.426125 -0.409184	chr11_106165262_106165521 chr11_106167415_106168070
Gm11685	-0.200885	chr11_109649082_109649803
Gm11707	-0.337902		chr11_106937387_106937709
Gm11723	-0.254793	chr11_117792343_117792820
Gm11724	-0.254793			chr11_117792343_117792820
Gm11735	-0.701929		chr11_116759523_116759830
Gm11753	-0.363036 -0.229549	chr11_119150466_119150672 chr11_119150672_119155329
Gm11754	-0.261629 -0.363036 -0.229549	chr11_119082782_119083427 chr11_119150466_119150672 chr11_119150672_119155329
Gm11755	-0.261629 -0.363036 -0.229549	chr11_119082782_119083427 chr11_119150466_119150672 chr11_119150672_119155329
Gm11766	-0.516901	chr11_119938158_119938810
Gm11767	-0.516901	chr11_119938158_119938810
Gm11774	-0.29431		chr11_121019537_121019843
Gm11775	-0.29431		chr11_121019537_121019843
Gm11933	-0.355534	chr4_32564985_32565324
Gm11948	-0.193212	chr11_3371478_3371684
Gm11998	-0.303041 -0.316277	chr11_11564868_11565738		chr11_11555580_11555781
Gm11999	-0.404254	chr11_11667915_11668402
Gm12000	-0.404254	chr11_11667915_11668402
Gm12204	-0.508175	chr11_51961836_51962108
Gm12207	-0.373662	chr11_52272609_52272878
Gm12245	-0.270486		chr11_57958258_57958669
Gm12249	-0.270486		chr11_57958258_57958669
Gm12289	-0.390618 -0.45205	chr11_64015305_64015563 chr11_64041364_64041578
Gm12301	-0.297914	chr11_67580598_67580888
Gm12313	-0.281031	chr11_70437918_70438354
Gm12314	-0.281031	chr11_70437918_70438354
Gm12338	-0.384644	chr11_75644435_75644976
Gm12356	-0.314141	chr11_98709497_98709717
Gm12396	-0.21232	chr4_40815556_40816073
Gm12474	-0.354316	chr3_100562632_100562946
Gm12490	-0.335476 -0.344444		chr3_101291269_101291542 chr3_101297061_101297574
Gm12527	-0.3324	chr4_59336787_59337528
Gm12536	-0.347114	chr4_57262159_57262944
Gm12592	-0.193212	chr11_3371478_3371684
Gm12606	-0.196784	chr4_89292804_89294142
Gm12734	-0.169351	chr11_77518240_77518776
Gm12847	-0.322514	chr4_115830537_115831244
Gm12922	-0.13646	chr4_123662695_123663216
Gm12925	-0.13646	chr4_123662695_123663216
Gm12926	-0.13646	chr4_123662695_123663216
Gm12958	-0.334694	chr4_128594182_128594389
Gm12963	-0.308755	chr4_130047575_130048073
Gm12966	-0.356061		chr4_129884264_129884485
Gm12970	-0.417728	chr4_130774575_130775140
Gm12971	-0.417728	chr4_130774575_130775140
Gm12972	-0.417728	chr4_130774575_130775140
Gm13006	-0.336314	chr4_135911124_135911894
Gm13031	-0.255084	chr4_140989497_140989804
Gm13061	-0.354918	chr4_134054470_134055293
Gm13070	-0.18993		chr4_149889369_149889658
Gm13091	-0.529167	chr4_150583507_150584045
Gm13210	-0.567887		chr2_7586685_7587016
Gm13256	-0.451906	chr2_9862397_9862641
Gm13259	-0.185904	chr4_133328110_133328375
Gm13262	-0.451906	chr2_9862397_9862641
Gm13270	-0.341246	chr2_13224359_13225002
Gm13293	-0.254233	chr2_11332495_11333545
Gm13412	-0.264068	chr2_32555695_32556626
Gm13413	-0.170235	chr2_32447367_32447674
Gm13527	-0.222574	chr2_57110417_57111651
Gm13541	-0.276898	chr2_52525982_52526661
Gm13560	-0.258688	chr2_58907906_58908279
Gm13588	-0.179735	chr2_38514304_38514816
Gm13605	-0.347794	chr2_35259686_35260107
Gm13609	-0.373639	chr2_32047295_32047675
Gm13778	-0.300867	chr2_91088346_91088741
Gm13828	-0.240455	chr5_115150968_115151739
Gm13836	-0.3518 -0.424139	chr5_115509402_115509663 chr5_115524325_115524581
Gm13840	-0.3518 -0.424139	chr5_115509402_115509663 chr5_115524325_115524581
Gm13849	-0.463774	chr6_31853060_31853481
Gm14009	-0.462727	chr2_128158972_128159394
Gm14010	-0.370494	chr2_128407161_128407404
Gm14097	-0.322227	chr2_132714571_132714863
Gm14098	-0.322227	chr2_132714571_132714863
Gm14099	-0.322227	chr2_132714571_132714863
Gm14154	-0.128001	chr2_151973260_151973533
Gm14273	-0.407243	chr2_172381599_172382538
Gm14319	-0.129179		chr2_167840449_167840676
Gm14455	-0.407243 -0.407221	chr2_172381599_172382538 chr2_172412533_172412766
Gm14528	-0.128663	chr6_30736907_30737396
Gm14575	-0.621212		chrX_40639538_40639758
Gm14642	-0.306169		chr2_173349837_173350354
Gm14773	-0.485705		chrX_91129659_91129881
Gm14871	-0.167299		chr17_48041713_48042304
Gm14963	-0.136647	chr19_6228284_6228509
Gm15047	-0.219086	chrX_140598562_140598814
Gm15201	-0.263834	chrX_162760642_162760938
Gm15283	-0.271119	chr12_73949878_73950103		chr12_73949878_73950103
Gm15324	-0.224586		chr13_111845673_111846649
Gm15325	-0.224586		chr13_111845673_111846649
Gm15326	-0.224586		chr13_111845673_111846649
Gm15327	-0.224586		chr13_111845673_111846649
Gm15340	-0.33119		chr16_95930113_95930318
Gm15417	-0.408842	chr3_89379727_89380002
Gm15420	-0.380372 -0.308564	chr17_27588008_27588794 chr17_27610848_27611122
Gm15441	-0.110019 -0.26651 -0.567459 -0.335392	chr3_96559624_96560521 chr3_96560558_96561712 chr3_96561727_96562945	chr3_96555317_96555656	chr3_96559624_96560521
Gm15444	-0.56963	chr3_96195041_96195249
Gm15471	-0.344552 -0.450837	chr3_103773901_103774269 chr3_103779162_103779581
Gm15481	-0.226239 -0.358686	chr5_122232967_122233562 chr5_122302006_122302247
Gm15511	-0.337467	chr9_69301633_69302081
Gm15513	-0.448269	chr5_34198667_34199015
Gm15526	-0.359697	chr6_54126807_54127775
Gm15530	-0.486076	chr16_38684370_38684576
Gm15544	-0.29548 -0.418998	chr7_80387110_80387780	chr7_80441555_80441952
Gm15558	-0.354596 -0.432652	chr16_10639135_10639649 chr16_10690220_10690504
Gm15569	-0.29351 -0.266275	chr15_86167862_86168805		chr15_86183281_86184347
Gm15579	-0.252236	chr7_143624794_143625541
Gm15580	-0.252236	chr7_143624794_143625541
Gm15597	-0.365742	chr17_28007861_28008596
Gm15672	-0.277738 -0.300672	chr5_139166735_139167198 chr5_139175182_139175603
Gm15710	-0.432951	chr5_92183493_92183739
Gm15713	-0.30668	chr16_43376835_43377229
Gm15722	-0.295908 -0.394271	chr15_86064241_86065060 chr15_86070741_86071089
Gm15727	-0.232412	chr5_117354176_117354412
Gm15728	-0.232412	chr5_117354176_117354412
Gm15747	-0.342257	chr5_123346250_123346593
Gm15764	-0.304512	chr16_18459269_18459575
Gm15774	-0.209901	chr7_120851587_120852139
Gm15775	-0.183079	chr8_124314436_124315107
Gm15842	-0.358686 -0.45299	chr5_122310979_122311181		chr5_122302006_122302247
Gm15856	-0.267415	chr6_121214568_121214808
Gm15857	-0.342257	chr5_123346250_123346593
Gm15860	-0.342257	chr5_123346250_123346593		chr5_123346250_123346593
Gm15880	-0.450253 -0.236058 -0.157425 -0.3954 -0.363499	chr7_80636839_80637148 chr7_80638494_80638904 chr7_80643007_80643760 chr7_80652426_80652835 chr7_80667181_80667442
Gm15884	-0.591855 -0.537092	chr6_124694365_124694639 chr6_124720988_124721300
Gm15886	-0.344552 -0.450837	chr3_103773901_103774269 chr3_103779162_103779581
Gm15889	-0.366328	chr8_94354397_94354758
Gm15890	-0.366328	chr8_94354397_94354758
Gm15897	-0.359109	chr16_11494890_11495182
Gm15978	-0.191797 -0.359467	chr17_87315491_87316380 chr17_87325442_87325865
Gm15981	-0.300031 -0.355799	chr5_74326226_74326492 chr5_74366642_74366983
Gm15982	-0.300031 -0.355799	chr5_74326226_74326492 chr5_74366642_74366983
Gm16031	-0.162722 -0.318392	chr15_101175639_101175867	chr15_101146148_101147147
Gm16043	-0.26604	chr6_8393359_8393578
Gm16055	-0.26604	chr6_8393359_8393578
Gm16059	-0.203454	chr15_79432928_79433526
Gm16073	-0.330769	chr9_65834068_65834481
Gm16086	-0.368493 -0.285967		chr12_107050798_107051437 chr12_107051624_107051887
Gm16093	-0.391942	chr3_19253542_19253990
Gm16104	-0.30304		chr10_81382343_81382800
Gm16120	-0.118536	chr5_140208354_140209227		chr5_140208354_140209227
Gm16132	-0.395175	chr13_63394382_63395371
Gm16172	-0.258694	chr17_45695612_45695844
Gm16174	-0.3342		chr7_19841656_19841879
Gm16175	-0.3342		chr7_19841656_19841879
Gm16177	-0.525631	chr8_86706800_86707127
Gm16181	-0.440879	chr17_35222205_35222867
Gm16183	-0.340577		chr8_84655840_84656111
Gm16200	-0.381847	chr9_90213033_90213234
Gm16223	-0.581481	chr5_42136379_42137071
Gm16239	-0.332656 -0.333937	chr10_99227758_99228556	chr10_99198940_99199353
Gm16253	-0.110019 -0.26651 -0.567459 -0.335392	chr3_96559624_96560521 chr3_96560558_96561712 chr3_96561727_96562945	chr3_96555317_96555656
Gm16254	-0.19364	chr10_7630955_7631825
Gm16298	-0.263188	chr19_53808212_53808811
Gm16299	-0.263188	chr19_53808212_53808811
Gm16315	-0.254128 -0.19033 -0.139797	chr10_81291176_81292001 chr10_81302369_81304509 chr10_81346695_81347036
Gm16337	-0.399565 -0.520215 -0.340796 -0.144479	chr3_9827586_9828064 chr3_9829636_9830142 chr3_9830491_9831640 chr3_9832437_9832651
Gm16364	-0.318327	chr10_39540212_39540624
Gm16487	-0.380697	chr11_113491135_113491375
Gm16490	-0.451765	chr18_35815640_35815893
Gm16519	-0.241667	chr17_70916060_70916629
Gm16534	-0.373639	chr2_32047295_32047675
Gm16580	-0.209255	chr17_26235211_26235651
Gm16933	-0.109756	chr8_25051846_25052302
Gm17018	-0.299773	chr19_45528065_45528597
Gm17020	-0.413149 -0.250113 -0.373181	chr9_123756858_123757182 chr9_123766749_123768246 chr9_123769222_123770012
Gm17021	-0.413149 -0.250113 -0.373181	chr9_123756858_123757182 chr9_123766749_123768246 chr9_123769222_123770012
Gm17122	-0.408944 -0.403723 -0.266255	chr5_113858813_113859548	chr5_113836980_113837202	chr5_113841455_113841942
Gm17124	-0.451052		chr14_42572688_42572899
Gm17151	-0.286618	chr10_80792307_80793075
Gm17204	-0.451052		chr14_42572688_42572899
Gm17218	-0.399865	chr17_26593904_26594672
Gm17231	-0.252577	chr9_57789832_57790574
Gm17233	-0.195291	chr14_73140679_73141215
Gm17249	-0.270329	chr10_84658192_84658731
Gm17275	-0.209873		chr1_180824700_180825508
Gm17552	-0.320288	chr19_4216069_4216576
Gm17571	-0.345099	chr9_13449390_13449894
Gm17690	-0.56963	chr3_96195041_96195249
Gm17740	-0.181787 -0.184609	chr14_69774770_69775285 chr14_69780479_69780801
Gm17747	-0.230225	chr14_25462024_25462394
Gm17834	-0.265572	chr6_48839638_48841010
Gm18036	-0.209873		chr1_180824700_180825508
Gm18115	-0.417853	chr12_36155063_36155321
Gm18215	-0.225675	chr14_26515749_26516119
Gm18271	-0.30031	chr17_29164451_29165101
Gm18272	-0.166468	chr17_32879144_32879448
Gm18273	-0.166468	chr17_32879144_32879448
Gm18310	-0.273805 -0.29548	chr7_80368900_80369460 chr7_80387110_80387780
Gm18593	-0.26151		chr5_75070218_75071121
Gm18709	-0.332921	chr8_120751655_120752334
Gm18730	-0.244863	chr10_121382516_121382927
Gm18801	-0.32863	chr1_105980746_105981331
Gm18807	-0.388965	chr13_47056058_47056465
Gm18996	-0.197972		chr9_57281659_57281877
Gm19046	-0.417853	chr12_36155063_36155321
Gm19195	-0.323062	chr12_111872141_111872422
Gm19280	-0.480159	chr9_96577715_96578009
Gm19327	-0.346858		chr12_84221094_84221683
Gm19345	-0.3342		chr7_19841656_19841879
Gm19557	-0.24679 -0.444246	chr19_47526497_47526840 chr19_47530985_47531318
Gm19583	-0.26151		chr5_75070218_75071121
Gm19696	-0.290174 -0.409531	chr17_84156256_84156963	chr17_84177456_84177763
Gm19708	-0.221914	chr3_137968544_137968975
Gm19880	-0.283686 -0.362586	chr7_28581771_28582466 chr7_28583045_28583258
Gm19918	-0.338565	chr1_156710658_156710859
Gm19931	-0.408944 -0.403723 -0.266255	chr5_113858813_113859548	chr5_113836980_113837202 chr5_113841455_113841942
Gm20008	-0.150242		chr17_22674062_22674571
Gm20026	-0.209255	chr17_26235211_26235651
Gm20033	-0.525159 -0.379048		chr5_64682225_64682640 chr5_64684206_64684680
Gm20149	-0.265396		chr10_21092656_21094961
Gm20288	-0.27194	chr13_69813836_69814197
Gm20305	-0.209873		chr1_180824700_180825508
Gm20388	-0.370464 -0.486885 -0.475049 -0.170219 -0.332921 -0.517602 -0.183079	chr8_120505281_120505677 chr8_120539468_120539672 chr8_120540136_120540418 chr8_120572593_120572922 chr8_120751655_120752334 chr8_122470679_122471146 chr8_124314436_124315107
Gm2040	-0.26151		chr5_75070218_75071121
Gm20430	-0.529388	chr14_57730618_57730876
Gm20444	-0.307757	chr9_44093906_44094136
Gm20465	-0.238051	chr5_33352173_33352626
Gm20503	-0.256731	chr4_58965668_58966215
Gm20522	-0.403495	chr17_35092972_35093290
Gm20531	-0.591855 -0.537092	chr6_124694365_124694639 chr6_124720988_124721300
Gm20596	-0.167299		chr17_48041713_48042304
Gm20632	-0.56963	chr3_96195041_96195249
Gm20633	-0.56963	chr3_96195041_96195249
Gm20661	-0.206982 -0.47104	chr9_107983099_107983963		chr9_107980857_107983003 chr9_107983099_107983963
Gm20662	-0.206982 -0.47104	chr9_107980857_107983003 chr9_107983099_107983963
Gm20670	-0.352646		chr7_64049707_64050106
Gm20687	-0.382831	chr14_55078591_55078872
Gm20696	-0.407804 -0.168652 -0.404032 -0.267071 -0.48631 -0.27792 -0.361385	chr6_99265997_99266697 chr6_99283288_99285136 chr6_99374531_99374733 chr6_99388067_99389221 chr6_99389292_99389570 chr6_99394575_99394996 chr6_99658532_99659076
Gm20705	-0.404032 -0.267071 -0.48631 -0.27792	chr6_99374531_99374733 chr6_99388067_99389221 chr6_99394575_99394996		chr6_99389292_99389570
Gm20708	-0.254793	chr11_117792343_117792820
Gm20735	-0.517602	chr8_122470679_122471146
Gm2178	-0.225675	chr14_26515749_26516119
Gm21859	-0.470258	chr16_10968788_10969284
Gm21969	-0.441445	chr4_139596651_139597317
Gm21970	-0.128686 -0.420805	chr16_91443412_91443636 chr16_91448252_91448572
Gm22013	-0.257544		chr13_24501244_24501597
Gm22025	-0.219086	chrX_140598562_140598814
Gm22027	-0.56963	chr3_96195041_96195249
Gm22059	-0.314141	chr11_98709497_98709717
Gm22061	-0.544776	chr11_98949880_98950205
Gm22106	-0.175249	chr15_73734810_73735199
Gm22152	-0.29431		chr11_121019537_121019843
Gm22175	-0.402622	chr12_113422688_113423024
Gm22206	-0.266498	chr3_153717825_153718068
Gm22220	-0.330465	chr12_54191320_54191829
Gm22240	-0.363154	chr19_47908667_47909641
Gm22245	-0.322227	chr2_132714571_132714863
Gm22300	-0.396763	chr4_56915654_56916310
Gm22305	-0.525631	chr8_86706800_86707127
Gm22378	-0.252955	chr11_109498209_109498573
Gm22420	-0.399865	chr17_26593904_26594672
Gm2245	-0.233984 -0.32097	chr15_6564946_6565694 chr15_6573322_6573586
Gm22503	-0.238136			chr10_44730760_44731072
Gm22513	-0.413278 -0.474903	chr12_54651786_54652284 chr12_54652360_54652707
Gm22540	-0.420139 -0.320617	chr9_44493100_44493426 chr9_44510593_44511203
Gm22589	-0.440879	chr17_35222205_35222867
Gm22672	-0.372468	chr16_24886602_24887336
Gm22711	-0.324994 -0.317514	chr11_106540271_106540737 chr11_106544159_106544684
Gm22721	-0.121806	chr10_80429693_80430140
Gm22766	-0.452779	chr12_21369033_21369300
Gm22818	-0.29351 -0.266275	chr15_86167862_86168805 chr15_86183281_86184347
Gm22890	-0.345253	chr15_84312710_84313001
Gm23018	-0.319708		chr12_69518345_69519224
Gm23101	-0.314219	chr2_128062783_128063286
Gm23104	-0.486817	chr13_44982779_44983135
Gm23123	-0.209255	chr17_26235211_26235651
Gm23152	-0.31728 -0.210353 -0.216461	chr2_166630841_166631323 chr2_166664655_166664884 chr2_166668294_166668549
Gm23171	-0.490909	chr5_124227169_124227680
Gm23202	-0.410685	chr5_146789420_146789745
Gm23206	-0.295696	chr13_30198076_30198442
Gm23224	-0.102999	chr11_72314158_72314520
Gm23232	-0.38379	chr9_114612893_114613327
Gm23264	-0.26042		chr17_66108016_66108358
Gm23269	-0.32957	chr3_89243445_89243866
Gm23302	-0.210436 -0.266443	chr14_118551446_118551810 chr14_118594890_118595642
Gm23365	-0.250683	chr6_113486821_113487515
Gm23368	-0.161363		chr7_30143882_30144092
Gm23369	-0.264068	chr2_32555695_32556626
Gm23370	-0.545836 -0.469541 -0.446596	chr1_127308420_127309306 chr1_127309306_127310176 chr1_127319756_127320555
Gm23402	-0.279663 -0.318182	chr1_165840698_165841482 chr1_165849891_165850388
Gm23412	-0.248391	chr4_83284245_83284916
Gm23421	-0.403495	chr17_35092972_35093290
Gm23450	-0.199314		chr7_3442540_3443016
Gm23458	-0.342257	chr5_123346250_123346593
Gm23513	-0.239978	chr16_52090935_52091231
Gm23547	-0.591855 -0.537092	chr6_124694365_124694639 chr6_124720988_124721300
Gm23633	-0.199906	chr14_27379305_27379857
Gm23649	-0.388647		chr17_72978033_72978471
Gm23667	-0.327929		chr11_86432706_86432995
Gm23711	-0.417728			chr4_130774575_130775140
Gm23751	-0.365152	chr6_125073874_125074180
Gm23786	-0.263834	chrX_162760642_162760938
Gm23814	-0.210869	chr2_119744030_119744442
Gm23845	-0.356061		chr4_129884264_129884485
Gm23905	-0.318366 -0.317171		chr17_83962060_83962448 chr17_83984811_83985782
Gm23994	-0.304269 -0.364724	chr16_87723479_87723868 chr16_87727297_87728015
Gm24011	-0.29351 -0.266275	chr15_86167862_86168805 chr15_86183281_86184347
Gm24022	-0.402622	chr12_113422688_113423024
Gm24031	-0.225675	chr14_26515749_26516119
Gm24032	-0.374857 -0.321528	chr13_95870147_95870369 chr13_95881608_95881823
Gm24059	-0.26604	chr6_8393359_8393578
Gm24091	-0.417728	chr4_130774575_130775140
Gm24112	-0.21232	chr4_40815556_40816073
Gm24150	-0.275878	chr3_79161392_79161910
Gm24175	-0.381996	chr6_125270567_125270896
Gm24239	-0.332921	chr8_120751655_120752334
Gm24240	-0.375785 -0.259659		chr17_83272722_83272960 chr17_83307016_83307237
Gm24265	-0.3518 -0.424139	chr5_115509402_115509663 chr5_115524325_115524581
Gm24269	-0.166362	chr9_110945526_110945926
Gm24366	-0.517602	chr8_122470679_122471146
Gm24371	-0.30212 -0.355534	chr4_32531035_32531895 chr4_32564985_32565324
Gm24407	-0.3518 -0.424139	chr5_115509402_115509663 chr5_115524325_115524581
Gm24448	-0.330101	chr4_63560576_63561002
Gm24459	-0.183079	chr8_124314436_124315107
Gm2467	-0.373512	chr10_21251824_21252139
Gm24692	-0.330465	chr12_54191320_54191829
Gm24719	-0.321841		chr1_159952454_159953190
Gm24722	-0.215077	chr17_84419387_84420096
Gm24725	-0.118427	chr11_95907796_95908017
Gm24726	-0.194732	chr10_7867359_7867628
Gm24737	-0.269945	chr13_93989325_93990095
Gm24786	-0.399565 -0.520215 -0.340796 -0.144479	chr3_9827586_9828064 chr3_9829636_9830142 chr3_9832437_9832651		chr3_9830491_9831640
Gm24819	-0.115418	chr13_41546083_41546375
Gm24836	-0.209873		chr1_180824700_180825508
Gm24887	-0.245611	chr11_79652893_79653238
Gm24944	-0.206982 -0.47104	chr9_107980857_107983003 chr9_107983099_107983963
Gm24961	-0.470258	chr16_10968788_10969284
Gm24971	-0.413278 -0.474903	chr12_54651786_54652284 chr12_54652360_54652707
Gm25044	-0.121806	chr10_80429693_80430140
Gm25053	-0.396763	chr4_56915654_56916310
Gm25059	-0.368432	chr9_113792722_113793575
Gm25081	-0.179735	chr2_38514304_38514816
Gm25091	-0.410685	chr5_146789420_146789745
Gm25106	-0.138457	chr11_98515781_98516155
Gm25128	-0.440879	chr17_35222205_35222867
Gm25203	-0.245783	chr12_102302292_102302692
Gm25228	-0.451052		chr14_42572688_42572899
Gm25265	-0.210353 -0.216461	chr2_166664655_166664884 chr2_166668294_166668549
Gm25290	-0.432951	chr5_92183493_92183739
Gm25306	-0.525159 -0.379048		chr5_64682225_64682640 chr5_64684206_64684680
Gm25327	-0.297048	chr6_120149589_120150059
Gm25406	-0.37262	chr17_73218238_73218566
Gm25475	-0.238514	chr11_101435188_101435651
Gm25540	-0.252955	chr11_109498209_109498573
Gm25551	-0.392972 -0.495033 -0.264366	chr5_37056381_37056916 chr5_37082171_37082635 chr5_37082993_37083589
Gm25556	-0.426125 -0.409184	chr11_106165262_106165521 chr11_106167415_106168070
Gm25571	-0.441445	chr4_139596651_139597317
Gm25627	-0.266933	chr3_146127493_146127779
Gm25657	-0.270329	chr10_84658192_84658731
Gm25747	-0.402622	chr12_113422688_113423024
Gm25772	-0.417645		chr4_137365694_137365932
Gm25801	-0.384078		chr12_100765841_100766045
Gm25857	-0.210869	chr2_119744030_119744442
Gm25867	-0.245611	chr11_79652893_79653238
Gm25918	-0.448269	chr5_34198667_34199015
Gm25931	-0.21232	chr4_40815556_40816073
Gm25968	-0.324796	chr11_87709703_87710416
Gm26025	-0.270486		chr11_57958258_57958669
Gm26050	-0.384938	chr12_3671338_3671761
Gm26061	-0.508175	chr11_51961836_51962108
Gm26115	-0.320288 -0.362096	chr19_4226729_4227116		chr19_4216069_4216576
Gm26132	-0.136196	chr8_110969939_110970621
Gm2614	-0.384078		chr12_100765841_100766045
Gm26143	-0.424456		chr7_142400401_142400748
Gm26214	-0.32863	chr1_105980746_105981331
Gm26268	-0.470258	chr16_10968788_10969284
Gm26394	-0.544776	chr11_98949880_98950205
Gm26400	-0.256731	chr4_58965668_58966215
Gm26409	-0.28946	chr9_111055463_111055681
Gm26439	-0.327929		chr11_86432706_86432995
Gm26440	-0.529388	chr14_57730618_57730876
Gm26497	-0.517602	chr8_122470679_122471146
Gm26508	-0.261629	chr11_119082782_119083427
Gm26510	-0.241667	chr17_70916060_70916629
Gm26516	-0.417728	chr4_130774575_130775140
Gm26519	-0.199275	chr5_105419136_105419396
Gm26527	-0.269945	chr13_93989325_93990095
Gm26531	-0.109917 -0.299257 -0.351996	chr12_85913073_85913402 chr12_85963686_85964187 chr12_85970041_85970380
Gm26541	-0.104217		chr10_80664465_80664807
Gm26550	-0.288368	chr7_24661241_24661483
Gm26551	-0.508175 -0.373662 -0.256264	chr11_51961836_51962108 chr11_52272609_52272878	chr11_52310810_52311024
Gm26561	-0.241667	chr17_70916060_70916629
Gm26562	-0.223025		chr16_30184556_30185162
Gm26576	-0.298934		chr10_66911357_66912011
Gm26588	-0.260071	chr6_88742177_88742583
Gm26609	-0.300731		chr9_62827679_62828012
Gm26612	-0.254375		chr17_88132986_88133479
Gm26615	-0.233895		chr4_133090750_133091429
Gm26622	-0.485287	chr17_5885444_5885690
Gm26647	-0.392972 -0.495033 -0.264366	chr5_37056381_37056916 chr5_37082171_37082635 chr5_37082993_37083589
Gm26656	-0.251185		chr6_128833101_128833327
Gm26664	-0.340577 -0.432247 -0.411924	chr8_84699936_84700203 chr8_84702804_84703178	chr8_84655840_84656111
Gm26668	-0.335645	chr11_102998280_102998845
Gm26679	-0.258489	chr14_120352082_120352429
Gm26694	-0.197149	chr17_26005806_26006080
Gm26697	-0.314312 -0.265538 -0.252243 -0.392535	chr2_126474137_126474554 chr2_126475679_126476340 chr2_126497383_126498074 chr2_126498901_126499154
Gm26698	-0.27047		chr12_86912795_86913057
Gm26710	-0.535574	chr10_80610146_80610509
Gm26716	-0.417728	chr4_130774575_130775140
Gm26737	-0.307757	chr9_44093906_44094136
Gm26739	-0.170219	chr8_120572593_120572922
Gm26759	-0.488622		chr8_126626587_126627617
Gm26761	-0.525159 -0.379048		chr5_64682225_64682640 chr5_64684206_64684680
Gm26790	-0.423683	chr7_35796250_35796455
Gm26799	-0.321169	chr6_112729212_112729514
Gm26810	-0.161363		chr7_30143882_30144092
Gm26816	-0.136196	chr8_110969939_110970621
Gm26819	-0.27194	chr13_69813836_69814197
Gm26827	-0.308721		chr7_66181229_66181542
Gm26879	-0.272014	chr1_192070179_192070912
Gm26885	-0.276295	chr17_29467551_29467845		chr17_29467551_29467845
Gm26888	-0.363036 -0.229549	chr11_119150466_119150672		chr11_119150672_119155329
Gm26904	-0.232267	chr17_46672011_46672291
Gm26930	-0.271214	chr1_137904680_137905935
Gm26936	-0.271214	chr1_137904680_137905935
Gm26953	-0.267356	chr5_112279849_112280683
Gm26957	-0.358749	chr17_78994946_78995310
Gm26971	-0.370464 -0.486885 -0.475049	chr8_120505281_120505677 chr8_120539468_120539672 chr8_120540136_120540418
Gm26979	-0.271214	chr1_137904680_137905935
Gm27021	-0.170219	chr8_120572593_120572922
Gm27029	-0.238514	chr11_101435188_101435651
Gm27162	-0.429593		chr9_32962647_32963144
Gm27163	-0.270464		chr9_32582054_32582386
Gm27200	-0.416588	chr4_155354226_155354450
Gm27201	-0.392062	chr9_32520781_32521071
Gm27240	-0.146459	chr9_32747411_32748305
Gm27322	-0.337902		chr11_106937387_106937709
Gm27326	-0.321565	chr11_97826118_97826948
Gm27511	-0.227493	chr11_60130496_60130888
Gm27522	-0.128663	chr6_30736907_30737396
Gm27540	-0.341246			chr2_13224359_13225002
Gm27568	-0.128663	chr6_30736907_30737396
Gm27592	-0.316432	chr7_24377126_24377657
Gm27597	-0.325443	chr11_98001536_98001774
Gm27818	-0.201351	chr19_34307338_34308359
Gm28048	-0.164723	chr11_22971863_22972184
Gm28132	-0.515385		chrY_29429590_29429998
Gm28166	-0.412305	chr9_100458012_100458503
Gm28514	-0.423683	chr7_35796250_35796455
Gm28629	-0.489537		chrY_2587136_2587701
Gm28630	-0.489537		chrY_2587136_2587701
Gm28707	-0.344862	chr13_42060787_42061431
Gm28729	-0.170594	chr9_96437132_96437442
Gm28924	-0.279287	chr9_96259879_96260100
Gm28980	-0.178472		chr1_64482176_64482385
Gm29008	-0.591855 -0.537092	chr6_124694365_124694639 chr6_124720988_124721300
Gm29010	-0.370494	chr2_128407161_128407404
Gm29093	-0.535574	chr10_80610146_80610509
Gm29125	-0.367541	chr1_80384157_80384528
Gm29168	-0.283859	chr17_86801907_86802382
Gm29282	-0.326221		chr1_155085127_155085684
Gm29336	-0.254798 -0.347628		chr1_88652781_88653013	chr1_88656194_88656631
Gm29417	-0.451765 -0.350082	chr18_35815640_35815893 chr18_35850371_35851144
Gm29434	-0.322514	chr4_115830537_115831244
Gm29529	-0.244571 -0.465741	chr1_153652529_153653505 chr1_153667629_153667883
Gm29721	-0.301728		chr17_6598330_6598574
Gm29767	-0.445425		chr13_117054672_117054985
Gm29994	-0.177431	chr18_37841622_37842067
Gm30108	-0.273635	chr14_20772728_20773278
Gm30173	-0.38267		chr3_52585931_52586140
Gm30214	-0.430017		chr14_53012894_53013591
Gm30420	-0.388647		chr17_72978033_72978471
Gm30726	-0.223617 -0.226641 -0.28149		chr16_76532676_76533450 chr16_76537929_76538583	chr16_76548667_76549013
Gm30781	-0.265572	chr6_48839638_48841010
Gm30881	-0.402089	chr16_93810100_93810349
Gm31266	-0.335078 -0.17085 -0.428968	chr3_41587235_41587914 chr3_41598359_41598954 chr3_41604733_41605047
Gm31410	-0.458103			chr9_116216794_116217042
Gm31499	-0.254375		chr17_88132986_88133479
Gm31513	-0.346858		chr12_84221094_84221683
Gm31728	-0.320685	chr1_180247851_180248118
Gm31763	-0.30935 -0.199081		chr10_67002710_67003402 chr10_67003433_67003994	chr10_67002710_67003402 chr10_67003433_67003994
Gm32051	-0.199275	chr5_105419136_105419396
Gm32184	-0.403595 -0.115418	chr13_41502601_41502836 chr13_41546083_41546375
Gm32401	-0.403595 -0.115418	chr13_41502601_41502836 chr13_41546083_41546375
Gm32633	-0.493076 -0.352646		chr7_63991497_63991841 chr7_64049707_64050106
Gm32914	-0.364926		chr6_146005264_146005514
Gm32999	-0.279663 -0.318182	chr1_165840698_165841482 chr1_165849891_165850388
Gm33104	-0.265533	chr10_19521845_19522297
Gm33312	-0.345028	chr12_85632420_85632688
Gm3336	-0.200392	chr8_70768306_70768625
Gm33467	-0.539867	chr12_108653650_108653958
Gm33524	-0.323953 -0.216767	chr14_70079191_70079726 chr14_70079758_70080243
Gm33728	-0.373512			chr10_21251824_21252139
Gm33843	-0.265926		chr10_96598617_96598873
Gm33858	-0.286032	chr9_120024380_120024639
Gm34006	-0.342799	chr10_42887026_42887304
Gm34084	-0.268966	chr13_44544857_44545245
Gm34086	-0.554423 -0.249815 -0.381764	chr5_124011096_124011348 chr5_124011348_124018547 chr5_124018652_124019190
Gm34096	-0.232524	chr8_34614191_34614408
Gm34099	-0.125554	chr8_57410082_57410805
Gm34276	-0.268966 -0.221662	chr13_44544857_44545245	chr13_44582359_44582646
Gm34574	-0.332656 -0.333937	chr10_99227758_99228556	chr10_99198940_99199353
Gm34777	-0.332656 -0.333937	chr10_99227758_99228556	chr10_99198940_99199353
Gm34882	-0.226134		chr1_185201103_185201322
Gm34921	-0.333937 -0.289066	chr10_99227758_99228556 chr10_99301414_99302566
Gm35028	-0.220643		chr10_44409779_44410561
Gm35037	-0.199314		chr7_3442540_3443016
Gm35154	-0.238136	chr10_44730760_44731072
Gm35229	-0.318366 -0.317171		chr17_83962060_83962448 chr17_83984811_83985782
Gm35290	-0.365742	chr17_28007861_28008596
Gm35551	-0.317171		chr17_83984811_83985782
Gm35715	-0.226982	chr9_110684934_110685460
Gm35808	-0.179735	chr2_38514304_38514816
Gm36199	-0.276295	chr17_29467551_29467845
Gm36208	-0.310054	chr10_122792363_122792677
Gm36262	-0.413278 -0.474903	chr12_54651786_54652284 chr12_54652360_54652707
Gm36279	-0.290174 -0.409531	chr17_84156256_84156963	chr17_84177456_84177763
Gm36486	-0.276295	chr17_29467551_29467845
Gm36638	-0.512351 -0.395699 -0.313716	chr13_101699887_101700138 chr13_101700500_101701276 chr13_101732610_101733185
Gm36677	-0.320799	chr15_59588050_59588696
Gm36776	-0.288368	chr7_24661241_24661483
Gm36931	-0.386593 -0.401951 -0.453935 -0.484689 -0.182917 -0.44115	chr17_51760302_51760556 chr17_51804550_51805908 chr17_51808754_51809346 chr17_51810367_51810979 chr17_51811539_51811975 chr17_51816035_51816866
Gm36933	-0.303707 -0.359987	chr1_180338542_180338868 chr1_180353630_180353850
Gm36975	-0.216958	chr1_160308963_160309396
Gm37013	-0.177431	chr18_37841622_37842067
Gm37033	-0.303707 -0.359987	chr1_180338542_180338868 chr1_180353630_180353850
Gm37039	-0.209706		chr1_60960563_60960924
Gm37082	-0.392062 -0.270464	chr9_32520781_32521071	chr9_32582054_32582386
Gm37124	-0.271214	chr1_137904680_137905935
Gm37160	-0.341246	chr2_13224359_13225002
Gm37169	-0.170235	chr2_32447367_32447674
Gm37176	-0.453935 -0.484689 -0.182917 -0.44115 -0.218363 -0.236821	chr17_51808754_51809346 chr17_51810367_51810979 chr17_51811539_51811975 chr17_51816035_51816866 chr17_51824300_51825178 chr17_51825642_51827637
Gm37192	-0.429593		chr9_32962647_32963144
Gm37195	-0.279287	chr9_96259879_96260100
Gm37201	-0.18342	chr9_108111226_108111470
Gm37240	-0.345183	chr3_84883918_84884156
Gm37245	-0.651339	chr3_93290650_93291025
Gm37248	-0.386593 -0.401951 -0.453935 -0.484689 -0.182917 -0.44115 -0.218363 -0.236821	chr17_51760302_51760556 chr17_51804550_51805908 chr17_51808754_51809346 chr17_51810367_51810979 chr17_51811539_51811975 chr17_51816035_51816866 chr17_51824300_51825178 chr17_51825642_51827637
Gm37266	-0.401951 -0.453935 -0.484689 -0.182917 -0.44115 -0.218363 -0.236821	chr17_51804550_51805908 chr17_51808754_51809346 chr17_51810367_51810979 chr17_51811539_51811975 chr17_51816035_51816866 chr17_51824300_51825178 chr17_51825642_51827637
Gm37298	-0.271214	chr1_137904680_137905935
Gm37327	-0.402622	chr12_113422688_113423024
Gm37336	-0.320685	chr1_180247851_180248118
Gm37342	-0.233893	chr3_51727626_51728902
Gm37372	-0.354548		chr1_106035354_106035934
Gm37388	-0.177431	chr18_37841622_37842067
Gm37390	-0.303707 -0.359987	chr1_180338542_180338868 chr1_180353630_180353850
Gm37469	-0.279663 -0.318182	chr1_165840698_165841482		chr1_165849891_165850388
Gm37474	-0.392062	chr9_32520781_32521071
Gm37506	-0.4102	chr1_36921760_36922500
Gm37510	-0.545836 -0.469541 -0.446596	chr1_127308420_127309306 chr1_127309306_127310176 chr1_127319756_127320555
Gm37529	-0.216958	chr1_160308963_160309396
Gm37534	-0.271214	chr1_137904680_137905935
Gm37536	-0.369141	chr1_43496529_43496798
Gm37549	-0.317171		chr17_83984811_83985782
Gm37593	-0.401951 -0.453935 -0.484689 -0.182917 -0.44115 -0.218363 -0.236821	chr17_51804550_51805908 chr17_51808754_51809346 chr17_51810367_51810979 chr17_51811539_51811975 chr17_51816035_51816866 chr17_51824300_51825178 chr17_51825642_51827637
Gm37622	-0.416414	chr1_155222881_155223450
Gm37648	-0.312463	chr1_156462653_156463002
Gm37650	-0.381126	chr1_193336880_193337111
Gm37674	-0.495194	chr1_194656140_194656571
Gm37726	-0.345183	chr3_84883918_84884156
Gm37730	-0.254233	chr2_11332495_11333545
Gm37783	-0.495194	chr1_194656140_194656571
Gm37804	-0.321614	chr12_86046946_86047605
Gm37851	-0.254233			chr2_11332495_11333545
Gm37856	-0.279663 -0.318182	chr1_165840698_165841482 chr1_165849891_165850388
Gm37913	-0.651339	chr3_93290650_93291025
Gm37922	-0.651339	chr3_93290650_93291025
Gm37939	-0.554423 -0.249815 -0.381764	chr5_124011096_124011348 chr5_124011348_124018547 chr5_124018652_124019190
Gm37942	-0.381126	chr1_193336880_193337111
Gm37968	-0.335079	chr3_51495724_51496009
Gm37972	-0.493561		chr8_44234036_44234576
Gm37974	-0.206982 -0.47104	chr9_107980857_107983003 chr9_107983099_107983963
Gm38036	-0.495194	chr1_194656140_194656571
Gm38039	-0.321841		chr1_159952454_159953190
Gm38047	-0.17085 -0.428968	chr3_41598359_41598954 chr3_41604733_41605047
Gm38082	-0.274088	chr5_136564986_136565498
Gm38115	-0.4102 -0.463681	chr1_36921760_36922500 chr1_36936609_36936834
Gm38130	-0.254798 -0.347628	chr1_88656194_88656631		chr1_88652781_88653013
Gm38134	-0.206982 -0.47104	chr9_107980857_107983003 chr9_107983099_107983963
Gm38140	-0.374655 -0.486503	chr1_134096219_134096510	chr1_134084997_134085299
Gm38160	-0.335079	chr3_51495724_51496009
Gm38171	-0.254233	chr2_11332495_11333545
Gm38182	-0.177431	chr18_37841622_37842067
Gm38250	-0.315599	chr8_105623740_105624595
Gm38292	-0.392062	chr9_32520781_32521071
Gm38299	-0.330969	chr2_33030752_33031019
Gm38346	-0.392062	chr9_32520781_32521071
Gm38384	-0.315599	chr8_105623740_105624595
Gm38414	-0.271281	chr8_36122603_36123125
Gm38560	-0.436756 -0.247155	chr10_82889834_82890127 chr10_82891866_82892180
Gm39323	-0.255059	chr9_44046678_44046879
Gm39325	-0.255059 -0.307757	chr9_44046678_44046879 chr9_44093906_44094136
Gm3946	-0.209255	chr17_26235211_26235651
Gm40477	-0.277502		chr12_85417908_85418456
Gm40598	-0.546615		chr12_92171700_92172117
Gm40884	-0.413278 -0.474903	chr12_54651786_54652284 chr12_54652360_54652707
Gm41077	-0.362352	chr13_119706434_119706748
Gm41206	-0.310869	chr14_72829359_72830092
Gm41638	-0.318366 -0.317171		chr17_83984811_83985782	chr17_83962060_83962448
Gm41639	-0.318366 -0.317171		chr17_83962060_83962448 chr17_83984811_83985782
Gm42416	-0.177431	chr18_37841622_37842067
Gm42425	-0.490909	chr5_124227169_124227680
Gm42449	-0.310878	chr3_131113751_131114088
Gm42470	-0.226982	chr9_110684934_110685460
Gm42545	-0.33253	chr5_118047530_118047829
Gm42564	-0.525159 -0.379048		chr5_64682225_64682640 chr5_64684206_64684680
Gm42565	-0.525159 -0.379048		chr5_64682225_64682640 chr5_64684206_64684680
Gm42569	-0.428759	chr5_72159534_72159799
Gm42571	-0.264495	chr5_73145055_73145323
Gm42576	-0.26151		chr5_75070218_75071121
Gm4258	-0.271214	chr1_137904680_137905935
Gm4262	-0.470258	chr16_10968788_10969284
Gm42759	-0.455457	chr5_97982318_97982668
Gm42814	-0.441428	chr3_88448455_88448723
Gm42819	-0.333726 -0.336278	chr3_98053637_98054033 chr3_98063272_98063662
Gm42838	-0.283467	chr5_125058185_125058572
Gm42839	-0.283467	chr5_125058185_125058572
Gm42846	-0.448269	chr5_34198667_34199015
Gm42848	-0.448269	chr5_34198667_34199015
Gm42921	-0.41877		chr3_37748461_37748689
Gm42982	-0.211888	chr5_44223358_44223849
Gm42983	-0.211888			chr5_44223358_44223849
Gm42984	-0.211888	chr5_44223358_44223849
Gm43034	-0.309062			chr5_124529719_124530269
Gm43040	-0.432951	chr5_92183493_92183739
Gm43064	-0.344552 -0.450837	chr3_103773901_103774269 chr3_103779162_103779581
Gm43104	-0.430017		chr14_53012894_53013591
Gm43127	-0.166362	chr9_110945526_110945926
Gm43128	-0.347794	chr2_35259686_35260107
Gm43149	-0.344552 -0.450837	chr3_103773901_103774269 chr3_103779162_103779581
Gm43213	-0.268839	chr1_37502486_37503234
Gm43221	-0.165796	chr3_108997367_108997941
Gm43254	-0.343072	chr3_133339110_133339925
Gm43335	-0.408944 -0.403723 -0.266255		chr5_113836980_113837202 chr5_113841455_113841942	chr5_113858813_113859548
Gm43336	-0.266255	chr5_113858813_113859548
Gm43352	-0.310878			chr3_131113751_131114088
Gm43387	-0.344552 -0.450837	chr3_103773901_103774269 chr3_103779162_103779581
Gm43414	-0.41877		chr3_37748461_37748689
Gm43466	-0.354316	chr3_100562632_100562946
Gm43467	-0.335476 -0.344444		chr3_101291269_101291542 chr3_101297061_101297574
Gm43480	-0.327778	chr5_134272633_134273067
Gm43481	-0.327778			chr5_134272633_134273067
Gm43499	-0.35202	chr5_72808238_72808655
Gm43510	-0.150493	chr5_100569849_100571051
Gm43535	-0.166362	chr9_110945526_110945926
Gm43579	-0.431989	chr5_120579758_120579993
Gm43589	-0.173139 -0.287667	chr3_59234768_59235154 chr3_59258020_59258389
Gm43604	-0.612438	chr5_136156799_136157476
Gm43660	-0.312968	chr5_31571272_31572002
Gm43661	-0.554423 -0.249815 -0.381764	chr5_124011096_124011348 chr5_124011348_124018547 chr5_124018652_124019190
Gm43671	-0.341035		chr3_21992089_21992592
Gm43674	-0.341035		chr3_21992089_21992592
Gm43676	-0.151757	chr5_111176495_111176800
Gm43677	-0.151757	chr5_111176495_111176800
Gm43684	-0.254911 -0.286539	chr5_122733810_122734474 chr5_122771016_122771496
Gm43717	-0.35297 -0.365224	chr5_72740848_72741320 chr5_72750279_72750514
Gm43737	-0.32957	chr3_89243445_89243866
Gm43748	-0.188573	chr6_34875274_34875773
Gm43809	-0.312968	chr5_31571272_31572002
Gm43814	-0.28946	chr9_111055463_111055681
Gm4383	-0.335888	chr15_97342470_97342678
Gm43833	-0.266498	chr3_153717825_153718068
Gm43837	-0.293694		chr5_64378976_64379202
Gm43838	-0.293694		chr5_64378976_64379202
Gm43905	-0.499983		chr6_59200163_59200598
Gm43909	-0.359108		chr6_145894453_145894725
Gm43928	-0.250683	chr6_113486821_113487515
Gm43937	-0.260071	chr6_88742177_88742583
Gm43999	-0.260071			chr6_88742177_88742583
Gm44005	-0.260071	chr6_88742177_88742583
Gm44014	-0.267415	chr6_121214568_121214808
Gm44062	-0.179735	chr2_38514304_38514816
Gm44066	-0.251185		chr6_128833101_128833327
Gm44067	-0.251185		chr6_128833101_128833327
Gm44078	-0.251185		chr6_128833101_128833327
Gm44104	-0.361385	chr6_99658532_99659076
Gm44148	-0.267415	chr6_121214568_121214808
Gm44151	-0.199314		chr7_3442540_3443016
Gm44165	-0.199314		chr7_3442540_3443016
Gm44183	-0.179735	chr2_38514304_38514816
Gm4419	-0.452779	chr12_21369033_21369300
Gm44259	-0.381996	chr6_125270567_125270896
Gm44296	-0.128663			chr6_30736907_30737396
Gm44302	-0.203454	chr15_79432928_79433526
Gm44349	-0.408474	chr11_70005699_70006223
Gm44471	-0.427182 -0.414275 -0.289857 -0.322968	chr12_113040989_113041462 chr12_113047444_113048231 chr12_113055464_113056538 chr12_113101310_113101648
Gm44492	-0.56963	chr3_96195041_96195249
Gm44511	-0.251185		chr6_128833101_128833327
Gm44597	-0.365152	chr6_125073874_125074180
Gm44618	-0.283686 -0.362586	chr7_28581771_28582466 chr7_28583045_28583258
Gm44627	-0.493076		chr7_63991497_63991841
Gm44658	-0.3342		chr7_19841656_19841879
Gm44659	-0.3342		chr7_19841656_19841879
Gm44703	-0.334793	chr7_126277625_126277848
Gm44752	-0.436682	chr7_66262107_66262373
Gm44764	-0.265572	chr6_48839638_48841010
Gm4478	-0.174505 -0.244863	chr10_121315496_121315801 chr10_121382516_121382927
Gm4482	-0.285334	chr6_122761138_122761385
Gm44835	-0.121045	chr7_75586030_75586283
Gm44851	-0.273805 -0.29548 -0.418998	chr7_80368900_80369460 chr7_80387110_80387780	chr7_80441555_80441952
Gm44876	-0.350835		chr7_125597110_125597518
Gm44931	-0.450253 -0.236058 -0.157425 -0.3954	chr7_80636839_80637148 chr7_80638494_80638904 chr7_80643007_80643760 chr7_80652426_80652835
Gm44937	-0.339375	chr7_58730301_58730531
Gm44971	-0.288368	chr7_24661241_24661483
Gm45030	-0.223617 -0.226641 -0.28149	chr16_76548667_76549013	chr16_76532676_76533450 chr16_76537929_76538583
Gm45047	-0.209901	chr7_120851587_120852139
Gm45052	-0.493076		chr7_63991497_63991841
Gm45054	-0.493076 -0.352646		chr7_63991497_63991841 chr7_64049707_64050106
Gm45062	-0.26604	chr6_8393359_8393578
Gm45080	-0.308721		chr7_66181229_66181542
Gm45234	-0.591855 -0.537092	chr6_124694365_124694639 chr6_124720988_124721300
Gm45244	-0.293262	chr8_46512416_46512812
Gm45266	-0.354068	chr8_27170198_27170872
Gm45267	-0.354068	chr8_27170198_27170872
Gm45508	-0.400892	chr7_16366231_16366606
Gm45509	-0.400892	chr7_16366231_16366606
Gm45510	-0.400892	chr7_16366231_16366606
Gm45515	-0.20754	chr7_110270497_110270718
Gm45521	-0.331424	chr14_7913868_7914547
Gm45615	-0.25332	chr7_114115783_114116273
Gm45627	-0.232524	chr8_34614191_34614408
Gm45709	-0.170439	chr8_124926037_124926638
Gm45805	-0.359808		chr8_126721616_126722132
Gm45834	-0.170219	chr8_120572593_120572922
Gm45837	-0.182379	chr7_101454832_101458445
Gm45855	-0.315599	chr8_105623740_105624595
Gm4598	-0.288368			chr7_24661241_24661483
Gm4606	-0.310869	chr14_72829359_72830092
Gm46234	-0.326543	chr10_75294194_75294599
Gm46355	-0.410915	chr12_70883775_70884011
Gm46378	-0.259673	chr12_106034723_106035111
Gm46411	-0.173426	chr13_37833241_37834415
Gm46555	-0.210273	chr16_92460590_92461039
Gm46562	-0.128686 -0.420805	chr16_91443412_91443636 chr16_91448252_91448572
Gm46603	-0.207578 -0.348498	chr17_29283293_29283540 chr17_29302340_29302589
Gm4668	-0.458103		chr9_116216794_116217042
Gm47043	-0.286032	chr9_120024380_120024639
Gm47073	-0.436756 -0.247155	chr10_82889834_82890127 chr10_82891866_82892180
Gm47075	-0.338219	chr13_93354964_93355428
Gm47088	-0.338219	chr13_93354964_93355428
Gm47175	-0.312611		chr9_56509231_56509676
Gm47176	-0.312611		chr9_56509231_56509676
Gm47178	-0.312611		chr9_56509231_56509676
Gm47204	-0.420139 -0.320617	chr9_44493100_44493426 chr9_44510593_44511203
Gm47205	-0.420139 -0.320617	chr9_44493100_44493426 chr9_44510593_44511203
Gm47216	-0.269945	chr13_93989325_93990095
Gm47269	-0.414253	chr13_59657125_59657442
Gm47274	-0.300731		chr9_62827679_62828012
Gm47303	-0.18342	chr9_108111226_108111470
Gm47311	-0.56963	chr3_96195041_96195249
Gm47327	-0.307757	chr9_44093906_44094136
Gm47345	-0.255059	chr9_44046678_44046879
Gm4737	-0.357568	chr16_46104555_46104823
Gm47388	-0.238136	chr10_44730760_44731072
Gm47389	-0.238136	chr10_44730760_44731072
Gm47392	-0.238136	chr10_44730760_44731072
Gm47424	-0.198792		chr13_63901572_63902116
Gm47447	-0.346858		chr12_84221094_84221683
Gm47479	-0.27306	chr13_114150723_114151357
Gm47517	-0.625238		chr9_8468028_8468405
Gm47545	-0.348519	chr12_69217522_69217742
Gm47582	-0.310054	chr10_122792363_122792677
Gm47588	-0.395175	chr13_63394382_63395371
Gm47680	-0.270464		chr9_32582054_32582386
Gm47792	-0.268966	chr13_44544857_44545245
Gm47805	-0.221662		chr13_44582359_44582646
Gm47819	-0.277502		chr12_85417908_85418456
Gm47856	-0.265847	chr10_43372260_43372810
Gm47857	-0.265847	chr10_43372260_43372810
Gm47863	-0.232299 -0.345028	chr12_85602791_85603198 chr12_85632420_85632688
Gm47899	-0.367818	chr10_117754976_117755631
Gm47903	-0.298934		chr10_66911357_66912011
Gm47920	-0.230225	chr14_25462024_25462394
Gm47921	-0.230225	chr14_25462024_25462394
Gm48008	-0.321614	chr12_86046946_86047605
Gm48026	-0.445425		chr13_117054672_117054985
Gm48038	-0.458103		chr9_116216794_116217042
Gm48089	-0.333937 -0.289066	chr10_99227758_99228556 chr10_99301414_99302566
Gm48101	-0.243581		chr12_86310479_86310730
Gm48134	-0.451052		chr14_42572688_42572899
Gm4814	-0.217781	chr13_93093467_93093780
Gm48148	-0.40022	chr10_75531687_75532047
Gm48158	-0.40022	chr10_75531687_75532047
Gm48189	-0.265396		chr10_21092656_21094961
Gm4822	-0.641425		chr14_112432809_112433022
Gm4832	-0.254375		chr17_88132986_88133479
Gm48342	-0.362352			chr13_119706434_119706748
Gm48369	-0.417853	chr12_36155063_36155321
Gm48379	-0.738384		chr10_106396422_106396786
Gm48380	-0.738384		chr10_106396422_106396786
Gm48382	-0.123424	chr12_100348302_100348620
Gm48385	-0.126299		chr10_21468402_21468764
Gm48386	-0.126299		chr10_21468402_21468764
Gm48435	-0.174505 -0.244863	chr10_121315496_121315801 chr10_121382516_121382927
Gm48529	-0.391906	chr9_45945823_45946147
Gm48551	-0.139797 -0.30304	chr10_81346695_81347036	chr10_81382343_81382800	chr10_81382343_81382800
Gm48552	-0.139797 -0.30304	chr10_81346695_81347036	chr10_81382343_81382800
Gm48558	-0.291412	chr12_15813156_15813377
Gm48563	-0.265533	chr10_19521845_19522297
Gm48569	-0.403595	chr13_41502601_41502836
Gm48591	-0.244863	chr10_121382516_121382927
Gm48611	-0.331963 -0.36484	chr9_41067876_41068245 chr9_41070713_41071193
Gm48670	-0.342799	chr10_42887026_42887304
Gm48671	-0.342799	chr10_42887026_42887304
Gm48682	-0.39189		chr13_13520577_13520944
Gm48768	-0.355854 -0.113459	chr10_99116774_99117435 chr10_99126987_99127300
Gm48783	-0.39189		chr13_13520577_13520944
Gm48789	-0.340019	chr9_75546940_75547533
Gm48822	-0.340019	chr9_75546940_75547533
Gm48880	-0.217386 -0.268801	chr10_95297078_95297316 chr10_95313510_95314226
Gm48882	-0.217386 -0.268801	chr10_95297078_95297316 chr10_95313510_95314226
Gm48884	-0.332656 -0.333937	chr10_99227758_99228556	chr10_99198940_99199353
Gm49020	-0.382831	chr14_55078591_55078872
Gm49031	-0.142394	chr14_121376346_121377761
Gm49033	-0.210436 -0.266443	chr14_118551446_118551810 chr14_118594890_118595642
Gm49131	-0.270828		chr14_73347396_73347762
Gm49252	-0.335944 -0.23683	chr14_31413626_31414597 chr14_31433991_31435187
Gm49322	-0.535574 -0.104217	chr10_80610146_80610509	chr10_80664465_80664807
Gm49361	-0.529388	chr14_57730618_57730876
Gm49369	-0.424456		chr7_142400401_142400748
Gm49380	-0.255059 -0.307757	chr9_44046678_44046879 chr9_44093906_44094136
Gm49383	-0.348519	chr12_69217522_69217742
Gm49384	-0.348519	chr12_69217522_69217742
Gm49427	-0.286032	chr9_120024380_120024639
Gm49437	-0.418916	chr15_98832625_98832940
Gm49474	-0.420172			chr15_100092345_100092585
Gm49528	-0.313946	chr16_14439129_14439623
Gm49553	-0.349162 -0.240331 -0.46203	chr15_80602277_80603536 chr15_80613729_80614058 chr15_80615915_80616318
Gm49586	-0.452779	chr12_21369033_21369300
Gm49587	-0.310477 -0.193253	chr16_76345957_76346308 chr16_76365769_76366485
Gm49588	-0.304512 -0.393974	chr16_18459269_18459575 chr16_18503571_18503882
Gm49593	-0.203454	chr15_79432928_79433526
Gm49625	-0.128686 -0.420805	chr16_91443412_91443636 chr16_91448252_91448572
Gm49626	-0.128686 -0.420805	chr16_91443412_91443636 chr16_91448252_91448572
Gm49657	-0.183186	chr16_70329126_70329696
Gm4973	-0.350835		chr7_125597110_125597518
Gm49741	-0.380372 -0.308564	chr17_27588008_27588794 chr17_27610848_27611122
Gm49773	-0.380372	chr17_27588008_27588794
Gm49774	-0.380372	chr17_27588008_27588794
Gm49802	-0.365742	chr17_28007861_28008596
Gm49804	-0.380372 -0.308564	chr17_27588008_27588794 chr17_27610848_27611122
Gm49874	-0.344653	chr17_28246665_28246961
Gm49902	-0.241667	chr17_70916060_70916629
Gm49904	-0.241667	chr17_70916060_70916629
Gm49905	-0.241667	chr17_70916060_70916629
Gm49927	-0.26042		chr17_66108016_66108358
Gm49960	-0.470258	chr16_10968788_10969284
Gm50007	-0.209255	chr17_26235211_26235651
Gm50008	-0.283859	chr17_86801907_86802382
Gm50011	-0.278399	chr17_86969543_86969925
Gm50012	-0.278399			chr17_86969543_86969925
Gm50013	-0.209255	chr17_26235211_26235651
Gm50050	-0.166468			chr17_32879144_32879448
Gm50051	-0.166468			chr17_32879144_32879448
Gm50068	-0.207578 -0.348498	chr17_29283293_29283540 chr17_29302340_29302589
Gm50092	-0.136081	chr7_24555796_24556216
Gm5069	-0.303707 -0.359987	chr1_180338542_180338868 chr1_180353630_180353850
Gm5112	-0.285334	chr6_122761138_122761385
Gm5113	-0.161363		chr7_30143882_30144092
Gm5148	-0.41877		chr3_37748461_37748689
Gm5190	-0.402622	chr12_113422688_113423024
Gm5214	-0.345253	chr15_84312710_84313001
Gm5432	-0.291412	chr12_15813156_15813377
Gm5434	-0.287296	chr12_36039653_36040519
Gm5436	-0.346858		chr12_84221094_84221683
Gm5445	-0.260569	chr13_12411962_12412506
Gm5447	-0.292434		chr13_30986861_30987164
Gm5518	-0.406677	chr19_29142410_29142724
Gm5602	-0.261703	chr7_130903764_130904040
Gm5737	-0.209901	chr7_120851587_120852139
Gm5779	-0.326543	chr10_75294194_75294599
Gm5790	-0.388965	chr13_47056058_47056465
Gm5914	-0.315599	chr8_105623740_105624595
Gm5915	-0.315599	chr8_105623740_105624595
Gm5928	-0.260569	chr13_12411962_12412506
Gm5979	-0.441428	chr3_88448455_88448723
Gm6029	-0.223025		chr16_30184556_30185162
Gm6189	-0.367541	chr1_80384157_80384528
Gm6218	-0.413278 -0.474903	chr12_54651786_54652284 chr12_54652360_54652707
Gm6477	-0.174373	chr10_39172885_39173246
Gm6652	-0.244571 -0.465741	chr1_153652529_153653505 chr1_153667629_153667883
Gm6841	-0.546615		chr12_92171700_92172117
Gm6934	-0.401951 -0.453935 -0.484689 -0.182917 -0.44115 -0.218363 -0.236821	chr17_51804550_51805908 chr17_51808754_51809346 chr17_51810367_51810979 chr17_51811539_51811975 chr17_51816035_51816866 chr17_51824300_51825178 chr17_51825642_51827637
Gm6969	-0.246984	chr12_24608415_24608692
Gm6970	-0.265628	chr19_47132890_47133193
Gm7059	-0.166468	chr17_32879144_32879448
Gm7160	-0.32863 -0.354548	chr1_105980746_105981331	chr1_106035354_106035934
Gm7413	-0.381042		chr10_59916589_59916892
Gm7525	-0.28589	chr10_12867006_12867429
Gm7565	-0.225675	chr14_26515749_26516119
Gm7653	-0.300731		chr9_62827679_62828012
Gm7695	-0.198792		chr13_63901572_63902116
Gm7776	-0.229618 -0.347545 -0.318447 -0.39487	chr1_91181775_91182144 chr1_91182543_91183114 chr1_91185254_91187116 chr1_91187173_91187445
Gm7780	-0.38379	chr9_114612893_114613327
Gm7932	-0.265572	chr6_48839638_48841010
Gm7972	-0.255067		chr9_75431224_75431675
Gm8024	-0.451052		chr14_42572688_42572899
Gm8032	-0.451052		chr14_42572688_42572899
Gm8034	-0.305507	chr19_6011621_6011988
Gm8048	-0.159901		chr5_98166668_98167022
Gm8146	-0.35464		chr1_181249690_181249901
Gm8250	-0.327071	chr19_18582985_18583206
Gm8396	-0.266226	chr14_7844652_7844887
Gm8428	-0.26604	chr6_8393359_8393578
Gm8451	-0.545836 -0.469541 -0.446596	chr1_127308420_127309306 chr1_127309306_127310176 chr1_127319756_127320555
Gm8495	-0.480159	chr9_96577715_96578009
Gm8618	-0.374655 -0.486503	chr1_134096219_134096510	chr1_134084997_134085299
Gm8704	-0.430017		chr14_53012894_53013591
Gm8850	-0.416414	chr1_155222881_155223450
Gm8888	-0.423575 -0.105326		chr15_96770886_96771112 chr15_96778299_96778561
Gm9025	-0.224586		chr13_111845673_111846649
Gm9132	-0.20754	chr7_110270497_110270718
Gm9134	-0.402622	chr12_113422688_113423024
Gm9136	-0.402622	chr12_113422688_113423024
Gm9311	-0.37262	chr17_73218238_73218566
Gm9320	-0.241667	chr17_70916060_70916629
Gm9506	-0.358614	chr4_149066745_149067298
Gm9530	-0.326221			chr1_155085127_155085684
Gm9754	-0.33253 -0.375962 -0.256099	chr5_118047530_118047829 chr5_118081601_118081803 chr5_118082671_118083258
Gm9805	-0.150242		chr17_22674062_22674571
Gm9821	-0.327249 -0.371619	chr2_91931888_91932094 chr2_91965217_91965471
Gm9830	-0.420139 -0.320617	chr9_44493100_44493426 chr9_44510593_44511203
Gm9843	-0.193253	chr16_76365769_76366485
Gm9855	-0.33223			chr10_42055738_42056024
Gm9889	-0.395185		chr3_115704537_115704906
Gm9918	-0.167449 -0.298617 -0.256943	chr15_102224431_102224745 chr15_102235376_102235838 chr15_102244284_102244936
Gm9968	-0.30668	chr16_43376835_43377229
Gnb1l	-0.304512 -0.393974	chr16_18459269_18459575 chr16_18503571_18503882
Gnpat	-0.170439	chr8_124926037_124926638
Gns	-0.174505 -0.244863	chr10_121315496_121315801 chr10_121382516_121382927		chr10_121382516_121382927
Golm1	-0.414253	chr13_59657125_59657442
Got1l1	-0.354068	chr8_27170198_27170872
Gpank1	-0.403495	chr17_35092972_35093290
Gpatch2l	-0.243581		chr12_86310479_86310730
Gpha2	-0.136647	chr19_6228284_6228509
Gpr171	-0.33252 -0.309574	chr3_59098666_59098910 chr3_59133412_59133714
Gpr18	-0.272617	chr14_121961976_121963487
Gpr183	-0.272617 -0.383343 -0.519582 -0.544656	chr14_121961976_121963487 chr14_121994376_121994671 chr14_122011891_122012129 chr14_122013621_122013975
Gpr20	-0.175249	chr15_73734810_73735199
Gpr27	-0.361385	chr6_99658532_99659076
Gpr87	-0.309574 -0.173139	chr3_59133412_59133714 chr3_59234768_59235154
Gpx2	-0.281921	chr12_76841095_76841562
Gramd4	-0.295908 -0.394271 -0.29351 -0.266275	chr15_86064241_86065060 chr15_86070741_86071089 chr15_86167862_86168805 chr15_86183281_86184347
Grap2	-0.519117 -0.16714 -0.349162 -0.240331 -0.46203	chr15_80538744_80539153 chr15_80559583_80560323 chr15_80602277_80603536 chr15_80613729_80614058 chr15_80615915_80616318
Grasp	-0.318392 -0.352522	chr15_101175639_101175867 chr15_101261207_101261758
Grcc10	-0.591855 -0.537092	chr6_124694365_124694639 chr6_124720988_124721300
Grhl1	-0.246984	chr12_24608415_24608692
Gsdma	-0.314141	chr11_98709497_98709717
Gse1	-0.370464 -0.486885 -0.475049 -0.170219	chr8_120505281_120505677 chr8_120539468_120539672 chr8_120540136_120540418 chr8_120572593_120572922
Gsn	-0.347794	chr2_35259686_35260107
Gsto1	-0.363154	chr19_47908667_47909641
Gsto2	-0.363154	chr19_47908667_47909641
Gstp-ps	-0.272014	chr1_192070179_192070912
Gsx2	-0.26151		chr5_75070218_75071121
Gtf2f2	-0.379106	chr14_75909170_75909891
Gtf2h3	-0.309062	chr5_124529719_124530269
Gtf2i	-0.327778	chr5_134272633_134273067
Gtf2ird2	-0.327778	chr5_134272633_134273067
Gtf3c1	-0.350835 -0.421284	chr7_125631642_125631922	chr7_125597110_125597518
Gucd1	-0.40022	chr10_75531687_75532047
H2-D1	-0.440879	chr17_35222205_35222867
H2al2c	-0.489537		chrY_2587136_2587701
H3f3a	-0.209873		chr1_180824700_180825508
H3f3a-ps2	-0.233772	chr16_91064374_91065103
H3f3aos	-0.209873		chr1_180824700_180825508
Has3	-0.290818		chr8_106932665_106933097
Haus3	-0.448269	chr5_34198667_34199015
Hbs1l	-0.373512	chr10_21251824_21252139
Hddc3	-0.273805 -0.29548	chr7_80368900_80369460 chr7_80387110_80387780
Hdgf	-0.155514		chr3_87857688_87858256
Heatr1	-0.260569	chr13_12411962_12412506		chr13_12411962_12412506
Henmt1	-0.165796	chr3_108997367_108997941
Herc3	-0.410673	chr6_58843695_58844229
Herpud1	-0.366328	chr8_94354397_94354758
Hic1	-0.292799 -0.308973 -0.217565	chr11_75165742_75166046 chr11_75166116_75167002 chr11_75167002_75167429
Hif1a	-0.271119	chr12_73949878_73950103
Hip1	-0.281482	chr5_135524845_135525622
Hip1r	-0.554423 -0.249815 -0.381764	chr5_124011096_124011348 chr5_124011348_124018547 chr5_124018652_124019190
Hipk1	-0.344552 -0.450837	chr3_103773901_103774269 chr3_103779162_103779581
Hist2h2aa2	-0.56963	chr3_96195041_96195249
Hist2h2ab	-0.56963	chr3_96195041_96195249
Hist2h2ac	-0.56963	chr3_96195041_96195249
Hist2h2be	-0.56963	chr3_96195041_96195249
Hist2h3c2	-0.56963	chr3_96195041_96195249
Hivep1	-0.344862 -0.228575	chr13_42060787_42061431 chr13_42101583_42101924
Hivep3	-0.165762	chr4_119815026_119815245
Hjv	-0.110019 -0.26651 -0.567459 -0.335392	chr3_96559624_96560521 chr3_96560558_96561712 chr3_96561727_96562945	chr3_96555317_96555656
Hk1	-0.281453	chr10_62300448_62300688
Hk1os	-0.281453	chr10_62300448_62300688
Hmg20a	-0.312611		chr9_56509231_56509676
Hmg20b	-0.19033 -0.139797 -0.30304	chr10_81302369_81304509 chr10_81346695_81347036	chr10_81382343_81382800
Hmga1	-0.380372 -0.308564	chr17_27588008_27588794 chr17_27610848_27611122
Hmgcl	-0.336314	chr4_135911124_135911894
Hmgcs1	-0.362352	chr13_119706434_119706748
Homer1	-0.338219	chr13_93354964_93355428
Hrnr	-0.651339	chr3_93290650_93291025
Hspe1-ps5	-0.288105		chr2_73003436_73004266
Htra1	-0.261703	chr7_130903764_130904040
Htra4	-0.109756	chr8_25051846_25052302
Hus1b	-0.292434		chr13_30986861_30987164
Hvcn1	-0.226239	chr5_122232967_122233562
I830077J02Rik	-0.266585	chr3_105893330_105893585
Iah1	-0.452779	chr12_21369033_21369300
Icos	-0.209706		chr1_60960563_60960924
Ier2	-0.340577 -0.432247 -0.411924	chr8_84699936_84700203 chr8_84702804_84703178	chr8_84655840_84656111
Ier5	-0.326221		chr1_155085127_155085684
Iffo2	-0.441445	chr4_139596651_139597317
Ifi30	-0.200392			chr8_70768306_70768625
Ifi35	-0.238514	chr11_101435188_101435651
Ifitm10	-0.424456		chr7_142400401_142400748
Ifnar1	-0.128686 -0.420805	chr16_91443412_91443636 chr16_91448252_91448572
Ifnar2	-0.128686 -0.420805	chr16_91443412_91443636 chr16_91448252_91448572
Ifngas1	-0.252318		chr10_118564607_118565116
Ifngr1	-0.487064		chr10_19613087_19613373
Ift43	-0.321614	chr12_86046946_86047605
Igf2bp1	-0.118427	chr11_95907796_95908017
Ighd	-0.402622	chr12_113422688_113423024
Ighd2-4	-0.402622	chr12_113422688_113423024
Ighd2-5	-0.402622	chr12_113422688_113423024
Ighd2-6	-0.402622	chr12_113422688_113423024
Ighd2-7	-0.402622	chr12_113422688_113423024
Ighd2-8	-0.402622	chr12_113422688_113423024
Ighd3-2	-0.402622	chr12_113422688_113423024
Ighd4-1	-0.402622	chr12_113422688_113423024
Ighd5-2	-0.402622	chr12_113422688_113423024
Ighd5-3	-0.402622	chr12_113422688_113423024
Ighd5-4	-0.402622	chr12_113422688_113423024
Ighd5-5	-0.402622	chr12_113422688_113423024
Ighd5-6	-0.402622	chr12_113422688_113423024
Ighd5-7	-0.402622	chr12_113422688_113423024
Ighd5-8	-0.402622	chr12_113422688_113423024
Ighj1	-0.402622	chr12_113422688_113423024
Ighj2	-0.402622	chr12_113422688_113423024
Ighj3	-0.402622	chr12_113422688_113423024
Ighj4	-0.402622	chr12_113422688_113423024
Ighm	-0.402622	chr12_113422688_113423024
Ikzf1	-0.404254 -0.380683	chr11_11667915_11668402 chr11_11751231_11751548
Ikzf3	-0.138457	chr11_98515781_98516155
Il10rb	-0.128686 -0.420805	chr16_91443412_91443636 chr16_91448252_91448572
Il12rb1	-0.200392 -0.295314	chr8_70768306_70768625 chr8_70868747_70868998
Il13	-0.487068	chr11_53598152_53598503
Il17c	-0.517602	chr8_122470679_122471146
Il17rc	-0.250683	chr6_113486821_113487515
Il17re	-0.250683	chr6_113486821_113487515
Il18r1	-0.322145 -0.400348	chr1_40466647_40468529	chr1_40501668_40501970
Il18rap	-0.322145 -0.400348	chr1_40466647_40468529	chr1_40501668_40501970
Il1rl1	-0.322145 -0.400348	chr1_40466647_40468529	chr1_40501668_40501970
Il20rb	-0.412305	chr9_100458012_100458503
Il21r	-0.350835 -0.421284	chr7_125631642_125631922	chr7_125597110_125597518
Il22ra2	-0.487064		chr10_19613087_19613373
Il4	-0.487068	chr11_53598152_53598503
Il4ra	-0.350835		chr7_125597110_125597518
Inafm2	-0.27654	chr2_118748655_118750145
Ing4	-0.365152	chr6_125073874_125074180
Inka1	-0.206982 -0.47104	chr9_107980857_107983003 chr9_107983099_107983963
Inpp5k	-0.384644	chr11_75644435_75644976		chr11_75644435_75644976
Insrr	-0.155514		chr3_87857688_87858256
Ints13	-0.293185		chr6_146530372_146530794
Ip6k1	-0.206982 -0.47104	chr9_107980857_107983003 chr9_107983099_107983963
Iqca1l	-0.215908	chr5_24591746_24592099
Iqcd	-0.431989	chr5_120579758_120579993
Iqgap1	-0.363499	chr7_80667181_80667442
Iqgap2	-0.374857 -0.321528	chr13_95870147_95870369 chr13_95881608_95881823
Irf2bp2	-0.488622		chr8_126626587_126627617
Irf2bpl	-0.27047		chr12_86912795_86913057
Irf8	-0.332921	chr8_120751655_120752334
Irgq	-0.136081	chr7_24555796_24556216
Itga11	-0.300731		chr9_62827679_62828012
Itgb7	-0.236507 -0.167449 -0.298617 -0.256943	chr15_102207523_102208388 chr15_102224431_102224745 chr15_102235376_102235838 chr15_102244284_102244936
Itm2b	-0.270828		chr14_73347396_73347762
Itpa	-0.214792	chr2_130635956_130636189
Itpka	-0.210869	chr2_119744030_119744442
Itpkb	-0.303707 -0.359987	chr1_180338542_180338868 chr1_180353630_180353850
Itpr2	-0.293185		chr6_146530372_146530794
Itpr3	-0.369772	chr17_27060800_27061162
Itpr3os	-0.369772	chr17_27060800_27061162
Itprip	-0.363154	chr19_47908667_47909641
Izumo4	-0.104217		chr10_80664465_80664807
Jade1	-0.335078 -0.17085 -0.428968	chr3_41587235_41587914 chr3_41598359_41598954 chr3_41604733_41605047
Jagn1	-0.250683	chr6_113486821_113487515
Jakmip1	-0.392972 -0.495033 -0.264366	chr5_37056381_37056916 chr5_37082171_37082635 chr5_37082993_37083589		chr5_37082993_37083589
Jdp2	-0.232299 -0.345028	chr12_85602791_85603198 chr12_85632420_85632688
Jph4	-0.382831	chr14_55078591_55078872
Jsrp1	-0.286618	chr10_80792307_80793075
Kat6b	-0.224221	chr14_21558809_21559666
Kcna10	-0.41629	chr3_107236969_107237239
Kcnn1	-0.295314	chr8_70868747_70868998
Kcnn4	-0.316432	chr7_24377126_24377657
Kctd4	-0.379106	chr14_75909170_75909891
Kdm1b	-0.388965	chr13_47056058_47056465
Kif3a	-0.487068	chr11_53598152_53598503
Klc4	-0.232267	chr17_46672011_46672291
Klf11	-0.246984	chr12_24608415_24608692
Klf16	-0.535574	chr10_80610146_80610509
Klf3	-0.280262		chr5_64864868_64865415
Klhdc1	-0.348519	chr12_69217522_69217742
Klhdc3	-0.232267	chr17_46672011_46672291
Klrb1b	-0.251185		chr6_128833101_128833327
Klrb1c	-0.251185		chr6_128833101_128833327
Kmt2d	-0.418916	chr15_98832625_98832940
Kntc1	-0.342761	chr5_123780609_123781010		chr5_123780609_123781010
Kremen1	-0.104983		chr11_5158169_5158534
Krtcap2	-0.32957	chr3_89243445_89243866
Ksr1	-0.510646 -0.365158 -0.342669	chr11_78982294_78982693 chr11_79041962_79042358 chr11_79088079_79088747
Lamb3	-0.381126	chr1_193336880_193337111
Lamtor3	-0.221914	chr3_137968544_137968975
Lamtor5	-0.41629	chr3_107236969_107237239
Large2	-0.354372	chr2_92422631_92422972
Lasp1	-0.321565	chr11_97826118_97826948
Lats1	-0.19364	chr10_7630955_7631825
Lats2	-0.529388	chr14_57730618_57730876
Lbh	-0.388647		chr17_72978033_72978471
Lclat1	-0.37262	chr17_73218238_73218566
Ldhd	-0.291811	chr8_111628525_111629138
Lef1	-0.310878	chr3_131113751_131114088		chr3_131113751_131114088
Lenep	-0.408842	chr3_89379727_89380002
Leo1	-0.255067		chr9_75431224_75431675
Lgals8	-0.260569	chr13_12411962_12412506
Lgals9	-0.510646	chr11_78982294_78982693
Limd2	-0.426125 -0.409184	chr11_106165262_106165521 chr11_106167415_106168070
Limk2	-0.193212	chr11_3371478_3371684		chr11_3371478_3371684
Lin28a	-0.354918	chr4_134054470_134055293
Lingo3	-0.286618	chr10_80792307_80793075
Litaf	-0.470258	chr16_10968788_10969284
Lix1l	-0.110019 -0.26651 -0.567459 -0.335392	chr3_96559624_96560521 chr3_96560558_96561712 chr3_96561727_96562945	chr3_96555317_96555656
Lmna	-0.441428	chr3_88448455_88448723
Lnx2	-0.321314	chr5_147046016_147046259
Lonp2	-0.525631	chr8_86706800_86707127
Lpar5	-0.365152	chr6_125073874_125074180
Lpcat3	-0.591855 -0.537092	chr6_124694365_124694639 chr6_124720988_124721300
Lpp	-0.342859 -0.372468	chr16_24826055_24826454 chr16_24886602_24887336
Lrba	-0.147473 -0.339036	chr3_86546888_86547507 chr3_86547507_86548466		chr3_86546888_86547507
Lrp11	-0.19364	chr10_7630955_7631825
Lrr1	-0.348519	chr12_69217522_69217742
Lrrc2	-0.166362	chr9_110945526_110945926
Lrrc23	-0.537092	chr6_124720988_124721300
Lrrc59	-0.294328	chr11_94687297_94687540
Lrrc75b	-0.40022	chr10_75531687_75532047
Lrrc8b	-0.199275	chr5_105419136_105419396
Lrrk1	-0.308721 -0.378059 -0.436682	chr7_66246836_66247098 chr7_66262107_66262373	chr7_66181229_66181542
Lrwd1	-0.612438	chr5_136156799_136157476
Lst1	-0.440879	chr17_35222205_35222867
Lta	-0.440879	chr17_35222205_35222867
Ltb	-0.440879	chr17_35222205_35222867
Ltbr	-0.381996	chr6_125270567_125270896
Ltf	-0.28946	chr9_111055463_111055681
Ltk	-0.210869	chr2_119744030_119744442
Luc7l	-0.209255	chr17_26235211_26235651
Ly6g5b	-0.403495	chr17_35092972_35093290
Ly6g5c	-0.403495	chr17_35092972_35093290
Ly6g6c	-0.403495	chr17_35092972_35093290
Ly6g6d	-0.403495	chr17_35092972_35093290
Ly6g6e	-0.403495	chr17_35092972_35093290
Ly6g6f	-0.403495	chr17_35092972_35093290
Lyl1	-0.340577 -0.432247 -0.411924	chr8_84702804_84703178	chr8_84655840_84656111	chr8_84699936_84700203
Lypd10	-0.288368	chr7_24661241_24661483
Lypd3	-0.288368	chr7_24661241_24661483
Lypd5	-0.316432	chr7_24377126_24377657
Lztfl1	-0.413149 -0.250113	chr9_123756858_123757182 chr9_123766749_123768246
Lzts3	-0.214792	chr2_130635956_130636189
Mab21l2	-0.147473 -0.339036	chr3_86546888_86547507 chr3_86547507_86548466		chr3_86547507_86548466
Macf1	-0.13646	chr4_123662695_123663216
Mad1l1	-0.118536 -0.29198	chr5_140208354_140209227 chr5_140264012_140264553		chr5_140264012_140264553
Madd	-0.300867	chr2_91088346_91088741
Maea	-0.238051	chr5_33352173_33352626
Majin	-0.136647	chr19_6228284_6228509
Maml2	-0.345099	chr9_13449390_13449894
Maml3	-0.233893	chr3_51727626_51728902
Man1a2	-0.354316	chr3_100562632_100562946
Man2a2	-0.273805 -0.29548	chr7_80368900_80369460 chr7_80387110_80387780
Map1s	-0.295314	chr8_70868747_70868998
Map3k1	-0.224586		chr13_111845673_111846649
Map3k3	-0.426125 -0.409184	chr11_106165262_106165521 chr11_106167415_106168070
Map4k4	-0.340408	chr1_39918379_39918985
Mapk6	-0.255067		chr9_75431224_75431675
Mapk8ip1	-0.354372	chr2_92422631_92422972
Mast3	-0.200392	chr8_70768306_70768625
Matk	-0.254128 -0.19033	chr10_81291176_81292001 chr10_81302369_81304509
Mbd3	-0.121806	chr10_80429693_80430140
Mbnl2	-0.180667 -0.258489	chr14_120289671_120290011 chr14_120352082_120352429
Mboat1	-0.295696	chr13_30198076_30198442
Mbp	-0.342196 -0.336467 -0.298698	chr18_82481875_82482171 chr18_82484822_82485724 chr18_82488395_82488651
Mcam	-0.307757	chr9_44093906_44094136
Mcfd2	-0.191797	chr17_87315491_87316380
Mcoln2	-0.266933	chr3_146127493_146127779
Mcoln3	-0.266933	chr3_146127493_146127779
Mcu	-0.423548	chr10_59538706_59539056
Mdk	-0.327249 -0.371619	chr2_91931888_91932094 chr2_91965217_91965471		chr2_91931888_91932094
Mdm2	-0.367818	chr10_117754976_117755631
Mea1	-0.232267	chr17_46672011_46672291
Med10	-0.27194	chr13_69813836_69814197
Med11	-0.281031	chr11_70437918_70438354
Med12l	-0.33252 -0.309574 -0.173139 -0.287667	chr3_59098666_59098910 chr3_59133412_59133714 chr3_59234768_59235154 chr3_59258020_59258389
Med24	-0.314141	chr11_98709497_98709717		chr11_98709497_98709717
Mest	-0.128663	chr6_30736907_30737396		chr6_30736907_30737396
Mettl6	-0.23683	chr14_31433991_31435187
Mex3d	-0.121806	chr10_80429693_80430140
Mfap2	-0.255084	chr4_140989497_140989804
Mfrp	-0.307757	chr9_44093906_44094136
Mfsd12	-0.139797 -0.30304	chr10_81346695_81347036	chr10_81382343_81382800
Mfsd5	-0.298617 -0.256943	chr15_102235376_102235838 chr15_102244284_102244936
Mgat1	-0.290882		chr11_49196085_49196797
Mgat2	-0.348519	chr12_69217522_69217742
Mgat4a	-0.268839	chr1_37502486_37503234
Mgat5	-0.545836 -0.469541 -0.446596	chr1_127308420_127309306 chr1_127309306_127310176 chr1_127319756_127320555
Mgll	-0.260071	chr6_88742177_88742583
Mgst2	-0.233893	chr3_51727626_51728902
Mir101b	-0.406677	chr19_29142410_29142724
Mir1191b	-0.30304		chr10_81382343_81382800
Mir132	-0.292799 -0.308973 -0.217565	chr11_75165742_75166046 chr11_75166116_75167002 chr11_75167002_75167429
Mir138-2	-0.366328	chr8_94354397_94354758
Mir139	-0.182379	chr7_101454832_101458445
Mir141	-0.591855 -0.537092	chr6_124694365_124694639 chr6_124720988_124721300
Mir142	-0.324796	chr11_87709703_87710416
Mir142b	-0.324796	chr11_87709703_87710416
Mir142hg	-0.324796	chr11_87709703_87710416
Mir1892	-0.413278 -0.474903	chr12_54651786_54652284 chr12_54652360_54652707
Mir192	-0.136647	chr19_6228284_6228509
Mir1927	-0.216958	chr1_160308963_160309396
Mir194-2	-0.136647	chr19_6228284_6228509
Mir1953	-0.128001	chr2_151973260_151973533
Mir1962	-0.267883	chr7_135597646_135598022
Mir1966	-0.315599	chr8_105623740_105624595
Mir1982	-0.286618	chr10_80792307_80793075
Mir200c	-0.591855 -0.537092	chr6_124694365_124694639 chr6_124720988_124721300
Mir212	-0.292799 -0.308973 -0.217565	chr11_75165742_75166046 chr11_75166116_75167002 chr11_75167002_75167429
Mir28a	-0.342859			chr16_24826055_24826454
Mir3057	-0.254128 -0.19033	chr10_81291176_81292001 chr10_81302369_81304509
Mir32	-0.396763	chr4_56915654_56916310
Mir324	-0.408474	chr11_70005699_70006223
Mir335	-0.128663	chr6_30736907_30737396
Mir342	-0.539867	chr12_108653650_108653958
Mir3473d	-0.136196	chr8_110969939_110970621
Mir5104	-0.194732	chr10_7867359_7867628
Mir5107	-0.301618	chr18_60830806_60831337
Mir5122	-0.185904	chr4_133328110_133328375
Mir5123	-0.21232	chr4_40815556_40816073
Mir5135	-0.316384	chr12_76547881_76548232
Mir5618	-0.26801			chr9_7783898_7784114
Mir6387	-0.291412	chr12_15813156_15813377
Mir6391	-0.210436 -0.266443	chr14_118551446_118551810 chr14_118594890_118595642
Mir6398	-0.13646	chr4_123662695_123663216
Mir664	-0.226134		chr1_185201103_185201322
Mir671	-0.215908			chr5_24591746_24592099
Mir6912	-0.535574	chr10_80610146_80610509
Mir6913	-0.139797 -0.30304	chr10_81346695_81347036	chr10_81382343_81382800
Mir6921	-0.294905 -0.374343 -0.237755	chr11_60177341_60177593 chr11_60185011_60185242 chr11_60185945_60189314
Mir6922	-0.294905 -0.374343 -0.237755	chr11_60177341_60177593 chr11_60185011_60185242 chr11_60185945_60189314
Mir6929	-0.238514	chr11_101435188_101435651
Mir6931	-0.335645	chr11_102998280_102998845
Mir6933	-0.333045	chr11_118016342_118016721
Mir6934	-0.363036 -0.229549	chr11_119150466_119150672		chr11_119150672_119155329
Mir6957	-0.349162 -0.240331 -0.46203	chr15_80602277_80603536 chr15_80613729_80614058 chr15_80615915_80616318
Mir6962	-0.162722 -0.318392	chr15_101175639_101175867	chr15_101146148_101147147
Mir6973a	-0.440879	chr17_35222205_35222867
Mir6974	-0.440879	chr17_35222205_35222867
Mir6975	-0.440879	chr17_35222205_35222867
Mir6979	-0.177431	chr18_37841622_37842067
Mir6985	-0.320288 -0.362096	chr19_4216069_4216576 chr19_4226729_4227116
Mir6988	-0.305507	chr19_6011621_6011988
Mir6999	-0.327249 -0.371619	chr2_91931888_91932094 chr2_91965217_91965471
Mir7000	-0.354372	chr2_92422631_92422972
Mir7011	-0.441428	chr3_88448455_88448723
Mir7020	-0.441445	chr4_139596651_139597317
Mir7023	-0.316839	chr4_149647702_149648789
Mir7031	-0.383381 -0.459402	chr5_121811440_121813212 chr5_121824093_121824562
Mir7032	-0.554423 -0.249815 -0.381764	chr5_124011096_124011348 chr5_124011348_124018547 chr5_124018652_124019190
Mir7045	-0.365152	chr6_125073874_125074180
Mir7049	-0.283686 -0.362586	chr7_28581771_28582466 chr7_28583045_28583258
Mir7061	-0.261703	chr7_130903764_130904040
Mir7067	-0.295314	chr8_70868747_70868998
Mir7087	-0.391906	chr9_45945823_45946147
Mir7088	-0.18342	chr9_108111226_108111470
Mir7115	-0.281031	chr11_70437918_70438354
Mir7223	-0.320809	chr11_108032695_108032933
Mir7227	-0.305154	chr4_133715993_133716351
Mir7240	-0.200392	chr8_70768306_70768625
Mir7674	-0.373639	chr2_32047295_32047675
[truncated: 786 more rows]
