# Supplementary material for: Transcriptional re-programming of liver-resident iNKT cells into T-regulatory type-1-like liver iNKT cells involves extensive gene de-methylation
Source: Front Immunol. 2024 Sep 9;15:1454314. doi: 10.3389/fimmu.2024.1454314 (PMC11416961; doi:10.3389/fimmu.2024.1454314)
Supplement: Supplementary file 1 [file DataSheet1.zip › Supp_datasheet_12.xlsx]

## Sheet: Hypomethylated
Gene_name	Coef	Gene_body	Intergenic	Promoter
Ccr5	0.407434 0.283614	chr9_124125333_124126113 chr9_124128843_124129352		chr9_124125333_124126113
Ccr9	0.489899 0.159924	chr9_123740869_123741271 chr9_123806208_123806750
Cd27	0.359774		chr6_125264193_125264601
Cd44	0.486435 0.209223	chr2_102853032_102853664	chr2_102941913_102942392
Ctla4	0.603814 0.319333 0.451373 0.295018 0.510135 0.622423	chr1_60902571_60903097 chr1_60905734_60905962 chr1_60910984_60911510 chr1_60912373_60913266	chr1_60930295_60930734 chr1_60936940_60937217
Icos	0.510135 0.622423 0.595884 0.406456		chr1_60930295_60930734 chr1_60936940_60937217 chr1_60975223_60975441 chr1_61026793_61027295
Ifng	0.221236 0.405596 0.437709	chr10_118441385_118441727 chr10_118443369_118443848		chr10_118440996_118441385
Il10	0.380222 0.280621 0.549793 0.514469 0.509588 0.41516 0.307474 0.462547	chr1_131021620_131022342	chr1_130993379_130994793 chr1_130996099_130996353 chr1_130999569_130999968 chr1_131000271_131000859 chr1_131003215_131003850 chr1_131010165_131010968 chr1_131015370_131015805
Il21	0.505934 0.48341 0.659569 0.463666 0.618005 0.542502 0.407726 0.242851 0.45519	chr3_37228687_37229069 chr3_37229777_37230610	chr3_37257441_37258381 chr3_37263445_37264312 chr3_37268113_37268906 chr3_37272078_37272795 chr3_37273724_37274443 chr3_37281384_37283039	chr3_37230921_37233052
Il2rb	0.167563			chr15_78495671_78495952
Il4	0.132182 0.298332	chr11_53657178_53658276	chr11_53626959_53627252
Irf4	0.4895 0.466303 0.543849 0.54552 0.329191 0.298747 0.342158 0.33353 0.406529	chr13_30751243_30751946 chr13_30752903_30753635 chr13_30753996_30754522 chr13_30754522_30755340 chr13_30756963_30757699 chr13_30758715_30760263 chr13_30793868_30794191	chr13_30746923_30747218 chr13_30777346_30777789
Itga4	0.221106 0.479275 0.403189 0.380379	chr2_79256968_79257637 chr2_79258029_79259074 chr2_79262567_79264024 chr2_79267364_79268377
Izumo1r	0.34367 0.351444	chr9_14892188_14892553 chr9_14902140_14902427
Lag3	0.269717 0.349962 0.374366 0.392767	chr6_124886606_124886856 chr6_124907205_124907750 chr6_124909136_124909918	chr6_124913233_124913628	chr6_124913233_124913628
Maf	0.389505 0.291485	chr8_115700890_115701326 chr8_115701472_115702757
Nfia	0.631616 0.603293	chr4_97859562_97860069 chr4_97860842_97861183
Nfil3	0.596473	chr13_52976238_52977244
Nrp1	0.493606 0.460395		chr8_128549804_128550515 chr8_128552110_128552393
Pdcd1	0.35338			chr1_94053267_94053826
Prdm1	0.659611 0.453126 0.2994 0.459974 0.107183 0.435915 0.393117	chr10_44439642_44439898 chr10_44442156_44442726 chr10_44447473_44448613 chr10_44450194_44450693 chr10_44454047_44456703	chr10_44400399_44401220 chr10_44432221_44432543
Slamf6	0.495673		chr1_171975619_171976379
Tbx21	0.210818 0.188244 0.121781 0.376304	chr11_97108810_97109674 chr11_97111161_97111888 chr11_97113005_97113869	chr11_97127920_97128380
Tgfbr2	0.119482		chr9_116211910_116212375
Tigit	0.430968 0.490205 0.473353 0.380677	chr16_43628416_43629056 chr16_43661579_43661851 chr16_43694038_43694428 chr16_43695136_43695394
Tnfrsf4	0.546668 0.428018 0.163658 0.302925	chr4_156008117_156008901 chr4_156013448_156014991 chr4_156015055_156015333 chr4_156015333_156015903		chr4_156013448_156014991
Tox	0.475108 0.487563 0.481153 0.484827	chr4_6748136_6748644 chr4_6843957_6844373 chr4_6882684_6882942 chr4_6940900_6941388
Vdr	0.449211 0.286193	chr15_97815664_97815901 chr15_97892156_97892635
Zbtb16	0.105756 0.124521	chr9_48830455_48831318 chr9_48831586_48832404

## Sheet: Hypermethylated
Gene_name	Coef	Gene_body	Intergenic	Promoter
Ccr9	-0.413149 -0.250113 -0.373181	chr9_123756858_123757182 chr9_123766749_123768246 chr9_123769222_123770012		chr9_123766749_123768246
Cd27	-0.381996	chr6_125270567_125270896
Ctla4	-0.209706		chr1_60960563_60960924
Cxcr5	-0.420139 -0.320617	chr9_44493100_44493426 chr9_44510593_44511203
Gata3	-0.451906	chr2_9862397_9862641
Icos	-0.209706		chr1_60960563_60960924
Il4	-0.487068	chr11_53598152_53598503
Klrb1b	-0.251185		chr6_128833101_128833327
Klrb1c	-0.251185		chr6_128833101_128833327
Lef1	-0.310878	chr3_131113751_131114088		chr3_131113751_131114088
Prdm1	-0.220643		chr10_44409779_44410561
Tgfbr2	-0.472725 -0.458103	chr9_116133446_116133986	chr9_116216794_116217042
