# Supplementary material for: Transcriptional re-programming of liver-resident iNKT cells into T-regulatory type-1-like liver iNKT cells involves extensive gene de-methylation
Source: Front Immunol. 2024 Sep 9;15:1454314. doi: 10.3389/fimmu.2024.1454314 (PMC11416961; doi:10.3389/fimmu.2024.1454314)
Supplement: Supplementary file 1 [file DataSheet1.zip › Supp_datasheet_13.xlsx]

## Sheet: Hypo_active_enhancers
gene_name	FDR step up (Treated vs. Control)	Fold change (Treated vs. Control)
Gm43822	0.00715882	114.547
Rgs8	0.00190549	27.9563
Rgs16	0.000858511	4.27871
Gm37019	0.000711413	5.10003
Gzmk	0.000236644	4.83318
Runx2os1	0.000162398	6.50814
Lgmn	6.30592e-05	7.28605
Il4	1.53937e-05	7.39912
Esm1	5.01702e-06	15.5614
Gm12534	4.28991e-08	550.268
Alcam	1.30324e-08	9.85761
Gzma	9.75853e-09	7.83529
Nfia	4.02292e-12	22.215
F730043M19Rik	2.16551e-12	9.34583
Angptl2	1.45235e-12	16.2037
Nipal1	1.29323e-12	13.5951
Ptger2	4.62652e-13	10.1347
Ctla4	3.90894e-16	20.1972
Il10	1.33477e-17	259.165
Gpr155	1.17563e-17	14.1512
A430093F15Rik	8.31627e-22	14.4342
Gm13703	2.70239e-31	206.685
Itga4	2.48377e-31	13.2868
Il21	2.41767e-44	316.559

## Sheet: Hypo_sharedOCRs_H3K27Ac
gene_name	FDR step up (Treated vs. Control)	Fold change (Treated vs. Control)
Gzma	9.75853e-09	7.83529
Nfia	4.02292e-12	22.215
Agpat4	3.80247e-13	11.7894
Ctla4	3.90894e-16	20.1972
Il10	1.33477e-17	259.165
Spock2	3.85253e-18	42.0699
Tnfrsf4	2.50009e-20	27.3022
Vdr	1.32709e-22	43.1444
Ptms	2.77854e-29	12.8293
Sdcbp2	2.57633e-32	32.3695
Twsg1	2.78618e-33	17.0087
Serpinf1	3.13394e-42	59.2275
Il21	2.41767e-44	316.559
Lag3	6.89201e-58	135.755
