# Supplementary material for: Transcriptional re-programming of liver-resident iNKT cells into T-regulatory type-1-like liver iNKT cells involves extensive gene de-methylation
Source: Front Immunol. 2024 Sep 9;15:1454314. doi: 10.3389/fimmu.2024.1454314 (PMC11416961; doi:10.3389/fimmu.2024.1454314)
Supplement: Supplementary file 1 [file DataSheet1.zip › Supp_datasheet_14.xlsx]

## Sheet: Hoja1
Genes with associated active enhancers with hypomethylated DMRs in treated LiNKTs which are not upregulated	Bulk RNAseq upregulated genes which not meet defined criteria	Upregulated genes with associated active enhancers with hypomethylated DMRs in treated LiNKTs		Genes with associated active enhancers with hypomethylated DMRs in treated LiNKTs which are not downregulated	Bulk RNAseq downregulated genes which not meet defined criteria	Downregulated genes with associated active enhancers with hypomethylated DMRs in treated LiNKTs
Smap1	Zfp365	Gm43822		Smap1	Emb	Ldhd
Nck2	Pkd2	Rgs8		Nck2	Cyp2c39
Gm37536	Tubb2a-ps2	Rgs16		Gm37536	Krt83
Stat4	Gm45884	Gm37019		Stat4	Orm1
Gm28177	Gm18180	Gzmk		Gm28177	Hormad2
Gm3940	Gm6904	Runx2os1		Gm3940	Cdh10
Gm38137	Gm16284	Lgmn		Gm38137	Pcp4l1
Rpl18-ps1	Gpx8	Il4		Ctla4	Gm37833
Gm11582	Ang	Esm1		Rpl18-ps1	Lrrc75b
Gm29113	Aebp1	Gm12534		Gm11582	Cyb561
Gm29114	Pdcd1	Alcam		Gm29113	Gm5096
Ikzf2	Gm38329	Gzma		Gm29114	Cables1
Agfg1	Sncb	Nfia		Ikzf2	Chad
Gm36999	Gm996	F730043M19Rik		Agfg1	Mrvi1
Gm28942	Trim10	Angptl2		Gm36999	Taf4b
Gm17764	Caskin1	Nipal1		Gm28942	Mical3
Gm22396	Sv2a	Ptger2		Gm17764	Gm14685
Hdac4	Miat	Ctla4		Gm22396	Kir3dl2
Gm37036	Plxna3	Il10		Hdac4	Ccr8
Ppp1r7	Smim10l2a	Gpr155		Gm37036	Rgn
Pask	Cnrip1	A430093F15Rik		Ppp1r7	Tnfrsf10b
Ano7	Tmem221	Gm13703		Pask	Plxna1
Gm17415	Rasgef1a	Itga4		Ano7	Lypd6b
Hdlbp	Asphd2	Il21		Gm17415	Chdh
Mir6345	Klk1b9			Hdlbp	Usp18
Mir6902	Cdh23			Mir6345	Bace1
Gm26446	Cdkn2a			Mir6902	Gm26517
D630008O14Rik	Kcnd1			Gm26446	Hectd2
Bcl2	Nrn1			D630008O14Rik	Afap1
Gm37053	2810468N07Rik			Bcl2	Ak4
Mir3473f	Insrr			Gm37053	Ccr6
Mapkapk2	Lpar3			Mir3473f	Cxadr
Gm6652	A230065H16Rik			Il10	Apol9b
Gm29529	Gm43636			Mapkapk2	Kcnip3
5530400K19Rik	Cass4			Gm6652	Acat3
C230024C17Rik	Car5b			Rgs8	Mn1
Gm28513	Slc6a8			Gm29529	Gdpd1
Gm28512	Gm14335			5530400K19Rik	Il17rb
Rnasel	Kif5c			C230024C17Rik	Igkv8-28
Rgsl1	Reep2			Gm28513	Qser1
Gm37638	Kremen2			Rgs16	Neto2
Gm15429	Dnase1l3			Gm28512	2010300C02Rik
Prrc2c	Tnfrsf8			Rnasel	Sh3bgrl2
Rcsd1	Apbb1			Rgsl1	Adamts1
Gm37073	Mid2			Gm37638	Gramd3
Gm34767	Fam217b			Gm15429	Npas2
Creg1	Mcoln3			Prrc2c	Spsb1
Gm44458	Mapk8ip1			Rcsd1	Adgrg3
Gm36972	Akr1b8			Gm37073	Jag1
Cd247	Rab39b			Gm34767	Pakap
Gm16565	Rundc3a			Creg1	Il1rl1
Gm23402	Stxbp1			Gm44458	Igf2
Gm24808	Fgf18			Gm36972	Sult3a1
Gm37693	S1pr5			Cd247	Slc6a13
Gm19030	Npdc1			Gm16565	Susd2
Slamf1	Rac3			Gm23402	Nsg2
Gm26412	Pmaip1			Gm24808	Fbxl21
Gm22950	Gm33782			Gm37693	Rab27b
Gm37390	Lsr			Gm19030	Nox1
Gm37033	2700097O09Rik			Slamf1	Sema6d
Gm36933	Etnk2			Gm26412	Gm12892
Itpkb	B3gnt9			Gm22950	Espn
Gm5069	Perp			Gm37390	Pik3ip1
Stum	Klc3			Gm37033	Prrg4
1700034H15Rik	Aplp1			Gm36933	Gzmc
Slc30a1	Ndrg4			Itpkb	Ly6g5b
Rd3	AC121801.1			Gm5069	Tgfa
Gm26879	Igsf9b			Stum	Slc27a6
Rcor3	Fam83g			1700034H15Rik	B3galt2
Traf5	Cd4			Slc30a1	Xist
Gstp-ps	Fabp7			Rd3	Aqp9
Zc3h12d	Ube2l6			Gm26879	Dmrta1
Tab2	Lrrn4			Rcor3	Cdh1
Gm24726	Rasa1			Traf5	Pard3
Mir5104	Clec2l			Gstp-ps	Lrig1
Gm30906	Uevld			Zc3h12d
Stx11	Ifit1			Tab2
Sf3b5	1700019D03Rik			Gm24726
Myb	BE692007			Mir5104
Gm26577	Paqr4			Gm30906
Gm33619	D630039A03Rik			Stx11
Gm40608	Nanos1			Sf3b5
Gm33728	Klra7			Myb
Enpp1	Kcnf1			Gm26577
Gm6963	9630013D21Rik			Gm33619
Fyn	Tigit			Gm40608
Atg5	Rnase4			Gm33728
Gm35028	Spry1			Enpp1
Prdm1	2310031A07Rik			Gm6963
Mir1929	Dclk2			Fyn
Gm48066	Gm11735			Atg5
Gm35154	Mapk11			Gm35028
Gm47388	Dpp4			Prdm1
Gm47389	Gm8369			Mir1929
4930431F10Rik	Slc37a2			Gm48066
Gm47392	Rap2a			Gm35154
Gm22503	Arnt2			Gm47388
Gm27977	Dleu2			Gm47389
Gm4795	Moxd2			4930431F10Rik
Gm40639	Gpr162			Gm47392
Prep	Agpat4			Gm22503
2010-09-01	Vsig10			Gm27977
Sowahc	Atcay			Gm4795
Gm23223	Zan			Gm40639
Jmjd1c	St6galnac1			Prep
Reep3	Cd200			2010-09-01
Gm16212	Timp2			Sowahc
Rtkn2	1500009L16Rik			Gm23223
Chpt1	C030034L19Rik			Jmjd1c
Sycp3	Cdkn2c			Reep3
Gnptab	Map6			Gm16212
Gm16235	Alox8			Rtkn2
Dram1	Chst2			Chpt1
Gm26546	Coch			Sycp3
Cfap54	1500004A13Rik			Gnptab
Gm32468	Spock2			Gm16235
Gm29684	Epdr1			Dram1
Gm48874	Sh3gl3			Gm26546
Cradd	Dlg2			Cfap54
Gm16239	Rasd2			Gm32468
Poc1b	Igkv16-104			Gm29684
Gm34574	Maf			Gm48874
Gm48884	Plekho1			Cradd
Gm34777	Tnfrsf4			Gm16239
Cct2	Ptpn5			Poc1b
Frs2	Fam20a			Gm34574
Gm40773	Tmem163			Gm48884
Gm32552	Vdr			Gm34777
4933411E08Rik	Sccpdh			Cct2
Ifngas1	Ccr3			Frs2
Gm4065	Syt11			Gm40773
Gm47434	Ptms			Gm32552
Nf2	Sdcbp2			4933411E08Rik
Gm12042	Twsg1			Ifngas1
Vps54	Klk1b27			Gm4065
Ugp2	Serpinf1			Gm47434
Gm12043	Izumo1r			Nf2
Mir1933	Lag3			Gm12042
4930469K13Rik				Vps54
Lcp2				Ugp2
Gm12148				Gm12043
Pttg1				Mir1933
Mir146				4930469K13Rik
Kif3a				Lcp2
Il13				Gm12148
Rps2-ps4				Pttg1
Rad50				Mir146
Gm22275				Kif3a
Gm2a				Il4
Gm12231				Il13
Mup-ps22				Rps2-ps4
Slc36a3os				Rad50
Slc36a3				Gm22275
Slc36a2				Gm2a
Ntn1				Gm12231
Pik3r5				Mup-ps22
Gm43951				Slc36a3os
4933427D14Rik				Slc36a3
Txndc17				Slc36a2
Med31				Ntn1
4930563E22Rik				Pik3r5
Slc13a5				Gm43951
Xaf1				4933427D14Rik
Fbxo39				Txndc17
Tekt1				Med31
Smtnl2				4930563E22Rik
Mir6338				Slc13a5
Gm23224				Xaf1
E230016K23Rik				Fbxo39
Ccl6				Tekt1
Rpl9-ps1				Smtnl2
Ccl3				Mir6338
Ccl4				Gm23224
Gm11433				E230016K23Rik
Rps6kb1				Ccl6
Tubd1				Rpl9-ps1
Vmp1				Ccl3
Mir21a				Ccl4
Gm11478				Gm11433
Ptrh2				Rps6kb1
Cltc				Tubd1
Rnf43				Vmp1
1110028F11Rik				Mir21a
Supt4a				Gm11478
Mir142hg				Ptrh2
Tspoap1				Cltc
Mir142b				Rnf43
Mir142				1110028F11Rik
Gm25968				Supt4a
Gm45883				Mir142hg
Gm45716				Tspoap1
Mmd				Mir142b
Gm11573				Mir142
Tbx21				Gm25968
Gm11572				Gm45883
Tbkbp1				Gm45716
Osbpl7				Mmd
Mir7235				Gm11573
Mir8103				Tbx21
Stat5a				Gm11572
Stat3				Tbkbp1
Rab37				Osbpl7
Slc9a3r1				Mir7235
Tmem104				Mir8103
Nat9				Stat5a
Grin2c				Stat3
Rps11-ps2				Rab37
Rnf157				Slc9a3r1
Ubald2				Tmem104
Qrich2				Nat9
Gm11754				Grin2c
Gm11755				Rps11-ps2
Tbc1d16				Rnf157
Gm11753				Ubald2
Mir6934				Qrich2
Gm26888				Gm11754
Gm48538				Gm11755
Gm16267				Tbc1d16
Atxn7l1os1				Gm11753
Atxn7l1				Mir6934
Gm2412				Gm26888
Snx6				Gm48538
Gm22317				F730043M19Rik
Gm26444				Gm16267
Gm24305				Atxn7l1os1
Nin				Atxn7l1
Gm48695				Gm2412
Abhd12b				Snx6
Akap5				Gm22317
A430103D13Rik				Gm26444
Zbtb25				Gm24305
Zbtb1				Nin
4930426I24Rik				Gm48695
Hspa2				Abhd12b
Ppp1r36				Akap5
Gm25563				A430103D13Rik
Gm31513				Zbtb25
Gm47447				Zbtb1
Gm19327				4930426I24Rik
Elmsan1				Hspa2
Galc				Ppp1r36
Gm47439				Gm25563
Gm47567				Gm31513
Gm47566				Gm47447
Gpr65				Gm19327
Rin3				Elmsan1
Gm28373				Galc
Itpk1				Gm47439
Gm20069				Gm47567
Gm16086				Gm47566
Bcl11b				Gpr65
No genes found				Lgmn
9330199G10Rik				Rin3
Gm29676				Gm28373
Gm33958				Itpk1
Atxn1				Gm37019
4930453C13Rik				Gm20069
5033430I15Rik				Gm16086
Secisbp2				Bcl11b
Sema4d				No genes found
Gm23566				9330199G10Rik
Auh				Gm29676
Gm47603				Gm33958
Gm47586				Atxn1
Gm47583				4930453C13Rik
Fancc				5033430I15Rik
Gm47585				Secisbp2
Aopep				Sema4d
Gm47602				Gm23566
Gm16907				Auh
Mir3074-1				Gm47603
Mir24-1				Gm47586
Mir23b				Gm47583
Mir27b				Fancc
Gm8288				Gm47585
Glrx				Aopep
Rhobtb3				Gm47602
A630019I02Rik				Gm16907
Cmya5				Mir3074-1
Gm4814				Mir24-1
Ankrd55				Mir23b
Gm48837				Mir27b
2810403G07Rik				Gm8288
Gm48876				Glrx
Gm48879				Rhobtb3
Cdc20b				A630019I02Rik
4930563N14Rik				Cmya5
Gm9848				Gm4814
1700084D21Rik				Ankrd55
Gm49564				Gm48837
Gng2				2810403G07Rik
Saysd1				Gm48876
Kcnk5				Gm48879
Gm48394				Cdc20b
Gm48395				4930563N14Rik
Gm24912				Gzma
Gm49180				Gm9848
Gm49364				1700084D21Rik
Gm17173				Gm49564
Gm17941				Gzmk
Ctsb				Esm1
Fdft1				Gng2
Gm23629				Saysd1
Ipo5				Kcnk5
Farp1				Gm48394
Trps1				Gm48395
Nsmce2				Gm24912
Gm36677				Gm49180
Pvt1				Gm49364
Gm27913				Ptger2
Gm27782				Gm17173
Asap1				Gm17941
Tg				Ctsb
Sla				Fdft1
Ccn4				Gm23629
Alg10b				Ipo5
Mir7648				Farp1
Gm4335				Trps1
Gxylt1				Nsmce2
Yaf2				Gm36677
Gm24447				Pvt1
Gm41392				Gm27913
Rpap3				Gm27782
Endou				Asap1
1810013L24Rik				Tg
Gm22224				Sla
Gm15897				Ccn4
Snx29				Alg10b
Cd47				Mir7648
Cblb				Gm4335
Gm23513				Gxylt1
Samsn1				Yaf2
Nrip1				Gm24447
Gm49587				Gm41392
Tiam1				Rpap3
A930006K02Rik				Endou
Gm49626				1810013L24Rik
Ifnar1				Gm22224
Gm7856				Gm15897
Il10rb				Snx29
Gm49625				Cd47
Gm46562				Cblb
Rcan1				Gm23513
Gm46555				Alcam
2410124H12Rik				Samsn1
Clic6				Nrip1
Gm6599				Gm49587
Gm37259				Tiam1
1600002D24Rik				A930006K02Rik
2810404F17Rik				Gm49626
Sytl3				Ifnar1
Ezr				Gm7856
Gm49717				Il10rb
4933426B08Rik				Gm49625
Gm2885				Gm46562
Fndc1				Rcan1
E430024P14Rik				Gm46555
Tagap				2410124H12Rik
Gm16195				Clic6
Gm16196				Gm6599
Srsf3				Gm37259
Trp53cor1				1600002D24Rik
Gm41556				2810404F17Rik
Cdkn1a				Sytl3
1700023B13Rik				Ezr
Rab44				Gm49717
Gm27599				4933426B08Rik
Gm15318				Gm2885
Tff1				Fndc1
Tmprss3				E430024P14Rik
Ubash3a				Tagap
AC154652.1				Gm16195
Rsph1				Gm16196
Gm20493				Srsf3
H2-DMa				Trp53cor1
H2-DMb2				Gm41556
H2-DMb1				Cdkn1a
Psmb9				1700023B13Rik
Tap1				Rab44
Tap2				Gm27599
Psmb8				Gm15318
Gm15821				Tff1
Gm20496				Tmprss3
Runx2				Ubash3a
Runx2os2				AC154652.1
Supt3				Rsph1
Bicral				Gm20493
Tbcc				H2-DMa
Prph2				H2-DMb2
Ubr2				H2-DMb1
Trerf1				Psmb9
Bysl				Tap1
Ccnd3				Tap2
Gm20517				Psmb8
Med20				Gm15821
Ankrd12				Gm20496
Gm49927				Runx2os1
Ndufv2				Runx2
Washc1				Runx2os2
Ddx11				Supt3
Gm23264				Bicral
Galm				Tbcc
Srsf7				Prph2
Ttc39d				Ubr2
Gm25706				Trerf1
Thada				Bysl
Gm24492				Ccnd3
Gm24722				Gm20517
Epas1				Med20
Gm29168				Ankrd12
Gm50063				Gm49927
Ttc39c				Ndufv2
Gm41668				Washc1
Mir1948				Ddx11
Cabyr				Gm23264
Mapre2				Galm
Gm23207				Srsf7
AC134576.3				Ttc39d
AC134576.1				Gm25706
Ndfip1				Thada
Gm24690				Gm24492
Arhgap26				Gm24722
Gm15336				Epas1
Ctif				Gm29168
Setbp1				Gm50063
Ctdp1				Ttc39c
Mta2				Gm41668
Tut1				Mir1948
Eef1g				Cabyr
Ahnak				Mapre2
Vps37c				Gm23207
Cd5				AC134576.3
Cd6				AC134576.1
Carnmt1				Ndfip1
D030056L22Rik				Gm24690
AC134906.1				Arhgap26
Trpm6				Gm15336
Gm23238				Ctif
Gm24190				Setbp1
Jak2				Ctdp1
Insl6				Mta2
Kif20b				Tut1
Mir1950				Eef1g
Entpd1				Ahnak
AC166063.1				Vps37c
Add3				Cd5
1700001K23Rik				A430093F15Rik
AC138174.3				Cd6
AC133451.2				Carnmt1
Mxi1				D030056L22Rik
Rbm20				AC134906.1
Gm16299				Trpm6
Gm16298				Gm23238
Celf2				Gm24190
Rbm17				Jak2
Gm13260				Insl6
Il2ra				Kif20b
Gm37881				Mir1950
Gm17490				Entpd1
Pip4k2a				AC166063.1
Gm16534				Add3
Gm13609				1700001K23Rik
Nup214				AC138174.3
Fam78a				AC133451.2
Mir7674				Mxi1
Prrc2b				Rbm20
Gm27805				Gm16299
Gm25632				Gm16298
Gm22192				Celf2
Garnl3				Rbm17
Gm13528				Gm13260
Ralgps1				Il2ra
Gm23546				Gm37881
Arhgap15				Gm17490
Gm28643				Pip4k2a
Rbms1				Gm16534
Stk39				Gm13609
Gm13596				Nup214
Gm26321				Fam78a
Tlk1				Mir7674
Gm13633				Prrc2b
Gm13632				Gm27805
6430710C18Rik				Gm25632
Gm13709				Gm22192
D230022J07Rik				Garnl3
Cir1				Gm13528
Scrn3				Ralgps1
Gm14466				Angptl2
Gm37004				Gm23546
Ptprj				Arhgap15
Morrbid				Gm28643
Gm14010				Rbms1
Gm29010				Stk39
Prnd				Gm13596
Prn				Gm26321
Rassf2				Tlk1
Slc23a2				Gm13633
Gm14162				Gm13632
Cox4i2				6430710C18Rik
Bcl2l1				Gm13709
Gm23802				Gm13703
Samhd1				Gpr155
Gm14277				D230022J07Rik
Rbl1				Cir1
Ppp1r16b				Scrn3
Gm26141				Gm14466
Dnajc5b				Gm37004
Hltf				Itga4
Gyg				Ptprj
Nceh1				Morrbid
Gm36990				Gm14010
Pik3ca				Gm29010
Gm37123				Prnd
Kcnmb3				Prn
Gm43439				Rassf2
Bbs12				Slc23a2
Cetn4				Gm14162
Gm24169				Cox4i2
Gm43414				Bcl2l1
Rps23-ps1				Gm23802
Gm5148				Samhd1
Rpl31-ps15				Gm14277
Gm42921				Rbl1
Exosc8				Ppp1r16b
Supt20				Gm26141
Alg5				Dnajc5b
Smad9				Hltf
Gm21958				Gyg
Gm35106				Nceh1
Gm37078				Gm36990
Gm37037				Pik3ca
Ccnl1				Gm37123
Gm37305				Kcnmb3
Tmem131l				Il21
Gm36981				Gm12534
Trim33				Gm43822
Gm25009				Gm43439
Gm25199				Bbs12
Gm25869				Cetn4
Gm43065				Gm24169
Gm15472				Gm43414
Gm15602				Rps23-ps1
Ptpn22				Gm5148
Rsbn1				Rpl31-ps15
Phtf1os				Gm42921
Phtf1				Exosc8
Magi3				Supt20
Gm43233				Alg5
Gm36211				Smad9
Gm5075				Gm21958
4930554G22Rik				Gm35106
Eps8l3				Gm37078
Cdc14a				Gm37037
Rtca				Ccnl1
Gm22361				Gm37305
Gm26358				Tmem131l
Gm26530				Gm36981
Ostc				Trim33
Gm42998				Gm25009
Rpl34				Gm25199
Gm42997				Gm25869
Gm42874				Gm43065
Ints12				Gm15472
Gm42873				Gm15602
Gm19148				Ptpn22
Gstcd				Rsbn1
Arhgef38				Phtf1os
Gm43430				Phtf1
Nfkb1				Magi3
Rap1gds1				Gm43233
Tox				Gm36211
Cdh17				Gm5075
Gm11928				4930554G22Rik
Gm11929				Eps8l3
Gm16731				Cdc14a
Trim14				Rtca
Coro2a				Gm22361
Tbc1d2				Gm26358
Rpsa-ps11				Gm26530
Ugcg				Ostc
Gm12596				Gm42998
Susd1				Rpl34
E130308A19Rik				Gm42997
Gm11209				Gm42874
Rgs3				Ints12
Gm11211				Gm42873
Gm11210				Gm19148
Ttc39b				Gstcd
Gm23412				Arhgef38
Gm12610				Gm43430
Gm12608				Nfkb1
Gm27580				Rap1gds1
Slc2a1				Tox
Gm12868				Cdh17
Gm12867				Gm11928
Zfp691				Gm11929
Ermap				Gm16731
Mir1957a				Trim14
Hivep3				Coro2a
Hdac1				Tbc1d2
Lck				Rpsa-ps11
Fam167b				Ugcg
Eif3i				Gm12596
Tmem234				Susd1
Ccdc28b				E130308A19Rik
Iqcc				Gm11209
Dcdc2b				Rgs3
Mir8119				Gm11211
Txlna				Gm11210
Gm20707				Ttc39b
Zfp984				Gm23412
Rps19-ps3				Gm12610
Zfp933				Gm12608
Gm36548				Gm27580
Cdk6				Nfia
Gm17590				Slc2a1
Gm42435				Gm12868
Fam133b				Gm12867
Gm43017				Zfp691
Gm43722				Ermap
Gm43058				Mir1957a
Gm42509				Hivep3
5031425E22Rik				Hdac1
4930580E04Rik				Lck
Kmt2e				Fam167b
Gm42745				Eif3i
Gm26486				Tmem234
n-R5s172				Ccdc28b
Rbpj				Iqcc
Gm40304				Dcdc2b
Gm10441				Mir8119
Tlr1				Txlna
Tlr6				Gm20707
Gm5868				Zfp984
Cnga1				Rps19-ps3
Gm5297				Zfp933
4933408A14Rik				Gm36548
1700071G01Rik				Cdk6
Fryl				Gm17590
Gm42571				Gm42435
Gm17207				Fam133b
Gm34411				Gm43017
1700025M24Rik				Gm43722
Gm42734				Gm43058
Scfd2				Gm42509
Gm43167				5031425E22Rik
Rest				4930580E04Rik
Noa1				Kmt2e
Gm42758				Gm42745
Polr2b				Gm26486
Mir5098				n-R5s172
Ptpn13				Rbpj
Gm42620				Gm40304
Gm43335				Gm10441
Gm43336				Tlr1
Coro1c				Tlr6
Gm42797				Gm5868
Ssh1				Cnga1
Gm22056				Gm5297
Dao				4933408A14Rik
Svop				Nipal1
Suds3				1700071G01Rik
9530046B11Rik				Fryl
Taok3				Gm42571
Gm43637				Gm17207
n-R5s174				Gm34411
Gm28563				1700025M24Rik
Gm26455				Gm42734
Ptpn11				Scfd2
Gm42930				Gm43167
Rpl6				Rest
Hectd4				Noa1
Gm26205				Gm42758
Gm43411				Polr2b
Rnf34				Mir5098
Kdm2b				Ptpn13
Lnx2				Gm42620
Rps10-ps4				Gm43335
Polr1d				Gm43336
Gm43150				Coro1c
Gm20488				Gm42797
Gm43152				Ssh1
Gm43151				Gm22056
Medag				Dao
BC028471				Svop
4933425D22Rik				Suds3
Tex26				9530046B11Rik
Gm27019				Taok3
Gm13833				Gm43637
5330406M23Rik				n-R5s174
Lncpint				Gm28563
Mir29a				Gm26455
Mir29b-1				Ptpn11
Kdm7a				Gm42930
Gm49041				Rpl6
Gm43479				Hectd4
Gm26008				Gm26205
Cul1				Gm43411
Gm44282				Rnf34
Ezh2				Kdm2b
Gm26625				Lnx2
Sspo				Rps10-ps4
Gm10243				Polr1d
Zfp862-ps				Gm43150
Gm7887				Gm20488
1700026J14Rik				Gm43152
Atp6v0e2				Gm43151
Lrrc61				Medag
Osbpl3				BC028471
Tnip3				4933425D22Rik
Elmod3				Tex26
Gm20536				Gm27019
Tgoln1				Gm13833
Gm45053				5330406M23Rik
Retsat				Lncpint
Gm15401				Mir29a
Tcf7l1				Mir29b-1
Gm38320				Kdm7a
Gm38114				Gm49041
Gm37969				Gm43479
4930595L18Rik				Gm26008
Gm44196				Cul1
Itpr1				Gm44282
Bhlhe40				Ezh2
0610040F04Rik				Gm26625
Gm17055				Sspo
Srgap3				Gm10243
Wnk1				Zfp862-ps
Ninj2				Gm7887
Mir706				1700026J14Rik
Phc1				Atp6v0e2
Mug-ps1				Lrrc61
Klrg1				Osbpl3
Gm6637				Tnip3
Gm44227				Elmod3
M6pr				Gm20536
Gm27826				Tgoln1
Gm28809				Gm45053
Gm26728				Retsat
Cd9				Gm15401
Clec2d				Tcf7l1
Gm47861				Gm38320
2310001H17Rik				Gm38114
Gm26160				Gm37969
Gm27514				4930595L18Rik
Etv6				Gm44196
Gm43982				Itpr1
Gm43984				Bhlhe40
Gm17088				0610040F04Rik
1700051K13Rik				Gm17055
Gm17089				Srgap3
Cacng8				Wnk1
3300002P13Rik				Ninj2
Cacng6				Mir706
Gm35037				Phc1
Gm44165				Mug-ps1
Tarm1				Klrg1
Gm23450				Gm6637
Paf1				Gm44227
Gmfg				M6pr
Samd4b				Gm27826
Lrfn1				Gm28809
Gm6518				Gm26728
1700028B04Rik				Cd9
Gm45202				Clec2d
Sema4b				Gm47861
Gm45206				2310001H17Rik
Cib1				Gm26160
Gm44649				Gm27514
Iqgap1				Etv6
Neu3				Gm43982
Xrra1				Gm43984
Spcs2				Gm17088
Gm38405				1700051K13Rik
Usp47				Gm17089
Tnrc6a				Cacng8
Gm45846				3300002P13Rik
Gm45847				Cacng6
Mtmr7				Gm35037
Vps37a				Gm44165
Sh3rf1				Tarm1
1700001D01Rik				Gm23450
Cbr4				Paf1
Inpp4b				Gmfg
Ap3s1-ps2				Samd4b
9330175E14Rik				Lrfn1
Nlrc5				Gm6518
Cmtm4				1700028B04Rik
Gm45731				Gm45202
Dync1li2				Sema4b
K230015D01Rik				Gm45206
Terb1				Cib1
Ldhd				Gm44649
Znrf1				Iqgap1
Zfp1				Neu3
Ctrb1				Xrra1
Mir7076				Spcs2
Syce1l				Gm38405
Gm45789				Usp47
Mon1b				Tnrc6a
Gm30052				Gm45846
Adamts18				Gm45847
Wwox				Mtmr7
Gm22556				Vps37a
4732419C18Rik				Sh3rf1
Gm20388				1700001D01Rik
Gm45865				Cbr4
Rab4a				Inpp4b
Ccsap				Ap3s1-ps2
Gm45866				9330175E14Rik
2810455O05Rik				Nlrc5
Nrp1				Cmtm4
Gm47105				Gm45731
Mtmr2				Dync1li2
Maml2				K230015D01Rik
1700019J19Rik				Terb1
Gm47559				Znrf1
Gm27163				Zfp1
Gm47680				Ctrb1
Gm27240				Mir7076
Ets1				Syce1l
Gm27162				Gm45789
Gm37192				Mon1b
Jhy				Gm30052
Crtam				Adamts18
Ubash3b				Wwox
Gm48611				Gm22556
Gm35657				4732419C18Rik
Gm6885				Gm20388
1700063D05Rik				Gm45865
Sorl1				Rab4a
Ube4a				Ccsap
Cd3g				Gm45866
Cd3d				2810455O05Rik
Gm48719				Nrp1
Gm48720				Gm47105
Cd3e				Mtmr2
Mpzl2				Maml2
Gm48840				1700019J19Rik
Mpzl3				Gm47559
Zbtb16				Gm27163
Alg9				Gm47680
Sik2				Gm27240
Ppp2r1b				Ets1
Gm25558				Gm27162
Slc9a9				Gm37192
A930006L05Rik				Jhy
Zbtb38				Crtam
C430002N11Rik				Ubash3b
Tgfbr2				Gm48611
Gm4668				Gm35657
Gm48038				Gm6885
Gm31410				1700063D05Rik
Ccr1				Sorl1
Ccr1l1				Ube4a
Gm14718				Cd3g
Cd40lg				Cd3d
Nlgn3				Gm48719
Gm21986				Gm48720
Gjb1				Cd3e
Zmym3				Mpzl2
				Gm48840
				Mpzl3
				Zbtb16
				Alg9
				Sik2
				Ppp2r1b
				Gm25558
				Slc9a9
				A930006L05Rik
				Zbtb38
				C430002N11Rik
				Tgfbr2
				Gm4668
				Gm48038
				Gm31410
				Ccr1
				Ccr1l1
				Gm14718
				Cd40lg
				Nlgn3
				Gm21986
				Gjb1
				Zmym3
