# Supplementary material for: Transcriptional re-programming of liver-resident iNKT cells into T-regulatory type-1-like liver iNKT cells involves extensive gene de-methylation
Source: Front Immunol. 2024 Sep 9;15:1454314. doi: 10.3389/fimmu.2024.1454314 (PMC11416961; doi:10.3389/fimmu.2024.1454314)
Supplement: Supplementary file 1 [file DataSheet1.zip › Supp_datasheet_15.xlsx]

## Sheet: Hoja1
Genes hypomethylated with increased H3K27ac deposition and at least 1 shared OCR between treated and untreated LiNKTs that are not upregulated	Bulk RNAseq upregulated genes which not meet defined criteria	Upregulated genes hypomethylated with increased H3K27ac deposition and at least 1 shared OCR between treated and untreated LiNKTs		Genes hypomethylated with increased H3K27ac deposition and at least 1 shared OCR between treated and untreated LiNKTs that are not downregulated	Bulk RNAseq downregulated genes which not meet defined criteria	Downregulated genes hypomethylated with increased H3K27ac deposition and at least 1 shared OCR between treated and untreated LiNKTs
Ehd1	Zfp365	Gzma		Gzma	Emb	(none)
Gnptab	Pkd2	Nfia		Nfia	Cyp2c39
Ica1	Tubb2a-ps2	Agpat4		Agpat4	Krt83
Cdk6	Gm45884	Ctla4		Ctla4	Orm1
Runx2	Gm18180	Il10		Il10	Hormad2
2310001H17Rik	Gm6904	Spock2		Spock2	Cdh10
A230083G16Rik	Gm16284	Tnfrsf4		Tnfrsf4	Pcp4l1
Arhgef3	Gm43822	Vdr		Vdr	Gm37833
Cdyl2	Gpx8	Ptms		Ptms	Lrrc75b
Dus2	Ang	Sdcbp2		Sdcbp2	Cyb561
Fgfr2	Aebp1	Twsg1		Twsg1	Gm5096
Mir21a	Pdcd1	Serpinf1		Serpinf1	Cables1
Nudcd3	Gm38329	Il21		Il21	Chad
Osbpl3	Sncb	Lag3		Lag3	Mrvi1
Pcgf5	Gm996			Ehd1	Taf4b
Ripor3	Trim10			Gnptab	Mical3
Scfd2	Caskin1			Ica1	Gm14685
Sdf4	Sv2a			Cdk6	Kir3dl2
Setbp1	Miat			Runx2	Ccr8
Slc36a3	Plxna3			2310001H17Rik	Rgn
Stat5b	Smim10l2a			A230083G16Rik	Tnfrsf10b
Tmem104	Cnrip1			Arhgef3	Plxna1
Tox	Tmem221			Cdyl2	Lypd6b
Ubr2	Rasgef1a			Dus2	Chdh
Vmp1	Asphd2			Fgfr2	Usp18
Wwox	Klk1b9			Mir21a	Bace1
	Rgs8			Nudcd3	Gm26517
	Cdh23			Osbpl3	Hectd2
	Cdkn2a			Pcgf5	Afap1
	Kcnd1			Ripor3	Ldhd
	Nrn1			Scfd2	Ak4
	2810468N07Rik			Sdf4	Ccr6
	Insrr			Setbp1	Cxadr
	Lpar3			Slc36a3	Apol9b
	A230065H16Rik			Stat5b	Kcnip3
	Rgs16			Tmem104	Acat3
	Gm43636			Tox	Mn1
	Gm37019			Ubr2	Gdpd1
	Cass4			Vmp1	Il17rb
	Car5b			Wwox	Igkv8-28
	Slc6a8				Qser1
	Gm14335				Neto2
	Kif5c				2010300C02Rik
	Reep2				Sh3bgrl2
	Kremen2				Adamts1
	Dnase1l3				Gramd3
	Tnfrsf8				Npas2
	Apbb1				Spsb1
	Mid2				Adgrg3
	Fam217b				Jag1
	Mcoln3				Pakap
	Gzmk				Il1rl1
	Mapk8ip1				Igf2
	Akr1b8				Sult3a1
	Rab39b				Slc6a13
	Rundc3a				Susd2
	Runx2os1				Nsg2
	Stxbp1				Fbxl21
	Fgf18				Rab27b
	Lgmn				Nox1
	S1pr5				Sema6d
	Npdc1				Gm12892
	Rac3				Espn
	Il4				Pik3ip1
	Pmaip1				Prrg4
	Gm33782				Gzmc
	Lsr				Ly6g5b
	2700097O09Rik				Tgfa
	Esm1				Slc27a6
	Etnk2				B3galt2
	B3gnt9				Xist
	Perp				Aqp9
	Klc3				Dmrta1
	Aplp1				Cdh1
	Ndrg4				Pard3
	AC121801.1				Lrig1
	Igsf9b
	Fam83g
	Cd4
	Fabp7
	Ube2l6
	Lrrn4
	Rasa1
	Clec2l
	Uevld
	Ifit1
	Gm12534
	1700019D03Rik
	BE692007
	Paqr4
	D630039A03Rik
	Nanos1
	Alcam
	Klra7
	Kcnf1
	9630013D21Rik
	Tigit
	Rnase4
	Spry1
	2310031A07Rik
	Dclk2
	Gm11735
	Mapk11
	Dpp4
	Gm8369
	Slc37a2
	Rap2a
	Arnt2
	Dleu2
	Moxd2
	F730043M19Rik
	Angptl2
	Nipal1
	Gpr162
	Ptger2
	Vsig10
	Atcay
	Zan
	St6galnac1
	Cd200
	Timp2
	1500009L16Rik
	C030034L19Rik
	Cdkn2c
	Map6
	Alox8
	Chst2
	Coch
	1500004A13Rik
	Gpr155
	Epdr1
	Sh3gl3
	Dlg2
	Rasd2
	Igkv16-104
	Maf
	Plekho1
	Ptpn5
	Fam20a
	Tmem163
	A430093F15Rik
	Sccpdh
	Ccr3
	Syt11
	Gm13703
	Itga4
	Klk1b27
	Izumo1r
